# Supplementary material for: Mining GWAS and eQTL data for CF lung disease modifiers by gene expression imputation
Source: PLoS One. 2020 Nov 30;15(11):e0239189. doi: 10.1371/journal.pone.0239189 (PMC7703903; doi:10.1371/journal.pone.0239189)
Supplement: S1 File — (XLSX) [file pone.0239189.s001.xlsx]

## Sheet: predix4PCTWAS_combined379_1Mgwa
ENSGID	GENE	DESCRIPTION	GENE_TYPE	CHR	START	END	Near_GWAS	GOBP_ID	GOBP_desc	GOCC_ID	GOCC_desc	GOMF_ID	GOMF_desc	Biosys_ID	Biosys_desc	pPredEBM	pPredHMP	pTWAShmp	pTWASomni	minP	maxP	maxPpred	maxPtwas	meanPredBeta	meanTwasZscore
ENSG00000128274	A4GALT	alpha 1,4-galactosyltransferase [Source:HGNC Symbol;Acc:18149]	protein_coding	22	43088127	43117304	no	GO:0001575|GO:0001576|GO:0006464|GO:0006486|GO:0006629|GO:0006643|GO:0006664|GO:0006665|GO:0006687|GO:0006688|GO:0006807|GO:0007009|GO:0008152|GO:0008610|GO:0009058|GO:0009247|GO:0009987|GO:0019538|GO:0030148|GO:0036211|GO:0043170|GO:0043413|GO:0044237|GO:0044255|GO:0044267|GO:0061024|GO:0070085|GO:1901135	globoside metabolic process|globoside biosynthetic process|cellular protein modification process|protein glycosylation|lipid metabolic process|membrane lipid metabolic process|glycolipid metabolic process|sphingolipid metabolic process|glycosphingolipid metabolic process|glycosphingolipid biosynthetic process|nitrogen compound metabolic process|plasma membrane organization|metabolic process|lipid…	GO:0016020|GO:0016021|GO:0030173|GO:0031224|GO:0031228|GO:0031300|GO:0031301	membrane|integral component of membrane|integral component of Golgi membrane|intrinsic component of membrane|intrinsic component of Golgi membrane|intrinsic component of organelle membrane|integral component of organelle membrane	GO:0003824|GO:0008194|GO:0008378|GO:0015643|GO:0016740|GO:0016757|GO:0016758|GO:0035250|GO:0050512	catalytic activity|UDP-glycosyltransferase activity|galactosyltransferase activity|toxic substance binding|transferase activity|transferase activity, transferring glycosyl groups|transferase activity, transferring hexosyl groups|UDP-galactosyltransferase activity|lactosylceramide 4-alpha-galactosyltransferase activity	KEGG_hsa00601|KEGG_hsa00603|KEGG_hsa01100|KEGG_hsa_M00068	Glycosphingolipid biosynthesis - lacto and neolacto series (http://www.ncbi.nlm.nih.gov/biosystems?term=82995)|Glycosphingolipid biosynthesis - globo and isoglobo series (http://www.ncbi.nlm.nih.gov/biosystems?term=82996)|Metabolic pathways (http://www.ncbi.nlm.nih.gov/biosystems?term=132956)|Glycosphingolipid biosynthesis, globo-series, LacCer => Gb4Cer (http://www.ncbi.nlm.nih.gov/biosystems?te…	0.00950302	0.00278397	0.0198966	0.00106	0.00106	0.0198966	0.00950302	0.0198966	0.00706652	1.37715
ENSG00000108270	AATF	apoptosis antagonizing transcription factor [Source:HGNC Symbol;Acc:19235]	protein_coding	17	35306175	35414171	no	GO:0006355|GO:0006357|GO:0006974|GO:0007155|GO:0007346|GO:0009890|GO:0009893|GO:0009987|GO:0010468|GO:0010557|GO:0010559|GO:0010604|GO:0010628|GO:0010941|GO:0019222|GO:0022613|GO:0031324|GO:0031325|GO:0031328|GO:0032928|GO:0032929|GO:0040016|GO:0042254|GO:0042981|GO:0042984|GO:0042985|GO:0043066|GO:0043067|GO:0043069|GO:0045893|GO:0045944|GO:0050794|GO:0050896|GO:0051171|GO:0051246|GO:0051248|GO:…	regulation of transcription, DNA-templated|regulation of transcription by RNA polymerase II|cellular response to DNA damage stimulus|cell adhesion|regulation of mitotic cell cycle|negative regulation of biosynthetic process|positive regulation of metabolic process|cellular process|regulation of gene expression|positive regulation of macromolecule biosynthetic process|regulation of glycoprotein bi…	GO:0005634|GO:0005730|GO:0005737|GO:0005794|GO:0043227|GO:0043229|GO:0043231	nucleus|nucleolus|cytoplasm|Golgi apparatus|membrane-bounded organelle|intracellular organelle|intracellular membrane-bounded organelle	GO:0003676|GO:0003723|GO:0005515|GO:0008092|GO:0019899|GO:0019900|GO:0019901|GO:0019904|GO:0030275|GO:0043522|GO:0048156|GO:0097159	nucleic acid binding|RNA binding|protein binding|cytoskeletal protein binding|enzyme binding|kinase binding|protein kinase binding|protein domain specific binding|LRR domain binding|leucine zipper domain binding|tau protein binding|organic cyclic compound binding	Pathway Interaction Database_rb_1pathway|REACTOME_R_HSA_162582|REACTOME_R_HSA_166520|REACTOME_R_HSA_193648|REACTOME_R_HSA_193704|REACTOME_R_HSA_204998	Regulation of retinoblastoma protein (http://www.ncbi.nlm.nih.gov/biosystems?term=137916)|Signal Transduction (http://www.ncbi.nlm.nih.gov/biosystems?term=1269379)|Signalling by NGF (http://www.ncbi.nlm.nih.gov/biosystems?term=1269443)|NRAGE signals death through JNK (http://www.ncbi.nlm.nih.gov/biosystems?term=1269448)|p75 NTR receptor-mediated signalling (http://www.ncbi.nlm.nih.gov/biosystems?…	0.193956	0.0398887	0.00213896	0.00463	0.00213896	0.193956	0.193956	0.00463	0.00266744	1.99339
ENSG00000224152	AC009506.1		antisense	2	160471807	160473593	no									NA	NA	0.00532718	0.000243	NA	NA	NA	0.00532718	NA	0.328892
ENSG00000229233	AC011891.5		lincRNA	7	12693804	12694610	no									1.23748e-05	0.0034862	0.685964	0.831	1.23748e-05	0.831	0.0034862	0.831	-0.000512606	-0.0955292
ENSG00000224577	AC017048.4	long intergenic non-protein coding RNA 1117 [Source:HGNC Symbol;Acc:49260]	lincRNA	2	177502660	177520686	no									0.00941561	0.0064265	NA	NA	NA	NA	0.00941561	NA	0.00142211	NA
ENSG00000231443	AC024937.6		pseudogene	3	195664114	195665610	yes									0.131611	0.00542448	0.00234657	4.81e-05	4.81e-05	0.131611	0.131611	0.00234657	0.00195825	1.57708
ENSG00000268885	AC026740.1	Uncharacterized protein [Source:UniProtKB/TrEMBL;Acc:M0R2Q8]	protein_coding	5	667759	668839	yes									0.000209825	4.65063e-05	7.92202e-07	8.77e-08	8.77e-08	0.000209825	0.000209825	7.92202e-07	0.00902306	2.97216
ENSG00000224769	AC069213.1		pseudogene	3	195341818	195347104	yes									0.00367499	3.30858e-05	0.00485897	0.000154	3.30858e-05	0.00485897	0.00367499	0.00485897	-0.0115008	-2.0557
ENSG00000237418	AC069257.6		pseudogene	3	196024932	196025086	yes									0.000119536	2.37266e-05	0.539445	0.261	2.37266e-05	0.539445	0.000119536	0.539445	0.00299035	-0.346247
ENSG00000236708	AC073316.1		antisense	7	3303664	3342084	no									NA	NA	0.00123963	0.00151	NA	NA	NA	0.00151	NA	-2.45906
ENSG00000236844	AC091633.2		pseudogene	3	195281428	195281901	yes									0.000265117	0.000836023	0.0419189	0.0456	0.000265117	0.0456	0.000836023	0.0456	0.000896757	-1.82822
ENSG00000237433	AC097639.8		pseudogene	3	32232239	32233119	no									0.05406	0.0520622	0.00492465	0.00355	0.00355	0.05406	0.05406	0.00492465	-0.00277013	-2.03483
ENSG00000269302	AC110771.1	Uncharacterized protein [Source:UniProtKB/TrEMBL;Acc:M0R182]	protein_coding	4	187111913	187112626	no									0.0540615	0.133509	0.000429448	0.00113	0.000429448	0.133509	0.133509	0.00113	0.00691343	1.98866
ENSG00000226155	AC124944.3		antisense	3	195638920	195640857	yes									NA	NA	0.000131305	0.000149	NA	NA	NA	0.000149	NA	-2.69895
ENSG00000235126	AC128709.3		lincRNA	3	197171932	197185194	no									0.00806714	0.00361005	0.00912304	NA	NA	NA	0.00806714	NA	-0.0115237	-2.62174
ENSG00000168615	ADAM9	ADAM metallopeptidase domain 9 [Source:HGNC Symbol;Acc:216]	protein_coding	8	38854388	38962663	no	GO:0000186|GO:0000302|GO:0001775|GO:0001932|GO:0001934|GO:0002237|GO:0002274|GO:0002376|GO:0002793|GO:0006508|GO:0006509|GO:0006807|GO:0006979|GO:0007155|GO:0007160|GO:0007165|GO:0007166|GO:0007167|GO:0007178|GO:0007179|GO:0007229|GO:0008152|GO:0009636|GO:0009725|GO:0009893|GO:0009913|GO:0009966|GO:0009967|GO:0009987|GO:0010033|GO:0010035|GO:0010038|GO:0010042|GO:0010604|GO:0010632|GO:0010634|GO:…	activation of MAPKK activity|response to reactive oxygen species|cell activation|regulation of protein phosphorylation|positive regulation of protein phosphorylation|response to molecule of bacterial origin|myeloid leukocyte activation|immune system process|positive regulation of peptide secretion|proteolysis|membrane protein ectodomain proteolysis|nitrogen compound metabolic process|response to …	GO:0005615|GO:0005912|GO:0005924|GO:0005925|GO:0009986|GO:0016020|GO:0016021|GO:0016323|GO:0030054|GO:0030055|GO:0031224|GO:0031226|GO:0031233|GO:0031982|GO:0043227|GO:0070062|GO:1903561	extracellular space|adherens junction|cell-substrate adherens junction|focal adhesion|cell surface|membrane|integral component of membrane|basolateral plasma membrane|cell junction|cell-substrate junction|intrinsic component of membrane|intrinsic component of plasma membrane|intrinsic component of external side of plasma membrane|vesicle|membrane-bounded organelle|extracellular exosome|extracellu…	GO:0003824|GO:0004175|GO:0004222|GO:0005080|GO:0005102|GO:0005178|GO:0005515|GO:0005518|GO:0008233|GO:0008237|GO:0016787|GO:0017124|GO:0019899|GO:0019900|GO:0019901|GO:0019904|GO:0043169|GO:0043236|GO:0044877|GO:0046872|GO:0050839|GO:0050840	catalytic activity|endopeptidase activity|metalloendopeptidase activity|protein kinase C binding|signaling receptor binding|integrin binding|protein binding|collagen binding|peptidase activity|metallopeptidase activity|hydrolase activity|SH3 domain binding|enzyme binding|kinase binding|protein kinase binding|protein domain specific binding|cation binding|laminin binding|protein-containing complex…	REACTOME_R_HSA_1442490|REACTOME_R_HSA_1474228|REACTOME_R_HSA_1474244	Collagen degradation (http://www.ncbi.nlm.nih.gov/biosystems?term=1270259)|Degradation of the extracellular matrix (http://www.ncbi.nlm.nih.gov/biosystems?term=1270257)|Extracellular matrix organization (http://www.ncbi.nlm.nih.gov/biosystems?term=1270244)	0.453474	0.161194	0.0020647	0.00371	0.0020647	0.453474	0.453474	0.00371	-0.00229061	-0.704153
ENSG00000148700	ADD3	adducin 3 (gamma) [Source:HGNC Symbol;Acc:245]	protein_coding	10	111756126	111895323	no	GO:0007015|GO:0008064|GO:0009987|GO:0022607|GO:0030832|GO:0030833|GO:0030834|GO:0030835|GO:0030837|GO:0031333|GO:0032272|GO:0032535|GO:0032956|GO:0032970|GO:0033043|GO:0043242|GO:0043244|GO:0043254|GO:0050794|GO:0051016|GO:0051017|GO:0051128|GO:0051493|GO:0051494|GO:0051693|GO:0055085|GO:0061572|GO:0097435|GO:0110053|GO:1901879|GO:1902903|GO:1902904	actin filament organization|regulation of actin polymerization or depolymerization|cellular process|cellular component assembly|regulation of actin filament length|regulation of actin filament polymerization|regulation of actin filament depolymerization|negative regulation of actin filament depolymerization|negative regulation of actin filament polymerization|negative regulation of protein comple…	GO:0000228|GO:0000793|GO:0000794|GO:0005654|GO:0005694|GO:0005737|GO:0005829|GO:0005856|GO:0005886|GO:0005903|GO:0005911|GO:0005938|GO:0014069|GO:0016020|GO:0030054|GO:0043229|GO:0044853|GO:0045121|GO:0098857|GO:0099568|GO:0099572	nuclear chromosome|condensed chromosome|condensed nuclear chromosome|nucleoplasm|chromosome|cytoplasm|cytosol|cytoskeleton|plasma membrane|brush border|cell-cell junction|cell cortex|postsynaptic density|membrane|cell junction|intracellular organelle|plasma membrane raft|membrane raft|membrane microdomain|cytoplasmic region|postsynaptic specialization	GO:0003779|GO:0005198|GO:0005200|GO:0005515|GO:0005516|GO:0008092|GO:0030507|GO:0044877|GO:0051015	actin binding|structural molecule activity|structural constituent of cytoskeleton|protein binding|calmodulin binding|cytoskeletal protein binding|spectrin binding|protein-containing complex binding|actin filament binding	REACTOME_R_HSA_382551|REACTOME_R_HSA_5223345	Transmembrane transport of small molecules (http://www.ncbi.nlm.nih.gov/biosystems?term=1269903)|Miscellaneous transport and binding events (http://www.ncbi.nlm.nih.gov/biosystems?term=1269955)	0.00589623	0.0209416	0.00585796	0.00283	0.00283	0.0209416	0.0209416	0.00585796	-0.00500933	-2.27095
ENSG00000144843	ADPRH	ADP-ribosylarginine hydrolase [Source:HGNC Symbol;Acc:269]	protein_coding	3	119298498	119308792	no	GO:0006464|GO:0006807|GO:0006886|GO:0008104|GO:0008152|GO:0009987|GO:0015031|GO:0015833|GO:0019538|GO:0033036|GO:0036211|GO:0042886|GO:0043085|GO:0043087|GO:0043170|GO:0043547|GO:0044237|GO:0044267|GO:0045184|GO:0046907|GO:0050790|GO:0051345|GO:0051641|GO:0051649|GO:0051725|GO:0071702|GO:0090630	cellular protein modification process|nitrogen compound metabolic process|intracellular protein transport|protein localization|metabolic process|cellular process|protein transport|peptide transport|protein metabolic process|macromolecule localization|protein modification process|amide transport|positive regulation of catalytic activity|regulation of GTPase activity|macromolecule metabolic process…	GO:0005615|GO:0005829	extracellular space|cytosol	GO:0000287|GO:0003824|GO:0003875|GO:0005096|GO:0005515|GO:0008047|GO:0016787|GO:0016798|GO:0016799|GO:0017016|GO:0017137|GO:0019899|GO:0030234|GO:0030695|GO:0030955|GO:0031267|GO:0043169|GO:0046872|GO:0051020|GO:0098772	magnesium ion binding|catalytic activity|ADP-ribosylarginine hydrolase activity|GTPase activator activity|protein binding|enzyme activator activity|hydrolase activity|hydrolase activity, acting on glycosyl bonds|hydrolase activity, hydrolyzing N-glycosyl compounds|Ras GTPase binding|Rab GTPase binding|enzyme binding|enzyme regulator activity|GTPase regulator activity|potassium ion binding|small G…			0.00951559	0.00322091	0.00123762	0.0257	0.00123762	0.0257	0.00951559	0.0257	-0.00645288	-2.01802
ENSG00000232837	AF064858.7		lincRNA	21	40346355	40349700	no									0.00988502	0.00773479	0.309836	0.458	0.00773479	0.458	0.00988502	0.458	-0.00159943	0.302104
ENSG00000204305	AGER	advanced glycosylation end product-specific receptor [Source:HGNC Symbol;Acc:320]	protein_coding	6	32148745	32152101	yes	GO:0001666|GO:0001817|GO:0001818|GO:0001819|GO:0001910|GO:0001914|GO:0001932|GO:0001934|GO:0002376|GO:0002682|GO:0002684|GO:0002685|GO:0002687|GO:0002691|GO:0002693|GO:0002793|GO:0002819|GO:0006355|GO:0006897|GO:0006898|GO:0006952|GO:0006954|GO:0006955|GO:0007165|GO:0007166|GO:0007610|GO:0007611|GO:0008104|GO:0008284|GO:0009611|GO:0009756|GO:0009893|GO:0009966|GO:0009967|GO:0009987|GO:0010033|GO:…	response to hypoxia|regulation of cytokine production|negative regulation of cytokine production|positive regulation of cytokine production|regulation of leukocyte mediated cytotoxicity|regulation of T cell mediated cytotoxicity|regulation of protein phosphorylation|positive regulation of protein phosphorylation|immune system process|regulation of immune system process|positive regulation of immu…	GO:0001650|GO:0005576|GO:0005886|GO:0005887|GO:0009986|GO:0016020|GO:0016021|GO:0016324|GO:0030054|GO:0031224|GO:0031226|GO:0098794	fibrillar center|extracellular region|plasma membrane|integral component of plasma membrane|cell surface|membrane|integral component of membrane|apical plasma membrane|cell junction|intrinsic component of membrane|intrinsic component of plasma membrane|postsynapse	GO:0001540|GO:0004888|GO:0005044|GO:0005515|GO:0033218|GO:0038023|GO:0038024|GO:0042277|GO:0042802|GO:0044548|GO:0044877|GO:0050785	amyloid-beta binding|transmembrane signaling receptor activity|scavenger receptor activity|protein binding|amide binding|signaling receptor activity|cargo receptor activity|peptide binding|identical protein binding|S100 protein binding|protein-containing complex binding|advanced glycation end-product receptor activity	KEGG_hsa04933|Pathway Interaction Database_amb2_neutrophils_pathway|REACTOME_R_HSA_1606322|REACTOME_R_HSA_166016|REACTOME_R_HSA_166054|REACTOME_R_HSA_166058|REACTOME_R_HSA_166166|REACTOME_R_HSA_168138|REACTOME_R_HSA_168142|REACTOME_R_HSA_168164|REACTOME_R_HSA_168176|REACTOME_R_HSA_168179|REACTOME_R_HSA_168181|REACTOME_R_HSA_168188|REACTOME_R_HSA_168249|REACTOME_R_HSA_168256|REACTOME_R_HSA_168898|…	AGE-RAGE signaling pathway in diabetic complications (http://www.ncbi.nlm.nih.gov/biosystems?term=1319988)|amb2 Integrin signaling (http://www.ncbi.nlm.nih.gov/biosystems?term=137945)|ZBP1(DAI) mediated induction of type I IFNs (http://www.ncbi.nlm.nih.gov/biosystems?term=1269269)|Toll Like Receptor 4 (TLR4) Cascade (http://www.ncbi.nlm.nih.gov/biosystems?term=1269234)|Activated TLR4 signalling (…	0.000897598	0.000743851	0.00031748	0.0065	0.00031748	0.0065	0.000897598	0.0065	-0.00660509	-2.3858
ENSG00000063438	AHRR	aryl-hydrocarbon receptor repressor [Source:HGNC Symbol;Acc:346]	protein_coding	5	304291	438406	yes	GO:0000122|GO:0006355|GO:0006357|GO:0006805|GO:0008152|GO:0009410|GO:0009890|GO:0009893|GO:0009987|GO:0010468|GO:0010557|GO:0010604|GO:0010628|GO:0010629|GO:0019222|GO:0031324|GO:0031325|GO:0031328|GO:0044237|GO:0045892|GO:0045893|GO:0045944|GO:0050794|GO:0050896|GO:0051171|GO:0051252|GO:1902679|GO:1902680|GO:1903506|GO:1903507|GO:1903508|GO:2001141	negative regulation of transcription by RNA polymerase II|regulation of transcription, DNA-templated|regulation of transcription by RNA polymerase II|xenobiotic metabolic process|metabolic process|response to xenobiotic stimulus|negative regulation of biosynthetic process|positive regulation of metabolic process|cellular process|regulation of gene expression|positive regulation of macromolecule b…	GO:0005654|GO:0005829	nucleoplasm|cytosol	GO:0000981|GO:0003676|GO:0003677|GO:0003700|GO:0005515|GO:0046983|GO:0097159	DNA-binding transcription factor activity, RNA polymerase II-specific|nucleic acid binding|DNA binding|DNA-binding transcription factor activity|protein binding|protein dimerization activity|organic cyclic compound binding	REACTOME_R_HSA_1430728|REACTOME_R_HSA_1989781|REACTOME_R_HSA_211859|REACTOME_R_HSA_211945|REACTOME_R_HSA_400206|REACTOME_R_HSA_535734|REACTOME_R_HSA_556833|REACTOME_R_HSA_8937144	Metabolism (http://www.ncbi.nlm.nih.gov/biosystems?term=1269956)|PPARA activates gene expression (http://www.ncbi.nlm.nih.gov/biosystems?term=1270030)|Biological oxidations (http://www.ncbi.nlm.nih.gov/biosystems?term=1270189)|Phase 1 - Functionalization of compounds (http://www.ncbi.nlm.nih.gov/biosystems?term=1270190)|Regulation of lipid metabolism by Peroxisome proliferator-activated receptor …	9.28706e-05	0.00215018	0.00167741	1.63e-05	1.63e-05	0.00215018	0.00215018	0.00167741	0.00323517	0.965403
ENSG00000235615	AJ239322.1		lincRNA	2	132722304	132737446	no									0.00162956	0.000159649	0.00457479	0.00805	0.000159649	0.00805	0.00162956	0.00805	0.00741488	2.74483
ENSG00000165695	AK8	adenylate kinase 8 [Source:HGNC Symbol;Acc:26526]	protein_coding	9	135600965	135754164	no	GO:0006139|GO:0006165|GO:0006725|GO:0006753|GO:0006796|GO:0006807|GO:0008152|GO:0009058|GO:0009117|GO:0009132|GO:0009142|GO:0009165|GO:0009987|GO:0015949|GO:0016310|GO:0019438|GO:0019637|GO:0021591|GO:0032502|GO:0034641|GO:0044237|GO:0044281|GO:0046483|GO:0046939|GO:0046940|GO:0048731|GO:0048856	nucleobase-containing compound metabolic process|nucleoside diphosphate phosphorylation|cellular aromatic compound metabolic process|nucleoside phosphate metabolic process|phosphate-containing compound metabolic process|nitrogen compound metabolic process|metabolic process|biosynthetic process|nucleotide metabolic process|nucleoside diphosphate metabolic process|nucleoside triphosphate biosynthet…	GO:0005829|GO:0005929|GO:0005930|GO:0031514|GO:0036126|GO:0042995|GO:0097729|GO:0120025	cytosol|cilium|axoneme|motile cilium|sperm flagellum|cell projection|9+2 motile cilium|plasma membrane bounded cell projection	GO:0000166|GO:0003824|GO:0004017|GO:0004127|GO:0004550|GO:0005515|GO:0005524|GO:0008144|GO:0016301|GO:0016740|GO:0017076|GO:0030554|GO:0032555|GO:0035639|GO:0036094|GO:0050145|GO:0097159|GO:0097367	nucleotide binding|catalytic activity|adenylate kinase activity|cytidylate kinase activity|nucleoside diphosphate kinase activity|protein binding|ATP binding|drug binding|kinase activity|transferase activity|purine nucleotide binding|adenyl nucleotide binding|purine ribonucleotide binding|purine ribonucleoside triphosphate binding|small molecule binding|nucleoside monophosphate kinase activity|or…	BIOCYC_HUMAN_PWY66_409|BIOCYC_HUMAN_PWY_7219|BIOCYC_HUMAN_PWY_841|KEGG_hsa00230|KEGG_hsa00730|KEGG_hsa01100|KEGG_hsa_M00049|REACTOME_R_HSA_1430728|REACTOME_R_HSA_15869|REACTOME_R_HSA_499943	superpathway of purine nucleotide salvage (http://www.ncbi.nlm.nih.gov/biosystems?term=907942)|adenosine ribonucleotides de novo biosynthesis (http://www.ncbi.nlm.nih.gov/biosystems?term=835389)|purine nucleotides de novo biosynthesis (http://www.ncbi.nlm.nih.gov/biosystems?term=142277)|Purine metabolism (http://www.ncbi.nlm.nih.gov/biosystems?term=82944)|Thiamine metabolism (http://www.ncbi.nlm.…	0.00410771	0.00123275	0.00418179	0.196	0.00123275	0.196	0.00410771	0.196	-0.0128525	-2.57686
ENSG00000053371	AKR7A2	aldo-keto reductase family 7, member A2 (aflatoxin aldehyde reductase) [Source:HGNC Symbol;Acc:389]	protein_coding	1	19630459	19638640	no	GO:0005975|GO:0006066|GO:0006081|GO:0006091|GO:0006725|GO:0006805|GO:0006807|GO:0008152|GO:0009987|GO:0016137|GO:0016999|GO:0017144|GO:0019748|GO:0022900|GO:0042180|GO:0044237|GO:0044281|GO:0044597|GO:0044598|GO:0051186|GO:0055114|GO:1901135|GO:1901661	carbohydrate metabolic process|alcohol metabolic process|cellular aldehyde metabolic process|generation of precursor metabolites and energy|cellular aromatic compound metabolic process|xenobiotic metabolic process|nitrogen compound metabolic process|metabolic process|cellular process|glycoside metabolic process|antibiotic metabolic process|drug metabolic process|secondary metabolic process|electr…	GO:0005794|GO:0005829|GO:0031982|GO:0043227|GO:0043229|GO:0043231|GO:0070062|GO:1903561	Golgi apparatus|cytosol|vesicle|membrane-bounded organelle|intracellular organelle|intracellular membrane-bounded organelle|extracellular exosome|extracellular vesicle	GO:0003824|GO:0004032|GO:0004033|GO:0004301|GO:0005515|GO:0008106|GO:0009055|GO:0016491|GO:0016616|GO:0016787|GO:0016803|GO:0019119	catalytic activity|alditol:NADP+ 1-oxidoreductase activity|aldo-keto reductase (NADP) activity|epoxide hydrolase activity|protein binding|alcohol dehydrogenase (NADP+) activity|electron transfer activity|oxidoreductase activity|oxidoreductase activity, acting on the CH-OH group of donors, NAD or NADP as acceptor|hydrolase activity|ether hydrolase activity|phenanthrene-9,10-epoxide hydrolase activ…	KEGG_hsa00980|REACTOME_R_HSA_1430728|REACTOME_R_HSA_211859|REACTOME_R_HSA_5423646	Metabolism of xenobiotics by cytochrome P450 (http://www.ncbi.nlm.nih.gov/biosystems?term=83031)|Metabolism (http://www.ncbi.nlm.nih.gov/biosystems?term=1269956)|Biological oxidations (http://www.ncbi.nlm.nih.gov/biosystems?term=1270189)|Aflatoxin activation and detoxification (http://www.ncbi.nlm.nih.gov/biosystems?term=1270220)	0.00757046	0.00723333	0.0107761	0.0249	0.00723333	0.0249	0.00757046	0.0249	-0.0067809	-0.947083
ENSG00000162482	AKR7A3	aldo-keto reductase family 7, member A3 (aflatoxin aldehyde reductase) [Source:HGNC Symbol;Acc:390]	protein_coding	1	19609052	19615744	no	GO:0006081|GO:0006091|GO:0006805|GO:0008152|GO:0009056|GO:0009404|GO:0009987|GO:0019748|GO:0022900|GO:0044237|GO:0046223|GO:0046483|GO:0055114	cellular aldehyde metabolic process|generation of precursor metabolites and energy|xenobiotic metabolic process|metabolic process|catabolic process|toxin metabolic process|cellular process|secondary metabolic process|electron transport chain|cellular metabolic process|aflatoxin catabolic process|heterocycle metabolic process|oxidation-reduction process	GO:0005829|GO:0031982|GO:0043227|GO:0070062|GO:1903561	cytosol|vesicle|membrane-bounded organelle|extracellular exosome|extracellular vesicle	GO:0003824|GO:0004033|GO:0005515|GO:0009055|GO:0016491|GO:0016616|GO:0042802	catalytic activity|aldo-keto reductase (NADP) activity|protein binding|electron transfer activity|oxidoreductase activity|oxidoreductase activity, acting on the CH-OH group of donors, NAD or NADP as acceptor|identical protein binding	KEGG_hsa00980|REACTOME_R_HSA_1430728|REACTOME_R_HSA_211859|REACTOME_R_HSA_5423646	Metabolism of xenobiotics by cytochrome P450 (http://www.ncbi.nlm.nih.gov/biosystems?term=83031)|Metabolism (http://www.ncbi.nlm.nih.gov/biosystems?term=1269956)|Biological oxidations (http://www.ncbi.nlm.nih.gov/biosystems?term=1270189)|Aflatoxin activation and detoxification (http://www.ncbi.nlm.nih.gov/biosystems?term=1270220)	0.00431393	0.00360261	0.0108234	0.0607	0.00360261	0.0607	0.00431393	0.0607	-0.00387185	-1.41416
ENSG00000223474	AL020996.1	Uncharacterized protein [Source:UniProtKB/TrEMBL;Acc:F5H7K9]	protein_coding	1	26145344	26147252	no									2.18507e-05	0.000133902	0.000849673	0.0247	2.18507e-05	0.0247	0.000133902	0.0247	0.0119864	3.01048
ENSG00000226989	AL049758.2		pseudogene	22	43249409	43249805	no									0.00453576	0.00235548	NA	NA	NA	NA	0.00453576	NA	0.00406129	NA
ENSG00000106927	AMBP	alpha-1-microglobulin/bikunin precursor [Source:HGNC Symbol;Acc:453]	protein_coding	9	116822407	116840752	no	GO:0001932|GO:0001933|GO:0002682|GO:0002683|GO:0006464|GO:0006725|GO:0006778|GO:0006807|GO:0006897|GO:0006898|GO:0007155|GO:0007565|GO:0008152|GO:0009056|GO:0009966|GO:0009968|GO:0009987|GO:0010466|GO:0010951|GO:0016032|GO:0016192|GO:0018298|GO:0019222|GO:0019439|GO:0019538|GO:0022414|GO:0023051|GO:0023057|GO:0030162|GO:0030163|GO:0031324|GO:0032268|GO:0032269|GO:0032872|GO:0032873|GO:0034641|GO:…	regulation of protein phosphorylation|negative regulation of protein phosphorylation|regulation of immune system process|negative regulation of immune system process|cellular protein modification process|cellular aromatic compound metabolic process|porphyrin-containing compound metabolic process|nitrogen compound metabolic process|endocytosis|receptor-mediated endocytosis|cell adhesion|female pre…	GO:0005576|GO:0005615|GO:0005886|GO:0009986|GO:0016020|GO:0031012|GO:0031982|GO:0043227|GO:0043229|GO:0043231|GO:0062023|GO:0070062|GO:0072562|GO:1903561	extracellular region|extracellular space|plasma membrane|cell surface|membrane|extracellular matrix|vesicle|membrane-bounded organelle|intracellular organelle|intracellular membrane-bounded organelle|collagen-containing extracellular matrix|extracellular exosome|blood microparticle|extracellular vesicle	GO:0004857|GO:0004866|GO:0004867|GO:0005246|GO:0005515|GO:0008200|GO:0016247|GO:0016248|GO:0019855|GO:0019862|GO:0019865|GO:0020037|GO:0030234|GO:0030414|GO:0042802|GO:0042803|GO:0044877|GO:0046904|GO:0046983|GO:0048037|GO:0097159|GO:0098772|GO:0099106	enzyme inhibitor activity|endopeptidase inhibitor activity|serine-type endopeptidase inhibitor activity|calcium channel regulator activity|protein binding|ion channel inhibitor activity|channel regulator activity|channel inhibitor activity|calcium channel inhibitor activity|IgA binding|immunoglobulin binding|heme binding|enzyme regulator activity|peptidase inhibitor activity|identical protein bin…	REACTOME_R_HSA_2168880|REACTOME_R_HSA_2173782|REACTOME_R_HSA_5653656	Scavenging of heme from plasma (http://www.ncbi.nlm.nih.gov/biosystems?term=1269898)|Binding and Uptake of Ligands by Scavenger Receptors (http://www.ncbi.nlm.nih.gov/biosystems?term=1269897)|Vesicle-mediated transport (http://www.ncbi.nlm.nih.gov/biosystems?term=1269876)	0.000626353	0.00986833	0.158221	NA	NA	NA	0.00986833	NA	-0.00259556	1.5226
ENSG00000254602	AP000662.4		sense_overlapping	11	57405497	57420263	no									NA	NA	0.00674408	0.00303	NA	NA	NA	0.00674408	NA	-0.504337
ENSG00000106367	AP1S1	adaptor-related protein complex 1, sigma 1 subunit [Source:HGNC Symbol;Acc:559]	protein_coding	7	100797678	100804877	no	GO:0002376|GO:0002495|GO:0002504|GO:0006886|GO:0006897|GO:0006898|GO:0008104|GO:0009615|GO:0015031|GO:0015833|GO:0016032|GO:0016192|GO:0016197|GO:0016482|GO:0019882|GO:0019886|GO:0033036|GO:0042147|GO:0042886|GO:0043207|GO:0045184|GO:0046907|GO:0048002|GO:0050690|GO:0050896|GO:0051641|GO:0051649|GO:0051707|GO:0071702|GO:0098657	immune system process|antigen processing and presentation of peptide antigen via MHC class II|antigen processing and presentation of peptide or polysaccharide antigen via MHC class II|intracellular protein transport|endocytosis|receptor-mediated endocytosis|protein localization|response to virus|protein transport|peptide transport|viral process|vesicle-mediated transport|endosomal transport|cytos…	GO:0000139|GO:0005765|GO:0005774|GO:0005794|GO:0005829|GO:0005905|GO:0012506|GO:0016020|GO:0030119|GO:0030121|GO:0030131|GO:0030659|GO:0031090|GO:0032588|GO:0032991|GO:0043195|GO:0043227|GO:0043229|GO:0043231|GO:0098793	Golgi membrane|lysosomal membrane|vacuolar membrane|Golgi apparatus|cytosol|clathrin-coated pit|vesicle membrane|membrane|AP-type membrane coat adaptor complex|AP-1 adaptor complex|clathrin adaptor complex|cytoplasmic vesicle membrane|organelle membrane|trans-Golgi network membrane|protein-containing complex|terminal bouton|membrane-bounded organelle|intracellular organelle|intracellular membrane…			KEGG_hsa04142|REACTOME_R_HSA_1280218|REACTOME_R_HSA_162906|REACTOME_R_HSA_162909|REACTOME_R_HSA_1643685|REACTOME_R_HSA_164938|REACTOME_R_HSA_164940|REACTOME_R_HSA_164952|REACTOME_R_HSA_168256|REACTOME_R_HSA_199991|REACTOME_R_HSA_199992|REACTOME_R_HSA_2132295|REACTOME_R_HSA_421837|REACTOME_R_HSA_432720|REACTOME_R_HSA_432722|REACTOME_R_HSA_5653656|REACTOME_R_HSA_5663205	Lysosome (http://www.ncbi.nlm.nih.gov/biosystems?term=99052)|Adaptive Immune System (http://www.ncbi.nlm.nih.gov/biosystems?term=1269171)|HIV Infection (http://www.ncbi.nlm.nih.gov/biosystems?term=1269057)|Host Interactions of HIV factors (http://www.ncbi.nlm.nih.gov/biosystems?term=1269091)|Disease (http://www.ncbi.nlm.nih.gov/biosystems?term=1268854)|Nef-mediates down modulation of cell surface…	0.00050344	0.0075396	0.448138	0.183	0.00050344	0.448138	0.0075396	0.448138	0.00651717	0.93211
ENSG00000234906	APOC2	apolipoprotein C-II [Source:HGNC Symbol;Acc:609]	protein_coding	19	45450460	45452822	no	GO:0001523|GO:0006629|GO:0006720|GO:0006811|GO:0006820|GO:0006869|GO:0008104|GO:0008152|GO:0009056|GO:0009893|GO:0009987|GO:0010517|GO:0010518|GO:0010565|GO:0010898|GO:0010902|GO:0010916|GO:0015031|GO:0015711|GO:0015833|GO:0015914|GO:0015918|GO:0016042|GO:0016101|GO:0019216|GO:0019217|GO:0019222|GO:0022607|GO:0030100|GO:0030301|GO:0031325|GO:0031328|GO:0032368|GO:0032369|GO:0032374|GO:0032375|GO:…	retinoid metabolic process|lipid metabolic process|isoprenoid metabolic process|ion transport|anion transport|lipid transport|protein localization|metabolic process|catabolic process|positive regulation of metabolic process|cellular process|regulation of phospholipase activity|positive regulation of phospholipase activity|regulation of cellular ketone metabolic process|positive regulation of trig…	GO:0005576|GO:0005615|GO:0005768|GO:0005769|GO:0031410|GO:0031982|GO:0032991|GO:0032994|GO:0034358|GO:0034361|GO:0034362|GO:0034363|GO:0034364|GO:0034366|GO:0042627|GO:0043227|GO:0043229|GO:0097708|GO:1990777	extracellular region|extracellular space|endosome|early endosome|cytoplasmic vesicle|vesicle|protein-containing complex|protein-lipid complex|plasma lipoprotein particle|very-low-density lipoprotein particle|low-density lipoprotein particle|intermediate-density lipoprotein particle|high-density lipoprotein particle|spherical high-density lipoprotein particle|chylomicron|membrane-bounded organelle…	GO:0004857|GO:0005515|GO:0008047|GO:0008289|GO:0016004|GO:0019899|GO:0030234|GO:0042802|GO:0042803|GO:0043274|GO:0046983|GO:0055102|GO:0060229|GO:0060230|GO:0098772	enzyme inhibitor activity|protein binding|enzyme activator activity|lipid binding|phospholipase activator activity|enzyme binding|enzyme regulator activity|identical protein binding|protein homodimerization activity|phospholipase binding|protein dimerization activity|lipase inhibitor activity|lipase activator activity|lipoprotein lipase activator activity|molecular function regulator	REACTOME_R_HSA_1430728|REACTOME_R_HSA_162582|REACTOME_R_HSA_174800|REACTOME_R_HSA_174824|REACTOME_R_HSA_194223|REACTOME_R_HSA_196854|REACTOME_R_HSA_2187338|REACTOME_R_HSA_556833|REACTOME_R_HSA_6806667|REACTOME_R_HSA_73923|REACTOME_R_HSA_975634	Metabolism (http://www.ncbi.nlm.nih.gov/biosystems?term=1269956)|Signal Transduction (http://www.ncbi.nlm.nih.gov/biosystems?term=1269379)|Chylomicron-mediated lipid transport (http://www.ncbi.nlm.nih.gov/biosystems?term=1270006)|Lipoprotein metabolism (http://www.ncbi.nlm.nih.gov/biosystems?term=1270005)|HDL-mediated lipid transport (http://www.ncbi.nlm.nih.gov/biosystems?term=1270007)|Metabolis…	0.00715667	0.00306409	0.0971192	0.139	0.00306409	0.139	0.00715667	0.139	-0.00301908	-1.66356
ENSG00000186466	AQP7P1	aquaporin 7 pseudogene 1 [Source:HGNC Symbol;Acc:32048]	pseudogene	9	67272038	67289492	no									1.09807e-05	4.70476e-05	NA	NA	NA	NA	4.70476e-05	NA	-0.00142556	NA
ENSG00000242247	ARFGAP3	ADP-ribosylation factor GTPase activating protein 3 [Source:HGNC Symbol;Acc:661]	protein_coding	22	43192508	43254112	no	GO:0002790|GO:0006886|GO:0006888|GO:0006890|GO:0006996|GO:0008104|GO:0009306|GO:0009987|GO:0015031|GO:0015833|GO:0016050|GO:0016192|GO:0032940|GO:0033036|GO:0042886|GO:0043085|GO:0043087|GO:0043547|GO:0045184|GO:0046903|GO:0046907|GO:0048193|GO:0048205|GO:0050790|GO:0051345|GO:0051641|GO:0051649|GO:0071702	peptide secretion|intracellular protein transport|endoplasmic reticulum to Golgi vesicle-mediated transport|retrograde vesicle-mediated transport, Golgi to endoplasmic reticulum|organelle organization|protein localization|protein secretion|cellular process|protein transport|peptide transport|vesicle organization|vesicle-mediated transport|secretion by cell|macromolecule localization|amide transpo…	GO:0000139|GO:0005794|GO:0005802|GO:0005829|GO:0016020|GO:0030117|GO:0030120|GO:0030126|GO:0031090|GO:0032991|GO:0043227|GO:0043229|GO:0043231	Golgi membrane|Golgi apparatus|trans-Golgi network|cytosol|membrane|membrane coat|vesicle coat|COPI vesicle coat|organelle membrane|protein-containing complex|membrane-bounded organelle|intracellular organelle|intracellular membrane-bounded organelle	GO:0005096|GO:0005215|GO:0005515|GO:0008047|GO:0008565|GO:0030234|GO:0030695|GO:0043169|GO:0046872|GO:0098772	GTPase activator activity|transporter activity|protein binding|enzyme activator activity|protein transporter activity|enzyme regulator activity|GTPase regulator activity|cation binding|metal ion binding|molecular function regulator	KEGG_hsa04144|REACTOME_R_HSA_199977|REACTOME_R_HSA_199991|REACTOME_R_HSA_392499|REACTOME_R_HSA_446203|REACTOME_R_HSA_5653656|REACTOME_R_HSA_597592|REACTOME_R_HSA_6807878|REACTOME_R_HSA_6811434|REACTOME_R_HSA_6811442|REACTOME_R_HSA_8856688|REACTOME_R_HSA_948021	Endocytosis (http://www.ncbi.nlm.nih.gov/biosystems?term=102279)|ER to Golgi Anterograde Transport (http://www.ncbi.nlm.nih.gov/biosystems?term=1268726)|Membrane Trafficking (http://www.ncbi.nlm.nih.gov/biosystems?term=1269877)|Metabolism of proteins (http://www.ncbi.nlm.nih.gov/biosystems?term=1268677)|Asparagine N-linked glycosylation (http://www.ncbi.nlm.nih.gov/biosystems?term=1268714)|Vesicl…	2.85189e-05	4.38554e-07	0.00437833	0.059	4.38554e-07	0.059	2.85189e-05	0.059	-0.0108889	-2.12931
ENSG00000205143	ARID3C	AT rich interactive domain 3C (BRIGHT-like) [Source:HGNC Symbol;Acc:21209]	protein_coding	9	34621376	34628104	no	GO:0006355|GO:0006357|GO:0009893|GO:0010468|GO:0010557|GO:0010604|GO:0010628|GO:0019222|GO:0031325|GO:0031328|GO:0045893|GO:0045944|GO:0050794|GO:0051171|GO:0051252|GO:1902680|GO:1903506|GO:1903508|GO:2001141	regulation of transcription, DNA-templated|regulation of transcription by RNA polymerase II|positive regulation of metabolic process|regulation of gene expression|positive regulation of macromolecule biosynthetic process|positive regulation of macromolecule metabolic process|positive regulation of gene expression|regulation of metabolic process|positive regulation of cellular metabolic process|po…	GO:0005634|GO:0005737|GO:0016020|GO:0043227|GO:0043229|GO:0043231|GO:0045121|GO:0098857	nucleus|cytoplasm|membrane|membrane-bounded organelle|intracellular organelle|intracellular membrane-bounded organelle|membrane raft|membrane microdomain	GO:0000976|GO:0000977|GO:0000981|GO:0001012|GO:0001228|GO:0003676|GO:0003677|GO:0003682|GO:0003690|GO:0003700|GO:0043565|GO:0044212|GO:0097159|GO:1990837	transcription regulatory region sequence-specific DNA binding|RNA polymerase II regulatory region sequence-specific DNA binding|DNA-binding transcription factor activity, RNA polymerase II-specific|RNA polymerase II regulatory region DNA binding|DNA-binding transcription activator activity, RNA polymerase II-specific|nucleic acid binding|DNA binding|chromatin binding|double-stranded DNA binding|D…			0.00142279	0.00290556	0.678276	0.845	0.00142279	0.845	0.00290556	0.845	0.00395171	0.610508
ENSG00000138175	ARL3	ADP-ribosylation factor-like 3 [Source:HGNC Symbol;Acc:694]	protein_coding	10	104433488	104474164	no	GO:0000281|GO:0001822|GO:0006886|GO:0006892|GO:0006893|GO:0006996|GO:0007017|GO:0007018|GO:0007165|GO:0007166|GO:0007224|GO:0007264|GO:0008104|GO:0009987|GO:0010970|GO:0015031|GO:0015833|GO:0016192|GO:0022607|GO:0030030|GO:0030031|GO:0030705|GO:0031503|GO:0032502|GO:0033036|GO:0033365|GO:0034613|GO:0035556|GO:0042073|GO:0042461|GO:0042886|GO:0044782|GO:0045184|GO:0046907|GO:0048193|GO:0048468|GO:…	mitotic cytokinesis|kidney development|intracellular protein transport|post-Golgi vesicle-mediated transport|Golgi to plasma membrane transport|organelle organization|microtubule-based process|microtubule-based movement|signal transduction|cell surface receptor signaling pathway|smoothened signaling pathway|small GTPase mediated signal transduction|protein localization|cellular process|transport …	GO:0000139|GO:0005634|GO:0005794|GO:0005813|GO:0005815|GO:0005856|GO:0005874|GO:0005876|GO:0005881|GO:0005929|GO:0015630|GO:0016020|GO:0030496|GO:0031090|GO:0031982|GO:0032391|GO:0035869|GO:0042995|GO:0043227|GO:0043229|GO:0043231|GO:0070062|GO:0099512|GO:0120025|GO:1903561	Golgi membrane|nucleus|Golgi apparatus|centrosome|microtubule organizing center|cytoskeleton|microtubule|spindle microtubule|cytoplasmic microtubule|cilium|microtubule cytoskeleton|membrane|midbody|organelle membrane|vesicle|photoreceptor connecting cilium|ciliary transition zone|cell projection|membrane-bounded organelle|intracellular organelle|intracellular membrane-bounded organelle|extracellu…	GO:0000166|GO:0000287|GO:0001882|GO:0001883|GO:0003824|GO:0003924|GO:0005515|GO:0005525|GO:0008017|GO:0008092|GO:0015631|GO:0016462|GO:0016787|GO:0017076|GO:0017111|GO:0019003|GO:0032549|GO:0032555|GO:0032561|GO:0032794|GO:0035639|GO:0036094|GO:0043169|GO:0046872|GO:0097159|GO:0097367	nucleotide binding|magnesium ion binding|nucleoside binding|purine nucleoside binding|catalytic activity|GTPase activity|protein binding|GTP binding|microtubule binding|cytoskeletal protein binding|tubulin binding|pyrophosphatase activity|hydrolase activity|purine nucleotide binding|nucleoside-triphosphatase activity|GDP binding|ribonucleoside binding|purine ribonucleotide binding|guanyl ribonucl…	REACTOME_R_HSA_1852241|REACTOME_R_HSA_5617833|REACTOME_R_HSA_5620920|REACTOME_R_HSA_5624138	Organelle biogenesis and maintenance (http://www.ncbi.nlm.nih.gov/biosystems?term=1268838)|Cilium Assembly (http://www.ncbi.nlm.nih.gov/biosystems?term=1268846)|Cargo trafficking to the periciliary membrane (http://www.ncbi.nlm.nih.gov/biosystems?term=1268848)|Trafficking of myristoylated proteins to the cilium (http://www.ncbi.nlm.nih.gov/biosystems?term=1268851)	0.00519726	0.0074533	0.0818394	0.521	0.00519726	0.521	0.0074533	0.521	0.00344961	1.37281
ENSG00000099889	ARVCF	armadillo repeat gene deleted in velocardiofacial syndrome [Source:HGNC Symbol;Acc:728]	protein_coding	22	19957499	20004331	no	GO:0007043|GO:0007155|GO:0007275|GO:0009987|GO:0016339|GO:0022607|GO:0032502|GO:0034329|GO:0045216|GO:0048856|GO:0098609|GO:0098742	cell-cell junction assembly|cell adhesion|multicellular organism development|cellular process|calcium-dependent cell-cell adhesion via plasma membrane cell adhesion molecules|cellular component assembly|developmental process|cell junction assembly|cell-cell junction organization|anatomical structure development|cell-cell adhesion|cell-cell adhesion via plasma-membrane adhesion molecules	GO:0005634|GO:0005737|GO:0005886|GO:0005911|GO:0005912|GO:0005913|GO:0016020|GO:0030054|GO:0043227|GO:0043229|GO:0043231	nucleus|cytoplasm|plasma membrane|cell-cell junction|adherens junction|cell-cell adherens junction|membrane|cell junction|membrane-bounded organelle|intracellular organelle|intracellular membrane-bounded organelle	GO:0005515|GO:0045296|GO:0050839	protein binding|cadherin binding|cell adhesion molecule binding			0.00940674	0.00806974	0.097989	0.0966	0.00806974	0.097989	0.00940674	0.097989	0.002374	0.505561
ENSG00000165629	ATP5C1	ATP synthase, H+ transporting, mitochondrial F1 complex, gamma polypeptide 1 [Source:HGNC Symbol;Acc:833]	protein_coding	10	7830092	7849778	no							BIOCYC_HUMAN_PWY66_409|BIOCYC_HUMAN_PWY_7219|BIOCYC_HUMAN_PWY_841|KEGG_hsa00190|KEGG_hsa01100|KEGG_hsa05010|KEGG_hsa05012|KEGG_hsa05016|KEGG_hsa_M00158|REACTOME_R_HSA_1428517|REACTOME_R_HSA_1430728|REACTOME_R_HSA_163200|REACTOME_R_HSA_163210	superpathway of purine nucleotide salvage (http://www.ncbi.nlm.nih.gov/biosystems?term=907942)|adenosine ribonucleotides de novo biosynthesis (http://www.ncbi.nlm.nih.gov/biosystems?term=835389)|purine nucleotides de novo biosynthesis (http://www.ncbi.nlm.nih.gov/biosystems?term=142277)|Oxidative phosphorylation (http://www.ncbi.nlm.nih.gov/biosystems?term=82942)|Metabolic pathways (http://www.nc…	0.00430517	0.00179531	0.0100906	0.0305	0.00179531	0.0305	0.00430517	0.0305	-0.0052942	-1.62542
ENSG00000147614	ATP6V0D2	ATPase, H+ transporting, lysosomal 38kDa, V0 subunit d2 [Source:HGNC Symbol;Acc:18266]	protein_coding	8	86999552	87166457	no	GO:0006811|GO:0006812|GO:0006826|GO:0006873|GO:0006885|GO:0007034|GO:0007035|GO:0007165|GO:0007166|GO:0007167|GO:0007169|GO:0008104|GO:0008286|GO:0009987|GO:0010506|GO:0015031|GO:0015672|GO:0015833|GO:0015991|GO:0016241|GO:0019222|GO:0019725|GO:0030001|GO:0030003|GO:0030641|GO:0033036|GO:0033572|GO:0034220|GO:0042592|GO:0042886|GO:0045184|GO:0045851|GO:0048878|GO:0050794|GO:0050801|GO:0051452|GO:…	ion transport|cation transport|iron ion transport|cellular ion homeostasis|regulation of pH|vacuolar transport|vacuolar acidification|signal transduction|cell surface receptor signaling pathway|enzyme linked receptor protein signaling pathway|transmembrane receptor protein tyrosine kinase signaling pathway|protein localization|insulin receptor signaling pathway|cellular process|regulation of auto…	GO:0005765|GO:0005768|GO:0005769|GO:0005774|GO:0010008|GO:0012506|GO:0016020|GO:0016324|GO:0016469|GO:0016471|GO:0030659|GO:0030666|GO:0030670|GO:0031090|GO:0031410|GO:0031982|GO:0032991|GO:0033176|GO:0033179|GO:0033181|GO:0043227|GO:0043229|GO:0070062|GO:0097708|GO:0098797|GO:1903561	lysosomal membrane|endosome|early endosome|vacuolar membrane|endosome membrane|vesicle membrane|membrane|apical plasma membrane|proton-transporting two-sector ATPase complex|vacuolar proton-transporting V-type ATPase complex|cytoplasmic vesicle membrane|endocytic vesicle membrane|phagocytic vesicle membrane|organelle membrane|cytoplasmic vesicle|vesicle|protein-containing complex|proton-transport…	GO:0003824|GO:0005215|GO:0005515|GO:0008324|GO:0008553|GO:0015075|GO:0015077|GO:0015078|GO:0015662|GO:0016462|GO:0016787|GO:0016887|GO:0017111|GO:0019829|GO:0022857|GO:0022890|GO:0042623|GO:0042625|GO:0042626|GO:0046961	catalytic activity|transporter activity|protein binding|cation transmembrane transporter activity|proton-exporting ATPase activity, phosphorylative mechanism|ion transmembrane transporter activity|monovalent inorganic cation transmembrane transporter activity|proton transmembrane transporter activity|ATPase activity, coupled to transmembrane movement of ions, phosphorylative mechanism|pyrophospha…	KEGG_hsa00190|KEGG_hsa01100|KEGG_hsa04142|KEGG_hsa04145|KEGG_hsa04721|KEGG_hsa04966|KEGG_hsa05110|KEGG_hsa05120|KEGG_hsa05152|KEGG_hsa05203|KEGG_hsa05323|KEGG_hsa_M00160|REACTOME_R_HSA_1222556|REACTOME_R_HSA_162582|REACTOME_R_HSA_168249|REACTOME_R_HSA_168256|REACTOME_R_HSA_382551|REACTOME_R_HSA_74752|REACTOME_R_HSA_77387|REACTOME_R_HSA_917937|REACTOME_R_HSA_917977|REACTOME_R_HSA_983712	Oxidative phosphorylation (http://www.ncbi.nlm.nih.gov/biosystems?term=82942)|Metabolic pathways (http://www.ncbi.nlm.nih.gov/biosystems?term=132956)|Lysosome (http://www.ncbi.nlm.nih.gov/biosystems?term=99052)|Phagosome (http://www.ncbi.nlm.nih.gov/biosystems?term=153910)|Synaptic vesicle cycle (http://www.ncbi.nlm.nih.gov/biosystems?term=373900)|Collecting duct acid secretion (http://www.ncbi.n…	0.00544591	0.00193167	0.266225	NA	NA	NA	0.00544591	NA	-0.000855109	-1.22676
ENSG00000124788	ATXN1	ataxin 1 [Source:HGNC Symbol;Acc:10548]	protein_coding	6	16299343	16761722	no	GO:0000122|GO:0006139|GO:0006355|GO:0006357|GO:0006396|GO:0006725|GO:0006807|GO:0006913|GO:0007420|GO:0007610|GO:0007611|GO:0007612|GO:0007613|GO:0008152|GO:0009890|GO:0009987|GO:0010468|GO:0010629|GO:0016070|GO:0019222|GO:0031324|GO:0032502|GO:0034641|GO:0035176|GO:0043170|GO:0044237|GO:0045892|GO:0046483|GO:0046907|GO:0048286|GO:0048513|GO:0048856|GO:0050794|GO:0050877|GO:0050890|GO:0051168|GO:…	negative regulation of transcription by RNA polymerase II|nucleobase-containing compound metabolic process|regulation of transcription, DNA-templated|regulation of transcription by RNA polymerase II|RNA processing|cellular aromatic compound metabolic process|nitrogen compound metabolic process|nucleocytoplasmic transport|brain development|behavior|learning or memory|learning|memory|metabolic proc…	GO:0005634|GO:0005654|GO:0005730|GO:0005737|GO:0005829|GO:0016234|GO:0016363|GO:0042405|GO:0043227|GO:0043229|GO:0043231	nucleus|nucleoplasm|nucleolus|cytoplasm|cytosol|inclusion body|nuclear matrix|nuclear inclusion body|membrane-bounded organelle|intracellular organelle|intracellular membrane-bounded organelle	GO:0003676|GO:0003677|GO:0003723|GO:0003727|GO:0005515|GO:0008022|GO:0008187|GO:0008266|GO:0034046|GO:0042802|GO:0043621|GO:0097159	nucleic acid binding|DNA binding|RNA binding|single-stranded RNA binding|protein binding|protein C-terminus binding|poly-pyrimidine tract binding|poly(U) RNA binding|poly(G) binding|identical protein binding|protein self-association|organic cyclic compound binding			0.00814469	0.00123423	0.0659936	0.054	0.00123423	0.0659936	0.00814469	0.0659936	0.00384009	1.52673
ENSG00000127423	AUNIP	aurora kinase A and ninein interacting protein [Source:HGNC Symbol;Acc:28363]	protein_coding	1	26160497	26185903	no	GO:0000226|GO:0000724|GO:0000725|GO:0006139|GO:0006259|GO:0006281|GO:0006282|GO:0006302|GO:0006310|GO:0006725|GO:0006807|GO:0006974|GO:0006996|GO:0007010|GO:0007017|GO:0007051|GO:0008152|GO:0009987|GO:0019222|GO:0031324|GO:0034641|GO:0043170|GO:0044237|GO:0045738|GO:0046483|GO:0050794|GO:0050896|GO:0051053|GO:0051171|GO:0080135|GO:2000779|GO:2000780|GO:2001020|GO:2001021|GO:2001032|GO:2001033	microtubule cytoskeleton organization|double-strand break repair via homologous recombination|recombinational repair|nucleobase-containing compound metabolic process|DNA metabolic process|DNA repair|regulation of DNA repair|double-strand break repair|DNA recombination|cellular aromatic compound metabolic process|nitrogen compound metabolic process|cellular response to DNA damage stimulus|organell…	GO:0000922|GO:0005634|GO:0005737|GO:0005813|GO:0005815|GO:0043227|GO:0043229|GO:0043231|GO:0090734	spindle pole|nucleus|cytoplasm|centrosome|microtubule organizing center|membrane-bounded organelle|intracellular organelle|intracellular membrane-bounded organelle|site of DNA damage	GO:0003676|GO:0003677|GO:0003684|GO:0005515|GO:0097159	nucleic acid binding|DNA binding|damaged DNA binding|protein binding|organic cyclic compound binding			0.000164647	0.000732811	0.00322082	0.0146	0.000164647	0.0146	0.000732811	0.0146	0.00620825	2.07255
ENSG00000162779	AXDND1	axonemal dynein light chain domain containing 1 [Source:HGNC Symbol;Acc:26564]	protein_coding	1	179334855	179523870	no									0.00184623	0.00252013	0.0490926	0.0193	0.00184623	0.0490926	0.00252013	0.0490926	-0.0054876	-0.778241
ENSG00000172232	AZU1	azurocidin 1 [Source:HGNC Symbol;Acc:913]	protein_coding	19	827826	832017	no	GO:0001774|GO:0001775|GO:0001817|GO:0001819|GO:0001906|GO:0001909|GO:0001932|GO:0001934|GO:0002263|GO:0002274|GO:0002283|GO:0002366|GO:0002376|GO:0002443|GO:0002446|GO:0006508|GO:0006807|GO:0006887|GO:0006935|GO:0006952|GO:0006954|GO:0006955|GO:0006959|GO:0007165|GO:0007186|GO:0007205|GO:0008152|GO:0008347|GO:0009615|GO:0009617|GO:0009893|GO:0009987|GO:0010468|GO:0010557|GO:0010604|GO:0010628|GO:…	microglial cell activation|cell activation|regulation of cytokine production|positive regulation of cytokine production|cell killing|leukocyte mediated cytotoxicity|regulation of protein phosphorylation|positive regulation of protein phosphorylation|cell activation involved in immune response|myeloid leukocyte activation|neutrophil activation involved in immune response|leukocyte activation invol…	GO:0005576|GO:0005615|GO:0005764|GO:0005765|GO:0005773|GO:0005774|GO:0012506|GO:0016020|GO:0019898|GO:0030141|GO:0030659|GO:0030667|GO:0031090|GO:0031410|GO:0031982|GO:0034774|GO:0035577|GO:0035578|GO:0042582|GO:0043227|GO:0043229|GO:0043231|GO:0060205|GO:0070062|GO:0097708|GO:0099503|GO:1903561	extracellular region|extracellular space|lysosome|lysosomal membrane|vacuole|vacuolar membrane|vesicle membrane|membrane|extrinsic component of membrane|secretory granule|cytoplasmic vesicle membrane|secretory granule membrane|organelle membrane|cytoplasmic vesicle|vesicle|secretory granule lumen|azurophil granule membrane|azurophil granule lumen|azurophil granule|membrane-bounded organelle|intra…	GO:0003824|GO:0004175|GO:0004252|GO:0005515|GO:0005539|GO:0008201|GO:0008233|GO:0008236|GO:0015643|GO:0016787|GO:0017171|GO:0043394|GO:0043395|GO:0097367	catalytic activity|endopeptidase activity|serine-type endopeptidase activity|protein binding|glycosaminoglycan binding|heparin binding|peptidase activity|serine-type peptidase activity|toxic substance binding|hydrolase activity|serine hydrolase activity|proteoglycan binding|heparan sulfate proteoglycan binding|carbohydrate derivative binding	REACTOME_R_HSA_168249|REACTOME_R_HSA_168256|REACTOME_R_HSA_6798695	Innate Immune System (http://www.ncbi.nlm.nih.gov/biosystems?term=1269203)|Immune System (http://www.ncbi.nlm.nih.gov/biosystems?term=1269170)|Neutrophil degranulation (http://www.ncbi.nlm.nih.gov/biosystems?term=1457780)	0.00195777	0.000209838	NA	NA	NA	NA	0.00195777	NA	0.000967152	NA
ENSG00000258057	BCDIN3D-AS1	BCDIN3D antisense RNA 1 [Source:HGNC Symbol;Acc:44113]	antisense	12	50222718	50234926	no									NA	NA	0.00490878	0.00491	NA	NA	NA	0.00491	NA	-1.52903
ENSG00000100290	BIK	BCL2-interacting killer (apoptosis-inducing) [Source:HGNC Symbol;Acc:1051]	protein_coding	22	43506754	43525718	no	GO:0003006|GO:0006915|GO:0006996|GO:0007005|GO:0008219|GO:0008406|GO:0008584|GO:0008637|GO:0009966|GO:0009967|GO:0009987|GO:0010638|GO:0010821|GO:0010822|GO:0010941|GO:0010942|GO:0012501|GO:0022414|GO:0023051|GO:0031334|GO:0032459|GO:0032461|GO:0032462|GO:0032464|GO:0032502|GO:0033043|GO:0042981|GO:0043065|GO:0043067|GO:0043068|GO:0043254|GO:0044089|GO:0048513|GO:0048608|GO:0048856|GO:0050794|GO:…	developmental process involved in reproduction|apoptotic process|organelle organization|mitochondrion organization|cell death|gonad development|male gonad development|apoptotic mitochondrial changes|regulation of signal transduction|positive regulation of signal transduction|cellular process|positive regulation of organelle organization|regulation of mitochondrion organization|positive regulation…	GO:0012505|GO:0016020|GO:0016021|GO:0031090|GO:0031224|GO:0031966	endomembrane system|membrane|integral component of membrane|organelle membrane|intrinsic component of membrane|mitochondrial membrane	GO:0005515	protein binding	KEGG_hsa01522	Endocrine resistance (http://www.ncbi.nlm.nih.gov/biosystems?term=1404799)	0.000111795	0.00142631	0.0213002	0.0275	0.000111795	0.0275	0.00142631	0.0275	-4.35226e-05	1.43992
ENSG00000183336	BOLA2	bolA family member 2 [Source:HGNC Symbol;Acc:29488]	protein_coding	16	29464914	29466285	no	GO:0006790|GO:0006807|GO:0007165|GO:0007166|GO:0008152|GO:0009987|GO:0016226|GO:0019221|GO:0019538|GO:0022607|GO:0035722|GO:0043170|GO:0044237|GO:0044571|GO:0050794|GO:0051604|GO:0097428	sulfur compound metabolic process|nitrogen compound metabolic process|signal transduction|cell surface receptor signaling pathway|metabolic process|cellular process|iron-sulfur cluster assembly|cytokine-mediated signaling pathway|protein metabolic process|cellular component assembly|interleukin-12-mediated signaling pathway|macromolecule metabolic process|cellular metabolic process|[2Fe-2S] clust…	GO:0005634|GO:0005737|GO:0005829|GO:0043227|GO:0043229|GO:0043231	nucleus|cytoplasm|cytosol|membrane-bounded organelle|intracellular organelle|intracellular membrane-bounded organelle	GO:0005515	protein binding			0.00596309	0.00215206	0.152791	0.31	0.00215206	0.31	0.00596309	0.31	0.00797821	1.26691
ENSG00000198183	BPIFA1	BPI fold containing family A, member 1 [Source:HGNC Symbol;Acc:15749]	protein_coding	20	31823801	31831115	no	GO:0002028|GO:0002376|GO:0002385|GO:0002395|GO:0006952|GO:0006955|GO:0006959|GO:0009615|GO:0009617|GO:0019730|GO:0019731|GO:0030104|GO:0034765|GO:0042592|GO:0042742|GO:0043207|GO:0043269|GO:0045087|GO:0048871|GO:0048878|GO:0050794|GO:0050828|GO:0050878|GO:0050891|GO:0050896|GO:0051607|GO:0051707|GO:0061844|GO:0098542|GO:1900229|GO:1902305	regulation of sodium ion transport|immune system process|mucosal immune response|immune response in nasopharyngeal-associated lymphoid tissue|defense response|immune response|humoral immune response|response to virus|response to bacterium|antimicrobial humoral response|antibacterial humoral response|water homeostasis|regulation of ion transmembrane transport|homeostatic process|defense response t…	GO:0005576|GO:0005615	extracellular region|extracellular space	GO:0005515|GO:0008289	protein binding|lipid binding	REACTOME_R_HSA_168249|REACTOME_R_HSA_168256|REACTOME_R_HSA_6803157	Innate Immune System (http://www.ncbi.nlm.nih.gov/biosystems?term=1269203)|Immune System (http://www.ncbi.nlm.nih.gov/biosystems?term=1269170)|Antimicrobial peptides (http://www.ncbi.nlm.nih.gov/biosystems?term=1457777)	0.000317053	0.00242778	0.00415227	NA	NA	NA	0.00242778	NA	0.0198445	2.8735
ENSG00000125999	BPIFB1	BPI fold containing family B, member 1 [Source:HGNC Symbol;Acc:16108]	protein_coding	20	31861286	31897684	no	GO:0002227|GO:0002376|GO:0002385|GO:0002682|GO:0002683|GO:0006952|GO:0006955|GO:0006959|GO:0009966|GO:0009968|GO:0019730|GO:0023051|GO:0023057|GO:0034121|GO:0034122|GO:0034143|GO:0034144|GO:0043207|GO:0045087|GO:0045088|GO:0050776|GO:0050794|GO:0050896|GO:0051707|GO:0098542	innate immune response in mucosa|immune system process|mucosal immune response|regulation of immune system process|negative regulation of immune system process|defense response|immune response|humoral immune response|regulation of signal transduction|negative regulation of signal transduction|antimicrobial humoral response|regulation of signaling|negative regulation of signaling|regulation of tol…	GO:0005576|GO:0031982|GO:0043227|GO:0070062|GO:1903561	extracellular region|vesicle|membrane-bounded organelle|extracellular exosome|extracellular vesicle	GO:0008289	lipid binding	REACTOME_R_HSA_168249|REACTOME_R_HSA_168256|REACTOME_R_HSA_6803157	Innate Immune System (http://www.ncbi.nlm.nih.gov/biosystems?term=1269203)|Immune System (http://www.ncbi.nlm.nih.gov/biosystems?term=1269170)|Antimicrobial peptides (http://www.ncbi.nlm.nih.gov/biosystems?term=1457777)	0.0113996	0.00472417	3.78115e-05	4.4e-05	3.78115e-05	0.0113996	0.0113996	4.4e-05	0.00348221	2.81391
ENSG00000028310	BRD9	bromodomain containing 9 [Source:HGNC Symbol;Acc:25818]	protein_coding	5	863851	892757	yes	GO:0006325|GO:0009987	chromatin organization|cellular process	GO:0016514|GO:0032991|GO:1902494|GO:1904949	SWI/SNF complex|protein-containing complex|catalytic complex|ATPase complex	GO:0003676|GO:0005515|GO:0042393|GO:0070577|GO:0097159|GO:0140030	nucleic acid binding|protein binding|histone binding|lysine-acetylated histone binding|organic cyclic compound binding|modification-dependent protein binding			0.00346654	0.00274243	2.68753e-05	2.6e-05	2.6e-05	0.00346654	0.00346654	2.68753e-05	-0.00166772	-3.9529
ENSG00000168000	BSCL2	Berardinelli-Seip congenital lipodystrophy 2 (seipin) [Source:HGNC Symbol;Acc:15832]	protein_coding	11	62457747	62477317	no	GO:0006629|GO:0006996|GO:0008152|GO:0009056|GO:0009893|GO:0009987|GO:0016042|GO:0019216|GO:0019222|GO:0019915|GO:0030154|GO:0032502|GO:0034389|GO:0045444|GO:0045833|GO:0050994|GO:0050995|GO:0120162	lipid metabolic process|organelle organization|metabolic process|catabolic process|positive regulation of metabolic process|cellular process|lipid catabolic process|regulation of lipid metabolic process|regulation of metabolic process|lipid storage|cell differentiation|developmental process|lipid droplet organization|fat cell differentiation|negative regulation of lipid metabolic process|regulati…	GO:0016021|GO:0030176|GO:0031224|GO:0031227|GO:0031300|GO:0031301	integral component of membrane|integral component of endoplasmic reticulum membrane|intrinsic component of membrane|intrinsic component of endoplasmic reticulum membrane|intrinsic component of organelle membrane|integral component of organelle membrane	GO:0005515	protein binding			0.000929339	0.00762861	0.00270913	0.0411	0.000929339	0.0411	0.00762861	0.0411	-0.00326405	-2.59579
ENSG00000204290	BTNL2	butyrophilin-like 2 (MHC class II associated) [Source:HGNC Symbol;Acc:1142]	protein_coding	6	32361740	32374905	yes	GO:0002253|GO:0002376|GO:0002429|GO:0002682|GO:0002684|GO:0002757|GO:0002764|GO:0002768|GO:0007165|GO:0007166|GO:0009987|GO:0050776|GO:0050778|GO:0050794|GO:0050851|GO:0050852	activation of immune response|immune system process|immune response-activating cell surface receptor signaling pathway|regulation of immune system process|positive regulation of immune system process|immune response-activating signal transduction|immune response-regulating signaling pathway|immune response-regulating cell surface receptor signaling pathway|signal transduction|cell surface recepto…	GO:0005886|GO:0009897|GO:0016020|GO:0016021|GO:0031224	plasma membrane|external side of plasma membrane|membrane|integral component of membrane|intrinsic component of membrane	GO:0005102|GO:0005515	signaling receptor binding|protein binding	REACTOME_R_HSA_1280218|REACTOME_R_HSA_168256|REACTOME_R_HSA_8851680	Adaptive Immune System (http://www.ncbi.nlm.nih.gov/biosystems?term=1269171)|Immune System (http://www.ncbi.nlm.nih.gov/biosystems?term=1269170)|Butyrophilin (BTN) family interactions (http://www.ncbi.nlm.nih.gov/biosystems?term=1470922)	0.0018815	0.00145145	0.0129723	0.000874	0.000874	0.0129723	0.0018815	0.0129723	0.00444762	1.24437
ENSG00000107738	C10orf54	chromosome 10 open reading frame 54 [Source:HGNC Symbol;Acc:30085]	protein_coding	10	73507316	73533255	no									0.00135779	0.000256668	0.240438	0.314	0.000256668	0.314	0.00135779	0.314	0.00382175	1.21104
ENSG00000157895	C12orf43	chromosome 12 open reading frame 43 [Source:HGNC Symbol;Acc:25719]	protein_coding	12	121440316	121454305	no									0.00308973	0.00470084	0.0131301	0.00827	0.00308973	0.0131301	0.00470084	0.0131301	-0.00863619	-2.18617
ENSG00000212719	C17orf51	chromosome 17 open reading frame 51 [Source:HGNC Symbol;Acc:27904]	protein_coding	17	21428051	21454943	no									0.00602493	0.00761765	0.0156533	0.137	0.00602493	0.137	0.00761765	0.137	0.00792237	2.04963
ENSG00000172653	C17orf66	chromosome 17 open reading frame 66 [Source:HGNC Symbol;Acc:26548]	protein_coding	17	34181955	34195895	no									0.523899	0.522854	0.00083672	0.00134	0.00083672	0.523899	0.523899	0.00134	0.000205534	0.549843
ENSG00000174917	C19orf70	chromosome 19 open reading frame 70 [Source:HGNC Symbol;Acc:33702]	protein_coding	19	5678432	5680614	no									0.78456	0.656155	0.00360699	0.00934	0.00360699	0.78456	0.78456	0.00934	0.000707522	1.55937
ENSG00000162598	C1orf87	chromosome 1 open reading frame 87 [Source:HGNC Symbol;Acc:28547]	protein_coding	1	60452941	60539442	no									0.000197293	7.89927e-05	0.00627643	0.0141	7.89927e-05	0.0141	0.000197293	0.0141	0.00333174	0.32553
ENSG00000223953	C1QTNF5	C1q and tumor necrosis factor related protein 5 [Source:HGNC Symbol;Acc:14344]	protein_coding	11	119209652	119211593	no	GO:0002790|GO:0008104|GO:0009306|GO:0009987|GO:0015031|GO:0015833|GO:0022607|GO:0032502|GO:0032940|GO:0033036|GO:0042886|GO:0045184|GO:0046903|GO:0048839|GO:0048856|GO:0051259|GO:0065003|GO:0070206|GO:0071702	peptide secretion|protein localization|protein secretion|cellular process|protein transport|peptide transport|cellular component assembly|developmental process|secretion by cell|macromolecule localization|amide transport|establishment of protein localization|secretion|inner ear development|anatomical structure development|protein complex oligomerization|protein-containing complex assembly|protein…	GO:0005581|GO:0005615|GO:0005886|GO:0005911|GO:0005923|GO:0016020|GO:0016324|GO:0016328|GO:0030054|GO:0030133|GO:0031410|GO:0031982|GO:0032991|GO:0042995|GO:0043227|GO:0043229|GO:0070160|GO:0097708	collagen trimer|extracellular space|plasma membrane|cell-cell junction|bicellular tight junction|membrane|apical plasma membrane|lateral plasma membrane|cell junction|transport vesicle|cytoplasmic vesicle|vesicle|protein-containing complex|cell projection|membrane-bounded organelle|intracellular organelle|tight junction|intracellular vesicle	GO:0005515|GO:0042802	protein binding|identical protein binding			0.119396	0.0431505	0.00326099	0.0071	0.00326099	0.119396	0.119396	0.0071	-0.00153689	-1.70733
ENSG00000166278	C2	complement component 2 [Source:HGNC Symbol;Acc:1248]	protein_coding	6	31865562	31913426	yes	GO:0002253|GO:0002376|GO:0002682|GO:0002684|GO:0002920|GO:0006508|GO:0006807|GO:0006952|GO:0006955|GO:0006956|GO:0006958|GO:0006959|GO:0007584|GO:0008152|GO:0009991|GO:0019538|GO:0030449|GO:0031667|GO:0043170|GO:0043207|GO:0045087|GO:0050764|GO:0050766|GO:0050776|GO:0050778|GO:0050794|GO:0050896|GO:0051050|GO:0051707|GO:0060627|GO:0098542|GO:2000427	activation of immune response|immune system process|regulation of immune system process|positive regulation of immune system process|regulation of humoral immune response|proteolysis|nitrogen compound metabolic process|defense response|immune response|complement activation|complement activation, classical pathway|humoral immune response|response to nutrient|metabolic process|response to extracell…	GO:0005576|GO:0005615|GO:0031982|GO:0043227|GO:0070062|GO:1903561	extracellular region|extracellular space|vesicle|membrane-bounded organelle|extracellular exosome|extracellular vesicle	GO:0003824|GO:0004175|GO:0004252|GO:0005515|GO:0008233|GO:0008236|GO:0016787|GO:0017171|GO:0043169|GO:0046872	catalytic activity|endopeptidase activity|serine-type endopeptidase activity|protein binding|peptidase activity|serine-type peptidase activity|hydrolase activity|serine hydrolase activity|cation binding|metal ion binding	KEGG_hsa04610|KEGG_hsa05133|KEGG_hsa05150|KEGG_hsa05322|REACTOME_R_HSA_166658|REACTOME_R_HSA_166663|REACTOME_R_HSA_168249|REACTOME_R_HSA_168256|REACTOME_R_HSA_174577|REACTOME_R_HSA_977606	Complement and coagulation cascades (http://www.ncbi.nlm.nih.gov/biosystems?term=83073)|Pertussis (http://www.ncbi.nlm.nih.gov/biosystems?term=218111)|Staphylococcus aureus infection (http://www.ncbi.nlm.nih.gov/biosystems?term=172846)|Systemic lupus erythematosus (http://www.ncbi.nlm.nih.gov/biosystems?term=83122)|Complement cascade (http://www.ncbi.nlm.nih.gov/biosystems?term=1269241)|Initial t…	1.90894e-05	0.000180987	0.00513132	0.0127	1.90894e-05	0.0127	0.000180987	0.0127	-0.0056762	-1.30353
ENSG00000184809	C21orf88	chromosome 21 open reading frame 88 [Source:HGNC Symbol;Acc:16424]	protein_coding	21	40969074	40984748	no									0.00035824	0.000587106	0.0640893	0.0326	0.00035824	0.0640893	0.000587106	0.0640893	-0.00135089	0.937232
ENSG00000242259	C22orf39	chromosome 22 open reading frame 39 [Source:HGNC Symbol;Acc:27012]	protein_coding	22	19428409	19435415	no					GO:0005515	protein binding			0.00174742	0.000664208	0.000764207	0.0398	0.000664208	0.0398	0.00174742	0.0398	-0.00497452	-2.7156
ENSG00000151470	C4orf33	chromosome 4 open reading frame 33 [Source:HGNC Symbol;Acc:27025]	protein_coding	4	130014765	130037795	no					GO:0005515	protein binding			0.0250813	0.0797928	0.00415139	0.00293	0.00293	0.0797928	0.0797928	0.00415139	-0.00816894	-2.38879
ENSG00000164123	C4orf45	chromosome 4 open reading frame 45 [Source:HGNC Symbol;Acc:26342]	protein_coding	4	159814286	159959912	no									0.352524	0.21252	0.00641691	0.00494	0.00494	0.352524	0.352524	0.00641691	0.001098	0.959744
ENSG00000221990	C5orf55	chromosome 5 open reading frame 55 [Source:HGNC Symbol;Acc:25175]	protein_coding	5	441645	443258	yes									1.08095e-05	2.47265e-07	1.43641e-07	2.93e-07	1.43641e-07	1.08095e-05	1.08095e-05	2.93e-07	-0.0196543	-3.94828
ENSG00000204542	C6orf15	chromosome 6 open reading frame 15 [Source:HGNC Symbol;Acc:13927]	protein_coding	6	31079000	31080336	no			GO:0005576	extracellular region					0.036157	0.0574824	0.00168193	0.00233	0.00168193	0.0574824	0.0574824	0.00233	-0.00610756	-1.83898
ENSG00000204439	C6orf47	chromosome 6 open reading frame 47 [Source:HGNC Symbol;Acc:19076]	protein_coding	6	31626075	31628549	yes			GO:0005829	cytosol					0.00780744	0.00122634	NA	NA	NA	NA	0.00780744	NA	-0.00573846	NA
ENSG00000122783	C7orf49	chromosome 7 open reading frame 49 [Source:HGNC Symbol;Acc:22432]	protein_coding	7	134777115	134855547	no									0.000553097	0.000178771	0.141884	0.063	0.000178771	0.141884	0.000553097	0.141884	0.00790751	1.19745
ENSG00000146540	C7orf50	chromosome 7 open reading frame 50 [Source:HGNC Symbol;Acc:22421]	protein_coding	7	1036622	1177896	no					GO:0003676|GO:0003723|GO:0005515|GO:0097159	nucleic acid binding|RNA binding|protein binding|organic cyclic compound binding			0.00278169	0.0386341	0.00580502	0.00229	0.00229	0.0386341	0.0386341	0.00580502	-0.00331486	-1.05193
ENSG00000146963	C7orf55-LUC7L2	C7orf55-LUC7L2 readthrough [Source:HGNC Symbol;Acc:44671]	protein_coding	7	139025105	139108198	no									0.00194556	0.00118397	0.00204575	0.016	0.00118397	0.016	0.00194556	0.016	-0.00450771	-2.3364
ENSG00000168333	C8orf22	chromosome 8 open reading frame 22 [Source:HGNC Symbol;Acc:31745]	protein_coding	8	49966870	49988649	no									0.00189931	0.00348279	0.00942384	0.0219	0.00189931	0.0219	0.00348279	0.0219	0.00929718	2.10884
ENSG00000171159	C9orf16	chromosome 9 open reading frame 16 [Source:HGNC Symbol;Acc:17823]	protein_coding	9	130922539	130926207	no					GO:0005515	protein binding			0.00162578	0.00889123	0.00405312	0.00957	0.00162578	0.00957	0.00889123	0.00957	-0.000106718	0.33609
ENSG00000165698	C9orf9	chromosome 9 open reading frame 9 [Source:HGNC Symbol;Acc:1367]	protein_coding	9	135753414	135765588	no									5.65499e-07	0.000395464	0.00298067	0.0105	5.65499e-07	0.0105	0.000395464	0.0105	0.00752424	1.76037
ENSG00000120159	CAAP1	caspase activity and apoptosis inhibitor 1 [Source:HGNC Symbol;Acc:25834]	protein_coding	9	26840683	26892802	no	GO:0006915|GO:0008219|GO:0009966|GO:0009968|GO:0009987|GO:0010466|GO:0010941|GO:0010951|GO:0012501|GO:0019222|GO:0023051|GO:0023057|GO:0030162|GO:0031324|GO:0032268|GO:0032269|GO:0042981|GO:0043066|GO:0043067|GO:0043069|GO:0043086|GO:0043154|GO:0043281|GO:0045861|GO:0050790|GO:0050794|GO:0051171|GO:0051246|GO:0051248|GO:0051346|GO:0052547|GO:0052548|GO:0060548|GO:2000116|GO:2000117|GO:2001234|GO:…	apoptotic process|cell death|regulation of signal transduction|negative regulation of signal transduction|cellular process|negative regulation of peptidase activity|regulation of cell death|negative regulation of endopeptidase activity|programmed cell death|regulation of metabolic process|regulation of signaling|negative regulation of signaling|regulation of proteolysis|negative regulation of cel…							0.00209876	0.00481242	0.0104968	0.0183	0.00209876	0.0183	0.00481242	0.0183	0.00238798	2.24104
ENSG00000164366	CCDC127	coiled-coil domain containing 127 [Source:HGNC Symbol;Acc:30520]	protein_coding	5	196986	218330	yes									0.000543472	0.00230553	1.98724e-05	2.3e-07	2.3e-07	0.00230553	0.00230553	1.98724e-05	-0.00627858	-1.8265
ENSG00000146731	CCT6A	chaperonin containing TCP1, subunit 6A (zeta 1) [Source:HGNC Symbol;Acc:1620]	protein_coding	7	56119323	56131682	no	GO:0006457|GO:0009893|GO:0009987|GO:0010557|GO:0010604|GO:0010638|GO:0019222|GO:0031325|GO:0031328|GO:0031647|GO:0032204|GO:0032206|GO:0032210|GO:0032212|GO:0032880|GO:0033043|GO:0033044|GO:0050794|GO:0050821|GO:0051054|GO:0051128|GO:0051171|GO:0060341|GO:0070201|GO:0070202|GO:1900180|GO:1900182|GO:1903827|GO:1903829|GO:1904356|GO:1904358|GO:1904816|GO:1904851|GO:1904871|GO:1904872|GO:1904874|GO:…	protein folding|positive regulation of metabolic process|cellular process|positive regulation of macromolecule biosynthetic process|positive regulation of macromolecule metabolic process|positive regulation of organelle organization|regulation of metabolic process|positive regulation of cellular metabolic process|positive regulation of cellular biosynthetic process|regulation of protein stability…	GO:0005737|GO:0005829|GO:0005832|GO:0005874|GO:0031982|GO:0032991|GO:0043227|GO:0070062|GO:0099512|GO:0101031|GO:1903561	cytoplasm|cytosol|chaperonin-containing T-complex|microtubule|vesicle|protein-containing complex|membrane-bounded organelle|extracellular exosome|supramolecular fiber|chaperone complex|extracellular vesicle	GO:0000166|GO:0003676|GO:0003723|GO:0005515|GO:0005524|GO:0008144|GO:0017076|GO:0019904|GO:0030554|GO:0032555|GO:0035639|GO:0036094|GO:0051082|GO:0071987|GO:0097159|GO:0097367	nucleotide binding|nucleic acid binding|RNA binding|protein binding|ATP binding|drug binding|purine nucleotide binding|protein domain specific binding|adenyl nucleotide binding|purine ribonucleotide binding|purine ribonucleoside triphosphate binding|small molecule binding|unfolded protein binding|WD40-repeat domain binding|organic cyclic compound binding|carbohydrate derivative binding	REACTOME_R_HSA_389957|REACTOME_R_HSA_389958|REACTOME_R_HSA_389960|REACTOME_R_HSA_390450|REACTOME_R_HSA_390466|REACTOME_R_HSA_390471|REACTOME_R_HSA_391251|REACTOME_R_HSA_392499|REACTOME_R_HSA_6814122	Prefoldin mediated transfer of substrate to CCT/TriC (http://www.ncbi.nlm.nih.gov/biosystems?term=1268696)|Cooperation of Prefoldin and TriC/CCT in actin and tubulin folding (http://www.ncbi.nlm.nih.gov/biosystems?term=1268695)|Formation of tubulin folding intermediates by CCT/TriC (http://www.ncbi.nlm.nih.gov/biosystems?term=1268697)|Folding of actin by CCT/TriC (http://www.ncbi.nlm.nih.gov/bios…	0.000419642	0.000642077	0.00429207	0.0284	0.000419642	0.0284	0.000642077	0.0284	-0.00599256	-2.2545
ENSG00000241399	CD302	CD302 molecule [Source:HGNC Symbol;Acc:30843]	protein_coding	2	160627539	160654753	no	GO:0006909|GO:0016192	phagocytosis|vesicle-mediated transport	GO:0005737|GO:0005902|GO:0005938|GO:0016020|GO:0016021|GO:0030175|GO:0031224|GO:0042995|GO:0099568|GO:0120025	cytoplasm|microvillus|cell cortex|membrane|integral component of membrane|filopodium|intrinsic component of membrane|cell projection|cytoplasmic region|plasma membrane bounded cell projection	GO:0030246	carbohydrate binding			0.00345724	0.00707855	0.100633	0.0106	0.00345724	0.100633	0.00707855	0.100633	-0.00124868	0.754384
ENSG00000204539	CDSN	corneodesmosin [Source:HGNC Symbol;Acc:1802]	protein_coding	6	31082867	31088223	no	GO:0003336|GO:0007155|GO:0007162|GO:0008219|GO:0008544|GO:0009653|GO:0009887|GO:0009888|GO:0009913|GO:0009987|GO:0010941|GO:0012501|GO:0022407|GO:0022408|GO:0030154|GO:0030155|GO:0030216|GO:0030855|GO:0030856|GO:0030857|GO:0032502|GO:0043067|GO:0043069|GO:0043589|GO:0045595|GO:0045596|GO:0045604|GO:0045605|GO:0045616|GO:0045617|GO:0045682|GO:0048856|GO:0050794|GO:0060548|GO:0070268|GO:0098609|GO:…	corneocyte desquamation|cell adhesion|negative regulation of cell adhesion|cell death|epidermis development|anatomical structure morphogenesis|animal organ morphogenesis|tissue development|epidermal cell differentiation|cellular process|regulation of cell death|programmed cell death|regulation of cell-cell adhesion|negative regulation of cell-cell adhesion|cell differentiation|regulation of cell …	GO:0001533|GO:0005576|GO:0005886|GO:0005911|GO:0016020|GO:0030054|GO:0030057	cornified envelope|extracellular region|plasma membrane|cell-cell junction|membrane|cell junction|desmosome	GO:0005515|GO:0042802|GO:0042803|GO:0046983	protein binding|identical protein binding|protein homodimerization activity|protein dimerization activity	REACTOME_R_HSA_1266738|REACTOME_R_HSA_6805567|REACTOME_R_HSA_6809371	Developmental Biology (http://www.ncbi.nlm.nih.gov/biosystems?term=1270302)|Keratinization (http://www.ncbi.nlm.nih.gov/biosystems?term=1457790)|Formation of the cornified envelope (http://www.ncbi.nlm.nih.gov/biosystems?term=1457791)	0.000476257	0.000646371	0.000174937	0.000611	0.000174937	0.000646371	0.000646371	0.000611	-0.015132	-3.749
ENSG00000086548	CEACAM6	carcinoembryonic antigen-related cell adhesion molecule 6 (non-specific cross reacting antigen) [Source:HGNC Symbol;Acc:1818]	protein_coding	19	42254885	42276113	no	GO:0001775|GO:0001952|GO:0001954|GO:0002263|GO:0002274|GO:0002283|GO:0002366|GO:0002376|GO:0006887|GO:0006915|GO:0007155|GO:0007156|GO:0007157|GO:0007165|GO:0008219|GO:0008284|GO:0009987|GO:0010810|GO:0010811|GO:0010941|GO:0012501|GO:0016192|GO:0016477|GO:0022407|GO:0022409|GO:0030155|GO:0030334|GO:0030335|GO:0032940|GO:0034114|GO:0034116|GO:0040011|GO:0040012|GO:0040017|GO:0042119|GO:0042127|GO:…	cell activation|regulation of cell-matrix adhesion|positive regulation of cell-matrix adhesion|cell activation involved in immune response|myeloid leukocyte activation|neutrophil activation involved in immune response|leukocyte activation involved in immune response|immune system process|exocytosis|apoptotic process|cell adhesion|homophilic cell adhesion via plasma membrane adhesion molecules|het…	GO:0005615|GO:0005765|GO:0005774|GO:0005886|GO:0009986|GO:0012506|GO:0016020|GO:0016324|GO:0030659|GO:0030667|GO:0031090|GO:0031224|GO:0031225|GO:0035577	extracellular space|lysosomal membrane|vacuolar membrane|plasma membrane|cell surface|vesicle membrane|membrane|apical plasma membrane|cytoplasmic vesicle membrane|secretory granule membrane|organelle membrane|intrinsic component of membrane|anchored component of membrane|azurophil granule membrane	GO:0005515|GO:0042802|GO:0046982|GO:0046983	protein binding|identical protein binding|protein heterodimerization activity|protein dimerization activity	REACTOME_R_HSA_109582|REACTOME_R_HSA_1474244|REACTOME_R_HSA_1566977|REACTOME_R_HSA_168249|REACTOME_R_HSA_168256|REACTOME_R_HSA_202733|REACTOME_R_HSA_6798695	Hemostasis (http://www.ncbi.nlm.nih.gov/biosystems?term=1269340)|Extracellular matrix organization (http://www.ncbi.nlm.nih.gov/biosystems?term=1270244)|Fibronectin matrix formation (http://www.ncbi.nlm.nih.gov/biosystems?term=1270250)|Innate Immune System (http://www.ncbi.nlm.nih.gov/biosystems?term=1269203)|Immune System (http://www.ncbi.nlm.nih.gov/biosystems?term=1269170)|Cell surface interac…	0.00768929	0.00263699	0.469155	0.277	0.00263699	0.469155	0.00768929	0.469155	-0.00399947	-0.65577
ENSG00000168944	CEP120	centrosomal protein 120kDa [Source:HGNC Symbol;Acc:26690]	protein_coding	5	122680579	122759286	no	GO:0000226|GO:0006996|GO:0007010|GO:0007017|GO:0007051|GO:0007097|GO:0007098|GO:0009987|GO:0010564|GO:0010638|GO:0010824|GO:0010825|GO:0021987|GO:0022008|GO:0022027|GO:0030154|GO:0030953|GO:0031023|GO:0031122|GO:0031344|GO:0031346|GO:0032502|GO:0032880|GO:0032886|GO:0033043|GO:0044089|GO:0045724|GO:0045787|GO:0046599|GO:0046601|GO:0046605|GO:0046907|GO:0048856|GO:0050794|GO:0051128|GO:0051493|GO:…	microtubule cytoskeleton organization|organelle organization|cytoskeleton organization|microtubule-based process|spindle organization|nuclear migration|centrosome cycle|cellular process|regulation of cell cycle process|positive regulation of organelle organization|regulation of centrosome duplication|positive regulation of centrosome duplication|cerebral cortex development|neurogenesis|interkinet…	GO:0005813|GO:0005814|GO:0005815|GO:0043229	centrosome|centriole|microtubule organizing center|intracellular organelle	GO:0005515|GO:0008022	protein binding|protein C-terminus binding			0.00955358	0.00117102	0.0263596	0.0492	0.00117102	0.0492	0.00955358	0.0492	0.000541928	0.303415
ENSG00000112877	CEP72	centrosomal protein 72kDa [Source:HGNC Symbol;Acc:25547]	protein_coding	5	612387	667283	yes	GO:0000086|GO:0000226|GO:0006996|GO:0007010|GO:0007017|GO:0007051|GO:0007099|GO:0007346|GO:0008104|GO:0009987|GO:0010389|GO:0010564|GO:0022406|GO:0022607|GO:0031023|GO:0031503|GO:0032880|GO:0033036|GO:0033566|GO:0034613|GO:0034629|GO:0044770|GO:0044772|GO:0044839|GO:0050794|GO:0051640|GO:0051641|GO:0051726|GO:0060341|GO:0070925|GO:0097711|GO:0098534|GO:1901987|GO:1901990|GO:1902749|GO:1903827|GO:…	G2/M transition of mitotic cell cycle|microtubule cytoskeleton organization|organelle organization|cytoskeleton organization|microtubule-based process|spindle organization|centriole replication|regulation of mitotic cell cycle|protein localization|cellular process|regulation of G2/M transition of mitotic cell cycle|regulation of cell cycle process|membrane docking|cellular component assembly|micr…	GO:0005813|GO:0005815|GO:0005829|GO:0034451	centrosome|microtubule organizing center|cytosol|centriolar satellite	GO:0005515|GO:0042802	protein binding|identical protein binding	REACTOME_R_HSA_1640170|REACTOME_R_HSA_1852241|REACTOME_R_HSA_2565942|REACTOME_R_HSA_380259|REACTOME_R_HSA_380270|REACTOME_R_HSA_380284|REACTOME_R_HSA_380287|REACTOME_R_HSA_453274|REACTOME_R_HSA_5617833|REACTOME_R_HSA_5620912|REACTOME_R_HSA_69275|REACTOME_R_HSA_69278|REACTOME_R_HSA_8854518	Cell Cycle (http://www.ncbi.nlm.nih.gov/biosystems?term=1269741)|Organelle biogenesis and maintenance (http://www.ncbi.nlm.nih.gov/biosystems?term=1268838)|Regulation of PLK1 Activity at G2/M Transition (http://www.ncbi.nlm.nih.gov/biosystems?term=1269803)|Loss of Nlp from mitotic centrosomes (http://www.ncbi.nlm.nih.gov/biosystems?term=1269809)|Recruitment of mitotic centrosome proteins and comp…	1.53601e-10	1.76729e-10	8.2002e-13	1.75e-09	8.2002e-13	1.75e-09	1.76729e-10	1.75e-09	0.0186984	5.66196
ENSG00000000971	CFH	complement factor H [Source:HGNC Symbol;Acc:4883]	protein_coding	1	196621008	196716634	no	GO:0002253|GO:0002376|GO:0002682|GO:0002684|GO:0002920|GO:0006952|GO:0006955|GO:0006956|GO:0006957|GO:0006959|GO:0016032|GO:0030449|GO:0043207|GO:0045087|GO:0050776|GO:0050778|GO:0050896|GO:0051707|GO:0098542	activation of immune response|immune system process|regulation of immune system process|positive regulation of immune system process|regulation of humoral immune response|defense response|immune response|complement activation|complement activation, alternative pathway|humoral immune response|viral process|regulation of complement activation|response to external biotic stimulus|innate immune respo…	GO:0005576|GO:0005615|GO:0031982|GO:0043227|GO:0070062|GO:0072562|GO:1903561	extracellular region|extracellular space|vesicle|membrane-bounded organelle|extracellular exosome|blood microparticle|extracellular vesicle	GO:0005515|GO:0005539|GO:0008201|GO:0043394|GO:0043395|GO:0097367	protein binding|glycosaminoglycan binding|heparin binding|proteoglycan binding|heparan sulfate proteoglycan binding|carbohydrate derivative binding	KEGG_hsa04610|KEGG_hsa05150|REACTOME_R_HSA_166658|REACTOME_R_HSA_168249|REACTOME_R_HSA_168256|REACTOME_R_HSA_977606	Complement and coagulation cascades (http://www.ncbi.nlm.nih.gov/biosystems?term=83073)|Staphylococcus aureus infection (http://www.ncbi.nlm.nih.gov/biosystems?term=172846)|Complement cascade (http://www.ncbi.nlm.nih.gov/biosystems?term=1269241)|Innate Immune System (http://www.ncbi.nlm.nih.gov/biosystems?term=1269203)|Immune System (http://www.ncbi.nlm.nih.gov/biosystems?term=1269170)|Regulation…	0.036864	0.127204	0.00762082	0.00879	0.00762082	0.127204	0.127204	0.00879	0.00350595	2.31404
ENSG00000166869	CHP2	calcineurin-like EF-hand protein 2 [Source:HGNC Symbol;Acc:24927]	protein_coding	16	23765948	23770272	yes	GO:0006355|GO:0006357|GO:0008104|GO:0008284|GO:0009893|GO:0009966|GO:0009967|GO:0009987|GO:0010035|GO:0010038|GO:0010468|GO:0010557|GO:0010604|GO:0010628|GO:0010921|GO:0010922|GO:0015031|GO:0015833|GO:0019222|GO:0023051|GO:0031325|GO:0031328|GO:0032386|GO:0032388|GO:0032880|GO:0033036|GO:0033157|GO:0035303|GO:0042127|GO:0042306|GO:0042307|GO:0042886|GO:0043085|GO:0045184|GO:0045893|GO:0045944|GO:…	regulation of transcription, DNA-templated|regulation of transcription by RNA polymerase II|protein localization|positive regulation of cell population proliferation|positive regulation of metabolic process|regulation of signal transduction|positive regulation of signal transduction|cellular process|response to inorganic substance|response to metal ion|regulation of gene expression|positive regul…	GO:0005634|GO:0005737|GO:0005886|GO:0016020|GO:0043227|GO:0043229|GO:0043231	nucleus|cytoplasm|plasma membrane|membrane|membrane-bounded organelle|intracellular organelle|intracellular membrane-bounded organelle	GO:0005509|GO:0005515|GO:0043169|GO:0046872	calcium ion binding|protein binding|cation binding|metal ion binding			0.00305596	0.0036816	8.06892e-06	5.87e-05	8.06892e-06	0.0036816	0.0036816	5.87e-05	-0.00240207	0.739908
ENSG00000159212	CLIC6	chloride intracellular channel 6 [Source:HGNC Symbol;Acc:2065]	protein_coding	21	36041688	36090525	no	GO:0006811|GO:0006820|GO:0006821|GO:0015698|GO:0034220|GO:0034765|GO:0043269|GO:0055085|GO:0098656|GO:1902476	ion transport|anion transport|chloride transport|inorganic anion transport|ion transmembrane transport|regulation of ion transmembrane transport|regulation of ion transport|transmembrane transport|anion transmembrane transport|chloride transmembrane transport	GO:0005737|GO:0005886|GO:0016020|GO:0031982|GO:0032991|GO:0034702|GO:0034707|GO:0043227|GO:0070062|GO:1902495|GO:1903561	cytoplasm|plasma membrane|membrane|vesicle|protein-containing complex|ion channel complex|chloride channel complex|membrane-bounded organelle|extracellular exosome|transmembrane transporter complex|extracellular vesicle	GO:0001664|GO:0005102|GO:0005215|GO:0005216|GO:0005244|GO:0005253|GO:0005254|GO:0005515|GO:0008509|GO:0015075|GO:0015108|GO:0015267|GO:0022803|GO:0022857|GO:0031749|GO:0031750|GO:0031751|GO:0050780	G protein-coupled receptor binding|signaling receptor binding|transporter activity|ion channel activity|voltage-gated ion channel activity|anion channel activity|chloride channel activity|protein binding|anion transmembrane transporter activity|ion transmembrane transporter activity|chloride transmembrane transporter activity|channel activity|passive transmembrane transporter activity|transmembra…			2.57557e-05	0.00251948	0.0161003	0.05	2.57557e-05	0.05	0.00251948	0.05	0.00349101	0.643628
ENSG00000176563	CNTD1	cyclin N-terminal domain containing 1 [Source:HGNC Symbol;Acc:26847]	protein_coding	17	40950810	40963605	no	GO:0006139|GO:0006259|GO:0006310|GO:0006725|GO:0006807|GO:0007131|GO:0007276|GO:0007283|GO:0008152|GO:0009987|GO:0022414|GO:0034641|GO:0035825|GO:0043170|GO:0044237|GO:0046483|GO:0048232|GO:0048609	nucleobase-containing compound metabolic process|DNA metabolic process|DNA recombination|cellular aromatic compound metabolic process|nitrogen compound metabolic process|reciprocal meiotic recombination|gamete generation|spermatogenesis|metabolic process|cellular process|reproductive process|cellular nitrogen compound metabolic process|homologous recombination|macromolecule metabolic process|cell…							6.4571e-05	0.00204682	0.302463	NA	NA	NA	0.00204682	NA	0.00203529	-1.13645
ENSG00000123500	COL10A1	collagen, type X, alpha 1 [Source:HGNC Symbol;Acc:2185]	protein_coding	6	116440086	116479910	no	GO:0001501|GO:0009987|GO:0030198|GO:0032502|GO:0043062|GO:0048731|GO:0048856	skeletal system development|cellular process|extracellular matrix organization|developmental process|extracellular structure organization|system development|anatomical structure development	GO:0005576|GO:0005581|GO:0005615|GO:0005788|GO:0031012|GO:0032991|GO:0062023	extracellular region|collagen trimer|extracellular space|endoplasmic reticulum lumen|extracellular matrix|protein-containing complex|collagen-containing extracellular matrix	GO:0005198|GO:0005201|GO:0005515|GO:0030020|GO:0043169|GO:0046872	structural molecule activity|extracellular matrix structural constituent|protein binding|extracellular matrix structural constituent conferring tensile strength|cation binding|metal ion binding	KEGG_hsa04974|REACTOME_R_HSA_1474244|REACTOME_R_HSA_1474290|REACTOME_R_HSA_1650814|REACTOME_R_HSA_2022090|REACTOME_R_HSA_8948216	Protein digestion and absorption (http://www.ncbi.nlm.nih.gov/biosystems?term=172847)|Extracellular matrix organization (http://www.ncbi.nlm.nih.gov/biosystems?term=1270244)|Collagen formation (http://www.ncbi.nlm.nih.gov/biosystems?term=1270245)|Collagen biosynthesis and modifying enzymes (http://www.ncbi.nlm.nih.gov/biosystems?term=1270246)|Assembly of collagen fibrils and other multimeric stru…	0.000370333	0.000132341	0.364411	NA	NA	NA	0.000370333	NA	0.00308468	0.98076
ENSG00000108582	CPD	carboxypeptidase D [Source:HGNC Symbol;Acc:2301]	protein_coding	17	28705923	28797007	no	GO:0006508|GO:0006518|GO:0006807|GO:0008152|GO:0009987|GO:0016485|GO:0019538|GO:0034641|GO:0043170|GO:0043603|GO:0044237|GO:0051604	proteolysis|peptide metabolic process|nitrogen compound metabolic process|metabolic process|cellular process|protein processing|protein metabolic process|cellular nitrogen compound metabolic process|macromolecule metabolic process|cellular amide metabolic process|cellular metabolic process|protein maturation	GO:0005615|GO:0005886|GO:0016020|GO:0016021|GO:0031224|GO:0031982|GO:0043227|GO:0070062|GO:1903561	extracellular space|plasma membrane|membrane|integral component of membrane|intrinsic component of membrane|vesicle|membrane-bounded organelle|extracellular exosome|extracellular vesicle	GO:0003824|GO:0004180|GO:0004181|GO:0004185|GO:0008233|GO:0008235|GO:0008236|GO:0008237|GO:0008238|GO:0008270|GO:0016787|GO:0017171|GO:0043169|GO:0046872|GO:0046914|GO:0070008	catalytic activity|carboxypeptidase activity|metallocarboxypeptidase activity|serine-type carboxypeptidase activity|peptidase activity|metalloexopeptidase activity|serine-type peptidase activity|metallopeptidase activity|exopeptidase activity|zinc ion binding|hydrolase activity|serine hydrolase activity|cation binding|metal ion binding|transition metal ion binding|serine-type exopeptidase activity	REACTOME_R_HSA_199991|REACTOME_R_HSA_199992|REACTOME_R_HSA_421837|REACTOME_R_HSA_432722|REACTOME_R_HSA_5653656	Membrane Trafficking (http://www.ncbi.nlm.nih.gov/biosystems?term=1269877)|trans-Golgi Network Vesicle Budding (http://www.ncbi.nlm.nih.gov/biosystems?term=1269880)|Clathrin derived vesicle budding (http://www.ncbi.nlm.nih.gov/biosystems?term=1269881)|Golgi Associated Vesicle Biogenesis (http://www.ncbi.nlm.nih.gov/biosystems?term=1269882)|Vesicle-mediated transport (http://www.ncbi.nlm.nih.gov/b…	0.00335253	0.00343661	0.108914	0.546	0.00335253	0.546	0.00343661	0.546	0.0072236	1.72685
ENSG00000273366	CTA-989H11.1		lincRNA	22	42674194	42674852	no									0.00172608	0.00106798	0.0281589	0.00699	0.00106798	0.0281589	0.00172608	0.0281589	0.000992462	1.24384
ENSG00000248727	CTC-236F12.4	Uncharacterized protein [Source:UniProtKB/TrEMBL;Acc:E5RJ82]	protein_coding	5	55753622	55777596	no									0.0550565	0.169162	0.00587647	0.0045	0.0045	0.169162	0.169162	0.00587647	0.00218337	-0.21536
ENSG00000250848	CTD-2083E4.5		pseudogene	5	288948	290436	yes									0.00294709	6.95713e-06	0.00627751	1.41e-06	1.41e-06	0.00627751	0.00294709	0.00627751	-0.0069513	-1.79578
ENSG00000248925	CTD-2083E4.6		antisense	5	269973	271631	yes									NA	NA	1.31711e-07	6.22e-08	NA	NA	NA	1.31711e-07	NA	-2.74774
ENSG00000259806	CTD-2196E14.4		lincRNA	16	23686515	23686820	yes									0.899521	0.895436	0.000753644	9.34e-05	9.34e-05	0.899521	0.899521	0.000753644	-0.000526411	0.65159
ENSG00000250645	CTD-2228K2.1		pseudogene	5	418818	419224	yes									0.000126607	5.15276e-05	0.000634954	NA	NA	NA	0.000126607	NA	-0.000586273	-3.4177
ENSG00000188242	CTD-2228K2.5	Uncharacterized protein [Source:UniProtKB/TrEMBL;Acc:D6RHG8]	protein_coding	5	466239	473213	yes									2.24459e-06	8.43329e-06	4.33724e-08	3.5e-06	4.33724e-08	8.43329e-06	8.43329e-06	3.5e-06	-0.00960135	-2.99174
ENSG00000225138	CTD-2228K2.7		processed_transcript	5	473351	480780	yes									NA	NA	0.00114062	5.14e-07	NA	NA	NA	0.00114062	NA	-1.94547
ENSG00000268041	CTD-2575K13.6		pseudogene	19	42412671	42414249	no									0.00640237	0.002773	0.0635429	0.0261	0.002773	0.0635429	0.00640237	0.0635429	0.001657	1.25433
ENSG00000271781	CTD-2589H19.6		antisense	5	675941	676731	yes									NA	NA	1.26667e-10	1.87e-09	NA	NA	NA	1.87e-09	NA	5.48744
ENSG00000162438	CTRC	chymotrypsin C (caldecrin) [Source:HGNC Symbol;Acc:2523]	protein_coding	1	15764935	15775737	no	GO:0006508|GO:0006725|GO:0006766|GO:0006807|GO:0008152|GO:0009235|GO:0009987|GO:0017144|GO:0019538|GO:0043170|GO:0044237|GO:0044281|GO:0046483|GO:0051186	proteolysis|cellular aromatic compound metabolic process|vitamin metabolic process|nitrogen compound metabolic process|metabolic process|cobalamin metabolic process|cellular process|drug metabolic process|protein metabolic process|macromolecule metabolic process|cellular metabolic process|small molecule metabolic process|heterocycle metabolic process|cofactor metabolic process	GO:0005576	extracellular region	GO:0003824|GO:0004175|GO:0004252|GO:0005515|GO:0008233|GO:0008236|GO:0016787|GO:0017171	catalytic activity|endopeptidase activity|serine-type endopeptidase activity|protein binding|peptidase activity|serine-type peptidase activity|hydrolase activity|serine hydrolase activity	REACTOME_R_HSA_1430728|REACTOME_R_HSA_196741|REACTOME_R_HSA_196849|REACTOME_R_HSA_196854	Metabolism (http://www.ncbi.nlm.nih.gov/biosystems?term=1269956)|Cobalamin (Cbl, vitamin B12) transport and metabolism (http://www.ncbi.nlm.nih.gov/biosystems?term=1270152)|Metabolism of water-soluble vitamins and cofactors (http://www.ncbi.nlm.nih.gov/biosystems?term=1270145)|Metabolism of vitamins and cofactors (http://www.ncbi.nlm.nih.gov/biosystems?term=1270144)	0.00628613	0.00376334	NA	NA	NA	NA	0.00628613	NA	-0.00527707	NA
ENSG00000111249	CUX2	cut-like homeobox 2 [Source:HGNC Symbol;Acc:19347]	protein_coding	12	111471828	111788358	no	GO:0000122|GO:0006355|GO:0006357|GO:0007610|GO:0007611|GO:0007613|GO:0007614|GO:0009890|GO:0009893|GO:0009966|GO:0009967|GO:0009987|GO:0010033|GO:0010468|GO:0010604|GO:0010628|GO:0010629|GO:0010720|GO:0010975|GO:0010976|GO:0016192|GO:0019222|GO:0022604|GO:0023051|GO:0031324|GO:0031344|GO:0031346|GO:0031644|GO:0042391|GO:0044089|GO:0045595|GO:0045597|GO:0045664|GO:0045666|GO:0045892|GO:0048193|GO:…	negative regulation of transcription by RNA polymerase II|regulation of transcription, DNA-templated|regulation of transcription by RNA polymerase II|behavior|learning or memory|memory|short-term memory|negative regulation of biosynthetic process|positive regulation of metabolic process|regulation of signal transduction|positive regulation of signal transduction|cellular process|response to organ…	GO:0000139|GO:0005634|GO:0016020|GO:0031090|GO:0031982|GO:0043227|GO:0043229|GO:0043231|GO:0070062|GO:1903561	Golgi membrane|nucleus|membrane|organelle membrane|vesicle|membrane-bounded organelle|intracellular organelle|intracellular membrane-bounded organelle|extracellular exosome|extracellular vesicle	GO:0000976|GO:0000977|GO:0000978|GO:0000981|GO:0000987|GO:0001012|GO:0001227|GO:0003676|GO:0003677|GO:0003690|GO:0003700|GO:0043565|GO:0044212|GO:0097159|GO:1990837	transcription regulatory region sequence-specific DNA binding|RNA polymerase II regulatory region sequence-specific DNA binding|RNA polymerase II proximal promoter sequence-specific DNA binding|DNA-binding transcription factor activity, RNA polymerase II-specific|proximal promoter sequence-specific DNA binding|RNA polymerase II regulatory region DNA binding|DNA-binding transcription repressor act…			0.00581797	0.0011688	0.0972756	0.126	0.0011688	0.126	0.00581797	0.126	-0.00371422	-1.56475
ENSG00000231852	CYP21A2	cytochrome P450, family 21, subfamily A, polypeptide 2 [Source:HGNC Symbol;Acc:2600]	protein_coding	6	32006042	32009447	yes	GO:0006629|GO:0006694|GO:0006704|GO:0006705|GO:0008152|GO:0008202|GO:0008211|GO:0008610|GO:0009058|GO:0009987|GO:0010817|GO:0016125|GO:0042445|GO:0042446|GO:0044237|GO:0055114	lipid metabolic process|steroid biosynthetic process|glucocorticoid biosynthetic process|mineralocorticoid biosynthetic process|metabolic process|steroid metabolic process|glucocorticoid metabolic process|lipid biosynthetic process|biosynthetic process|cellular process|regulation of hormone levels|sterol metabolic process|hormone metabolic process|hormone biosynthetic process|cellular metabolic p…	GO:0005789|GO:0016020|GO:0031090	endoplasmic reticulum membrane|membrane|organelle membrane	GO:0003824|GO:0004497|GO:0004509|GO:0005496|GO:0005506|GO:0008289|GO:0008395|GO:0016491|GO:0016705|GO:0020037|GO:0043169|GO:0046872|GO:0046914|GO:0048037|GO:0097159	catalytic activity|monooxygenase activity|steroid 21-monooxygenase activity|steroid binding|iron ion binding|lipid binding|steroid hydroxylase activity|oxidoreductase activity|oxidoreductase activity, acting on paired donors, with incorporation or reduction of molecular oxygen|heme binding|cation binding|metal ion binding|transition metal ion binding|cofactor binding|organic cyclic compound bindi…	BIOCYC_HUMAN_PWY66_381|BIOCYC_HUMAN_PWY66_382|BIOCYC_HUMAN_PWY_7305|KEGG_hsa00140|KEGG_hsa01100|KEGG_hsa04925|KEGG_hsa_M00108|KEGG_hsa_M00109|REACTOME_R_HSA_1430728|REACTOME_R_HSA_193993|REACTOME_R_HSA_194002|REACTOME_R_HSA_196071|REACTOME_R_HSA_211859|REACTOME_R_HSA_211897|REACTOME_R_HSA_211945|REACTOME_R_HSA_211976|REACTOME_R_HSA_556833	glucocorticoid biosynthesis (http://www.ncbi.nlm.nih.gov/biosystems?term=545304)|mineralocorticoid biosynthesis (http://www.ncbi.nlm.nih.gov/biosystems?term=545305)|superpathway of steroid hormone biosynthesis (http://www.ncbi.nlm.nih.gov/biosystems?term=907943)|Steroid hormone biosynthesis (http://www.ncbi.nlm.nih.gov/biosystems?term=82940)|Metabolic pathways (http://www.ncbi.nlm.nih.gov/biosyst…	0.00377198	0.00148337	0.000773852	0.00259	0.000773852	0.00377198	0.00377198	0.00259	-0.0102321	-2.3875
ENSG00000213722	DDAH2	dimethylarginine dimethylaminohydrolase 2 [Source:HGNC Symbol;Acc:2716]	protein_coding	6	31694815	31698357	yes	GO:0000052|GO:0001505|GO:0006082|GO:0006520|GO:0006525|GO:0006527|GO:0006807|GO:0006809|GO:0007165|GO:0007263|GO:0008152|GO:0009056|GO:0009058|GO:0009063|GO:0009893|GO:0009987|GO:0010941|GO:0017144|GO:0019222|GO:0019752|GO:0019932|GO:0031325|GO:0031328|GO:0034641|GO:0035556|GO:0042133|GO:0042136|GO:0042981|GO:0043066|GO:0043067|GO:0043069|GO:0044237|GO:0044281|GO:0045428|GO:0045429|GO:0046209|GO:…	citrulline metabolic process|regulation of neurotransmitter levels|organic acid metabolic process|cellular amino acid metabolic process|arginine metabolic process|arginine catabolic process|nitrogen compound metabolic process|nitric oxide biosynthetic process|signal transduction|nitric oxide mediated signal transduction|metabolic process|catabolic process|biosynthetic process|cellular amino acid …	GO:0005739|GO:0005815|GO:0005829|GO:0031982|GO:0043227|GO:0043229|GO:0043231|GO:0070062|GO:1903561	mitochondrion|microtubule organizing center|cytosol|vesicle|membrane-bounded organelle|intracellular organelle|intracellular membrane-bounded organelle|extracellular exosome|extracellular vesicle	GO:0003824|GO:0005515|GO:0016403|GO:0016597|GO:0016787|GO:0016810|GO:0031406|GO:0036094|GO:0043177	catalytic activity|protein binding|dimethylargininase activity|amino acid binding|hydrolase activity|hydrolase activity, acting on carbon-nitrogen (but not peptide) bonds|carboxylic acid binding|small molecule binding|organic acid binding	REACTOME_R_HSA_1430728|REACTOME_R_HSA_202131|REACTOME_R_HSA_203615|REACTOME_R_HSA_203765	Metabolism (http://www.ncbi.nlm.nih.gov/biosystems?term=1269956)|Metabolism of nitric oxide (http://www.ncbi.nlm.nih.gov/biosystems?term=1270115)|eNOS activation (http://www.ncbi.nlm.nih.gov/biosystems?term=1270117)|eNOS activation and regulation (http://www.ncbi.nlm.nih.gov/biosystems?term=1270116)	0.114867	0.0327591	0.00532447	0.00303	0.00303	0.114867	0.114867	0.00532447	0.00512132	0.955704
ENSG00000198563	DDX39B	DEAD (Asp-Glu-Ala-Asp) box polypeptide 39B [Source:HGNC Symbol;Acc:13917]	protein_coding	6	31498010	31510225	yes	GO:0000245|GO:0000375|GO:0000398|GO:0001558|GO:0001889|GO:0006139|GO:0006355|GO:0006396|GO:0006397|GO:0006405|GO:0006406|GO:0006417|GO:0006725|GO:0006807|GO:0006913|GO:0008152|GO:0008284|GO:0008380|GO:0009893|GO:0009987|GO:0010468|GO:0010501|GO:0010557|GO:0010604|GO:0010608|GO:0010611|GO:0010613|GO:0010628|GO:0010720|GO:0015931|GO:0016070|GO:0016071|GO:0016202|GO:0019222|GO:0022607|GO:0022618|GO:…	spliceosomal complex assembly|RNA splicing, via transesterification reactions|mRNA splicing, via spliceosome|regulation of cell growth|liver development|nucleobase-containing compound metabolic process|regulation of transcription, DNA-templated|RNA processing|mRNA processing|RNA export from nucleus|mRNA export from nucleus|regulation of translation|cellular aromatic compound metabolic process|nit…	GO:0000346|GO:0005634|GO:0005654|GO:0005681|GO:0005687|GO:0005688|GO:0005737|GO:0016363|GO:0016604|GO:0016607|GO:0030532|GO:0032991|GO:0043227|GO:0043229|GO:0043231|GO:0097525|GO:1990904	transcription export complex|nucleus|nucleoplasm|spliceosomal complex|U4 snRNP|U6 snRNP|cytoplasm|nuclear matrix|nuclear body|nuclear speck|small nuclear ribonucleoprotein complex|protein-containing complex|membrane-bounded organelle|intracellular organelle|intracellular membrane-bounded organelle|spliceosomal snRNP complex|ribonucleoprotein complex	GO:0000166|GO:0003676|GO:0003723|GO:0003724|GO:0003824|GO:0004004|GO:0004386|GO:0005515|GO:0005524|GO:0008026|GO:0008144|GO:0008186|GO:0016462|GO:0016787|GO:0016887|GO:0017069|GO:0017070|GO:0017076|GO:0017111|GO:0030554|GO:0030621|GO:0032555|GO:0035639|GO:0036094|GO:0042623|GO:0042802|GO:0043008|GO:0044877|GO:0097159|GO:0097367	nucleotide binding|nucleic acid binding|RNA binding|RNA helicase activity|catalytic activity|ATP-dependent RNA helicase activity|helicase activity|protein binding|ATP binding|ATP-dependent helicase activity|drug binding|RNA-dependent ATPase activity|pyrophosphatase activity|hydrolase activity|ATPase activity|snRNA binding|U6 snRNA binding|purine nucleotide binding|nucleoside-triphosphatase activi…	KEGG_hsa03013|KEGG_hsa03015|KEGG_hsa03040|KEGG_hsa05164|KEGG_hsa_M00406|KEGG_hsa_M00430|REACTOME_R_HSA_109688|REACTOME_R_HSA_159236|REACTOME_R_HSA_72187|REACTOME_R_HSA_72202|REACTOME_R_HSA_72203|REACTOME_R_HSA_73856|REACTOME_R_HSA_73857|REACTOME_R_HSA_74160	RNA transport (http://www.ncbi.nlm.nih.gov/biosystems?term=177876)|mRNA surveillance pathway (http://www.ncbi.nlm.nih.gov/biosystems?term=193328)|Spliceosome (http://www.ncbi.nlm.nih.gov/biosystems?term=125136)|Influenza A (http://www.ncbi.nlm.nih.gov/biosystems?term=217173)|TREX complex (http://www.ncbi.nlm.nih.gov/biosystems?term=413471)|Exon junction complex (EJC) (http://www.ncbi.nlm.nih.gov/…	0.198241	0.0571723	0.000203848	0.00183	0.000203848	0.198241	0.198241	0.00183	-0.00389652	-1.99071
ENSG00000137628	DDX60	DEAD (Asp-Glu-Ala-Asp) box polypeptide 60 [Source:HGNC Symbol;Acc:25942]	protein_coding	4	169137444	169239958	no	GO:0001817|GO:0001819|GO:0002376|GO:0002682|GO:0002684|GO:0006952|GO:0006955|GO:0009615|GO:0009966|GO:0009967|GO:0023051|GO:0039535|GO:0043207|GO:0045087|GO:0045088|GO:0045089|GO:0050688|GO:0050776|GO:0050778|GO:0050794|GO:0050896|GO:0051607|GO:0051707|GO:0098542|GO:1900245|GO:1900246|GO:1902531|GO:1902533	regulation of cytokine production|positive regulation of cytokine production|immune system process|regulation of immune system process|positive regulation of immune system process|defense response|immune response|response to virus|regulation of signal transduction|positive regulation of signal transduction|regulation of signaling|regulation of RIG-I signaling pathway|response to external biotic s…	GO:0005737|GO:0005829|GO:0005856|GO:0043229|GO:0045111	cytoplasm|cytosol|cytoskeleton|intracellular organelle|intermediate filament cytoskeleton	GO:0000166|GO:0003676|GO:0003677|GO:0003690|GO:0003723|GO:0003725|GO:0003727|GO:0003824|GO:0004386|GO:0005515|GO:0005524|GO:0008144|GO:0016462|GO:0016787|GO:0017076|GO:0017111|GO:0030554|GO:0032555|GO:0035639|GO:0036094|GO:0097159|GO:0097367	nucleotide binding|nucleic acid binding|DNA binding|double-stranded DNA binding|RNA binding|double-stranded RNA binding|single-stranded RNA binding|catalytic activity|helicase activity|protein binding|ATP binding|drug binding|pyrophosphatase activity|hydrolase activity|purine nucleotide binding|nucleoside-triphosphatase activity|adenyl nucleotide binding|purine ribonucleotide binding|purine ribon…			0.00429914	0.00303585	0.0117812	0.0224	0.00303585	0.0224	0.00429914	0.0224	-0.00194393	-0.629028
ENSG00000100418	DESI1	desumoylating isopeptidase 1 [Source:HGNC Symbol;Acc:24577]	protein_coding	22	41994032	42017100	no	GO:0006508|GO:0006807|GO:0008152|GO:0019538|GO:0043170	proteolysis|nitrogen compound metabolic process|metabolic process|protein metabolic process|macromolecule metabolic process	GO:0005634|GO:0005737|GO:0043227|GO:0043229|GO:0043231	nucleus|cytoplasm|membrane-bounded organelle|intracellular organelle|intracellular membrane-bounded organelle	GO:0003824|GO:0005515|GO:0008233|GO:0016787|GO:0042802	catalytic activity|protein binding|peptidase activity|hydrolase activity|identical protein binding			0.00237876	0.00381426	0.000399244	0.00258	0.000399244	0.00381426	0.00381426	0.00258	-0.00863831	-2.84181
ENSG00000183628	DGCR6	DiGeorge syndrome critical region gene 6 [Source:HGNC Symbol;Acc:2846]	protein_coding	22	18893541	18901751	no	GO:0007155|GO:0009653|GO:0009887|GO:0032502	cell adhesion|anatomical structure morphogenesis|animal organ morphogenesis|developmental process	GO:0005634|GO:0031012|GO:0043227|GO:0043229|GO:0043231	nucleus|extracellular matrix|membrane-bounded organelle|intracellular organelle|intracellular membrane-bounded organelle					0.0365405	0.0141142	0.00667092	0.0098	0.00667092	0.0365405	0.0365405	0.0098	0.00897967	2.51726
ENSG00000128191	DGCR8	DGCR8 microprocessor complex subunit [Source:HGNC Symbol;Acc:2847]	protein_coding	22	20067755	20099311	no	GO:0006139|GO:0006396|GO:0006725|GO:0006807|GO:0008152|GO:0009987|GO:0010586|GO:0016070|GO:0031053|GO:0034641|GO:0043170|GO:0044237|GO:0046483|GO:0090305|GO:0090501|GO:0090502	nucleobase-containing compound metabolic process|RNA processing|cellular aromatic compound metabolic process|nitrogen compound metabolic process|metabolic process|cellular process|miRNA metabolic process|RNA metabolic process|primary miRNA processing|cellular nitrogen compound metabolic process|macromolecule metabolic process|cellular metabolic process|heterocycle metabolic process|nucleic acid p…	GO:0005634|GO:0005654|GO:0005730|GO:0005737|GO:0032991|GO:0043227|GO:0043229|GO:0043231|GO:0070877|GO:1902494	nucleus|nucleoplasm|nucleolus|cytoplasm|protein-containing complex|membrane-bounded organelle|intracellular organelle|intracellular membrane-bounded organelle|microprocessor complex|catalytic complex	GO:0003676|GO:0003723|GO:0003725|GO:0003824|GO:0004518|GO:0004519|GO:0004521|GO:0004525|GO:0004540|GO:0005515|GO:0016787|GO:0016788|GO:0016891|GO:0020037|GO:0042802|GO:0042803|GO:0043169|GO:0046872|GO:0046983|GO:0048037|GO:0070878|GO:0097159	nucleic acid binding|RNA binding|double-stranded RNA binding|catalytic activity|nuclease activity|endonuclease activity|endoribonuclease activity|ribonuclease III activity|ribonuclease activity|protein binding|hydrolase activity|hydrolase activity, acting on ester bonds|endoribonuclease activity, producing 5'-phosphomonoesters|heme binding|identical protein binding|protein homodimerization activi…	Pathway Interaction Database_p53downstreampathway|REACTOME_R_HSA_203927|REACTOME_R_HSA_211000|REACTOME_R_HSA_74160	Direct p53 effectors (http://www.ncbi.nlm.nih.gov/biosystems?term=137939)|MicroRNA (miRNA) biogenesis (http://www.ncbi.nlm.nih.gov/biosystems?term=1269720)|Gene Silencing by RNA (http://www.ncbi.nlm.nih.gov/biosystems?term=1269719)|Gene Expression (http://www.ncbi.nlm.nih.gov/biosystems?term=1269649)	0.0327362	0.0663366	0.00148484	0.00376	0.00148484	0.0663366	0.0663366	0.00376	-0.00392321	-2.06462
ENSG00000108272	DHRS11	dehydrogenase/reductase (SDR family) member 11 [Source:HGNC Symbol;Acc:28639]	protein_coding	17	34948228	34957235	no	GO:0006629|GO:0006694|GO:0006703|GO:0008152|GO:0008202|GO:0008210|GO:0008610|GO:0009058|GO:0009987|GO:0010817|GO:0042445|GO:0042446|GO:0044237|GO:0055114	lipid metabolic process|steroid biosynthetic process|estrogen biosynthetic process|metabolic process|steroid metabolic process|estrogen metabolic process|lipid biosynthetic process|biosynthetic process|cellular process|regulation of hormone levels|hormone metabolic process|hormone biosynthetic process|cellular metabolic process|oxidation-reduction process	GO:0005576	extracellular region	GO:0000166|GO:0000253|GO:0003824|GO:0004303|GO:0016229|GO:0016491|GO:0016616|GO:0036094|GO:0072555|GO:0072582|GO:0097159	nucleotide binding|3-keto sterol reductase activity|catalytic activity|estradiol 17-beta-dehydrogenase activity|steroid dehydrogenase activity|oxidoreductase activity|oxidoreductase activity, acting on the CH-OH group of donors, NAD or NADP as acceptor|small molecule binding|17-beta-ketosteroid reductase activity|17-beta-hydroxysteroid dehydrogenase (NADP+) activity|organic cyclic compound binding			0.0297436	0.0270269	0.00915114	0.00474	0.00474	0.0297436	0.0297436	0.00915114	-0.0091336	-2.17328
ENSG00000144535	DIS3L2	DIS3 mitotic control homolog (S. cerevisiae)-like 2 [Source:HGNC Symbol;Acc:28648]	protein_coding	2	232825955	233209060	no	GO:0000278|GO:0000291|GO:0000956|GO:0006139|GO:0006401|GO:0006402|GO:0006725|GO:0006807|GO:0007049|GO:0008152|GO:0008285|GO:0009056|GO:0009987|GO:0010468|GO:0010586|GO:0010587|GO:0010629|GO:0016070|GO:0016071|GO:0019222|GO:0019439|GO:0019827|GO:0032502|GO:0034427|GO:0034641|GO:0042127|GO:0043170|GO:0044237|GO:0044265|GO:0046483|GO:0050794|GO:0051301|GO:0051304|GO:0051306|GO:0090305|GO:0090501|GO:…	mitotic cell cycle|nuclear-transcribed mRNA catabolic process, exonucleolytic|nuclear-transcribed mRNA catabolic process|nucleobase-containing compound metabolic process|RNA catabolic process|mRNA catabolic process|cellular aromatic compound metabolic process|nitrogen compound metabolic process|cell cycle|metabolic process|negative regulation of cell population proliferation|catabolic process|cel…	GO:0000178|GO:0000932|GO:0005737|GO:0005844|GO:0032991|GO:0035770|GO:0036464|GO:0043229|GO:1902494|GO:1990904	exosome (RNase complex)|P-body|cytoplasm|polysome|protein-containing complex|ribonucleoprotein granule|cytoplasmic ribonucleoprotein granule|intracellular organelle|catalytic complex|ribonucleoprotein complex	GO:0000175|GO:0000287|GO:0003676|GO:0003723|GO:0003727|GO:0003824|GO:0004518|GO:0004527|GO:0004532|GO:0004540|GO:0005515|GO:0008187|GO:0008266|GO:0008408|GO:0016787|GO:0016788|GO:0016896|GO:0043169|GO:0046872|GO:0097159	3'-5'-exoribonuclease activity|magnesium ion binding|nucleic acid binding|RNA binding|single-stranded RNA binding|catalytic activity|nuclease activity|exonuclease activity|exoribonuclease activity|ribonuclease activity|protein binding|poly-pyrimidine tract binding|poly(U) RNA binding|3'-5' exonuclease activity|hydrolase activity|hydrolase activity, acting on ester bonds|exoribonuclease activity, …			0.00527073	0.00151617	0.223452	NA	NA	NA	0.00527073	NA	0.00124676	1.33659
ENSG00000172404	DNAJB7	DnaJ (Hsp40) homolog, subfamily B, member 7 [Source:HGNC Symbol;Acc:24986]	protein_coding	22	41255553	41257621	no					GO:0005515|GO:0051087	protein binding|chaperone binding			0.00298624	0.00334999	NA	NA	NA	NA	0.00334999	NA	0.00113901	NA
ENSG00000088305	DNMT3B	DNA (cytosine-5-)-methyltransferase 3 beta [Source:HGNC Symbol;Acc:2979]	protein_coding	20	31350191	31397162	no	GO:0000122|GO:0001666|GO:0006139|GO:0006259|GO:0006304|GO:0006306|GO:0006355|GO:0006357|GO:0006725|GO:0006807|GO:0007584|GO:0008152|GO:0009314|GO:0009410|GO:0009636|GO:0009725|GO:0009890|GO:0009893|GO:0009987|GO:0009991|GO:0010033|GO:0010212|GO:0010243|GO:0010468|GO:0010604|GO:0010628|GO:0010629|GO:0010638|GO:0010720|GO:0014070|GO:0014074|GO:0014823|GO:0019222|GO:0031000|GO:0031056|GO:0031058|GO:…	negative regulation of transcription by RNA polymerase II|response to hypoxia|nucleobase-containing compound metabolic process|DNA metabolic process|DNA modification|DNA methylation|regulation of transcription, DNA-templated|regulation of transcription by RNA polymerase II|cellular aromatic compound metabolic process|nitrogen compound metabolic process|response to nutrient|metabolic process|respo…	GO:0005634|GO:0005654|GO:0043227|GO:0043229|GO:0043231	nucleus|nucleoplasm|membrane-bounded organelle|intracellular organelle|intracellular membrane-bounded organelle	GO:0000981|GO:0003676|GO:0003677|GO:0003682|GO:0003700|GO:0003712|GO:0003714|GO:0003824|GO:0003886|GO:0005515|GO:0008168|GO:0008757|GO:0009008|GO:0016740|GO:0019899|GO:0042826|GO:0043169|GO:0046872|GO:0097159	DNA-binding transcription factor activity, RNA polymerase II-specific|nucleic acid binding|DNA binding|chromatin binding|DNA-binding transcription factor activity|transcription coregulator activity|transcription corepressor activity|catalytic activity|DNA (cytosine-5-)-methyltransferase activity|protein binding|methyltransferase activity|S-adenosylmethionine-dependent methyltransferase activity|D…	KEGG_hsa00270|KEGG_hsa01100|KEGG_hsa05206|KEGG_hsa_M00035|REACTOME_R_HSA_212165|REACTOME_R_HSA_212300|REACTOME_R_HSA_427413|REACTOME_R_HSA_5250941|REACTOME_R_HSA_5334118|REACTOME_R_HSA_74160	Cysteine and methionine metabolism (http://www.ncbi.nlm.nih.gov/biosystems?term=104488)|Metabolic pathways (http://www.ncbi.nlm.nih.gov/biosystems?term=132956)|MicroRNAs in cancer (http://www.ncbi.nlm.nih.gov/biosystems?term=852705)|Methionine degradation (http://www.ncbi.nlm.nih.gov/biosystems?term=413353)|Epigenetic regulation of gene expression (http://www.ncbi.nlm.nih.gov/biosystems?term=1269…	0.014199	0.0208581	0.00969463	0.000502	0.000502	0.0208581	0.0208581	0.00969463	0.00418935	1.24653
ENSG00000104885	DOT1L	DOT1-like histone H3K79 methyltransferase [Source:HGNC Symbol;Acc:24948]	protein_coding	19	2164148	2232577	no	GO:0000077|GO:0006325|GO:0006342|GO:0006348|GO:0006355|GO:0006357|GO:0006464|GO:0006479|GO:0006807|GO:0006974|GO:0006996|GO:0008152|GO:0008284|GO:0009890|GO:0009893|GO:0009966|GO:0009987|GO:0010468|GO:0010557|GO:0010604|GO:0010628|GO:0010629|GO:0016458|GO:0016569|GO:0016570|GO:0016571|GO:0018022|GO:0018205|GO:0019222|GO:0019538|GO:0023051|GO:0031324|GO:0031325|GO:0031328|GO:0032200|GO:0032259|GO:…	DNA damage checkpoint|chromatin organization|chromatin silencing|chromatin silencing at telomere|regulation of transcription, DNA-templated|regulation of transcription by RNA polymerase II|cellular protein modification process|protein methylation|nitrogen compound metabolic process|cellular response to DNA damage stimulus|organelle organization|metabolic process|positive regulation of cell popula…	GO:0000781|GO:0005634|GO:0005654|GO:0032991|GO:0043227|GO:0043229|GO:0043231	chromosome, telomeric region|nucleus|nucleoplasm|protein-containing complex|membrane-bounded organelle|intracellular organelle|intracellular membrane-bounded organelle	GO:0003676|GO:0003677|GO:0003824|GO:0005515|GO:0008168|GO:0008170|GO:0008276|GO:0008757|GO:0016278|GO:0016279|GO:0016740|GO:0018024|GO:0031151|GO:0042054|GO:0097159	nucleic acid binding|DNA binding|catalytic activity|protein binding|methyltransferase activity|N-methyltransferase activity|protein methyltransferase activity|S-adenosylmethionine-dependent methyltransferase activity|lysine N-methyltransferase activity|protein-lysine N-methyltransferase activity|transferase activity|histone-lysine N-methyltransferase activity|histone methyltransferase activity (H…	KEGG_hsa00310|KEGG_hsa05202|REACTOME_R_HSA_3214841|REACTOME_R_HSA_3247509|REACTOME_R_HSA_4839726	Lysine degradation (http://www.ncbi.nlm.nih.gov/biosystems?term=82956)|Transcriptional misregulation in cancer (http://www.ncbi.nlm.nih.gov/biosystems?term=523016)|PKMTs methylate histone lysines (http://www.ncbi.nlm.nih.gov/biosystems?term=1270438)|Chromatin modifying enzymes (http://www.ncbi.nlm.nih.gov/biosystems?term=1270434)|Chromatin organization (http://www.ncbi.nlm.nih.gov/biosystems?term…	0.00212808	0.00933184	0.0292252	0.208	0.00212808	0.208	0.00933184	0.208	-0.00201271	-1.65284
ENSG00000111817	DSE	dermatan sulfate epimerase [Source:HGNC Symbol;Acc:21144]	protein_coding	6	116575336	116762424	no	GO:0006024|GO:0006029|GO:0006082|GO:0006790|GO:0006807|GO:0008152|GO:0009058|GO:0009100|GO:0009101|GO:0009987|GO:0015012|GO:0017144|GO:0019538|GO:0019752|GO:0030166|GO:0030201|GO:0030203|GO:0030204|GO:0030206|GO:0030208|GO:0032787|GO:0034645|GO:0043170|GO:0044237|GO:0044281|GO:1901135	glycosaminoglycan biosynthetic process|proteoglycan metabolic process|organic acid metabolic process|sulfur compound metabolic process|nitrogen compound metabolic process|metabolic process|biosynthetic process|glycoprotein metabolic process|glycoprotein biosynthetic process|cellular process|heparan sulfate proteoglycan biosynthetic process|drug metabolic process|protein metabolic process|carboxyl…	GO:0000139|GO:0005654|GO:0005783|GO:0005794|GO:0005829|GO:0016020|GO:0016021|GO:0031090|GO:0031224|GO:0043227|GO:0043229|GO:0043231	Golgi membrane|nucleoplasm|endoplasmic reticulum|Golgi apparatus|cytosol|membrane|integral component of membrane|organelle membrane|intrinsic component of membrane|membrane-bounded organelle|intracellular organelle|intracellular membrane-bounded organelle	GO:0003824|GO:0016853|GO:0016854|GO:0016857|GO:0047757	catalytic activity|isomerase activity|racemase and epimerase activity|racemase and epimerase activity, acting on carbohydrates and derivatives|chondroitin-glucuronate 5-epimerase activity	BIOCYC_HUMAN_PWY_6568|BIOCYC_HUMAN_PWY_6571|KEGG_hsa00532|KEGG_hsa01100|REACTOME_R_HSA_1430728|REACTOME_R_HSA_1630316|REACTOME_R_HSA_1793185|REACTOME_R_HSA_2022923|REACTOME_R_HSA_71387	dermatan sulfate biosynthesis (late stages) (http://www.ncbi.nlm.nih.gov/biosystems?term=545277)|dermatan sulfate biosynthesis (http://www.ncbi.nlm.nih.gov/biosystems?term=545280)|Glycosaminoglycan biosynthesis - chondroitin sulfate / dermatan sulfate (http://www.ncbi.nlm.nih.gov/biosystems?term=82982)|Metabolic pathways (http://www.ncbi.nlm.nih.gov/biosystems?term=132956)|Metabolism (http://www.…	0.000919597	0.000226717	9.71997e-05	0.000255	9.71997e-05	0.000919597	0.000919597	0.000255	-0.00586259	-1.51093
ENSG00000230982	DSTNP1	destrin (actin depolymerizing factor) pseudogene 1 [Source:HGNC Symbol;Acc:23769]	pseudogene	21	48073470	48073934	no									0.0235193	0.00287285	0.00811388	0.00517	0.00287285	0.0235193	0.0235193	0.00811388	0.0018723	-0.2858
ENSG00000162999	DUSP19	dual specificity phosphatase 19 [Source:HGNC Symbol;Acc:18894]	protein_coding	2	183943287	183964733	no	GO:0001932|GO:0001933|GO:0001934|GO:0006464|GO:0006469|GO:0006470|GO:0006796|GO:0006807|GO:0008152|GO:0009893|GO:0009966|GO:0009967|GO:0009968|GO:0009987|GO:0010604|GO:0016311|GO:0019222|GO:0019538|GO:0023051|GO:0023057|GO:0031324|GO:0031325|GO:0031401|GO:0032147|GO:0032268|GO:0032269|GO:0032270|GO:0032872|GO:0032873|GO:0032874|GO:0033673|GO:0033674|GO:0035335|GO:0036211|GO:0042325|GO:0042326|GO:…	regulation of protein phosphorylation|negative regulation of protein phosphorylation|positive regulation of protein phosphorylation|cellular protein modification process|negative regulation of protein kinase activity|protein dephosphorylation|phosphate-containing compound metabolic process|nitrogen compound metabolic process|metabolic process|positive regulation of metabolic process|regulation of…	GO:0005737	cytoplasm	GO:0003824|GO:0004721|GO:0004725|GO:0004857|GO:0004860|GO:0005078|GO:0005515|GO:0008047|GO:0008138|GO:0008579|GO:0016787|GO:0016788|GO:0016791|GO:0019207|GO:0019209|GO:0019210|GO:0019887|GO:0019899|GO:0019900|GO:0019901|GO:0030234|GO:0030295|GO:0030674|GO:0031435|GO:0035591|GO:0042578|GO:0060090|GO:0098772	catalytic activity|phosphoprotein phosphatase activity|protein tyrosine phosphatase activity|enzyme inhibitor activity|protein kinase inhibitor activity|MAP-kinase scaffold activity|protein binding|enzyme activator activity|protein tyrosine/serine/threonine phosphatase activity|JUN kinase phosphatase activity|hydrolase activity|hydrolase activity, acting on ester bonds|phosphatase activity|kinase…			0.0163756	0.0129427	0.00021648	0.000824	0.00021648	0.0163756	0.0163756	0.000824	0.00233788	2.23655
ENSG00000255423	EBLN2	endogenous Bornavirus-like nucleoprotein 2 [Source:HGNC Symbol;Acc:25493]	protein_coding	3	73110810	73112488	no									0.0019851	0.000128817	0.172445	0.00613	0.000128817	0.172445	0.0019851	0.172445	-0.00199963	-0.160287
ENSG00000108947	EFNB3	ephrin-B3 [Source:HGNC Symbol;Acc:3228]	protein_coding	17	7608520	7614696	no	GO:0002376|GO:0002682|GO:0002684|GO:0007154|GO:0007165|GO:0007166|GO:0007167|GO:0007169|GO:0007267|GO:0007399|GO:0007411|GO:0007610|GO:0007626|GO:0007628|GO:0008037|GO:0008038|GO:0008344|GO:0009987|GO:0010721|GO:0010975|GO:0010977|GO:0016198|GO:0022407|GO:0022409|GO:0022604|GO:0023051|GO:0023052|GO:0030155|GO:0030260|GO:0030534|GO:0031295|GO:0031344|GO:0031345|GO:0032502|GO:0045595|GO:0045596|GO:…	immune system process|regulation of immune system process|positive regulation of immune system process|cell communication|signal transduction|cell surface receptor signaling pathway|enzyme linked receptor protein signaling pathway|transmembrane receptor protein tyrosine kinase signaling pathway|cell-cell signaling|nervous system development|axon guidance|behavior|locomotory behavior|adult walking…	GO:0005886|GO:0005887|GO:0016020|GO:0016021|GO:0031224|GO:0031226|GO:0045202|GO:0098686|GO:0098978|GO:0099055|GO:0099056|GO:0099060|GO:0099061|GO:0099699	plasma membrane|integral component of plasma membrane|membrane|integral component of membrane|intrinsic component of membrane|intrinsic component of plasma membrane|synapse|hippocampal mossy fiber to CA3 synapse|glutamatergic synapse|integral component of postsynaptic membrane|integral component of presynaptic membrane|integral component of postsynaptic specialization membrane|integral component …	GO:0001618|GO:0003824|GO:0004672|GO:0004713|GO:0004714|GO:0004888|GO:0005003|GO:0005005|GO:0005102|GO:0005515|GO:0016301|GO:0016740|GO:0016773|GO:0038023|GO:0046875|GO:0140272	virus receptor activity|catalytic activity|protein kinase activity|protein tyrosine kinase activity|transmembrane receptor protein tyrosine kinase activity|transmembrane signaling receptor activity|ephrin receptor activity|transmembrane-ephrin receptor activity|signaling receptor binding|protein binding|kinase activity|transferase activity|phosphotransferase activity, alcohol group as acceptor|si…	KEGG_hsa04360|Pathway Interaction Database_ephbfwdpathway|REACTOME_R_HSA_1266738|REACTOME_R_HSA_2682334|REACTOME_R_HSA_3928662|REACTOME_R_HSA_3928664|REACTOME_R_HSA_3928665|REACTOME_R_HSA_422475	Axon guidance (http://www.ncbi.nlm.nih.gov/biosystems?term=83065)|EPHB forward signaling (http://www.ncbi.nlm.nih.gov/biosystems?term=138047)|Developmental Biology (http://www.ncbi.nlm.nih.gov/biosystems?term=1270302)|EPH-Ephrin signaling (http://www.ncbi.nlm.nih.gov/biosystems?term=1270330)|EPHB-mediated forward signaling (http://www.ncbi.nlm.nih.gov/biosystems?term=1270332)|Ephrin signaling (ht…	0.00705384	0.00473433	0.00373785	0.0748	0.00373785	0.0748	0.00705384	0.0748	0.00856482	2.23245
ENSG00000107105	ELAVL2	ELAV like neuron-specific RNA binding protein 2 [Source:HGNC Symbol;Acc:3313]	protein_coding	9	23690102	23826335	no	GO:0000375|GO:0000398|GO:0006139|GO:0006355|GO:0006396|GO:0006397|GO:0006725|GO:0006807|GO:0008152|GO:0008380|GO:0009987|GO:0010468|GO:0016070|GO:0016071|GO:0019222|GO:0034641|GO:0043170|GO:0044237|GO:0046483|GO:0050794|GO:0051171|GO:0051252|GO:1903506|GO:2001141	RNA splicing, via transesterification reactions|mRNA splicing, via spliceosome|nucleobase-containing compound metabolic process|regulation of transcription, DNA-templated|RNA processing|mRNA processing|cellular aromatic compound metabolic process|nitrogen compound metabolic process|metabolic process|RNA splicing|cellular process|regulation of gene expression|RNA metabolic process|mRNA metabolic p…	GO:0005654	nucleoplasm	GO:0003676|GO:0003723|GO:0003729|GO:0003730|GO:0005515|GO:0097159	nucleic acid binding|RNA binding|mRNA binding|mRNA 3'-UTR binding|protein binding|organic cyclic compound binding	REACTOME_R_HSA_72163|REACTOME_R_HSA_72172|REACTOME_R_HSA_72203|REACTOME_R_HSA_74160	mRNA Splicing - Major Pathway (http://www.ncbi.nlm.nih.gov/biosystems?term=1269690)|mRNA Splicing (http://www.ncbi.nlm.nih.gov/biosystems?term=1269689)|Processing of Capped Intron-Containing Pre-mRNA (http://www.ncbi.nlm.nih.gov/biosystems?term=1269688)|Gene Expression (http://www.ncbi.nlm.nih.gov/biosystems?term=1269649)	0.013967	0.0278951	0.00652552	0.00686	0.00652552	0.0278951	0.0278951	0.00686	0.00352008	2.12364
ENSG00000139684	ESD	esterase D [Source:HGNC Symbol;Acc:3465]	protein_coding	13	47345391	47371367	no	GO:0006081|GO:0006790|GO:0006807|GO:0008152|GO:0009056|GO:0009058|GO:0009987|GO:0016999|GO:0017144|GO:0044237|GO:0044281|GO:0046185|GO:0046294|GO:0110095|GO:1901687	cellular aldehyde metabolic process|sulfur compound metabolic process|nitrogen compound metabolic process|metabolic process|catabolic process|biosynthetic process|cellular process|antibiotic metabolic process|drug metabolic process|cellular metabolic process|small molecule metabolic process|aldehyde catabolic process|formaldehyde catabolic process|cellular detoxification of aldehyde|glutathione d…	GO:0005788|GO:0005829|GO:0031410|GO:0031982|GO:0043227|GO:0043229|GO:0070062|GO:0097708|GO:1903561	endoplasmic reticulum lumen|cytosol|cytoplasmic vesicle|vesicle|membrane-bounded organelle|intracellular organelle|extracellular exosome|intracellular vesicle|extracellular vesicle	GO:0003824|GO:0005515|GO:0016787|GO:0016788|GO:0016790|GO:0018738|GO:0019213|GO:0042802|GO:0047374|GO:0052689	catalytic activity|protein binding|hydrolase activity|hydrolase activity, acting on ester bonds|thiolester hydrolase activity|S-formylglutathione hydrolase activity|deacetylase activity|identical protein binding|methylumbelliferyl-acetate deacetylase activity|carboxylic ester hydrolase activity	BIOCYC_HUMAN_PWY_1801|KEGG_hsa01200|REACTOME_R_HSA_1430728|REACTOME_R_HSA_156580|REACTOME_R_HSA_156590|REACTOME_R_HSA_211859	formaldehyde oxidation (http://www.ncbi.nlm.nih.gov/biosystems?term=545343)|Carbon metabolism (http://www.ncbi.nlm.nih.gov/biosystems?term=814926)|Metabolism (http://www.ncbi.nlm.nih.gov/biosystems?term=1269956)|Phase II conjugation (http://www.ncbi.nlm.nih.gov/biosystems?term=1270207)|Glutathione conjugation (http://www.ncbi.nlm.nih.gov/biosystems?term=1270213)|Biological oxidations (http://www.…	3.38467e-07	0.00222294	0.0035571	0.0416	3.38467e-07	0.0416	0.00222294	0.0416	0.00312389	2.17694
ENSG00000180104	EXOC3	exocyst complex component 3 [Source:HGNC Symbol;Acc:30378]	protein_coding	5	443273	470102	yes	GO:0006887|GO:0008104|GO:0009987|GO:0015031|GO:0015833|GO:0016192|GO:0031503|GO:0032940|GO:0033036|GO:0034613|GO:0034629|GO:0042886|GO:0045184|GO:0046903|GO:0051601|GO:0051641|GO:0071702	exocytosis|protein localization|cellular process|protein transport|peptide transport|vesicle-mediated transport|protein-containing complex localization|secretion by cell|macromolecule localization|cellular protein localization|cellular protein-containing complex localization|amide transport|establishment of protein localization|secretion|exocyst localization|cellular localization|organic substanc…	GO:0000145|GO:0005794|GO:0005829|GO:0012506|GO:0016020|GO:0030426|GO:0030496|GO:0030659|GO:0030667|GO:0031090|GO:0032991|GO:0042734|GO:0043227|GO:0043229|GO:0043231|GO:0048471|GO:0097060|GO:0099023	exocyst|Golgi apparatus|cytosol|vesicle membrane|membrane|growth cone|midbody|cytoplasmic vesicle membrane|secretory granule membrane|organelle membrane|protein-containing complex|presynaptic membrane|membrane-bounded organelle|intracellular organelle|intracellular membrane-bounded organelle|perinuclear region of cytoplasm|synaptic membrane|tethering complex	GO:0000149|GO:0005515|GO:0045296|GO:0050839	SNARE binding|protein binding|cadherin binding|cell adhesion molecule binding	Pathway Interaction Database_arf6_traffickingpathway|Pathway Interaction Database_ecadherin_stabilization_pathway|Pathway Interaction Database_insulin_pathway|REACTOME_R_HSA_1445148|REACTOME_R_HSA_1852241|REACTOME_R_HSA_199991|REACTOME_R_HSA_264876|REACTOME_R_HSA_2980736|REACTOME_R_HSA_392499|REACTOME_R_HSA_5617833|REACTOME_R_HSA_5620916|REACTOME_R_HSA_5620920|REACTOME_R_HSA_5653656	Arf6 trafficking events (http://www.ncbi.nlm.nih.gov/biosystems?term=137954)|Stabilization and expansion of the E-cadherin adherens junction (http://www.ncbi.nlm.nih.gov/biosystems?term=137918)|Insulin Pathway (http://www.ncbi.nlm.nih.gov/biosystems?term=138026)|Translocation of GLUT4 to the plasma membrane (http://www.ncbi.nlm.nih.gov/biosystems?term=1269896)|Organelle biogenesis and maintenance…	1.66407e-08	5.53589e-07	2.96952e-10	3.01e-07	2.96952e-10	5.53589e-07	5.53589e-07	3.01e-07	0.0284123	4.8581
ENSG00000088926	F11	coagulation factor XI [Source:HGNC Symbol;Acc:3529]	protein_coding	4	187187099	187210835	no	GO:0006508|GO:0006807|GO:0007596|GO:0007597|GO:0007599|GO:0008152|GO:0016485|GO:0019538|GO:0030193|GO:0030195|GO:0031638|GO:0031639|GO:0043170|GO:0050817|GO:0050819|GO:0050878|GO:0050896|GO:0051604|GO:0051917|GO:0051919|GO:0061041|GO:0061045|GO:1900047|GO:1903034	proteolysis|nitrogen compound metabolic process|blood coagulation|blood coagulation, intrinsic pathway|hemostasis|metabolic process|protein processing|protein metabolic process|regulation of blood coagulation|negative regulation of blood coagulation|zymogen activation|plasminogen activation|macromolecule metabolic process|coagulation|negative regulation of coagulation|regulation of body fluid lev…	GO:0005576|GO:0005615|GO:0005886|GO:0016020|GO:0031982|GO:0043227|GO:0070062|GO:1903561	extracellular region|extracellular space|plasma membrane|membrane|vesicle|membrane-bounded organelle|extracellular exosome|extracellular vesicle	GO:0003824|GO:0004175|GO:0004177|GO:0004252|GO:0005515|GO:0005539|GO:0008201|GO:0008233|GO:0008236|GO:0008238|GO:0016787|GO:0017171|GO:0070008|GO:0070009|GO:0097367	catalytic activity|endopeptidase activity|aminopeptidase activity|serine-type endopeptidase activity|protein binding|glycosaminoglycan binding|heparin binding|peptidase activity|serine-type peptidase activity|exopeptidase activity|hydrolase activity|serine hydrolase activity|serine-type exopeptidase activity|serine-type aminopeptidase activity|carbohydrate derivative binding	KEGG_hsa04610|REACTOME_R_HSA_109582|REACTOME_R_HSA_140837|REACTOME_R_HSA_140877	Complement and coagulation cascades (http://www.ncbi.nlm.nih.gov/biosystems?term=83073)|Hemostasis (http://www.ncbi.nlm.nih.gov/biosystems?term=1269340)|Intrinsic Pathway of Fibrin Clot Formation (http://www.ncbi.nlm.nih.gov/biosystems?term=1269370)|Formation of Fibrin Clot (Clotting Cascade) (http://www.ncbi.nlm.nih.gov/biosystems?term=1269368)	0.193541	0.148181	0.00440941	0.00657	0.00440941	0.193541	0.193541	0.00657	0.00464756	1.72153
ENSG00000221968	FADS3	fatty acid desaturase 3 [Source:HGNC Symbol;Acc:3576]	protein_coding	11	61640991	61659523	no	GO:0006082|GO:0006629|GO:0006631|GO:0006633|GO:0006636|GO:0008152|GO:0008610|GO:0009058|GO:0009987|GO:0019752|GO:0032787|GO:0044237|GO:0044255|GO:0044281|GO:0055114	organic acid metabolic process|lipid metabolic process|fatty acid metabolic process|fatty acid biosynthetic process|unsaturated fatty acid biosynthetic process|metabolic process|lipid biosynthetic process|biosynthetic process|cellular process|carboxylic acid metabolic process|monocarboxylic acid metabolic process|cellular metabolic process|cellular lipid metabolic process|small molecule metabolic…	GO:0005789|GO:0016020|GO:0016021|GO:0031090|GO:0031224	endoplasmic reticulum membrane|membrane|integral component of membrane|organelle membrane|intrinsic component of membrane	GO:0003824|GO:0016491	catalytic activity|oxidoreductase activity			0.000315285	0.000631131	0.0111347	0.0289	0.000315285	0.0289	0.000631131	0.0289	0.00203878	0.370598
ENSG00000188820	FAM26F	family with sequence similarity 26, member F [Source:HGNC Symbol;Acc:33391]	protein_coding	6	116782533	116784934	no									0.176604	0.0211013	0.00999219	0.000749	0.000749	0.176604	0.176604	0.00999219	-0.00636486	-1.3798
ENSG00000167695	FAM57A	family with sequence similarity 57, member A [Source:HGNC Symbol;Acc:29646]	protein_coding	17	635652	646206	no			GO:0005886|GO:0016020|GO:0016021|GO:0031224	plasma membrane|membrane|integral component of membrane|intrinsic component of membrane	GO:0005515	protein binding			0.00349655	0.00382839	0.00743353	0.0961	0.00349655	0.0961	0.00382839	0.0961	0.0101473	2.10942
ENSG00000165716	FAM69B	family with sequence similarity 69, member B [Source:HGNC Symbol;Acc:28290]	protein_coding	9	139607022	139618502	no									6.99793e-05	0.000273539	0.464485	0.583	6.99793e-05	0.583	0.000273539	0.583	-0.000906258	0.554503
ENSG00000230870	FBXW11P1	F-box and WD repeat domain containing 11 pseudogene 1 [Source:HGNC Symbol;Acc:1145]	pseudogene	21	32999440	33000913	no									0.0153792	0.0342269	0.00486966	0.00575	0.00486966	0.0342269	0.0342269	0.00575	0.00503792	2.53703
ENSG00000078579	FGF20	fibroblast growth factor 20 [Source:HGNC Symbol;Acc:3677]	protein_coding	8	16849678	16859690	no	GO:0000165|GO:0001932|GO:0001934|GO:0006464|GO:0006468|GO:0006796|GO:0006807|GO:0007154|GO:0007165|GO:0007166|GO:0007167|GO:0007169|GO:0007267|GO:0008152|GO:0008284|GO:0008543|GO:0009893|GO:0009966|GO:0009967|GO:0009987|GO:0010469|GO:0010604|GO:0010720|GO:0010941|GO:0014059|GO:0016202|GO:0016310|GO:0019222|GO:0019538|GO:0023014|GO:0023051|GO:0023052|GO:0030154|GO:0030182|GO:0031325|GO:0031401|GO:…	MAPK cascade|regulation of protein phosphorylation|positive regulation of protein phosphorylation|cellular protein modification process|protein phosphorylation|phosphate-containing compound metabolic process|nitrogen compound metabolic process|cell communication|signal transduction|cell surface receptor signaling pathway|enzyme linked receptor protein signaling pathway|transmembrane receptor prot…	GO:0005576	extracellular region	GO:0005102|GO:0005104|GO:0005515|GO:0008083|GO:0030545|GO:0043394|GO:0043395|GO:0048018|GO:0070851|GO:0090722|GO:0097367|GO:0098772	signaling receptor binding|fibroblast growth factor receptor binding|protein binding|growth factor activity|receptor regulator activity|proteoglycan binding|heparan sulfate proteoglycan binding|receptor ligand activity|growth factor receptor binding|receptor-receptor interaction|carbohydrate derivative binding|molecular function regulator	KEGG_hsa04010|KEGG_hsa04014|KEGG_hsa04015|KEGG_hsa04151|KEGG_hsa04810|KEGG_hsa05200|KEGG_hsa05218|KEGG_hsa05224|REACTOME_R_HSA_109704|REACTOME_R_HSA_112399|REACTOME_R_HSA_112412|REACTOME_R_HSA_1168372|REACTOME_R_HSA_1226099|REACTOME_R_HSA_1257604|REACTOME_R_HSA_1266738|REACTOME_R_HSA_1280215|REACTOME_R_HSA_1280218|REACTOME_R_HSA_1433557|REACTOME_R_HSA_162582|REACTOME_R_HSA_1643685|REACTOME_R_HSA_…	MAPK signaling pathway (http://www.ncbi.nlm.nih.gov/biosystems?term=83048)|Ras signaling pathway (http://www.ncbi.nlm.nih.gov/biosystems?term=868085)|Rap1 signaling pathway (http://www.ncbi.nlm.nih.gov/biosystems?term=868086)|PI3K-Akt signaling pathway (http://www.ncbi.nlm.nih.gov/biosystems?term=692234)|Regulation of actin cytoskeleton (http://www.ncbi.nlm.nih.gov/biosystems?term=83089)|Pathways…	0.00476692	0.00165067	0.00707102	0.153	0.00165067	0.153	0.00476692	0.153	0.00812491	2.39693
ENSG00000204315	FKBPL	FK506 binding protein like [Source:HGNC Symbol;Acc:13949]	protein_coding	6	32096484	32098068	yes	GO:0009314|GO:0031647|GO:0045765|GO:0050821|GO:0050896|GO:0060688|GO:1905553	response to radiation|regulation of protein stability|regulation of angiogenesis|protein stabilization|response to stimulus|regulation of morphogenesis of a branching structure|regulation of blood vessel branching	GO:0005576|GO:0005829	extracellular region|cytosol	GO:0005515	protein binding	REACTOME_R_HSA_1640170|REACTOME_R_HSA_453274|REACTOME_R_HSA_69275|REACTOME_R_HSA_69278|REACTOME_R_HSA_8852276	Cell Cycle (http://www.ncbi.nlm.nih.gov/biosystems?term=1269741)|Mitotic G2-G2/M phases (http://www.ncbi.nlm.nih.gov/biosystems?term=1269797)|G2/M Transition (http://www.ncbi.nlm.nih.gov/biosystems?term=1269799)|Cell Cycle, Mitotic (http://www.ncbi.nlm.nih.gov/biosystems?term=1269763)|The role of GTSE1 in G2/M progression after G2 checkpoint (http://www.ncbi.nlm.nih.gov/biosystems?term=1383017)	0.0128075	0.0316134	0.000801743	0.00874	0.000801743	0.0316134	0.0316134	0.00874	-0.00022803	0.46626
ENSG00000128573	FOXP2	forkhead box P2 [Source:HGNC Symbol;Acc:13875]	protein_coding	7	113726382	114333827	no	GO:0000122|GO:0001654|GO:0002053|GO:0006355|GO:0006357|GO:0007423|GO:0007519|GO:0007610|GO:0007611|GO:0007612|GO:0007638|GO:0008284|GO:0009725|GO:0009791|GO:0009888|GO:0009890|GO:0010033|GO:0010464|GO:0010468|GO:0010629|GO:0014070|GO:0014706|GO:0019222|GO:0021549|GO:0021757|GO:0021758|GO:0021987|GO:0031223|GO:0031324|GO:0032502|GO:0033574|GO:0033993|GO:0042127|GO:0042297|GO:0043010|GO:0045892|GO:…	negative regulation of transcription by RNA polymerase II|eye development|positive regulation of mesenchymal cell proliferation|regulation of transcription, DNA-templated|regulation of transcription by RNA polymerase II|sensory organ development|skeletal muscle tissue development|behavior|learning or memory|learning|mechanosensory behavior|positive regulation of cell population proliferation|resp…	GO:0005634|GO:0043227|GO:0043229|GO:0043231	nucleus|membrane-bounded organelle|intracellular organelle|intracellular membrane-bounded organelle	GO:0000976|GO:0000977|GO:0000978|GO:0000981|GO:0000987|GO:0001012|GO:0001227|GO:0003676|GO:0003677|GO:0003690|GO:0003700|GO:0005102|GO:0005515|GO:0008134|GO:0016922|GO:0035257|GO:0035258|GO:0042802|GO:0042803|GO:0043169|GO:0043565|GO:0044212|GO:0046872|GO:0046982|GO:0046983|GO:0050681|GO:0051427|GO:0061629|GO:0097159|GO:1990837	transcription regulatory region sequence-specific DNA binding|RNA polymerase II regulatory region sequence-specific DNA binding|RNA polymerase II proximal promoter sequence-specific DNA binding|DNA-binding transcription factor activity, RNA polymerase II-specific|proximal promoter sequence-specific DNA binding|RNA polymerase II regulatory region DNA binding|DNA-binding transcription repressor act…			0.156176	0.207617	0.00939631	0.00571	0.00571	0.207617	0.207617	0.00939631	0.00459037	2.03509
ENSG00000109536	FRG1	FSHD region gene 1 [Source:HGNC Symbol;Acc:3954]	protein_coding	4	190861943	190884359	no	GO:0000375|GO:0000398|GO:0006139|GO:0006364|GO:0006396|GO:0006397|GO:0006725|GO:0006807|GO:0007517|GO:0008152|GO:0008380|GO:0009987|GO:0016070|GO:0016071|GO:0016072|GO:0032502|GO:0034641|GO:0043170|GO:0044237|GO:0046483|GO:0048513|GO:0048856|GO:0061061	RNA splicing, via transesterification reactions|mRNA splicing, via spliceosome|nucleobase-containing compound metabolic process|rRNA processing|RNA processing|mRNA processing|cellular aromatic compound metabolic process|nitrogen compound metabolic process|muscle organ development|metabolic process|RNA splicing|cellular process|RNA metabolic process|mRNA metabolic process|rRNA metabolic process|de…	GO:0005681|GO:0005730|GO:0015030|GO:0016604|GO:0030018|GO:0032991|GO:0043229|GO:0055120|GO:0071013|GO:1902494|GO:1990904	spliceosomal complex|nucleolus|Cajal body|nuclear body|Z disc|protein-containing complex|intracellular organelle|striated muscle dense body|catalytic step 2 spliceosome|catalytic complex|ribonucleoprotein complex	GO:0003676|GO:0003723|GO:0003779|GO:0005515|GO:0008092|GO:0044877|GO:0051015|GO:0097159	nucleic acid binding|RNA binding|actin binding|protein binding|cytoskeletal protein binding|protein-containing complex binding|actin filament binding|organic cyclic compound binding			0.0555046	0.0187431	0.00579741	0.00823	0.00579741	0.0555046	0.0555046	0.00823	0.000112569	-1.15059
ENSG00000111816	FRK	fyn-related kinase [Source:HGNC Symbol;Acc:3955]	protein_coding	6	116252312	116381921	no	GO:0000122|GO:0001775|GO:0002263|GO:0002274|GO:0002283|GO:0002366|GO:0002376|GO:0006355|GO:0006357|GO:0006464|GO:0006468|GO:0006796|GO:0006807|GO:0006887|GO:0007165|GO:0007166|GO:0007167|GO:0007169|GO:0008152|GO:0008285|GO:0009890|GO:0009987|GO:0010468|GO:0010629|GO:0016192|GO:0016310|GO:0018108|GO:0019222|GO:0019538|GO:0030154|GO:0031324|GO:0032502|GO:0032940|GO:0036211|GO:0038083|GO:0042119|GO:…	negative regulation of transcription by RNA polymerase II|cell activation|cell activation involved in immune response|myeloid leukocyte activation|neutrophil activation involved in immune response|leukocyte activation involved in immune response|immune system process|regulation of transcription, DNA-templated|regulation of transcription by RNA polymerase II|cellular protein modification process|p…	GO:0005576|GO:0005634|GO:0005829|GO:0019897|GO:0019898|GO:0031234|GO:0031982|GO:0034774|GO:0035578|GO:0035580|GO:0043227|GO:0043229|GO:0043231|GO:0060205|GO:0070062|GO:1903561	extracellular region|nucleus|cytosol|extrinsic component of plasma membrane|extrinsic component of membrane|extrinsic component of cytoplasmic side of plasma membrane|vesicle|secretory granule lumen|azurophil granule lumen|specific granule lumen|membrane-bounded organelle|intracellular organelle|intracellular membrane-bounded organelle|cytoplasmic vesicle lumen|extracellular exosome|extracellular…	GO:0000166|GO:0003824|GO:0004672|GO:0004713|GO:0004715|GO:0005102|GO:0005515|GO:0005524|GO:0008144|GO:0016301|GO:0016740|GO:0016773|GO:0017076|GO:0030554|GO:0032555|GO:0035639|GO:0036094|GO:0097159|GO:0097367	nucleotide binding|catalytic activity|protein kinase activity|protein tyrosine kinase activity|non-membrane spanning protein tyrosine kinase activity|signaling receptor binding|protein binding|ATP binding|drug binding|kinase activity|transferase activity|phosphotransferase activity, alcohol group as acceptor|purine nucleotide binding|adenyl nucleotide binding|purine ribonucleotide binding|purine …	REACTOME_R_HSA_168249|REACTOME_R_HSA_168256|REACTOME_R_HSA_6798695	Innate Immune System (http://www.ncbi.nlm.nih.gov/biosystems?term=1269203)|Immune System (http://www.ncbi.nlm.nih.gov/biosystems?term=1269170)|Neutrophil degranulation (http://www.ncbi.nlm.nih.gov/biosystems?term=1457780)	4.54934e-07	0.00112991	0.000419112	0.0342	4.54934e-07	0.0342	0.00112991	0.0342	0.00355933	0.768709
ENSG00000070601	FRMPD1	FERM and PDZ domain containing 1 [Source:HGNC Symbol;Acc:29159]	protein_coding	9	37650997	37746901	no	GO:0008104|GO:0008277|GO:0009966|GO:0023051|GO:0033036|GO:0034613|GO:0045184|GO:0050794|GO:0051641|GO:0072657|GO:0090150	protein localization|regulation of G protein-coupled receptor signaling pathway|regulation of signal transduction|regulation of signaling|macromolecule localization|cellular protein localization|establishment of protein localization|regulation of cellular process|cellular localization|protein localization to membrane|establishment of protein localization to membrane	GO:0005737|GO:0005829|GO:0005856|GO:0005886|GO:0005938|GO:0016020|GO:0032991|GO:0043229|GO:0099568	cytoplasm|cytosol|cytoskeleton|plasma membrane|cell cortex|membrane|protein-containing complex|intracellular organelle|cytoplasmic region	GO:0005515	protein binding			0.00730425	0.00871014	0.0271538	0.294	0.00730425	0.294	0.00871014	0.294	0.0029571	1.37541
ENSG00000162998	FRZB	frizzled-related protein [Source:HGNC Symbol;Acc:3959]	protein_coding	2	183698002	183731890	no	GO:0001501|GO:0001558|GO:0002009|GO:0007165|GO:0007166|GO:0008285|GO:0009653|GO:0009888|GO:0009966|GO:0009968|GO:0009987|GO:0010721|GO:0010941|GO:0010942|GO:0014033|GO:0016055|GO:0023051|GO:0023057|GO:0030111|GO:0030154|GO:0030178|GO:0030308|GO:0030856|GO:0030857|GO:0032502|GO:0035567|GO:0040008|GO:0042127|GO:0042981|GO:0043065|GO:0043067|GO:0043068|GO:0045595|GO:0045596|GO:0045597|GO:0045598|GO:…	skeletal system development|regulation of cell growth|morphogenesis of an epithelium|signal transduction|cell surface receptor signaling pathway|negative regulation of cell population proliferation|anatomical structure morphogenesis|tissue development|regulation of signal transduction|negative regulation of signal transduction|cellular process|negative regulation of cell development|regulation of…	GO:0005615|GO:0005737|GO:0016020	extracellular space|cytoplasm|membrane	GO:0005515|GO:0017147	protein binding|Wnt-protein binding			0.017616	0.0196973	0.00375761	0.000286	0.000286	0.0196973	0.0196973	0.00375761	-0.00608067	-1.56354
ENSG00000261609	GAN	gigaxonin [Source:HGNC Symbol;Acc:4137]	protein_coding	16	81348557	81424489	no	GO:0006464|GO:0006807|GO:0006996|GO:0007010|GO:0008152|GO:0009987|GO:0016567|GO:0019538|GO:0032446|GO:0036211|GO:0043170|GO:0043687|GO:0044237|GO:0044267	cellular protein modification process|nitrogen compound metabolic process|organelle organization|cytoskeleton organization|metabolic process|cellular process|protein ubiquitination|protein metabolic process|protein modification by small protein conjugation|protein modification process|macromolecule metabolic process|post-translational protein modification|cellular metabolic process|cellular prote…	GO:0000151|GO:0005737|GO:0005829|GO:0005856|GO:0031461|GO:0031463|GO:0032991|GO:0043229|GO:1902494|GO:1990234	ubiquitin ligase complex|cytoplasm|cytosol|cytoskeleton|cullin-RING ubiquitin ligase complex|Cul3-RING ubiquitin ligase complex|protein-containing complex|intracellular organelle|catalytic complex|transferase complex	GO:0005515	protein binding	REACTOME_R_HSA_1280218|REACTOME_R_HSA_168256|REACTOME_R_HSA_983168|REACTOME_R_HSA_983169	Adaptive Immune System (http://www.ncbi.nlm.nih.gov/biosystems?term=1269171)|Immune System (http://www.ncbi.nlm.nih.gov/biosystems?term=1269170)|Antigen processing: Ubiquitination & Proteasome degradation (http://www.ncbi.nlm.nih.gov/biosystems?term=1269193)|Class I MHC mediated antigen processing & presentation (http://www.ncbi.nlm.nih.gov/biosystems?term=1269192)	0.0587916	0.0306655	0.00620699	0.00669	0.00620699	0.0587916	0.0587916	0.00669	0.00120119	0.725198
ENSG00000139354	GAS2L3	growth arrest-specific 2 like 3 [Source:HGNC Symbol;Acc:27475]	protein_coding	12	100967461	101022064	no	GO:0000226|GO:0006996|GO:0007010|GO:0007017|GO:0009987|GO:0030029|GO:0030036	microtubule cytoskeleton organization|organelle organization|cytoskeleton organization|microtubule-based process|cellular process|actin filament-based process|actin cytoskeleton organization	GO:0005737|GO:0005856|GO:0005874|GO:0015629|GO:0015630|GO:0043229|GO:0099512	cytoplasm|cytoskeleton|microtubule|actin cytoskeleton|microtubule cytoskeleton|intracellular organelle|supramolecular fiber	GO:0003779|GO:0005515|GO:0008017|GO:0008092|GO:0015631	actin binding|protein binding|microtubule binding|cytoskeletal protein binding|tubulin binding			0.331034	0.37646	0.00317439	0.00229	0.00229	0.37646	0.37646	0.00317439	0.00102345	0.38153
ENSG00000239282	GATSL3	GATS protein-like 3 [Source:HGNC Symbol;Acc:34423]	protein_coding	22	30681106	30685616	no									0.0037931	0.00846876	0.0351847	0.314	0.0037931	0.314	0.00846876	0.314	-0.00817396	-1.39493
ENSG00000146729	GBAS	glioblastoma amplified sequence [Source:HGNC Symbol;Acc:4179]	protein_coding	7	56019486	56067874	no									0.000548494	0.0039318	0.060702	0.0597	0.000548494	0.060702	0.0039318	0.060702	-0.00649271	-1.59571
ENSG00000139433	GLTP	glycolipid transfer protein [Source:HGNC Symbol;Acc:24867]	protein_coding	12	110288748	110318293	no	GO:0006629|GO:0006643|GO:0006664|GO:0006665|GO:0006687|GO:0006807|GO:0006811|GO:0006820|GO:0006869|GO:0008152|GO:0009987|GO:0015711|GO:0015914|GO:0035627|GO:0042886|GO:0044237|GO:0044255|GO:0046836|GO:0061024|GO:0071702|GO:0120009|GO:1901135|GO:1901264|GO:1902389	lipid metabolic process|membrane lipid metabolic process|glycolipid metabolic process|sphingolipid metabolic process|glycosphingolipid metabolic process|nitrogen compound metabolic process|ion transport|anion transport|lipid transport|metabolic process|cellular process|organic anion transport|phospholipid transport|ceramide transport|amide transport|cellular metabolic process|cellular lipid metab…	GO:0005829|GO:0016020	cytosol|membrane	GO:0005215|GO:0005319|GO:0005515|GO:0005543|GO:0005548|GO:0008289|GO:0017089|GO:0033218|GO:0035620|GO:0042802|GO:0046624|GO:0046625|GO:0051861|GO:0097001|GO:0097367|GO:0120013|GO:1902387|GO:1902388	transporter activity|lipid transporter activity|protein binding|phospholipid binding|phospholipid transporter activity|lipid binding|glycolipid transporter activity|amide binding|ceramide transporter activity|identical protein binding|sphingolipid transporter activity|sphingolipid binding|glycolipid binding|ceramide binding|carbohydrate derivative binding|intermembrane lipid transfer activity|cer…	REACTOME_R_HSA_1430728|REACTOME_R_HSA_1660662|REACTOME_R_HSA_428157|REACTOME_R_HSA_556833	Metabolism (http://www.ncbi.nlm.nih.gov/biosystems?term=1269956)|Glycosphingolipid metabolism (http://www.ncbi.nlm.nih.gov/biosystems?term=1270099)|Sphingolipid metabolism (http://www.ncbi.nlm.nih.gov/biosystems?term=1270097)|Metabolism of lipids and lipoproteins (http://www.ncbi.nlm.nih.gov/biosystems?term=1270001)	0.00162342	0.00252744	0.000281269	0.0126	0.000281269	0.0126	0.00252744	0.0126	0.0124492	2.66911
ENSG00000146535	GNA12	guanine nucleotide binding protein (G protein) alpha 12 [Source:HGNC Symbol;Acc:4380]	protein_coding	7	2767746	2883958	no	GO:0001701|GO:0001775|GO:0007165|GO:0007186|GO:0007187|GO:0007188|GO:0007264|GO:0007265|GO:0007266|GO:0007275|GO:0007596|GO:0007599|GO:0008360|GO:0009653|GO:0009792|GO:0009966|GO:0009987|GO:0010762|GO:0019222|GO:0022604|GO:0023051|GO:0030154|GO:0030162|GO:0030168|GO:0030334|GO:0032006|GO:0032268|GO:0032434|GO:0032502|GO:0035556|GO:0040012|GO:0042176|GO:0042493|GO:0042733|GO:0043009|GO:0048598|GO:…	in utero embryonic development|cell activation|signal transduction|G protein-coupled receptor signaling pathway|G protein-coupled receptor signaling pathway, coupled to cyclic nucleotide second messenger|adenylate cyclase-modulating G protein-coupled receptor signaling pathway|small GTPase mediated signal transduction|Ras protein signal transduction|Rho protein signal transduction|multicellular o…	GO:0005737|GO:0005834|GO:0005886|GO:0005912|GO:0005924|GO:0005925|GO:0016020|GO:0016328|GO:0030054|GO:0030055|GO:0031253|GO:0031526|GO:0032991|GO:0098797|GO:1902494	cytoplasm|heterotrimeric G-protein complex|plasma membrane|adherens junction|cell-substrate adherens junction|focal adhesion|membrane|lateral plasma membrane|cell junction|cell-substrate junction|cell projection membrane|brush border membrane|protein-containing complex|plasma membrane protein complex|catalytic complex	GO:0000166|GO:0001664|GO:0001882|GO:0001883|GO:0003824|GO:0003924|GO:0005102|GO:0005515|GO:0005525|GO:0016462|GO:0016787|GO:0017076|GO:0017111|GO:0031683|GO:0031752|GO:0032549|GO:0032555|GO:0032561|GO:0035639|GO:0036094|GO:0043169|GO:0044877|GO:0046872|GO:0050780|GO:0097159|GO:0097367	nucleotide binding|G protein-coupled receptor binding|nucleoside binding|purine nucleoside binding|catalytic activity|GTPase activity|signaling receptor binding|protein binding|GTP binding|pyrophosphatase activity|hydrolase activity|purine nucleotide binding|nucleoside-triphosphatase activity|G-protein beta/gamma-subunit complex binding|D5 dopamine receptor binding|ribonucleoside binding|purine r…	KEGG_hsa04010|KEGG_hsa04022|KEGG_hsa04071|KEGG_hsa04072|KEGG_hsa04270|KEGG_hsa04730|KEGG_hsa04810|KEGG_hsa05200|Pathway Interaction Database_endothelinpathway|Pathway Interaction Database_lysophospholipid_pathway|Pathway Interaction Database_s1p_meta_pathway|Pathway Interaction Database_s1p_s1p2_pathway|Pathway Interaction Database_s1p_s1p3_pathway|Pathway Interaction Database_s1p_s1p4_pathway|Pa…	MAPK signaling pathway (http://www.ncbi.nlm.nih.gov/biosystems?term=83048)|cGMP-PKG signaling pathway (http://www.ncbi.nlm.nih.gov/biosystems?term=983748)|Sphingolipid signaling pathway (http://www.ncbi.nlm.nih.gov/biosystems?term=1144995)|Phospholipase D signaling pathway (http://www.ncbi.nlm.nih.gov/biosystems?term=1311074)|Vascular smooth muscle contraction (http://www.ncbi.nlm.nih.gov/biosyst…	0.00335771	0.00538063	0.00558828	0.151	0.00335771	0.151	0.00538063	0.151	-0.00667543	-1.65225
ENSG00000108587	GOSR1	golgi SNAP receptor complex member 1 [Source:HGNC Symbol;Acc:4430]	protein_coding	17	28804380	28854610	no	GO:0006888|GO:0006891|GO:0006906|GO:0006996|GO:0008104|GO:0009987|GO:0015031|GO:0015833|GO:0016050|GO:0016192|GO:0016197|GO:0016482|GO:0033036|GO:0042147|GO:0042886|GO:0045184|GO:0046907|GO:0048193|GO:0048209|GO:0048284|GO:0050794|GO:0051641|GO:0051649|GO:0060341|GO:0060627|GO:0061024|GO:0061025|GO:0071702	endoplasmic reticulum to Golgi vesicle-mediated transport|intra-Golgi vesicle-mediated transport|vesicle fusion|organelle organization|protein localization|cellular process|protein transport|peptide transport|vesicle organization|vesicle-mediated transport|endosomal transport|cytosolic transport|macromolecule localization|retrograde transport, endosome to Golgi|amide transport|establishment of pr…	GO:0000139|GO:0005794|GO:0005797|GO:0005801|GO:0005829|GO:0016020|GO:0016021|GO:0030133|GO:0031090|GO:0031201|GO:0031224|GO:0031410|GO:0031982|GO:0031985|GO:0032991|GO:0043227|GO:0043229|GO:0043231|GO:0097708	Golgi membrane|Golgi apparatus|Golgi medial cisterna|cis-Golgi network|cytosol|membrane|integral component of membrane|transport vesicle|organelle membrane|SNARE complex|intrinsic component of membrane|cytoplasmic vesicle|vesicle|Golgi cisterna|protein-containing complex|membrane-bounded organelle|intracellular organelle|intracellular membrane-bounded organelle|intracellular vesicle	GO:0005484|GO:0005515	SNAP receptor activity|protein binding	KEGG_hsa04130|REACTOME_R_HSA_199977|REACTOME_R_HSA_199991|REACTOME_R_HSA_392499|REACTOME_R_HSA_446203|REACTOME_R_HSA_5653656|REACTOME_R_HSA_597592|REACTOME_R_HSA_6807878|REACTOME_R_HSA_6811438|REACTOME_R_HSA_6811442|REACTOME_R_HSA_948021	SNARE interactions in vesicular transport (http://www.ncbi.nlm.nih.gov/biosystems?term=83057)|ER to Golgi Anterograde Transport (http://www.ncbi.nlm.nih.gov/biosystems?term=1268726)|Membrane Trafficking (http://www.ncbi.nlm.nih.gov/biosystems?term=1269877)|Metabolism of proteins (http://www.ncbi.nlm.nih.gov/biosystems?term=1268677)|Asparagine N-linked glycosylation (http://www.ncbi.nlm.nih.gov/bi…	0.00935882	0.00472588	0.0491519	0.157	0.00472588	0.157	0.00935882	0.157	-0.00906851	-1.97087
ENSG00000062194	GPBP1	GC-rich promoter binding protein 1 [Source:HGNC Symbol;Acc:29520]	protein_coding	5	56469775	56560506	no	GO:0006139|GO:0006351|GO:0006355|GO:0006725|GO:0006807|GO:0008152|GO:0009058|GO:0009893|GO:0009987|GO:0010468|GO:0010557|GO:0010604|GO:0010628|GO:0016070|GO:0019222|GO:0019438|GO:0031325|GO:0031328|GO:0032774|GO:0034641|GO:0034645|GO:0043170|GO:0044237|GO:0045893|GO:0046483|GO:0050794|GO:0051171|GO:0051252|GO:1902680|GO:1903506|GO:1903508|GO:2001141	nucleobase-containing compound metabolic process|transcription, DNA-templated|regulation of transcription, DNA-templated|cellular aromatic compound metabolic process|nitrogen compound metabolic process|metabolic process|biosynthetic process|positive regulation of metabolic process|cellular process|regulation of gene expression|positive regulation of macromolecule biosynthetic process|positive reg…	GO:0005634|GO:0005829|GO:0005886|GO:0016020|GO:0043227|GO:0043229|GO:0043231	nucleus|cytosol|plasma membrane|membrane|membrane-bounded organelle|intracellular organelle|intracellular membrane-bounded organelle	GO:0003676|GO:0003677|GO:0003700|GO:0005515|GO:0097159	nucleic acid binding|DNA binding|DNA-binding transcription factor activity|protein binding|organic cyclic compound binding			0.000179759	0.00687732	0.407359	NA	NA	NA	0.00687732	NA	-0.00219557	0.86654
ENSG00000170899	GSTA4	glutathione S-transferase alpha 4 [Source:HGNC Symbol;Acc:4629]	protein_coding	6	52842751	52860176	no	GO:0006518|GO:0006575|GO:0006749|GO:0006790|GO:0006805|GO:0006807|GO:0008152|GO:0009058|GO:0009987|GO:0034641|GO:0043603|GO:0044237|GO:0051186|GO:1901687	peptide metabolic process|cellular modified amino acid metabolic process|glutathione metabolic process|sulfur compound metabolic process|xenobiotic metabolic process|nitrogen compound metabolic process|metabolic process|biosynthetic process|cellular process|cellular nitrogen compound metabolic process|cellular amide metabolic process|cellular metabolic process|cofactor metabolic process|glutathio…	GO:0005829	cytosol	GO:0003824|GO:0004364|GO:0005515|GO:0016740|GO:0016765|GO:0042802|GO:0042803|GO:0046983	catalytic activity|glutathione transferase activity|protein binding|transferase activity|transferase activity, transferring alkyl or aryl (other than methyl) groups|identical protein binding|protein homodimerization activity|protein dimerization activity	BIOCYC_HUMAN_PWY_4061|BIOCYC_HUMAN_PWY_7112|KEGG_hsa00480|KEGG_hsa00980|KEGG_hsa00982|KEGG_hsa01524|KEGG_hsa05204|KEGG_hsa05418|REACTOME_R_HSA_1430728|REACTOME_R_HSA_156580|REACTOME_R_HSA_156590|REACTOME_R_HSA_211859	glutathione-mediated detoxification (http://www.ncbi.nlm.nih.gov/biosystems?term=142435)|4-hydroxy-2-nonenal detoxification (http://www.ncbi.nlm.nih.gov/biosystems?term=703096)|Glutathione metabolism (http://www.ncbi.nlm.nih.gov/biosystems?term=82973)|Metabolism of xenobiotics by cytochrome P450 (http://www.ncbi.nlm.nih.gov/biosystems?term=83031)|Drug metabolism - cytochrome P450 (http://www.ncbi…	0.00472705	0.00579776	0.110787	0.146	0.00472705	0.146	0.00579776	0.146	0.00330225	0.533567
ENSG00000048545	GUCA1A	guanylate cyclase activator 1A (retina) [Source:HGNC Symbol;Acc:4678]	protein_coding	6	42123144	42147794	no	GO:0007165|GO:0007600|GO:0007601|GO:0007602|GO:0008277|GO:0009314|GO:0009416|GO:0009582|GO:0009583|GO:0009893|GO:0009966|GO:0009967|GO:0009987|GO:0010035|GO:0010038|GO:0010752|GO:0010753|GO:0019222|GO:0022400|GO:0023051|GO:0031279|GO:0031281|GO:0031284|GO:0031325|GO:0031328|GO:0043085|GO:0050790|GO:0050794|GO:0050877|GO:0050896|GO:0050953|GO:0051171|GO:0051174|GO:0051349|GO:0051592|GO:0051606|GO:…	signal transduction|sensory perception|visual perception|phototransduction|regulation of G protein-coupled receptor signaling pathway|response to radiation|response to light stimulus|detection of abiotic stimulus|detection of light stimulus|positive regulation of metabolic process|regulation of signal transduction|positive regulation of signal transduction|cellular process|response to inorganic s…	GO:0001917|GO:0016020|GO:0031090|GO:0031253|GO:0060170|GO:0097381	photoreceptor inner segment|membrane|organelle membrane|cell projection membrane|ciliary membrane|photoreceptor disc membrane	GO:0005509|GO:0008047|GO:0008048|GO:0030234|GO:0030249|GO:0030250|GO:0043169|GO:0046872|GO:0098772	calcium ion binding|enzyme activator activity|calcium sensitive guanylate cyclase activator activity|enzyme regulator activity|guanylate cyclase regulator activity|guanylate cyclase activator activity|cation binding|metal ion binding|molecular function regulator	KEGG_hsa04744|Pathway Interaction Database_cone_pathway|Pathway Interaction Database_rhodopsin_pathway|REACTOME_R_HSA_162582|REACTOME_R_HSA_2187338|REACTOME_R_HSA_2514856|REACTOME_R_HSA_2514859	Phototransduction (http://www.ncbi.nlm.nih.gov/biosystems?term=149806)|Visual signal transduction: Cones (http://www.ncbi.nlm.nih.gov/biosystems?term=137926)|Visual signal transduction: Rods (http://www.ncbi.nlm.nih.gov/biosystems?term=138074)|Signal Transduction (http://www.ncbi.nlm.nih.gov/biosystems?term=1269379)|Visual phototransduction (http://www.ncbi.nlm.nih.gov/biosystems?term=1269623)|Th…	0.715295	0.377333	0.00706948	0.00411	0.00411	0.715295	0.715295	0.00706948	0.000874154	1.45253
ENSG00000228022	HCG20	HLA complex group 20 (non-protein coding) [Source:HGNC Symbol;Acc:31334]	lincRNA	6	30734602	30760027	no									0.518654	0.677355	0.000846951	0.00475	0.000846951	0.677355	0.677355	0.00475	0.00351583	1.56965
ENSG00000233529	HCG21	HLA complex group 21 (non-protein coding) [Source:HGNC Symbol;Acc:31335]	antisense	6	30913756	30922639	no									NA	NA	0.00534725	0.00555	NA	NA	NA	0.00555	NA	-1.05659
ENSG00000167220	HDHD2	haloacid dehalogenase-like hydrolase domain containing 2 [Source:HGNC Symbol;Acc:25364]	protein_coding	18	44634434	44676891	no	GO:0006796|GO:0008152|GO:0009987|GO:0016311|GO:0044237	phosphate-containing compound metabolic process|metabolic process|cellular process|dephosphorylation|cellular metabolic process	GO:0031982|GO:0043227|GO:0070062|GO:1903561	vesicle|membrane-bounded organelle|extracellular exosome|extracellular vesicle	GO:0003824|GO:0005515|GO:0016787|GO:0016788|GO:0016791|GO:0019899|GO:0042578|GO:0043169|GO:0046872	catalytic activity|protein binding|hydrolase activity|hydrolase activity, acting on ester bonds|phosphatase activity|enzyme binding|phosphoric ester hydrolase activity|cation binding|metal ion binding			0.000374941	0.000246505	0.000192332	0.00387	0.000192332	0.00387	0.000374941	0.00387	0.00310429	1.50656
ENSG00000164818	HEATR2	HEAT repeat containing 2 [Source:HGNC Symbol;Acc:26013]	protein_coding	7	766615	829190	no									0.00448048	0.00119971	0.00367323	0.00576	0.00119971	0.00576	0.00448048	0.00576	0.0109488	2.21438
ENSG00000148110	HIATL1	hippocampus abundant transcript-like 1 [Source:HGNC Symbol;Acc:23376]	protein_coding	9	97136833	97223324	no									0.0777898	0.00908689	0.00926883	0.00559	0.00559	0.0777898	0.0777898	0.00926883	0.00261908	1.07017
ENSG00000169635	HIC2	hypermethylated in cancer 2 [Source:HGNC Symbol;Acc:18595]	protein_coding	22	21771693	21805752	no	GO:0000122|GO:0006355|GO:0006357|GO:0009890|GO:0010468|GO:0010629|GO:0019222|GO:0031324|GO:0045892|GO:0050794|GO:0051171|GO:0051252|GO:1902679|GO:1903506|GO:1903507|GO:2001141	negative regulation of transcription by RNA polymerase II|regulation of transcription, DNA-templated|regulation of transcription by RNA polymerase II|negative regulation of biosynthetic process|regulation of gene expression|negative regulation of gene expression|regulation of metabolic process|negative regulation of cellular metabolic process|negative regulation of transcription, DNA-templated|re…	GO:0005634|GO:0043227|GO:0043229|GO:0043231	nucleus|membrane-bounded organelle|intracellular organelle|intracellular membrane-bounded organelle	GO:0000976|GO:0000977|GO:0000981|GO:0001012|GO:0001227|GO:0003676|GO:0003677|GO:0003690|GO:0003700|GO:0005515|GO:0008022|GO:0043169|GO:0043565|GO:0044212|GO:0046872|GO:0097159|GO:1990837	transcription regulatory region sequence-specific DNA binding|RNA polymerase II regulatory region sequence-specific DNA binding|DNA-binding transcription factor activity, RNA polymerase II-specific|RNA polymerase II regulatory region DNA binding|DNA-binding transcription repressor activity, RNA polymerase II-specific|nucleic acid binding|DNA binding|double-stranded DNA binding|DNA-binding transcr…			0.0385495	0.10716	0.00550638	0.00375	0.00375	0.10716	0.10716	0.00550638	0.00120065	-1.19677
ENSG00000146066	HIGD2A	HIG1 hypoxia inducible domain family, member 2A [Source:HGNC Symbol;Acc:28311]	protein_coding	5	175816332	175816772	no	GO:0008152|GO:0010941|GO:0042981|GO:0043066|GO:0043067|GO:0043069|GO:0050794|GO:0055114|GO:0060548	metabolic process|regulation of cell death|regulation of apoptotic process|negative regulation of apoptotic process|regulation of programmed cell death|negative regulation of programmed cell death|regulation of cellular process|oxidation-reduction process|negative regulation of cell death	GO:0005743|GO:0016020|GO:0016021|GO:0019866|GO:0031090|GO:0031224|GO:0031966|GO:0070469	mitochondrial inner membrane|membrane|integral component of membrane|organelle inner membrane|organelle membrane|intrinsic component of membrane|mitochondrial membrane|respirasome					0.0247025	0.0543188	0.00325087	0.00396	0.00325087	0.0543188	0.0543188	0.00396	0.00135189	0.71002
ENSG00000234745	HLA-B	major histocompatibility complex, class I, B [Source:HGNC Symbol;Acc:4932]	protein_coding	6	31321649	31324219	no	GO:0001910|GO:0001912|GO:0001914|GO:0001916|GO:0002376|GO:0002474|GO:0002476|GO:0002479|GO:0002480|GO:0002486|GO:0002682|GO:0002684|GO:0002711|GO:0002819|GO:0002821|GO:0006955|GO:0007165|GO:0007166|GO:0009987|GO:0019221|GO:0019882|GO:0019883|GO:0019885|GO:0042590|GO:0048002|GO:0050776|GO:0050778|GO:0050794|GO:0050896|GO:0060333|GO:0060337	regulation of leukocyte mediated cytotoxicity|positive regulation of leukocyte mediated cytotoxicity|regulation of T cell mediated cytotoxicity|positive regulation of T cell mediated cytotoxicity|immune system process|antigen processing and presentation of peptide antigen via MHC class I|antigen processing and presentation of endogenous peptide antigen via MHC class Ib|antigen processing and pres…	GO:0000139|GO:0005615|GO:0005783|GO:0005794|GO:0005886|GO:0009897|GO:0009986|GO:0010008|GO:0012506|GO:0012507|GO:0016020|GO:0016021|GO:0030176|GO:0030658|GO:0030659|GO:0030660|GO:0030662|GO:0030666|GO:0030670|GO:0031090|GO:0031224|GO:0031227|GO:0031300|GO:0031301|GO:0031901|GO:0032991|GO:0042612|GO:0043227|GO:0043229|GO:0043231|GO:0055038|GO:0071556|GO:0098797	Golgi membrane|extracellular space|endoplasmic reticulum|Golgi apparatus|plasma membrane|external side of plasma membrane|cell surface|endosome membrane|vesicle membrane|ER to Golgi transport vesicle membrane|membrane|integral component of membrane|integral component of endoplasmic reticulum membrane|transport vesicle membrane|cytoplasmic vesicle membrane|Golgi-associated vesicle membrane|coated …	GO:0003823|GO:0005102|GO:0005515|GO:0033218|GO:0042277|GO:0042605	antigen binding|signaling receptor binding|protein binding|amide binding|peptide binding|peptide antigen binding	KEGG_hsa04144|KEGG_hsa04145|KEGG_hsa04514|KEGG_hsa04612|KEGG_hsa04650|KEGG_hsa04940|KEGG_hsa05166|KEGG_hsa05168|KEGG_hsa05169|KEGG_hsa05203|KEGG_hsa05320|KEGG_hsa05330|KEGG_hsa05332|KEGG_hsa05416|REACTOME_R_HSA_1236974|REACTOME_R_HSA_1236975|REACTOME_R_HSA_1236977|REACTOME_R_HSA_1280215|REACTOME_R_HSA_1280218|REACTOME_R_HSA_168249|REACTOME_R_HSA_168256|REACTOME_R_HSA_198933|REACTOME_R_HSA_2172127…	Endocytosis (http://www.ncbi.nlm.nih.gov/biosystems?term=102279)|Phagosome (http://www.ncbi.nlm.nih.gov/biosystems?term=153910)|Cell adhesion molecules (CAMs) (http://www.ncbi.nlm.nih.gov/biosystems?term=83069)|Antigen processing and presentation (http://www.ncbi.nlm.nih.gov/biosystems?term=83074)|Natural killer cell mediated cytotoxicity (http://www.ncbi.nlm.nih.gov/biosystems?term=83079)|Type I…	6.69447e-05	0.000592186	0.000206303	0.0201	6.69447e-05	0.0201	0.000592186	0.0201	-0.0106521	-2.74344
ENSG00000196735	HLA-DQA1	major histocompatibility complex, class II, DQ alpha 1 [Source:HGNC Symbol;Acc:4942]	protein_coding	6	32595956	32611429	yes	GO:0002253|GO:0002376|GO:0002429|GO:0002495|GO:0002504|GO:0002682|GO:0002684|GO:0002757|GO:0002764|GO:0002768|GO:0006955|GO:0007165|GO:0007166|GO:0009987|GO:0019221|GO:0019882|GO:0019886|GO:0048002|GO:0050776|GO:0050778|GO:0050794|GO:0050851|GO:0050852|GO:0050896|GO:0060333	activation of immune response|immune system process|immune response-activating cell surface receptor signaling pathway|antigen processing and presentation of peptide antigen via MHC class II|antigen processing and presentation of peptide or polysaccharide antigen via MHC class II|regulation of immune system process|positive regulation of immune system process|immune response-activating signal tra…	GO:0000139|GO:0005765|GO:0005774|GO:0005886|GO:0005887|GO:0010008|GO:0012506|GO:0012507|GO:0016020|GO:0016021|GO:0030176|GO:0030658|GO:0030659|GO:0030660|GO:0030662|GO:0030665|GO:0030666|GO:0030669|GO:0031090|GO:0031224|GO:0031226|GO:0031227|GO:0031300|GO:0031301|GO:0032588|GO:0032991|GO:0042613|GO:0071556|GO:0098797	Golgi membrane|lysosomal membrane|vacuolar membrane|plasma membrane|integral component of plasma membrane|endosome membrane|vesicle membrane|ER to Golgi transport vesicle membrane|membrane|integral component of membrane|integral component of endoplasmic reticulum membrane|transport vesicle membrane|cytoplasmic vesicle membrane|Golgi-associated vesicle membrane|coated vesicle membrane|clathrin-coa…	GO:0003823|GO:0004888|GO:0005515|GO:0032395|GO:0033218|GO:0038023|GO:0042277|GO:0042605	antigen binding|transmembrane signaling receptor activity|protein binding|MHC class II receptor activity|amide binding|signaling receptor activity|peptide binding|peptide antigen binding	KEGG_hsa04145|KEGG_hsa04514|KEGG_hsa04612|KEGG_hsa04640|KEGG_hsa04658|KEGG_hsa04659|KEGG_hsa04672|KEGG_hsa04940|KEGG_hsa05140|KEGG_hsa05145|KEGG_hsa05150|KEGG_hsa05152|KEGG_hsa05164|KEGG_hsa05166|KEGG_hsa05168|KEGG_hsa05169|KEGG_hsa05310|KEGG_hsa05320|KEGG_hsa05321|KEGG_hsa05322|KEGG_hsa05323|KEGG_hsa05330|KEGG_hsa05332|KEGG_hsa05416|REACTOME_R_HSA_1280215|REACTOME_R_HSA_1280218|REACTOME_R_HSA_16…	Phagosome (http://www.ncbi.nlm.nih.gov/biosystems?term=153910)|Cell adhesion molecules (CAMs) (http://www.ncbi.nlm.nih.gov/biosystems?term=83069)|Antigen processing and presentation (http://www.ncbi.nlm.nih.gov/biosystems?term=83074)|Hematopoietic cell lineage (http://www.ncbi.nlm.nih.gov/biosystems?term=83078)|Th1 and Th2 cell differentiation (http://www.ncbi.nlm.nih.gov/biosystems?term=1458885)…	7.26649e-07	9.93219e-07	2.03989e-06	0.0001	7.26649e-07	0.0001	9.93219e-07	0.0001	0.0258285	3.84386
ENSG00000237541	HLA-DQA2	major histocompatibility complex, class II, DQ alpha 2 [Source:HGNC Symbol;Acc:4943]	protein_coding	6	32709119	32714992	yes	GO:0002253|GO:0002376|GO:0002429|GO:0002495|GO:0002504|GO:0002682|GO:0002684|GO:0002757|GO:0002764|GO:0002768|GO:0006955|GO:0007165|GO:0007166|GO:0009987|GO:0019221|GO:0019882|GO:0019886|GO:0048002|GO:0050776|GO:0050778|GO:0050794|GO:0050851|GO:0050852|GO:0050896|GO:0060333	activation of immune response|immune system process|immune response-activating cell surface receptor signaling pathway|antigen processing and presentation of peptide antigen via MHC class II|antigen processing and presentation of peptide or polysaccharide antigen via MHC class II|regulation of immune system process|positive regulation of immune system process|immune response-activating signal tra…	GO:0000139|GO:0005765|GO:0005774|GO:0005886|GO:0005887|GO:0010008|GO:0012506|GO:0012507|GO:0016020|GO:0016021|GO:0030176|GO:0030658|GO:0030659|GO:0030660|GO:0030662|GO:0030665|GO:0030666|GO:0030669|GO:0031090|GO:0031224|GO:0031226|GO:0031227|GO:0031300|GO:0031301|GO:0032588|GO:0032991|GO:0042613|GO:0071556|GO:0098797	Golgi membrane|lysosomal membrane|vacuolar membrane|plasma membrane|integral component of plasma membrane|endosome membrane|vesicle membrane|ER to Golgi transport vesicle membrane|membrane|integral component of membrane|integral component of endoplasmic reticulum membrane|transport vesicle membrane|cytoplasmic vesicle membrane|Golgi-associated vesicle membrane|coated vesicle membrane|clathrin-coa…	GO:0004888|GO:0032395|GO:0038023	transmembrane signaling receptor activity|MHC class II receptor activity|signaling receptor activity	KEGG_hsa04145|KEGG_hsa04514|KEGG_hsa04612|KEGG_hsa04640|KEGG_hsa04658|KEGG_hsa04659|KEGG_hsa04672|KEGG_hsa04940|KEGG_hsa05140|KEGG_hsa05145|KEGG_hsa05150|KEGG_hsa05152|KEGG_hsa05164|KEGG_hsa05166|KEGG_hsa05168|KEGG_hsa05169|KEGG_hsa05310|KEGG_hsa05320|KEGG_hsa05321|KEGG_hsa05322|KEGG_hsa05323|KEGG_hsa05330|KEGG_hsa05332|KEGG_hsa05416|REACTOME_R_HSA_1280215|REACTOME_R_HSA_1280218|REACTOME_R_HSA_16…	Phagosome (http://www.ncbi.nlm.nih.gov/biosystems?term=153910)|Cell adhesion molecules (CAMs) (http://www.ncbi.nlm.nih.gov/biosystems?term=83069)|Antigen processing and presentation (http://www.ncbi.nlm.nih.gov/biosystems?term=83074)|Hematopoietic cell lineage (http://www.ncbi.nlm.nih.gov/biosystems?term=83078)|Th1 and Th2 cell differentiation (http://www.ncbi.nlm.nih.gov/biosystems?term=1458885)…	3.9187e-08	5.64711e-07	1.49629e-06	0.000254	3.9187e-08	0.000254	5.64711e-07	0.000254	-0.049393	-4.75718
ENSG00000179344	HLA-DQB1	major histocompatibility complex, class II, DQ beta 1 [Source:HGNC Symbol;Acc:4944]	protein_coding	6	32627244	32636160	yes	GO:0002250|GO:0002253|GO:0002376|GO:0002377|GO:0002381|GO:0002429|GO:0002443|GO:0002455|GO:0002460|GO:0002495|GO:0002504|GO:0002682|GO:0002684|GO:0002757|GO:0002764|GO:0002768|GO:0006955|GO:0006959|GO:0007165|GO:0007166|GO:0009987|GO:0016064|GO:0019221|GO:0019724|GO:0019882|GO:0019886|GO:0048002|GO:0050776|GO:0050778|GO:0050794|GO:0050851|GO:0050852|GO:0050896|GO:0060333	adaptive immune response|activation of immune response|immune system process|immunoglobulin production|immunoglobulin production involved in immunoglobulin mediated immune response|immune response-activating cell surface receptor signaling pathway|leukocyte mediated immunity|humoral immune response mediated by circulating immunoglobulin|adaptive immune response based on somatic recombination of i…	GO:0000139|GO:0005765|GO:0005774|GO:0005886|GO:0010008|GO:0012506|GO:0012507|GO:0016020|GO:0016021|GO:0030176|GO:0030658|GO:0030659|GO:0030660|GO:0030662|GO:0030665|GO:0030666|GO:0030669|GO:0031090|GO:0031224|GO:0031227|GO:0031300|GO:0031301|GO:0032588|GO:0032991|GO:0042613|GO:0071556|GO:0098797	Golgi membrane|lysosomal membrane|vacuolar membrane|plasma membrane|endosome membrane|vesicle membrane|ER to Golgi transport vesicle membrane|membrane|integral component of membrane|integral component of endoplasmic reticulum membrane|transport vesicle membrane|cytoplasmic vesicle membrane|Golgi-associated vesicle membrane|coated vesicle membrane|clathrin-coated vesicle membrane|endocytic vesicle…	GO:0003823|GO:0004888|GO:0005515|GO:0032395|GO:0033218|GO:0038023|GO:0042277|GO:0042605	antigen binding|transmembrane signaling receptor activity|protein binding|MHC class II receptor activity|amide binding|signaling receptor activity|peptide binding|peptide antigen binding	KEGG_hsa04145|KEGG_hsa04514|KEGG_hsa04612|KEGG_hsa04640|KEGG_hsa04658|KEGG_hsa04659|KEGG_hsa04672|KEGG_hsa04940|KEGG_hsa05140|KEGG_hsa05145|KEGG_hsa05150|KEGG_hsa05152|KEGG_hsa05164|KEGG_hsa05166|KEGG_hsa05168|KEGG_hsa05169|KEGG_hsa05310|KEGG_hsa05320|KEGG_hsa05321|KEGG_hsa05322|KEGG_hsa05323|KEGG_hsa05330|KEGG_hsa05332|KEGG_hsa05416|REACTOME_R_HSA_1280215|REACTOME_R_HSA_1280218|REACTOME_R_HSA_16…	Phagosome (http://www.ncbi.nlm.nih.gov/biosystems?term=153910)|Cell adhesion molecules (CAMs) (http://www.ncbi.nlm.nih.gov/biosystems?term=83069)|Antigen processing and presentation (http://www.ncbi.nlm.nih.gov/biosystems?term=83074)|Hematopoietic cell lineage (http://www.ncbi.nlm.nih.gov/biosystems?term=83078)|Th1 and Th2 cell differentiation (http://www.ncbi.nlm.nih.gov/biosystems?term=1458885)…	1.32158e-05	3.63842e-05	0.000387243	0.000295	1.32158e-05	0.000387243	3.63842e-05	0.000387243	0.0403411	3.47851
ENSG00000223534	HLA-DQB1-AS1	HLA-DQB1 antisense RNA 1 [Source:HGNC Symbol;Acc:39762]	antisense	6	32628132	32628506	yes									NA	NA	3.04864e-06	0.00178	NA	NA	NA	0.00178	NA	3.35319
ENSG00000232629	HLA-DQB2	major histocompatibility complex, class II, DQ beta 2 [Source:HGNC Symbol;Acc:4945]	protein_coding	6	32723875	32731311	yes	GO:0002253|GO:0002376|GO:0002429|GO:0002495|GO:0002504|GO:0002682|GO:0002684|GO:0002757|GO:0002764|GO:0002768|GO:0006955|GO:0007165|GO:0007166|GO:0009987|GO:0019221|GO:0019882|GO:0019886|GO:0048002|GO:0050776|GO:0050778|GO:0050794|GO:0050851|GO:0050852|GO:0050896|GO:0060333	activation of immune response|immune system process|immune response-activating cell surface receptor signaling pathway|antigen processing and presentation of peptide antigen via MHC class II|antigen processing and presentation of peptide or polysaccharide antigen via MHC class II|regulation of immune system process|positive regulation of immune system process|immune response-activating signal tra…	GO:0000139|GO:0005765|GO:0005774|GO:0005886|GO:0010008|GO:0012506|GO:0012507|GO:0016020|GO:0016021|GO:0030176|GO:0030658|GO:0030659|GO:0030660|GO:0030662|GO:0030665|GO:0030666|GO:0030669|GO:0031090|GO:0031224|GO:0031227|GO:0031300|GO:0031301|GO:0032588|GO:0032991|GO:0042613|GO:0071556|GO:0098797	Golgi membrane|lysosomal membrane|vacuolar membrane|plasma membrane|endosome membrane|vesicle membrane|ER to Golgi transport vesicle membrane|membrane|integral component of membrane|integral component of endoplasmic reticulum membrane|transport vesicle membrane|cytoplasmic vesicle membrane|Golgi-associated vesicle membrane|coated vesicle membrane|clathrin-coated vesicle membrane|endocytic vesicle…	GO:0004888|GO:0032395|GO:0038023	transmembrane signaling receptor activity|MHC class II receptor activity|signaling receptor activity	REACTOME_R_HSA_1280215|REACTOME_R_HSA_1280218|REACTOME_R_HSA_168256|REACTOME_R_HSA_202403|REACTOME_R_HSA_202424|REACTOME_R_HSA_202427|REACTOME_R_HSA_202430|REACTOME_R_HSA_202433|REACTOME_R_HSA_2132295|REACTOME_R_HSA_388841|REACTOME_R_HSA_389948|REACTOME_R_HSA_877300|REACTOME_R_HSA_913531	Cytokine Signaling in Immune system (http://www.ncbi.nlm.nih.gov/biosystems?term=1269310)|Adaptive Immune System (http://www.ncbi.nlm.nih.gov/biosystems?term=1269171)|Immune System (http://www.ncbi.nlm.nih.gov/biosystems?term=1269170)|TCR signaling (http://www.ncbi.nlm.nih.gov/biosystems?term=1269172)|Downstream TCR signaling (http://www.ncbi.nlm.nih.gov/biosystems?term=1269176)|Phosphorylation o…	1.81832e-05	2.05786e-05	0.000460288	0.0111	1.81832e-05	0.0111	2.05786e-05	0.0111	-0.0328946	-3.27699
ENSG00000204287	HLA-DRA	major histocompatibility complex, class II, DR alpha [Source:HGNC Symbol;Acc:4947]	protein_coding	6	32407619	32412823	yes	GO:0002253|GO:0002376|GO:0002429|GO:0002495|GO:0002503|GO:0002504|GO:0002506|GO:0002682|GO:0002684|GO:0002757|GO:0002764|GO:0002768|GO:0006955|GO:0007165|GO:0007166|GO:0009987|GO:0016032|GO:0019221|GO:0019882|GO:0019886|GO:0022607|GO:0034622|GO:0048002|GO:0050776|GO:0050778|GO:0050794|GO:0050851|GO:0050852|GO:0050877|GO:0050890|GO:0050896|GO:0060333|GO:0065003	activation of immune response|immune system process|immune response-activating cell surface receptor signaling pathway|antigen processing and presentation of peptide antigen via MHC class II|peptide antigen assembly with MHC class II protein complex|antigen processing and presentation of peptide or polysaccharide antigen via MHC class II|polysaccharide assembly with MHC class II protein complex|r…	GO:0000139|GO:0005764|GO:0005765|GO:0005773|GO:0005774|GO:0005886|GO:0005887|GO:0009986|GO:0010008|GO:0012506|GO:0012507|GO:0016020|GO:0016021|GO:0030176|GO:0030658|GO:0030659|GO:0030660|GO:0030662|GO:0030665|GO:0030666|GO:0030669|GO:0031090|GO:0031224|GO:0031226|GO:0031227|GO:0031300|GO:0031301|GO:0031902|GO:0031982|GO:0032588|GO:0032991|GO:0042613|GO:0043227|GO:0043229|GO:0043231|GO:0070062|GO:…	Golgi membrane|lysosome|lysosomal membrane|vacuole|vacuolar membrane|plasma membrane|integral component of plasma membrane|cell surface|endosome membrane|vesicle membrane|ER to Golgi transport vesicle membrane|membrane|integral component of membrane|integral component of endoplasmic reticulum membrane|transport vesicle membrane|cytoplasmic vesicle membrane|Golgi-associated vesicle membrane|coated…	GO:0003823|GO:0004888|GO:0005515|GO:0023026|GO:0032395|GO:0033218|GO:0038023|GO:0042277|GO:0042605|GO:0044877	antigen binding|transmembrane signaling receptor activity|protein binding|MHC class II protein complex binding|MHC class II receptor activity|amide binding|signaling receptor activity|peptide binding|peptide antigen binding|protein-containing complex binding	KEGG_hsa04145|KEGG_hsa04514|KEGG_hsa04612|KEGG_hsa04640|KEGG_hsa04658|KEGG_hsa04659|KEGG_hsa04672|KEGG_hsa04940|KEGG_hsa05140|KEGG_hsa05145|KEGG_hsa05150|KEGG_hsa05152|KEGG_hsa05164|KEGG_hsa05166|KEGG_hsa05168|KEGG_hsa05169|KEGG_hsa05310|KEGG_hsa05320|KEGG_hsa05321|KEGG_hsa05322|KEGG_hsa05323|KEGG_hsa05330|KEGG_hsa05332|KEGG_hsa05416|Pathway Interaction Database_cxcr4_pathway|Pathway Interaction …	Phagosome (http://www.ncbi.nlm.nih.gov/biosystems?term=153910)|Cell adhesion molecules (CAMs) (http://www.ncbi.nlm.nih.gov/biosystems?term=83069)|Antigen processing and presentation (http://www.ncbi.nlm.nih.gov/biosystems?term=83074)|Hematopoietic cell lineage (http://www.ncbi.nlm.nih.gov/biosystems?term=83078)|Th1 and Th2 cell differentiation (http://www.ncbi.nlm.nih.gov/biosystems?term=1458885)…	0.0498817	0.0346712	6.53875e-05	1.21e-06	1.21e-06	0.0498817	0.0498817	6.53875e-05	-0.00302467	-2.14839
ENSG00000196126	HLA-DRB1	major histocompatibility complex, class II, DR beta 1 [Source:HGNC Symbol;Acc:4948]	protein_coding	6	32546546	32557625	yes	GO:0002253|GO:0002376|GO:0002429|GO:0002495|GO:0002504|GO:0002506|GO:0002682|GO:0002684|GO:0002757|GO:0002764|GO:0002768|GO:0007165|GO:0007166|GO:0009987|GO:0019221|GO:0019882|GO:0019886|GO:0022607|GO:0048002|GO:0050776|GO:0050778|GO:0050794|GO:0050851|GO:0050852|GO:0060333|GO:0065003	activation of immune response|immune system process|immune response-activating cell surface receptor signaling pathway|antigen processing and presentation of peptide antigen via MHC class II|antigen processing and presentation of peptide or polysaccharide antigen via MHC class II|polysaccharide assembly with MHC class II protein complex|regulation of immune system process|positive regulation of i…	GO:0000139|GO:0005765|GO:0005774|GO:0005886|GO:0009986|GO:0010008|GO:0012506|GO:0012507|GO:0016020|GO:0016021|GO:0030176|GO:0030658|GO:0030659|GO:0030660|GO:0030662|GO:0030665|GO:0030666|GO:0030669|GO:0031090|GO:0031224|GO:0031227|GO:0031300|GO:0031301|GO:0031902|GO:0031982|GO:0032588|GO:0032991|GO:0042613|GO:0043227|GO:0070062|GO:0071556|GO:0098797|GO:1903561	Golgi membrane|lysosomal membrane|vacuolar membrane|plasma membrane|cell surface|endosome membrane|vesicle membrane|ER to Golgi transport vesicle membrane|membrane|integral component of membrane|integral component of endoplasmic reticulum membrane|transport vesicle membrane|cytoplasmic vesicle membrane|Golgi-associated vesicle membrane|coated vesicle membrane|clathrin-coated vesicle membrane|endo…	GO:0003823|GO:0023026|GO:0033218|GO:0042277|GO:0042605|GO:0044877	antigen binding|MHC class II protein complex binding|amide binding|peptide binding|peptide antigen binding|protein-containing complex binding	KEGG_hsa04145|KEGG_hsa04514|KEGG_hsa04612|KEGG_hsa04640|KEGG_hsa04658|KEGG_hsa04659|KEGG_hsa04672|KEGG_hsa04940|KEGG_hsa05140|KEGG_hsa05145|KEGG_hsa05150|KEGG_hsa05152|KEGG_hsa05164|KEGG_hsa05166|KEGG_hsa05168|KEGG_hsa05169|KEGG_hsa05310|KEGG_hsa05320|KEGG_hsa05321|KEGG_hsa05322|KEGG_hsa05323|KEGG_hsa05330|KEGG_hsa05332|KEGG_hsa05416|Pathway Interaction Database_cxcr4_pathway|Pathway Interaction …	Phagosome (http://www.ncbi.nlm.nih.gov/biosystems?term=153910)|Cell adhesion molecules (CAMs) (http://www.ncbi.nlm.nih.gov/biosystems?term=83069)|Antigen processing and presentation (http://www.ncbi.nlm.nih.gov/biosystems?term=83074)|Hematopoietic cell lineage (http://www.ncbi.nlm.nih.gov/biosystems?term=83078)|Th1 and Th2 cell differentiation (http://www.ncbi.nlm.nih.gov/biosystems?term=1458885)…	6.55252e-07	3.44156e-07	3.09847e-06	5.06e-05	3.44156e-07	5.06e-05	6.55252e-07	5.06e-05	0.02405	3.61413
ENSG00000229391	HLA-DRB6	major histocompatibility complex, class II, DR beta 6 (pseudogene) [Source:HGNC Symbol;Acc:4954]	pseudogene	6	32520490	32527799	yes									1.93562e-08	2.02657e-08	1.14395e-06	1.06e-05	1.93562e-08	1.06e-05	2.02657e-08	1.06e-05	-0.0523622	-4.66551
ENSG00000196301	HLA-DRB9	major histocompatibility complex, class II, DR beta 9 (pseudogene) [Source:HGNC Symbol;Acc:4957]	pseudogene	6	32427598	32441277	yes									0.000486903	0.00024937	0.00128565	0.00183	0.00024937	0.00183	0.000486903	0.00183	-0.0165942	-2.76894
ENSG00000225851	HLA-S	major histocompatibility complex, class I, S (pseudogene) [Source:HGNC Symbol;Acc:19395]	pseudogene	6	31349851	31350065	no									0.00317961	0.0035198	0.00521475	0.00592	0.00317961	0.00592	0.0035198	0.00592	-0.0188015	-2.50278
ENSG00000135116	HRK	harakiri, BCL2 interacting protein (contains only BH3 domain) [Source:HGNC Symbol;Acc:5185]	protein_coding	12	117293949	117319246	no	GO:0006915|GO:0008219|GO:0009966|GO:0009967|GO:0009987|GO:0010638|GO:0010821|GO:0010822|GO:0010941|GO:0010942|GO:0012501|GO:0023051|GO:0031334|GO:0032459|GO:0032461|GO:0032462|GO:0032464|GO:0033043|GO:0042981|GO:0043065|GO:0043067|GO:0043068|GO:0043254|GO:0044089|GO:0050794|GO:0051128|GO:0090200|GO:2001235	apoptotic process|cell death|regulation of signal transduction|positive regulation of signal transduction|cellular process|positive regulation of organelle organization|regulation of mitochondrion organization|positive regulation of mitochondrion organization|regulation of cell death|positive regulation of cell death|programmed cell death|regulation of signaling|positive regulation of protein com…	GO:0005739|GO:0016021|GO:0031224|GO:0043227|GO:0043229|GO:0043231	mitochondrion|integral component of membrane|intrinsic component of membrane|membrane-bounded organelle|intracellular organelle|intracellular membrane-bounded organelle	GO:0005515	protein binding	KEGG_hsa04210|Pathway Interaction Database_atf2_pathway	Apoptosis (http://www.ncbi.nlm.nih.gov/biosystems?term=83060)|ATF-2 transcription factor network (http://www.ncbi.nlm.nih.gov/biosystems?term=138006)	0.689738	0.693732	0.00522201	0.00461	0.00461	0.693732	0.693732	0.00522201	0.000764748	0.463392
ENSG00000169271	HSPB3	heat shock 27kDa protein 3 [Source:HGNC Symbol;Acc:5248]	protein_coding	5	53751445	53752207	no	GO:0006986|GO:0010033|GO:0050896	response to unfolded protein|response to organic substance|response to stimulus	GO:0005634|GO:0005737|GO:0043227|GO:0043229|GO:0043231	nucleus|cytoplasm|membrane-bounded organelle|intracellular organelle|intracellular membrane-bounded organelle					0.0243327	0.0315222	0.004819	0.00783	0.004819	0.0315222	0.0315222	0.00783	-0.0123111	-1.99683
ENSG00000112144	ICK	intestinal cell (MAK-like) kinase [Source:HGNC Symbol;Acc:21219]	protein_coding	6	52866077	52926600	no	GO:0006464|GO:0006468|GO:0006796|GO:0006807|GO:0006886|GO:0006996|GO:0007017|GO:0007018|GO:0007165|GO:0007275|GO:0008104|GO:0008152|GO:0009987|GO:0010468|GO:0010970|GO:0015031|GO:0015833|GO:0016310|GO:0019222|GO:0019538|GO:0022607|GO:0030030|GO:0030031|GO:0030705|GO:0031503|GO:0032502|GO:0033036|GO:0035556|GO:0035720|GO:0035721|GO:0036211|GO:0042073|GO:0042886|GO:0043170|GO:0044237|GO:0044267|GO:…	cellular protein modification process|protein phosphorylation|phosphate-containing compound metabolic process|nitrogen compound metabolic process|intracellular protein transport|organelle organization|microtubule-based process|microtubule-based movement|signal transduction|multicellular organism development|protein localization|metabolic process|cellular process|regulation of gene expression|tran…	GO:0001650|GO:0005634|GO:0005737|GO:0005815|GO:0005829|GO:0005929|GO:0036064|GO:0042995|GO:0043227|GO:0043229|GO:0043231|GO:0097542|GO:0097546|GO:0120025	fibrillar center|nucleus|cytoplasm|microtubule organizing center|cytosol|cilium|ciliary basal body|cell projection|membrane-bounded organelle|intracellular organelle|intracellular membrane-bounded organelle|ciliary tip|ciliary base|plasma membrane bounded cell projection	GO:0000166|GO:0000287|GO:0003824|GO:0004672|GO:0004674|GO:0005515|GO:0005524|GO:0008144|GO:0016301|GO:0016740|GO:0016773|GO:0017076|GO:0030554|GO:0032555|GO:0035639|GO:0036094|GO:0043169|GO:0046872|GO:0097159|GO:0097367	nucleotide binding|magnesium ion binding|catalytic activity|protein kinase activity|protein serine/threonine kinase activity|protein binding|ATP binding|drug binding|kinase activity|transferase activity|phosphotransferase activity, alcohol group as acceptor|purine nucleotide binding|adenyl nucleotide binding|purine ribonucleotide binding|purine ribonucleoside triphosphate binding|small molecule b…			0.00608211	0.00393198	0.132026	0.167	0.00393198	0.167	0.00608211	0.167	0.00219327	1.50365
ENSG00000134049	IER3IP1	immediate early response 3 interacting protein 1 [Source:HGNC Symbol;Acc:18550]	protein_coding	18	44681413	44702745	no	GO:0006888|GO:0010941|GO:0016192|GO:0042981|GO:0043067|GO:0046907|GO:0048193|GO:0050794|GO:0051641|GO:0051649|GO:2000269	endoplasmic reticulum to Golgi vesicle-mediated transport|regulation of cell death|vesicle-mediated transport|regulation of apoptotic process|regulation of programmed cell death|intracellular transport|Golgi vesicle transport|regulation of cellular process|cellular localization|establishment of localization in cell|regulation of fibroblast apoptotic process	GO:0005783|GO:0005789|GO:0005794|GO:0005798|GO:0016020|GO:0016021|GO:0030134|GO:0030135|GO:0030173|GO:0031090|GO:0031224|GO:0031228|GO:0031300|GO:0031301|GO:0031410|GO:0031982|GO:0043227|GO:0043229|GO:0043231|GO:0097708	endoplasmic reticulum|endoplasmic reticulum membrane|Golgi apparatus|Golgi-associated vesicle|membrane|integral component of membrane|COPII-coated ER to Golgi transport vesicle|coated vesicle|integral component of Golgi membrane|organelle membrane|intrinsic component of membrane|intrinsic component of Golgi membrane|intrinsic component of organelle membrane|integral component of organelle membran…					0.000128198	0.00718917	0.000278418	0.0165	0.000128198	0.0165	0.00718917	0.0165	0.00420458	2.20685
ENSG00000169991	IFFO2	intermediate filament family orphan 2 [Source:HGNC Symbol;Acc:27006]	protein_coding	1	19230775	19283180	no			GO:0005882|GO:0099512	intermediate filament|supramolecular fiber					0.000111241	0.00149876	0.0660887	0.166	0.000111241	0.166	0.00149876	0.166	0.00348793	-0.228564
ENSG00000096872	IFT74	intraflagellar transport 74 homolog (Chlamydomonas) [Source:HGNC Symbol;Acc:21424]	protein_coding	9	26956371	27062928	no	GO:0002064|GO:0003334|GO:0006355|GO:0006357|GO:0006886|GO:0006996|GO:0007017|GO:0007018|GO:0007165|GO:0007166|GO:0007219|GO:0007368|GO:0007389|GO:0007507|GO:0008104|GO:0008285|GO:0009855|GO:0009893|GO:0009987|GO:0010468|GO:0010557|GO:0010604|GO:0010628|GO:0010970|GO:0015031|GO:0015833|GO:0019222|GO:0022607|GO:0030030|GO:0030031|GO:0030155|GO:0030705|GO:0031325|GO:0031328|GO:0031503|GO:0032502|GO:…	epithelial cell development|keratinocyte development|regulation of transcription, DNA-templated|regulation of transcription by RNA polymerase II|intracellular protein transport|organelle organization|microtubule-based process|microtubule-based movement|signal transduction|cell surface receptor signaling pathway|Notch signaling pathway|determination of left/right symmetry|pattern specification pro…	GO:0005634|GO:0005813|GO:0005815|GO:0005929|GO:0030992|GO:0031410|GO:0031514|GO:0031982|GO:0032991|GO:0042995|GO:0043227|GO:0043229|GO:0043231|GO:0097542|GO:0097708|GO:0120025	nucleus|centrosome|microtubule organizing center|cilium|intraciliary transport particle B|cytoplasmic vesicle|motile cilium|vesicle|protein-containing complex|cell projection|membrane-bounded organelle|intracellular organelle|intracellular membrane-bounded organelle|ciliary tip|intracellular vesicle|plasma membrane bounded cell projection	GO:0003682|GO:0005515|GO:0008092|GO:0015631|GO:0048487	chromatin binding|protein binding|cytoskeletal protein binding|tubulin binding|beta-tubulin binding	REACTOME_R_HSA_1852241|REACTOME_R_HSA_5617833|REACTOME_R_HSA_5620924	Organelle biogenesis and maintenance (http://www.ncbi.nlm.nih.gov/biosystems?term=1268838)|Cilium Assembly (http://www.ncbi.nlm.nih.gov/biosystems?term=1268846)|Intraflagellar transport (http://www.ncbi.nlm.nih.gov/biosystems?term=1268853)	0.0026448	0.00518782	0.288153	0.0187	0.0026448	0.288153	0.00518782	0.288153	0.00130716	0.839704
ENSG00000183067	IGSF5	immunoglobulin superfamily, member 5 [Source:HGNC Symbol;Acc:5952]	protein_coding	21	41117334	41174023	no	GO:0007155|GO:0098609	cell adhesion|cell-cell adhesion	GO:0005911|GO:0005923|GO:0009986|GO:0016020|GO:0016021|GO:0016324|GO:0030054|GO:0031224|GO:0070160	cell-cell junction|bicellular tight junction|cell surface|membrane|integral component of membrane|apical plasma membrane|cell junction|intrinsic component of membrane|tight junction			KEGG_hsa04530|KEGG_hsa05120	Tight junction (http://www.ncbi.nlm.nih.gov/biosystems?term=83071)|Epithelial cell signaling in Helicobacter pylori infection (http://www.ncbi.nlm.nih.gov/biosystems?term=83102)	0.000119634	0.00313703	0.0312654	0.0333	0.000119634	0.0333	0.00313703	0.0333	0.00389932	0.957042
ENSG00000139269	INHBE	inhibin, beta E [Source:HGNC Symbol;Acc:24029]	protein_coding	12	57846106	57853063	no	GO:0001932|GO:0001934|GO:0007165|GO:0009893|GO:0009966|GO:0009967|GO:0009987|GO:0010469|GO:0010604|GO:0010862|GO:0010941|GO:0019222|GO:0023051|GO:0031325|GO:0031401|GO:0032268|GO:0032270|GO:0032502|GO:0042325|GO:0042327|GO:0042981|GO:0043067|GO:0043408|GO:0048468|GO:0048856|GO:0050794|GO:0051171|GO:0051174|GO:0051246|GO:0051247|GO:0060393|GO:0060395|GO:1902531	regulation of protein phosphorylation|positive regulation of protein phosphorylation|signal transduction|positive regulation of metabolic process|regulation of signal transduction|positive regulation of signal transduction|cellular process|regulation of signaling receptor activity|positive regulation of macromolecule metabolic process|positive regulation of pathway-restricted SMAD protein phospho…	GO:0005615|GO:0031012|GO:0062023	extracellular space|extracellular matrix|collagen-containing extracellular matrix	GO:0005102|GO:0005125|GO:0005126|GO:0005160|GO:0005179|GO:0005515|GO:0008083|GO:0030545|GO:0048018|GO:0098772	signaling receptor binding|cytokine activity|cytokine receptor binding|transforming growth factor beta receptor binding|hormone activity|protein binding|growth factor activity|receptor regulator activity|receptor ligand activity|molecular function regulator	KEGG_hsa04060|KEGG_hsa04350|KEGG_hsa04550|KEGG_hsa_M00681|REACTOME_R_HSA_209822|REACTOME_R_HSA_209952|REACTOME_R_HSA_2980736|REACTOME_R_HSA_392499	Cytokine-cytokine receptor interaction (http://www.ncbi.nlm.nih.gov/biosystems?term=83051)|TGF-beta signaling pathway (http://www.ncbi.nlm.nih.gov/biosystems?term=83064)|Signaling pathways regulating pluripotency of stem cells (http://www.ncbi.nlm.nih.gov/biosystems?term=1026136)|Activin signaling (http://www.ncbi.nlm.nih.gov/biosystems?term=1084757)|Glycoprotein hormones (http://www.ncbi.nlm.nih…	0.0494436	0.0137549	0.00939749	0.00415	0.00415	0.0494436	0.0494436	0.00939749	0.0033367	0.96436
ENSG00000188487	INSC	inscuteable homolog (Drosophila) [Source:HGNC Symbol;Acc:33116]	protein_coding	11	15133970	15268754	no	GO:0007399|GO:0008356|GO:0009987|GO:0030154|GO:0031647|GO:0032502|GO:0048731|GO:0048856|GO:0051301	nervous system development|asymmetric cell division|cellular process|cell differentiation|regulation of protein stability|developmental process|system development|anatomical structure development|cell division	GO:0005737|GO:0005886|GO:0005938|GO:0016020|GO:0032991|GO:0099568	cytoplasm|plasma membrane|cell cortex|membrane|protein-containing complex|cytoplasmic region	GO:0005515|GO:0019904|GO:0030674|GO:0060090	protein binding|protein domain specific binding|protein binding, bridging|molecular adaptor activity			0.258942	0.27316	0.000769896	7.71e-05	7.71e-05	0.27316	0.27316	0.000769896	0.00318471	-0.931583
ENSG00000135916	ITM2C	integral membrane protein 2C [Source:HGNC Symbol;Acc:6175]	protein_coding	2	231729354	231743963	no	GO:0009890|GO:0009966|GO:0009967|GO:0009987|GO:0010559|GO:0010721|GO:0010941|GO:0010942|GO:0010975|GO:0010977|GO:0019222|GO:0023051|GO:0030154|GO:0030182|GO:0031324|GO:0031344|GO:0031345|GO:0032502|GO:0042981|GO:0042984|GO:0042985|GO:0043065|GO:0043067|GO:0043068|GO:0045595|GO:0045596|GO:0045664|GO:0045665|GO:0050767|GO:0050768|GO:0050794|GO:0051128|GO:0051171|GO:0051246|GO:0051248|GO:0051960|GO:…	negative regulation of biosynthetic process|regulation of signal transduction|positive regulation of signal transduction|cellular process|regulation of glycoprotein biosynthetic process|negative regulation of cell development|regulation of cell death|positive regulation of cell death|regulation of neuron projection development|negative regulation of neuron projection development|regulation of met…	GO:0005764|GO:0005765|GO:0005773|GO:0005774|GO:0005794|GO:0005886|GO:0016020|GO:0016021|GO:0031090|GO:0031224|GO:0031982|GO:0043227|GO:0043229|GO:0043231|GO:0048471|GO:0070062|GO:1903561	lysosome|lysosomal membrane|vacuole|vacuolar membrane|Golgi apparatus|plasma membrane|membrane|integral component of membrane|organelle membrane|intrinsic component of membrane|vesicle|membrane-bounded organelle|intracellular organelle|intracellular membrane-bounded organelle|perinuclear region of cytoplasm|extracellular exosome|extracellular vesicle	GO:0000166|GO:0001540|GO:0005515|GO:0005524|GO:0008144|GO:0017076|GO:0030554|GO:0032555|GO:0033218|GO:0035639|GO:0036094|GO:0042277|GO:0097159|GO:0097367	nucleotide binding|amyloid-beta binding|protein binding|ATP binding|drug binding|purine nucleotide binding|adenyl nucleotide binding|purine ribonucleotide binding|amide binding|purine ribonucleoside triphosphate binding|small molecule binding|peptide binding|organic cyclic compound binding|carbohydrate derivative binding			0.00687223	0.00730073	0.066515	0.258	0.00687223	0.258	0.00730073	0.258	-0.000507183	-0.310293
ENSG00000153814	JAZF1	JAZF zinc finger 1 [Source:HGNC Symbol;Acc:28917]	protein_coding	7	27870192	28220362	no	GO:0000122|GO:0006355|GO:0006357|GO:0006629|GO:0008152|GO:0009890|GO:0010468|GO:0010629|GO:0019222|GO:0031324|GO:0045892|GO:0050794|GO:0051171|GO:0051252|GO:1902679|GO:1903506|GO:1903507|GO:2001141	negative regulation of transcription by RNA polymerase II|regulation of transcription, DNA-templated|regulation of transcription by RNA polymerase II|lipid metabolic process|metabolic process|negative regulation of biosynthetic process|regulation of gene expression|negative regulation of gene expression|regulation of metabolic process|negative regulation of cellular metabolic process|negative reg…	GO:0001650|GO:0005634|GO:0005829|GO:0017053|GO:0032991|GO:0043227|GO:0043229|GO:0043231	fibrillar center|nucleus|cytosol|transcriptional repressor complex|protein-containing complex|membrane-bounded organelle|intracellular organelle|intracellular membrane-bounded organelle	GO:0000981|GO:0003676|GO:0003700|GO:0003712|GO:0003714|GO:0005515|GO:0043169|GO:0046872|GO:0097159	DNA-binding transcription factor activity, RNA polymerase II-specific|nucleic acid binding|DNA-binding transcription factor activity|transcription coregulator activity|transcription corepressor activity|protein binding|cation binding|metal ion binding|organic cyclic compound binding			0.000361534	0.000187879	0.0208722	0.105	0.000187879	0.105	0.000361534	0.105	0.00440324	1.47115
ENSG00000070495	JMJD6	jumonji domain containing 6 [Source:HGNC Symbol;Acc:19355]	protein_coding	17	74708919	74722866	no	GO:0001525|GO:0001775|GO:0001822|GO:0002040|GO:0002274|GO:0002376|GO:0002521|GO:0006139|GO:0006325|GO:0006355|GO:0006357|GO:0006396|GO:0006397|GO:0006464|GO:0006482|GO:0006725|GO:0006807|GO:0006910|GO:0007165|GO:0007166|GO:0007507|GO:0008037|GO:0008152|GO:0008380|GO:0009451|GO:0009893|GO:0009987|GO:0010468|GO:0010557|GO:0010604|GO:0010628|GO:0016070|GO:0016071|GO:0016569|GO:0016570|GO:0016577|GO:…	angiogenesis|cell activation|kidney development|sprouting angiogenesis|myeloid leukocyte activation|immune system process|leukocyte differentiation|nucleobase-containing compound metabolic process|chromatin organization|regulation of transcription, DNA-templated|regulation of transcription by RNA polymerase II|RNA processing|mRNA processing|cellular protein modification process|protein demethylat…	GO:0005634|GO:0005654|GO:0005730|GO:0005737|GO:0005829|GO:0005886|GO:0016020|GO:0032991|GO:0043227|GO:0043229|GO:0043231|GO:1990904	nucleus|nucleoplasm|nucleolus|cytoplasm|cytosol|plasma membrane|membrane|protein-containing complex|membrane-bounded organelle|intracellular organelle|intracellular membrane-bounded organelle|ribonucleoprotein complex	GO:0003676|GO:0003712|GO:0003713|GO:0003723|GO:0003727|GO:0003824|GO:0005506|GO:0005515|GO:0016491|GO:0016705|GO:0016706|GO:0032451|GO:0032452|GO:0033746|GO:0033749|GO:0035515|GO:0038023|GO:0042802|GO:0042803|GO:0043169|GO:0044877|GO:0046872|GO:0046914|GO:0046983|GO:0051213|GO:0070815|GO:0097159|GO:0106140	nucleic acid binding|transcription coregulator activity|transcription coactivator activity|RNA binding|single-stranded RNA binding|catalytic activity|iron ion binding|protein binding|oxidoreductase activity|oxidoreductase activity, acting on paired donors, with incorporation or reduction of molecular oxygen|2-oxoglutarate-dependent dioxygenase activity|demethylase activity|histone demethylase act…	REACTOME_R_HSA_3214842|REACTOME_R_HSA_3247509|REACTOME_R_HSA_4839726	HDMs demethylate histones (http://www.ncbi.nlm.nih.gov/biosystems?term=1270437)|Chromatin modifying enzymes (http://www.ncbi.nlm.nih.gov/biosystems?term=1270434)|Chromatin organization (http://www.ncbi.nlm.nih.gov/biosystems?term=1270433)	0.00518192	0.00907277	0.0913701	0.0569	0.00518192	0.0913701	0.00907277	0.0913701	-0.0072872	-1.77535
ENSG00000162687	KCNT2	potassium channel, subfamily T, member 2 [Source:HGNC Symbol;Acc:18866]	protein_coding	1	196194909	196578355	no	GO:0006811|GO:0006812|GO:0006813|GO:0015672|GO:0030001|GO:0034220|GO:0042391|GO:0055085|GO:0071805|GO:0097623|GO:0098655|GO:0098662	ion transport|cation transport|potassium ion transport|monovalent inorganic cation transport|metal ion transport|ion transmembrane transport|regulation of membrane potential|transmembrane transport|potassium ion transmembrane transport|potassium ion export across plasma membrane|cation transmembrane transport|inorganic cation transmembrane transport	GO:0005886|GO:0016020|GO:0016021|GO:0031224	plasma membrane|membrane|integral component of membrane|intrinsic component of membrane	GO:0000166|GO:0005215|GO:0005216|GO:0005228|GO:0005244|GO:0005249|GO:0005261|GO:0005267|GO:0005524|GO:0008144|GO:0008324|GO:0015075|GO:0015077|GO:0015079|GO:0015267|GO:0015271|GO:0017076|GO:0022803|GO:0022843|GO:0022857|GO:0022890|GO:0030554|GO:0032555|GO:0035639|GO:0036094|GO:0046873|GO:0070089|GO:0097159|GO:0097367	nucleotide binding|transporter activity|ion channel activity|intracellular sodium activated potassium channel activity|voltage-gated ion channel activity|voltage-gated potassium channel activity|cation channel activity|potassium channel activity|ATP binding|drug binding|cation transmembrane transporter activity|ion transmembrane transporter activity|monovalent inorganic cation transmembrane trans…			0.0200921	0.0166067	0.0012918	0.0057	0.0012918	0.0200921	0.0200921	0.0057	0.00817341	2.48725
ENSG00000134313	KIDINS220	kinase D-interacting substrate, 220kDa [Source:HGNC Symbol;Acc:29508]	protein_coding	2	8865408	8977760	no	GO:0000186|GO:0001701|GO:0001932|GO:0001934|GO:0007165|GO:0007166|GO:0007275|GO:0009653|GO:0009792|GO:0009893|GO:0009966|GO:0009967|GO:0009987|GO:0010033|GO:0010604|GO:0010720|GO:0010975|GO:0010976|GO:0019222|GO:0023051|GO:0030030|GO:0031325|GO:0031344|GO:0031346|GO:0031401|GO:0032147|GO:0032268|GO:0032270|GO:0032502|GO:0032990|GO:0033674|GO:0038179|GO:0038180|GO:0042325|GO:0042327|GO:0043009|GO:…	activation of MAPKK activity|in utero embryonic development|regulation of protein phosphorylation|positive regulation of protein phosphorylation|signal transduction|cell surface receptor signaling pathway|multicellular organism development|anatomical structure morphogenesis|embryo development ending in birth or egg hatching|positive regulation of metabolic process|regulation of signal transductio…	GO:0005768|GO:0005770|GO:0005829|GO:0016020|GO:0016021|GO:0031224|GO:0031410|GO:0031982|GO:0032991|GO:0043227|GO:0043229|GO:0097708	endosome|late endosome|cytosol|membrane|integral component of membrane|intrinsic component of membrane|cytoplasmic vesicle|vesicle|protein-containing complex|membrane-bounded organelle|intracellular organelle|intracellular vesicle	GO:0005515|GO:0019207|GO:0019887|GO:0019904|GO:0030165|GO:0030234|GO:0098772	protein binding|kinase regulator activity|protein kinase regulator activity|protein domain specific binding|PDZ domain binding|enzyme regulator activity|molecular function regulator	KEGG_hsa04722|REACTOME_R_HSA_162582|REACTOME_R_HSA_166520|REACTOME_R_HSA_169893|REACTOME_R_HSA_170984|REACTOME_R_HSA_187037|REACTOME_R_HSA_187687	Neurotrophin signaling pathway (http://www.ncbi.nlm.nih.gov/biosystems?term=101143)|Signal Transduction (http://www.ncbi.nlm.nih.gov/biosystems?term=1269379)|Signalling by NGF (http://www.ncbi.nlm.nih.gov/biosystems?term=1269443)|Prolonged ERK activation events (http://www.ncbi.nlm.nih.gov/biosystems?term=1269469)|ARMS-mediated activation (http://www.ncbi.nlm.nih.gov/biosystems?term=1269471)|NGF …	0.000699671	0.00797208	0.096482	NA	NA	NA	0.00797208	NA	-0.000964032	1.74995
ENSG00000148346	LCN2	lipocalin 2 [Source:HGNC Symbol;Acc:6526]	protein_coding	9	130911350	130915734	no	GO:0000302|GO:0001775|GO:0002237|GO:0002263|GO:0002274|GO:0002283|GO:0002366|GO:0002376|GO:0006811|GO:0006812|GO:0006826|GO:0006873|GO:0006875|GO:0006879|GO:0006887|GO:0006952|GO:0006955|GO:0006959|GO:0006979|GO:0007154|GO:0007165|GO:0007166|GO:0009615|GO:0009617|GO:0009635|GO:0009636|GO:0009893|GO:0009987|GO:0009991|GO:0010033|GO:0010035|GO:0010046|GO:0010468|GO:0010604|GO:0010628|GO:0015891|GO:…	response to reactive oxygen species|cell activation|response to molecule of bacterial origin|cell activation involved in immune response|myeloid leukocyte activation|neutrophil activation involved in immune response|leukocyte activation involved in immune response|immune system process|ion transport|cation transport|iron ion transport|cellular ion homeostasis|cellular metal ion homeostasis|cellul…	GO:0005576|GO:0005615|GO:0005829|GO:0031982|GO:0034774|GO:0035580|GO:0043227|GO:0060205|GO:0070062|GO:1903561	extracellular region|extracellular space|cytosol|vesicle|secretory granule lumen|specific granule lumen|membrane-bounded organelle|cytoplasmic vesicle lumen|extracellular exosome|extracellular vesicle	GO:0002020|GO:0005506|GO:0005515|GO:0019899|GO:0036094|GO:0042802|GO:0042803|GO:0043169|GO:0046872|GO:0046914|GO:0046983|GO:0048037|GO:0097159|GO:1903981	protease binding|iron ion binding|protein binding|enzyme binding|small molecule binding|identical protein binding|protein homodimerization activity|cation binding|metal ion binding|transition metal ion binding|protein dimerization activity|cofactor binding|organic cyclic compound binding|enterobactin binding	KEGG_hsa04657|REACTOME_R_HSA_1280215|REACTOME_R_HSA_168249|REACTOME_R_HSA_168256|REACTOME_R_HSA_382551|REACTOME_R_HSA_449147|REACTOME_R_HSA_6785807|REACTOME_R_HSA_6798695|REACTOME_R_HSA_6799990|REACTOME_R_HSA_6803157|REACTOME_R_HSA_917937	IL-17 signaling pathway (http://www.ncbi.nlm.nih.gov/biosystems?term=1474301)|Cytokine Signaling in Immune system (http://www.ncbi.nlm.nih.gov/biosystems?term=1269310)|Innate Immune System (http://www.ncbi.nlm.nih.gov/biosystems?term=1269203)|Immune System (http://www.ncbi.nlm.nih.gov/biosystems?term=1269170)|Transmembrane transport of small molecules (http://www.ncbi.nlm.nih.gov/biosystems?term=…	0.0213182	0.0266176	0.000738728	0.000657	0.000657	0.0266176	0.0266176	0.000738728	-0.00397916	-2.89375
ENSG00000157978	LDLRAP1	low density lipoprotein receptor adaptor protein 1 [Source:HGNC Symbol;Acc:18640]	protein_coding	1	25870071	25895377	no	GO:0006066|GO:0006629|GO:0006807|GO:0006869|GO:0006897|GO:0006898|GO:0008152|GO:0008202|GO:0008203|GO:0008284|GO:0009893|GO:0009966|GO:0009967|GO:0009987|GO:0010033|GO:0010988|GO:0015918|GO:0016125|GO:0016192|GO:0019216|GO:0019218|GO:0019222|GO:0019538|GO:0023051|GO:0030100|GO:0030301|GO:0031623|GO:0032368|GO:0032370|GO:0032374|GO:0032376|GO:0032383|GO:0032385|GO:0032386|GO:0032388|GO:0032880|GO:…	alcohol metabolic process|lipid metabolic process|nitrogen compound metabolic process|lipid transport|endocytosis|receptor-mediated endocytosis|metabolic process|steroid metabolic process|cholesterol metabolic process|positive regulation of cell population proliferation|positive regulation of metabolic process|regulation of signal transduction|positive regulation of signal transduction|cellular p…	GO:0005768|GO:0005769|GO:0005829|GO:0005882|GO:0005883|GO:0005886|GO:0009898|GO:0009925|GO:0012506|GO:0016020|GO:0030424|GO:0030659|GO:0030662|GO:0030665|GO:0031090|GO:0031410|GO:0031982|GO:0042995|GO:0043005|GO:0043227|GO:0043229|GO:0055037|GO:0097708|GO:0098562|GO:0099512|GO:0120025	endosome|early endosome|cytosol|intermediate filament|neurofilament|plasma membrane|cytoplasmic side of plasma membrane|basal plasma membrane|vesicle membrane|membrane|axon|cytoplasmic vesicle membrane|coated vesicle membrane|clathrin-coated vesicle membrane|organelle membrane|cytoplasmic vesicle|vesicle|cell projection|neuron projection|membrane-bounded organelle|intracellular organelle|recyclin…	GO:0001540|GO:0001784|GO:0005102|GO:0005515|GO:0005543|GO:0005546|GO:0008289|GO:0030159|GO:0030276|GO:0030674|GO:0033218|GO:0035091|GO:0035591|GO:0035612|GO:0035615|GO:0035650|GO:0038024|GO:0042277|GO:0044877|GO:0045309|GO:0050750|GO:0051219|GO:0060090|GO:0070325|GO:1901981|GO:1902936	amyloid-beta binding|phosphotyrosine residue binding|signaling receptor binding|protein binding|phospholipid binding|phosphatidylinositol-4,5-bisphosphate binding|lipid binding|receptor signaling complex adaptor activity|clathrin binding|protein binding, bridging|amide binding|phosphatidylinositol binding|signaling adaptor activity|AP-2 adaptor complex binding|clathrin adaptor activity|AP-1 adapt…	KEGG_hsa04144|REACTOME_R_HSA_1430728|REACTOME_R_HSA_171052|REACTOME_R_HSA_174800|REACTOME_R_HSA_174824|REACTOME_R_HSA_199991|REACTOME_R_HSA_556833|REACTOME_R_HSA_5653656|REACTOME_R_HSA_73923|REACTOME_R_HSA_8856825|REACTOME_R_HSA_8856828	Endocytosis (http://www.ncbi.nlm.nih.gov/biosystems?term=102279)|Metabolism (http://www.ncbi.nlm.nih.gov/biosystems?term=1269956)|LDL-mediated lipid transport (http://www.ncbi.nlm.nih.gov/biosystems?term=1270008)|Chylomicron-mediated lipid transport (http://www.ncbi.nlm.nih.gov/biosystems?term=1270006)|Lipoprotein metabolism (http://www.ncbi.nlm.nih.gov/biosystems?term=1270005)|Membrane Trafficki…	0.0023124	0.00295311	0.0292966	0.00786	0.0023124	0.0292966	0.00295311	0.0292966	0.0100932	2.06633
ENSG00000231459	LINC00032	long intergenic non-protein coding RNA 32 [Source:HGNC Symbol;Acc:16506]	lincRNA	9	27245682	27282791	no									0.0021189	0.0049494	0.0229197	0.00151	0.00151	0.0229197	0.0049494	0.0229197	-0.00312266	-0.120096
ENSG00000228126	LINC00568	long intergenic non-protein coding RNA 568 [Source:HGNC Symbol;Acc:43713]	lincRNA	1	150488233	150490508	no									0.547532	0.721508	0.00600664	0.00191	0.00191	0.721508	0.721508	0.00600664	-0.00109403	-1.65139
ENSG00000263429	LINC00675	long intergenic non-protein coding RNA 675 [Source:HGNC Symbol;Acc:44356]	lincRNA	17	10698230	10707416	no									NA	0.182917	0.000117925	0.000235	NA	NA	NA	0.000235	0.00473805	2.20433
ENSG00000242086	LINC00969	long intergenic non-protein coding RNA 969 [Source:HGNC Symbol;Acc:48729]	lincRNA	3	195384933	195456422	yes									0.0211547	0.00410647	0.000967089	0.000506	0.000506	0.0211547	0.0211547	0.000967089	-0.0141096	-2.6252
ENSG00000224559	LINC01087	long intergenic non-protein coding RNA 1087 [Source:HGNC Symbol;Acc:49144]	lincRNA	2	132394598	132407188	no									0.00324761	0.000969902	NA	NA	NA	NA	0.00324761	NA	-0.00197001	NA
ENSG00000185028	LRRC14B	leucine rich repeat containing 14B [Source:HGNC Symbol;Acc:37268]	protein_coding	5	191626	195468	yes			GO:0005737	cytoplasm					0.000383004	4.40055e-05	0.00137229	NA	NA	NA	0.000383004	NA	0.00542859	3.2029
ENSG00000204421	LY6G6C	lymphocyte antigen 6 complex, locus G6C [Source:HGNC Symbol;Acc:13936]	protein_coding	6	31686425	31689622	yes	GO:0009617|GO:0009987|GO:0022607|GO:0043207|GO:0050896|GO:0051259|GO:0051260|GO:0051707|GO:0065003	response to bacterium|cellular process|cellular component assembly|response to external biotic stimulus|response to stimulus|protein complex oligomerization|protein homooligomerization|response to other organism|protein-containing complex assembly	GO:0005576|GO:0005886|GO:0009897|GO:0016020|GO:0031224|GO:0031225|GO:0032991	extracellular region|plasma membrane|external side of plasma membrane|membrane|intrinsic component of membrane|anchored component of membrane|protein-containing complex	GO:0005515|GO:0042802	protein binding|identical protein binding	REACTOME_R_HSA_163125|REACTOME_R_HSA_392499|REACTOME_R_HSA_597592	Post-translational modification: synthesis of GPI-anchored proteins (http://www.ncbi.nlm.nih.gov/biosystems?term=1268710)|Metabolism of proteins (http://www.ncbi.nlm.nih.gov/biosystems?term=1268677)|Post-translational protein modification (http://www.ncbi.nlm.nih.gov/biosystems?term=1268701)	1.56486e-05	0.000194167	0.0393578	0.00162	1.56486e-05	0.0393578	0.000194167	0.0393578	0.00268515	1.1858
ENSG00000099308	MAST3	microtubule associated serine/threonine kinase 3 [Source:HGNC Symbol;Acc:19036]	protein_coding	19	18208603	18262502	no	GO:0006464|GO:0006468|GO:0006796|GO:0006807|GO:0006996|GO:0007010|GO:0007165|GO:0008152|GO:0009987|GO:0016310|GO:0018105|GO:0019538|GO:0035556|GO:0036211|GO:0043170|GO:0044237|GO:0044267|GO:0050794	cellular protein modification process|protein phosphorylation|phosphate-containing compound metabolic process|nitrogen compound metabolic process|organelle organization|cytoskeleton organization|signal transduction|metabolic process|cellular process|phosphorylation|peptidyl-serine phosphorylation|protein metabolic process|intracellular signal transduction|protein modification process|macromolecul…			GO:0000166|GO:0000287|GO:0003824|GO:0004672|GO:0004674|GO:0005515|GO:0005524|GO:0008144|GO:0016301|GO:0016740|GO:0016773|GO:0017076|GO:0030554|GO:0032555|GO:0035639|GO:0036094|GO:0043169|GO:0046872|GO:0097159|GO:0097367	nucleotide binding|magnesium ion binding|catalytic activity|protein kinase activity|protein serine/threonine kinase activity|protein binding|ATP binding|drug binding|kinase activity|transferase activity|phosphotransferase activity, alcohol group as acceptor|purine nucleotide binding|adenyl nucleotide binding|purine ribonucleotide binding|purine ribonucleoside triphosphate binding|small molecule b…			0.00202891	0.00524235	0.307005	0.199	0.00202891	0.307005	0.00524235	0.307005	0.00304634	0.524646
ENSG00000156603	MED19	mediator complex subunit 19 [Source:HGNC Symbol;Acc:29600]	protein_coding	11	57471186	57479681	no	GO:0006355|GO:0006357|GO:0009893|GO:0010468|GO:0010557|GO:0010604|GO:0010628|GO:0019222|GO:0031325|GO:0031328|GO:0045893|GO:0045944|GO:0050794|GO:0051171|GO:0051252|GO:1902680|GO:1903506|GO:1903508|GO:2001141	regulation of transcription, DNA-templated|regulation of transcription by RNA polymerase II|positive regulation of metabolic process|regulation of gene expression|positive regulation of macromolecule biosynthetic process|positive regulation of macromolecule metabolic process|positive regulation of gene expression|regulation of metabolic process|positive regulation of cellular metabolic process|po…	GO:0005634|GO:0016592|GO:0016604|GO:0032991|GO:0043227|GO:0043229|GO:0043231	nucleus|mediator complex|nuclear body|protein-containing complex|membrane-bounded organelle|intracellular organelle|intracellular membrane-bounded organelle	GO:0003712|GO:0005515|GO:0008134	transcription coregulator activity|protein binding|transcription factor binding	REACTOME_R_HSA_1266738|REACTOME_R_HSA_1430728|REACTOME_R_HSA_1989781|REACTOME_R_HSA_381340|REACTOME_R_HSA_400206|REACTOME_R_HSA_535734|REACTOME_R_HSA_556833	Developmental Biology (http://www.ncbi.nlm.nih.gov/biosystems?term=1270302)|Metabolism (http://www.ncbi.nlm.nih.gov/biosystems?term=1269956)|PPARA activates gene expression (http://www.ncbi.nlm.nih.gov/biosystems?term=1270030)|Transcriptional regulation of white adipocyte differentiation (http://www.ncbi.nlm.nih.gov/biosystems?term=1270345)|Regulation of lipid metabolism by Peroxisome proliferato…	0.0142883	0.0152627	0.000627905	0.0036	0.000627905	0.0152627	0.0152627	0.0036	0.00969742	2.29069
ENSG00000105976	MET	met proto-oncogene [Source:HGNC Symbol;Acc:7029]	protein_coding	7	116312444	116438440	no	GO:0000165|GO:0000902|GO:0000904|GO:0001763|GO:0001886|GO:0001889|GO:0002009|GO:0003382|GO:0006355|GO:0006357|GO:0006464|GO:0006468|GO:0006796|GO:0006807|GO:0006909|GO:0006935|GO:0007165|GO:0007166|GO:0007167|GO:0007169|GO:0007399|GO:0008152|GO:0008277|GO:0008283|GO:0009653|GO:0009893|GO:0009966|GO:0009967|GO:0009968|GO:0009987|GO:0010468|GO:0010506|GO:0010507|GO:0010557|GO:0010594|GO:0010595|GO:…	MAPK cascade|cell morphogenesis|cell morphogenesis involved in differentiation|morphogenesis of a branching structure|endothelial cell morphogenesis|liver development|morphogenesis of an epithelium|epithelial cell morphogenesis|regulation of transcription, DNA-templated|regulation of transcription by RNA polymerase II|cellular protein modification process|protein phosphorylation|phosphate-contain…	GO:0005576|GO:0005886|GO:0005887|GO:0009925|GO:0009986|GO:0016020|GO:0016021|GO:0031224|GO:0031226|GO:0032991|GO:0043235	extracellular region|plasma membrane|integral component of plasma membrane|basal plasma membrane|cell surface|membrane|integral component of membrane|intrinsic component of membrane|intrinsic component of plasma membrane|protein-containing complex|receptor complex	GO:0000166|GO:0003824|GO:0004672|GO:0004713|GO:0004714|GO:0004888|GO:0005008|GO:0005515|GO:0005524|GO:0008144|GO:0016301|GO:0016740|GO:0016773|GO:0017076|GO:0017147|GO:0019899|GO:0019902|GO:0019903|GO:0030554|GO:0032555|GO:0035639|GO:0036094|GO:0038023|GO:0042802|GO:0097159|GO:0097367	nucleotide binding|catalytic activity|protein kinase activity|protein tyrosine kinase activity|transmembrane receptor protein tyrosine kinase activity|transmembrane signaling receptor activity|hepatocyte growth factor-activated receptor activity|protein binding|ATP binding|drug binding|kinase activity|transferase activity|phosphotransferase activity, alcohol group as acceptor|purine nucleotide bi…	KEGG_hsa01521|KEGG_hsa04014|KEGG_hsa04015|KEGG_hsa04060|KEGG_hsa04144|KEGG_hsa04151|KEGG_hsa04360|KEGG_hsa04510|KEGG_hsa04520|KEGG_hsa05100|KEGG_hsa05120|KEGG_hsa05144|KEGG_hsa05200|KEGG_hsa05202|KEGG_hsa05205|KEGG_hsa05206|KEGG_hsa05211|KEGG_hsa05218|KEGG_hsa05230|Pathway Interaction Database_a6b1_a6b4_integrin_pathway|Pathway Interaction Database_arf6_pathway|Pathway Interaction Database_ecadhe…	EGFR tyrosine kinase inhibitor resistance (http://www.ncbi.nlm.nih.gov/biosystems?term=1404798)|Ras signaling pathway (http://www.ncbi.nlm.nih.gov/biosystems?term=868085)|Rap1 signaling pathway (http://www.ncbi.nlm.nih.gov/biosystems?term=868086)|Cytokine-cytokine receptor interaction (http://www.ncbi.nlm.nih.gov/biosystems?term=83051)|Endocytosis (http://www.ncbi.nlm.nih.gov/biosystems?term=1022…	6.97825e-09	0.00657809	5.45556e-06	3.18e-07	6.97825e-09	0.00657809	0.00657809	5.45556e-06	-0.0058777	-0.918295
ENSG00000111142	METAP2	methionyl aminopeptidase 2 [Source:HGNC Symbol;Acc:16672]	protein_coding	12	95867296	95909615	no	GO:0006464|GO:0006508|GO:0006807|GO:0008152|GO:0008277|GO:0009966|GO:0009987|GO:0016485|GO:0018206|GO:0019538|GO:0022400|GO:0023051|GO:0031365|GO:0036211|GO:0043170|GO:0044237|GO:0044267|GO:0050794|GO:0051604|GO:0070084	cellular protein modification process|proteolysis|nitrogen compound metabolic process|metabolic process|regulation of G protein-coupled receptor signaling pathway|regulation of signal transduction|cellular process|protein processing|peptidyl-methionine modification|protein metabolic process|regulation of rhodopsin mediated signaling pathway|regulation of signaling|N-terminal protein amino acid mo…	GO:0005737|GO:0005829|GO:0005886|GO:0016020	cytoplasm|cytosol|plasma membrane|membrane	GO:0003676|GO:0003723|GO:0003824|GO:0004177|GO:0008233|GO:0008235|GO:0008237|GO:0008238|GO:0016787|GO:0043169|GO:0046872|GO:0070006|GO:0097159	nucleic acid binding|RNA binding|catalytic activity|aminopeptidase activity|peptidase activity|metalloexopeptidase activity|metallopeptidase activity|exopeptidase activity|hydrolase activity|cation binding|metal ion binding|metalloaminopeptidase activity|organic cyclic compound binding	REACTOME_R_HSA_162582|REACTOME_R_HSA_2187338|REACTOME_R_HSA_2514856|REACTOME_R_HSA_2514859	Signal Transduction (http://www.ncbi.nlm.nih.gov/biosystems?term=1269379)|Visual phototransduction (http://www.ncbi.nlm.nih.gov/biosystems?term=1269623)|The phototransduction cascade (http://www.ncbi.nlm.nih.gov/biosystems?term=1269627)|Inactivation, recovery and regulation of the phototransduction cascade (http://www.ncbi.nlm.nih.gov/biosystems?term=1269629)	0.170813	0.110939	0.000441528	0.000906	0.000441528	0.170813	0.170813	0.000906	-0.00160023	-2.4764
ENSG00000185432	METTL7A	methyltransferase like 7A [Source:HGNC Symbol;Acc:24550]	protein_coding	12	51317255	51326300	no	GO:0001775|GO:0002263|GO:0002274|GO:0002283|GO:0002366|GO:0002376|GO:0006887|GO:0008152|GO:0009987|GO:0016192|GO:0032259|GO:0032940|GO:0042119|GO:0043299|GO:0043312|GO:0045055|GO:0045321|GO:0046903	cell activation|cell activation involved in immune response|myeloid leukocyte activation|neutrophil activation involved in immune response|leukocyte activation involved in immune response|immune system process|exocytosis|metabolic process|cellular process|vesicle-mediated transport|methylation|secretion by cell|neutrophil activation|leukocyte degranulation|neutrophil degranulation|regulated exocy…	GO:0005576|GO:0005783|GO:0005811|GO:0016020|GO:0043227|GO:0043229|GO:0043231|GO:1904724	extracellular region|endoplasmic reticulum|lipid droplet|membrane|membrane-bounded organelle|intracellular organelle|intracellular membrane-bounded organelle|tertiary granule lumen	GO:0003824|GO:0008168|GO:0016740	catalytic activity|methyltransferase activity|transferase activity	REACTOME_R_HSA_168249|REACTOME_R_HSA_168256|REACTOME_R_HSA_6798695	Innate Immune System (http://www.ncbi.nlm.nih.gov/biosystems?term=1269203)|Immune System (http://www.ncbi.nlm.nih.gov/biosystems?term=1269170)|Neutrophil degranulation (http://www.ncbi.nlm.nih.gov/biosystems?term=1457780)	0.0467142	0.1583	0.00539309	0.00226	0.00226	0.1583	0.1583	0.00539309	-0.000839726	-0.372617
ENSG00000176624	MEX3C	mex-3 RNA binding family member C [Source:HGNC Symbol;Acc:28040]	protein_coding	18	48700920	48744674	no	GO:0003415|GO:0009987|GO:0032502|GO:0042592|GO:0045595|GO:0045598|GO:0048588|GO:0048589|GO:0048871|GO:0050794|GO:0097009	chondrocyte hypertrophy|cellular process|developmental process|homeostatic process|regulation of cell differentiation|regulation of fat cell differentiation|developmental cell growth|developmental growth|multicellular organismal homeostasis|regulation of cellular process|energy homeostasis	GO:0005634|GO:0005737|GO:0043227|GO:0043229|GO:0043231	nucleus|cytoplasm|membrane-bounded organelle|intracellular organelle|intracellular membrane-bounded organelle	GO:0003676|GO:0003723|GO:0003824|GO:0005515|GO:0016740|GO:0043169|GO:0046872|GO:0097159	nucleic acid binding|RNA binding|catalytic activity|protein binding|transferase activity|cation binding|metal ion binding|organic cyclic compound binding	REACTOME_R_HSA_1280218|REACTOME_R_HSA_168256|REACTOME_R_HSA_983168|REACTOME_R_HSA_983169	Adaptive Immune System (http://www.ncbi.nlm.nih.gov/biosystems?term=1269171)|Immune System (http://www.ncbi.nlm.nih.gov/biosystems?term=1269170)|Antigen processing: Ubiquitination & Proteasome degradation (http://www.ncbi.nlm.nih.gov/biosystems?term=1269193)|Class I MHC mediated antigen processing & presentation (http://www.ncbi.nlm.nih.gov/biosystems?term=1269192)	8.25548e-05	0.000281982	0.000473388	0.0104	8.25548e-05	0.0104	0.000281982	0.0104	0.00714392	2.50692
ENSG00000269936	MIR145	microRNA 145 [Source:HGNC Symbol;Acc:31532]	lincRNA	5	148809849	148812397	no							KEGG_hsa05206	MicroRNAs in cancer (http://www.ncbi.nlm.nih.gov/biosystems?term=852705)	0.00239064	0.000510053	NA	NA	NA	NA	0.00239064	NA	-0.00317774	NA
ENSG00000207650	MIR570	microRNA 570 [Source:HGNC Symbol;Acc:32826]	miRNA	3	195426272	195426368	yes									NA	NA	0.000106724	3.36e-05	NA	NA	NA	0.000106724	NA	-2.71745
ENSG00000099875	MKNK2	MAP kinase interacting serine/threonine kinase 2 [Source:HGNC Symbol;Acc:7111]	protein_coding	19	2037470	2051243	no	GO:0006417|GO:0006464|GO:0006468|GO:0006796|GO:0006807|GO:0007165|GO:0007166|GO:0008152|GO:0009987|GO:0010468|GO:0010608|GO:0016310|GO:0018105|GO:0019222|GO:0019538|GO:0030097|GO:0032268|GO:0032502|GO:0035556|GO:0036211|GO:0043170|GO:0044237|GO:0044267|GO:0046685|GO:0046777|GO:0048513|GO:0048856|GO:0050794|GO:0050896|GO:0051171|GO:0051246|GO:0071243|GO:0097190|GO:0097191|GO:0097192	regulation of translation|cellular protein modification process|protein phosphorylation|phosphate-containing compound metabolic process|nitrogen compound metabolic process|signal transduction|cell surface receptor signaling pathway|metabolic process|cellular process|regulation of gene expression|posttranscriptional regulation of gene expression|phosphorylation|peptidyl-serine phosphorylation|regu…	GO:0005634|GO:0005654|GO:0005737|GO:0016604|GO:0016605|GO:0043227|GO:0043229|GO:0043231	nucleus|nucleoplasm|cytoplasm|nuclear body|PML body|membrane-bounded organelle|intracellular organelle|intracellular membrane-bounded organelle	GO:0000166|GO:0003824|GO:0004672|GO:0004674|GO:0004683|GO:0005515|GO:0005516|GO:0005524|GO:0008144|GO:0009931|GO:0010857|GO:0016301|GO:0016740|GO:0016773|GO:0017076|GO:0030554|GO:0032555|GO:0035639|GO:0036094|GO:0043169|GO:0046872|GO:0097159|GO:0097367	nucleotide binding|catalytic activity|protein kinase activity|protein serine/threonine kinase activity|calmodulin-dependent protein kinase activity|protein binding|calmodulin binding|ATP binding|drug binding|calcium-dependent protein serine/threonine kinase activity|calcium-dependent protein kinase activity|kinase activity|transferase activity|phosphotransferase activity, alcohol group as accepto…	KEGG_hsa04010|KEGG_hsa04066|KEGG_hsa04910	MAPK signaling pathway (http://www.ncbi.nlm.nih.gov/biosystems?term=83048)|HIF-1 signaling pathway (http://www.ncbi.nlm.nih.gov/biosystems?term=695200)|Insulin signaling pathway (http://www.ncbi.nlm.nih.gov/biosystems?term=83090)	0.00400489	0.00393354	0.0242163	0.011	0.00393354	0.0242163	0.00400489	0.0242163	0.00551874	1.71929
ENSG00000143674	MLK4	Mitogen-activated protein kinase kinase kinase MLK4 [Source:UniProtKB/Swiss-Prot;Acc:Q5TCX8]	protein_coding	1	233463514	233520894	no									0.0169361	0.0416866	0.00679622	0.00283	0.00283	0.0416866	0.0416866	0.00679622	0.00649095	1.55588
ENSG00000151611	MMAA	methylmalonic aciduria (cobalamin deficiency) cblA type [Source:HGNC Symbol;Acc:18871]	protein_coding	4	146539415	146581187	no	GO:0006082|GO:0006629|GO:0006631|GO:0006725|GO:0006766|GO:0006807|GO:0008152|GO:0009056|GO:0009058|GO:0009062|GO:0009235|GO:0009236|GO:0009987|GO:0016042|GO:0017144|GO:0019438|GO:0019626|GO:0019752|GO:0032787|GO:0034641|GO:0044237|GO:0044242|GO:0044255|GO:0044281|GO:0046395|GO:0046459|GO:0046483|GO:0051186	organic acid metabolic process|lipid metabolic process|fatty acid metabolic process|cellular aromatic compound metabolic process|vitamin metabolic process|nitrogen compound metabolic process|metabolic process|catabolic process|biosynthetic process|fatty acid catabolic process|cobalamin metabolic process|cobalamin biosynthetic process|cellular process|lipid catabolic process|drug metabolic process…	GO:0005759	mitochondrial matrix	GO:0000166|GO:0001882|GO:0001883|GO:0003824|GO:0003924|GO:0005515|GO:0005525|GO:0016462|GO:0016787|GO:0017076|GO:0017111|GO:0032549|GO:0032555|GO:0032561|GO:0035639|GO:0036094|GO:0042802|GO:0042803|GO:0046983|GO:0097159|GO:0097367	nucleotide binding|nucleoside binding|purine nucleoside binding|catalytic activity|GTPase activity|protein binding|GTP binding|pyrophosphatase activity|hydrolase activity|purine nucleotide binding|nucleoside-triphosphatase activity|ribonucleoside binding|purine ribonucleotide binding|guanyl ribonucleotide binding|purine ribonucleoside triphosphate binding|small molecule binding|identical protein …	REACTOME_R_HSA_1430728|REACTOME_R_HSA_1643685|REACTOME_R_HSA_196741|REACTOME_R_HSA_196849|REACTOME_R_HSA_196854|REACTOME_R_HSA_3296469|REACTOME_R_HSA_3296482|REACTOME_R_HSA_3359475|REACTOME_R_HSA_3359478|REACTOME_R_HSA_535734|REACTOME_R_HSA_556833|REACTOME_R_HSA_5668914|REACTOME_R_HSA_71032|REACTOME_R_HSA_77289	Metabolism (http://www.ncbi.nlm.nih.gov/biosystems?term=1269956)|Disease (http://www.ncbi.nlm.nih.gov/biosystems?term=1268854)|Cobalamin (Cbl, vitamin B12) transport and metabolism (http://www.ncbi.nlm.nih.gov/biosystems?term=1270152)|Metabolism of water-soluble vitamins and cofactors (http://www.ncbi.nlm.nih.gov/biosystems?term=1270145)|Metabolism of vitamins and cofactors (http://www.ncbi.nlm.n…	0.0167147	0.00848946	0.000776586	0.0054	0.000776586	0.0167147	0.0167147	0.0054	-0.00506954	-1.98583
ENSG00000196549	MME	membrane metallo-endopeptidase [Source:HGNC Symbol;Acc:7154]	protein_coding	3	154741913	154901497	no	GO:0001775|GO:0001822|GO:0001890|GO:0002003|GO:0002263|GO:0002274|GO:0002283|GO:0002366|GO:0002376|GO:0003006|GO:0006508|GO:0006518|GO:0006807|GO:0006887|GO:0007568|GO:0007569|GO:0007600|GO:0007610|GO:0007611|GO:0008152|GO:0009056|GO:0009314|GO:0009411|GO:0009416|GO:0009987|GO:0010033|GO:0010224|GO:0010720|GO:0010817|GO:0016192|GO:0016485|GO:0016486|GO:0019233|GO:0019538|GO:0022414|GO:0023051|GO:…	cell activation|kidney development|placenta development|angiotensin maturation|cell activation involved in immune response|myeloid leukocyte activation|neutrophil activation involved in immune response|leukocyte activation involved in immune response|immune system process|developmental process involved in reproduction|proteolysis|peptide metabolic process|nitrogen compound metabolic process|exocy…	GO:0005737|GO:0005768|GO:0005769|GO:0005802|GO:0005886|GO:0005887|GO:0005903|GO:0005912|GO:0005924|GO:0005925|GO:0008021|GO:0009986|GO:0012506|GO:0016020|GO:0016021|GO:0030054|GO:0030055|GO:0030133|GO:0030424|GO:0030425|GO:0030659|GO:0030667|GO:0031090|GO:0031224|GO:0031226|GO:0031410|GO:0031982|GO:0042995|GO:0043005|GO:0043025|GO:0043227|GO:0043229|GO:0044297|GO:0044306|GO:0045121|GO:0045202|GO:…	cytoplasm|endosome|early endosome|trans-Golgi network|plasma membrane|integral component of plasma membrane|brush border|adherens junction|cell-substrate adherens junction|focal adhesion|synaptic vesicle|cell surface|vesicle membrane|membrane|integral component of membrane|cell junction|cell-substrate junction|transport vesicle|axon|dendrite|cytoplasmic vesicle membrane|secretory granule membrane…	GO:0001786|GO:0003824|GO:0004175|GO:0004222|GO:0005515|GO:0005543|GO:0008233|GO:0008237|GO:0008238|GO:0008270|GO:0008289|GO:0016787|GO:0033218|GO:0042277|GO:0042802|GO:0042803|GO:0043169|GO:0046872|GO:0046914|GO:0046983|GO:0070012|GO:0072341|GO:1901611|GO:1901612	phosphatidylserine binding|catalytic activity|endopeptidase activity|metalloendopeptidase activity|protein binding|phospholipid binding|peptidase activity|metallopeptidase activity|exopeptidase activity|zinc ion binding|lipid binding|hydrolase activity|amide binding|peptide binding|identical protein binding|protein homodimerization activity|cation binding|metal ion binding|transition metal ion bi…	KEGG_hsa04614|KEGG_hsa04640|KEGG_hsa04974|KEGG_hsa05010|REACTOME_R_HSA_168249|REACTOME_R_HSA_168256|REACTOME_R_HSA_2022377|REACTOME_R_HSA_2980736|REACTOME_R_HSA_392499|REACTOME_R_HSA_6798695	Renin-angiotensin system (http://www.ncbi.nlm.nih.gov/biosystems?term=83075)|Hematopoietic cell lineage (http://www.ncbi.nlm.nih.gov/biosystems?term=83078)|Protein digestion and absorption (http://www.ncbi.nlm.nih.gov/biosystems?term=172847)|Alzheimer's disease (http://www.ncbi.nlm.nih.gov/biosystems?term=83097)|Innate Immune System (http://www.ncbi.nlm.nih.gov/biosystems?term=1269203)|Immune Sys…	0.000432839	4.05044e-05	0.313408	0.229	4.05044e-05	0.313408	0.000432839	0.313408	-0.00362422	-0.964701
ENSG00000073146	MOV10L1	Mov10l1, Moloney leukemia virus 10-like 1, homolog (mouse) [Source:HGNC Symbol;Acc:7201]	protein_coding	22	50528308	50600119	no	GO:0003006|GO:0006139|GO:0006259|GO:0006304|GO:0006306|GO:0006725|GO:0006807|GO:0006996|GO:0007127|GO:0007140|GO:0007141|GO:0007275|GO:0007276|GO:0007281|GO:0007283|GO:0008152|GO:0009987|GO:0010468|GO:0010608|GO:0010629|GO:0016070|GO:0016441|GO:0016458|GO:0019222|GO:0022414|GO:0031047|GO:0032259|GO:0032502|GO:0034587|GO:0034641|GO:0035194|GO:0040029|GO:0043046|GO:0043170|GO:0044237|GO:0046483|GO:…	developmental process involved in reproduction|nucleobase-containing compound metabolic process|DNA metabolic process|DNA modification|DNA methylation|cellular aromatic compound metabolic process|nitrogen compound metabolic process|organelle organization|meiosis I|male meiotic nuclear division|male meiosis I|multicellular organism development|gamete generation|germ cell development|spermatogenesi…	GO:0005829|GO:0032991|GO:0035770|GO:0036464|GO:0043186|GO:0043229|GO:0071546|GO:1990904	cytosol|protein-containing complex|ribonucleoprotein granule|cytoplasmic ribonucleoprotein granule|P granule|intracellular organelle|pi-body|ribonucleoprotein complex	GO:0000166|GO:0000287|GO:0003676|GO:0003723|GO:0003724|GO:0003824|GO:0004004|GO:0004386|GO:0005524|GO:0008026|GO:0008144|GO:0008186|GO:0016462|GO:0016787|GO:0016887|GO:0017076|GO:0017111|GO:0030554|GO:0032555|GO:0035639|GO:0036094|GO:0042623|GO:0043169|GO:0046872|GO:0097159|GO:0097367	nucleotide binding|magnesium ion binding|nucleic acid binding|RNA binding|RNA helicase activity|catalytic activity|ATP-dependent RNA helicase activity|helicase activity|ATP binding|ATP-dependent helicase activity|drug binding|RNA-dependent ATPase activity|pyrophosphatase activity|hydrolase activity|ATPase activity|purine nucleotide binding|nucleoside-triphosphatase activity|adenyl nucleotide bind…	REACTOME_R_HSA_211000|REACTOME_R_HSA_5601884|REACTOME_R_HSA_74160	Gene Silencing by RNA (http://www.ncbi.nlm.nih.gov/biosystems?term=1269719)|PIWI-interacting RNA (piRNA) biogenesis (http://www.ncbi.nlm.nih.gov/biosystems?term=1269724)|Gene Expression (http://www.ncbi.nlm.nih.gov/biosystems?term=1269649)	0.00513117	0.00216953	0.040763	0.0551	0.00216953	0.0551	0.00513117	0.0551	0.00675345	1.49381
ENSG00000161647	MPP3	membrane protein, palmitoylated 3 (MAGUK p55 subfamily member 3) [Source:HGNC Symbol;Acc:7221]	protein_coding	17	41878167	41910538	no									0.0580489	0.182079	0.00210845	0.00858	0.00210845	0.182079	0.182079	0.00858	0.00240137	1.35655
ENSG00000184313	MROH7	maestro heat-like repeat family member 7 [Source:HGNC Symbol;Acc:24802]	protein_coding	1	55107463	55175939	no			GO:0005615|GO:0016021|GO:0031224	extracellular space|integral component of membrane|intrinsic component of membrane					0.00553292	0.00361073	0.0284779	0.166	0.00361073	0.166	0.00553292	0.166	0.0107512	1.99164
ENSG00000103707	MTFMT	mitochondrial methionyl-tRNA formyltransferase [Source:HGNC Symbol;Acc:29666]	protein_coding	15	65294845	65321977	no	GO:0006139|GO:0006396|GO:0006399|GO:0006400|GO:0006413|GO:0006464|GO:0006725|GO:0006807|GO:0008033|GO:0008152|GO:0009451|GO:0009987|GO:0016070|GO:0019538|GO:0034641|GO:0036211|GO:0043170|GO:0044237|GO:0044267|GO:0046483|GO:0071951	nucleobase-containing compound metabolic process|RNA processing|tRNA metabolic process|tRNA modification|translational initiation|cellular protein modification process|cellular aromatic compound metabolic process|nitrogen compound metabolic process|tRNA processing|metabolic process|RNA modification|cellular process|RNA metabolic process|protein metabolic process|cellular nitrogen compound metabol…	GO:0005739|GO:0043227|GO:0043229|GO:0043231	mitochondrion|membrane-bounded organelle|intracellular organelle|intracellular membrane-bounded organelle	GO:0003824|GO:0004479|GO:0016740|GO:0016742	catalytic activity|methionyl-tRNA formyltransferase activity|transferase activity|hydroxymethyl-, formyl- and related transferase activity	KEGG_hsa00670|KEGG_hsa00970|REACTOME_R_HSA_1852241|REACTOME_R_HSA_5368286|REACTOME_R_HSA_5368287	One carbon pool by folate (http://www.ncbi.nlm.nih.gov/biosystems?term=83008)|Aminoacyl-tRNA biosynthesis (http://www.ncbi.nlm.nih.gov/biosystems?term=83030)|Organelle biogenesis and maintenance (http://www.ncbi.nlm.nih.gov/biosystems?term=1268838)|Mitochondrial translation initiation (http://www.ncbi.nlm.nih.gov/biosystems?term=1268843)|Mitochondrial translation (http://www.ncbi.nlm.nih.gov/bios…	0.000414832	0.00588863	0.000946239	0.00216	0.000414832	0.00588863	0.00588863	0.00216	-0.00307392	-1.61007
ENSG00000117640	MTFR1L	mitochondrial fission regulator 1-like [Source:HGNC Symbol;Acc:28836]	protein_coding	1	26145131	26159432	no	GO:0000266|GO:0006091|GO:0006996|GO:0007005|GO:0008152|GO:0009060|GO:0009987|GO:0015980|GO:0044237|GO:0045333|GO:0055114	mitochondrial fission|generation of precursor metabolites and energy|organelle organization|mitochondrion organization|metabolic process|aerobic respiration|cellular process|energy derivation by oxidation of organic compounds|cellular metabolic process|cellular respiration|oxidation-reduction process	GO:0005739|GO:0043227|GO:0043229|GO:0043231	mitochondrion|membrane-bounded organelle|intracellular organelle|intracellular membrane-bounded organelle	GO:0005515	protein binding			0.000375988	0.000316878	0.00200642	0.0158	0.000316878	0.0158	0.000375988	0.0158	0.0129558	2.00212
ENSG00000148824	MTG1	mitochondrial ribosome-associated GTPase 1 [Source:HGNC Symbol;Acc:32159]	protein_coding	10	135207598	135234169	no	GO:0006417|GO:0010468|GO:0010608|GO:0019222|GO:0032268|GO:0043576|GO:0044065|GO:0050794|GO:0051171|GO:0051246|GO:0070129	regulation of translation|regulation of gene expression|posttranscriptional regulation of gene expression|regulation of metabolic process|regulation of cellular protein metabolic process|regulation of respiratory gaseous exchange|regulation of respiratory system process|regulation of cellular process|regulation of nitrogen compound metabolic process|regulation of protein metabolic process|regulat…	GO:0005739|GO:0005743|GO:0005759|GO:0005761|GO:0005840|GO:0016020|GO:0019866|GO:0031090|GO:0031966|GO:0032991|GO:0043227|GO:0043229|GO:0043231|GO:1990904	mitochondrion|mitochondrial inner membrane|mitochondrial matrix|mitochondrial ribosome|ribosome|membrane|organelle inner membrane|organelle membrane|mitochondrial membrane|protein-containing complex|membrane-bounded organelle|intracellular organelle|intracellular membrane-bounded organelle|ribonucleoprotein complex	GO:0000166|GO:0001882|GO:0001883|GO:0003824|GO:0003924|GO:0005525|GO:0016462|GO:0016787|GO:0017076|GO:0017111|GO:0032549|GO:0032555|GO:0032561|GO:0035639|GO:0036094|GO:0097159|GO:0097367	nucleotide binding|nucleoside binding|purine nucleoside binding|catalytic activity|GTPase activity|GTP binding|pyrophosphatase activity|hydrolase activity|purine nucleotide binding|nucleoside-triphosphatase activity|ribonucleoside binding|purine ribonucleotide binding|guanyl ribonucleotide binding|purine ribonucleoside triphosphate binding|small molecule binding|organic cyclic compound binding|ca…			0.0187674	0.0903991	0.00192097	0.006	0.00192097	0.0903991	0.0903991	0.006	-0.013475	-2.96185
ENSG00000176945	MUC20	mucin 20, cell surface associated [Source:HGNC Symbol;Acc:23282]	protein_coding	3	195447753	195467994	yes	GO:0000187|GO:0001932|GO:0001934|GO:0002218|GO:0002220|GO:0002223|GO:0002253|GO:0002376|GO:0002429|GO:0002682|GO:0002684|GO:0002757|GO:0002758|GO:0002764|GO:0002768|GO:0006464|GO:0006486|GO:0006493|GO:0006807|GO:0007165|GO:0007166|GO:0007167|GO:0007169|GO:0008152|GO:0009893|GO:0009966|GO:0009967|GO:0009987|GO:0010604|GO:0016266|GO:0019222|GO:0019538|GO:0022607|GO:0023051|GO:0031325|GO:0031401|GO:…	activation of MAPK activity|regulation of protein phosphorylation|positive regulation of protein phosphorylation|activation of innate immune response|innate immune response activating cell surface receptor signaling pathway|stimulatory C-type lectin receptor signaling pathway|activation of immune response|immune system process|immune response-activating cell surface receptor signaling pathway|reg…	GO:0005576|GO:0005796|GO:0005886|GO:0009925|GO:0016020|GO:0016324|GO:0031253|GO:0031528	extracellular region|Golgi lumen|plasma membrane|basal plasma membrane|membrane|apical plasma membrane|cell projection membrane|microvillus membrane			Pathway Interaction Database_met_pathway|REACTOME_R_HSA_162582|REACTOME_R_HSA_1643685|REACTOME_R_HSA_168249|REACTOME_R_HSA_168256|REACTOME_R_HSA_3781865|REACTOME_R_HSA_3906995|REACTOME_R_HSA_392499|REACTOME_R_HSA_5083625|REACTOME_R_HSA_5083632|REACTOME_R_HSA_5083636|REACTOME_R_HSA_5173105|REACTOME_R_HSA_5621480|REACTOME_R_HSA_5621481|REACTOME_R_HSA_597592|REACTOME_R_HSA_6806834|REACTOME_R_HSA_885…	Signaling events mediated by Hepatocyte Growth Factor Receptor (c-Met) (http://www.ncbi.nlm.nih.gov/biosystems?term=137930)|Signal Transduction (http://www.ncbi.nlm.nih.gov/biosystems?term=1269379)|Disease (http://www.ncbi.nlm.nih.gov/biosystems?term=1268854)|Innate Immune System (http://www.ncbi.nlm.nih.gov/biosystems?term=1269203)|Immune System (http://www.ncbi.nlm.nih.gov/biosystems?term=12691…	0.0022856	0.000332604	0.000242062	0.000212	0.000212	0.0022856	0.0022856	0.000242062	0.0145079	2.43961
ENSG00000145113	MUC4	mucin 4, cell surface associated [Source:HGNC Symbol;Acc:7514]	protein_coding	3	195473636	195539148	yes	GO:0001894|GO:0002218|GO:0002220|GO:0002223|GO:0002253|GO:0002376|GO:0002429|GO:0002682|GO:0002684|GO:0002757|GO:0002758|GO:0002764|GO:0002768|GO:0006464|GO:0006486|GO:0006493|GO:0006807|GO:0007155|GO:0007160|GO:0007165|GO:0007166|GO:0008152|GO:0009966|GO:0009987|GO:0010469|GO:0010669|GO:0016266|GO:0019538|GO:0023051|GO:0030277|GO:0031589|GO:0036211|GO:0042592|GO:0043170|GO:0043413|GO:0044237|GO:…	tissue homeostasis|activation of innate immune response|innate immune response activating cell surface receptor signaling pathway|stimulatory C-type lectin receptor signaling pathway|activation of immune response|immune system process|immune response-activating cell surface receptor signaling pathway|regulation of immune system process|positive regulation of immune system process|immune response-…	GO:0005615|GO:0005796|GO:0005886|GO:0005887|GO:0016020|GO:0016021|GO:0031012|GO:0031224|GO:0031226|GO:0031982|GO:0043227|GO:0070062|GO:1903561	extracellular space|Golgi lumen|plasma membrane|integral component of plasma membrane|membrane|integral component of membrane|extracellular matrix|intrinsic component of membrane|intrinsic component of plasma membrane|vesicle|membrane-bounded organelle|extracellular exosome|extracellular vesicle	GO:0005102|GO:0005176|GO:0005198|GO:0005201|GO:0005515|GO:0030197	signaling receptor binding|ErbB-2 class receptor binding|structural molecule activity|extracellular matrix structural constituent|protein binding|extracellular matrix constituent, lubricant activity	REACTOME_R_HSA_1643685|REACTOME_R_HSA_168249|REACTOME_R_HSA_168256|REACTOME_R_HSA_3781865|REACTOME_R_HSA_3906995|REACTOME_R_HSA_392499|REACTOME_R_HSA_5083625|REACTOME_R_HSA_5083632|REACTOME_R_HSA_5083636|REACTOME_R_HSA_5173105|REACTOME_R_HSA_5621480|REACTOME_R_HSA_5621481|REACTOME_R_HSA_597592|REACTOME_R_HSA_913709|REACTOME_R_HSA_977068	Disease (http://www.ncbi.nlm.nih.gov/biosystems?term=1268854)|Innate Immune System (http://www.ncbi.nlm.nih.gov/biosystems?term=1269203)|Immune System (http://www.ncbi.nlm.nih.gov/biosystems?term=1269170)|Diseases of glycosylation (http://www.ncbi.nlm.nih.gov/biosystems?term=1269010)|Diseases associated with O-glycosylation of proteins (http://www.ncbi.nlm.nih.gov/biosystems?term=1383049)|Metabol…	0.00677854	0.000501118	0.000323261	9.33e-06	9.33e-06	0.00677854	0.00677854	0.000323261	0.0110377	2.106
ENSG00000182534	MXRA7	matrix-remodelling associated 7 [Source:HGNC Symbol;Acc:7541]	protein_coding	17	74669741	74707098	no			GO:0016021|GO:0031012|GO:0031224|GO:0062023	integral component of membrane|extracellular matrix|intrinsic component of membrane|collagen-containing extracellular matrix					5.65156e-05	0.000495679	0.000871338	0.0182	5.65156e-05	0.0182	0.000495679	0.0182	-0.0218146	-3.11426
ENSG00000116990	MYCL	v-myc avian myelocytomatosis viral oncogene lung carcinoma derived homolog [Source:HGNC Symbol;Acc:7555]	protein_coding	1	40361098	40367928	no	GO:0006355|GO:0006357|GO:0010468|GO:0019222|GO:0030856|GO:0045595|GO:0045604|GO:0045607|GO:0045664|GO:0045682|GO:0050767|GO:0050794|GO:0051171|GO:0051252|GO:0051960|GO:1903506|GO:2001141	regulation of transcription, DNA-templated|regulation of transcription by RNA polymerase II|regulation of gene expression|regulation of metabolic process|regulation of epithelial cell differentiation|regulation of cell differentiation|regulation of epidermal cell differentiation|regulation of inner ear auditory receptor cell differentiation|regulation of neuron differentiation|regulation of epide…	GO:0005634|GO:0043227|GO:0043229|GO:0043231	nucleus|membrane-bounded organelle|intracellular organelle|intracellular membrane-bounded organelle	GO:0000981|GO:0003676|GO:0003677|GO:0003700|GO:0005515|GO:0046983|GO:0097159	DNA-binding transcription factor activity, RNA polymerase II-specific|nucleic acid binding|DNA binding|DNA-binding transcription factor activity|protein binding|protein dimerization activity|organic cyclic compound binding			0.000322092	0.00385903	0.00146272	0.00499	0.000322092	0.00499	0.00385903	0.00499	0.00643509	2.27991
ENSG00000198336	MYL4	myosin, light chain 4, alkali; atrial, embryonic [Source:HGNC Symbol;Acc:7585]	protein_coding	17	45277812	45301045	no	GO:0002026|GO:0003012|GO:0006936|GO:0006941|GO:0008016|GO:0009987|GO:0030029|GO:0030048|GO:0030049|GO:0032781|GO:0033275|GO:0043085|GO:0043462|GO:0050790|GO:0051345|GO:0060048|GO:0070252	regulation of the force of heart contraction|muscle system process|muscle contraction|striated muscle contraction|regulation of heart contraction|cellular process|actin filament-based process|actin filament-based movement|muscle filament sliding|positive regulation of ATPase activity|actin-myosin filament sliding|positive regulation of catalytic activity|regulation of ATPase activity|regulation o…	GO:0005829|GO:0016459|GO:0031672|GO:0032991	cytosol|myosin complex|A band|protein-containing complex	GO:0003779|GO:0003785|GO:0005509|GO:0005515|GO:0008092|GO:0017022|GO:0032036|GO:0032038|GO:0043169|GO:0044877|GO:0045159|GO:0046872|GO:0051015	actin binding|actin monomer binding|calcium ion binding|protein binding|cytoskeletal protein binding|myosin binding|myosin heavy chain binding|myosin II heavy chain binding|cation binding|protein-containing complex binding|myosin II binding|metal ion binding|actin filament binding	KEGG_hsa04260|KEGG_hsa04261|KEGG_hsa04371|REACTOME_R_HSA_390522|REACTOME_R_HSA_397014	Cardiac muscle contraction (http://www.ncbi.nlm.nih.gov/biosystems?term=93344)|Adrenergic signaling in cardiomyocytes (http://www.ncbi.nlm.nih.gov/biosystems?term=908257)|Apelin signaling pathway (http://www.ncbi.nlm.nih.gov/biosystems?term=1492886)|Striated Muscle Contraction (http://www.ncbi.nlm.nih.gov/biosystems?term=1269869)|Muscle contraction (http://www.ncbi.nlm.nih.gov/biosystems?term=126…	6.26014e-05	0.00274131	0.0056183	0.00871	6.26014e-05	0.00871	0.00274131	0.00871	-0.00479422	-2.69109
ENSG00000141140	MYO19	myosin XIX [Source:HGNC Symbol;Acc:26234]	protein_coding	17	34851668	34899284	no	GO:0009987|GO:0010564|GO:0010821|GO:0030029|GO:0030048|GO:0030705|GO:0032465|GO:0033043|GO:0034642|GO:0046907|GO:0050794|GO:0051128|GO:0051302|GO:0051640|GO:0051641|GO:0051646|GO:0051649|GO:0051654|GO:0051656|GO:0051726|GO:0090140	cellular process|regulation of cell cycle process|regulation of mitochondrion organization|actin filament-based process|actin filament-based movement|cytoskeleton-dependent intracellular transport|regulation of cytokinesis|regulation of organelle organization|mitochondrion migration along actin filament|intracellular transport|regulation of cellular process|regulation of cellular component organi…	GO:0005739|GO:0005741|GO:0005829|GO:0016020|GO:0016459|GO:0019867|GO:0031090|GO:0031966|GO:0032991|GO:0043227|GO:0043229|GO:0043231	mitochondrion|mitochondrial outer membrane|cytosol|membrane|myosin complex|outer membrane|organelle membrane|mitochondrial membrane|protein-containing complex|membrane-bounded organelle|intracellular organelle|intracellular membrane-bounded organelle	GO:0000146|GO:0000166|GO:0003774|GO:0003779|GO:0003824|GO:0005515|GO:0005524|GO:0008092|GO:0008144|GO:0016462|GO:0016787|GO:0016887|GO:0017022|GO:0017076|GO:0017111|GO:0030554|GO:0032027|GO:0032555|GO:0035639|GO:0036094|GO:0060002|GO:0097159|GO:0097367	microfilament motor activity|nucleotide binding|motor activity|actin binding|catalytic activity|protein binding|ATP binding|cytoskeletal protein binding|drug binding|pyrophosphatase activity|hydrolase activity|ATPase activity|myosin binding|purine nucleotide binding|nucleoside-triphosphatase activity|adenyl nucleotide binding|myosin light chain binding|purine ribonucleotide binding|purine ribonuc…			0.00638189	0.00869962	0.0298056	0.0213	0.00638189	0.0298056	0.00869962	0.0298056	-0.0073836	-2.08616
ENSG00000071909	MYO3B	myosin IIIB [Source:HGNC Symbol;Acc:15576]	protein_coding	2	171034655	171511681	no	GO:0006464|GO:0006468|GO:0006796|GO:0006807|GO:0007600|GO:0007601|GO:0007605|GO:0008152|GO:0009653|GO:0009987|GO:0016310|GO:0019538|GO:0032502|GO:0036211|GO:0043170|GO:0044237|GO:0044267|GO:0048598|GO:0050877|GO:0050896|GO:0050953|GO:0050954|GO:0090103	cellular protein modification process|protein phosphorylation|phosphate-containing compound metabolic process|nitrogen compound metabolic process|sensory perception|visual perception|sensory perception of sound|metabolic process|anatomical structure morphogenesis|cellular process|phosphorylation|protein metabolic process|developmental process|protein modification process|macromolecule metabolic p…	GO:0005737|GO:0016459|GO:0032426|GO:0032991	cytoplasm|myosin complex|stereocilium tip|protein-containing complex	GO:0000166|GO:0003774|GO:0003779|GO:0003824|GO:0004672|GO:0004674|GO:0005515|GO:0005524|GO:0008092|GO:0008144|GO:0016301|GO:0016462|GO:0016740|GO:0016773|GO:0016787|GO:0017076|GO:0017111|GO:0030554|GO:0032555|GO:0035639|GO:0036094|GO:0097159|GO:0097367	nucleotide binding|motor activity|actin binding|catalytic activity|protein kinase activity|protein serine/threonine kinase activity|protein binding|ATP binding|cytoskeletal protein binding|drug binding|kinase activity|pyrophosphatase activity|transferase activity|phosphotransferase activity, alcohol group as acceptor|hydrolase activity|purine nucleotide binding|nucleoside-triphosphatase activity|…			0.000112793	0.0087841	0.00745311	0.0491	0.000112793	0.0491	0.0087841	0.0491	-0.000849681	-1.16133
ENSG00000124920	MYRF	myelin regulatory factor [Source:HGNC Symbol;Acc:1181]	protein_coding	11	61520121	61555990	no	GO:0006355|GO:0006357|GO:0006508|GO:0006807|GO:0007009|GO:0008152|GO:0008366|GO:0009893|GO:0009987|GO:0010001|GO:0010468|GO:0010557|GO:0010604|GO:0010628|GO:0014003|GO:0019222|GO:0019538|GO:0021782|GO:0022010|GO:0030154|GO:0031325|GO:0031328|GO:0031641|GO:0031643|GO:0031644|GO:0032286|GO:0032502|GO:0042552|GO:0043170|GO:0043217|GO:0045893|GO:0048468|GO:0048709|GO:0048856|GO:0050794|GO:0051171|GO:…	regulation of transcription, DNA-templated|regulation of transcription by RNA polymerase II|proteolysis|nitrogen compound metabolic process|plasma membrane organization|metabolic process|axon ensheathment|positive regulation of metabolic process|cellular process|glial cell differentiation|regulation of gene expression|positive regulation of macromolecule biosynthetic process|positive regulation o…	GO:0005634|GO:0005654|GO:0005737|GO:0005789|GO:0005794|GO:0005829|GO:0016020|GO:0016021|GO:0031090|GO:0031224|GO:0043227|GO:0043229|GO:0043231	nucleus|nucleoplasm|cytoplasm|endoplasmic reticulum membrane|Golgi apparatus|cytosol|membrane|integral component of membrane|organelle membrane|intrinsic component of membrane|membrane-bounded organelle|intracellular organelle|intracellular membrane-bounded organelle	GO:0000981|GO:0003676|GO:0003677|GO:0003700|GO:0003824|GO:0008233|GO:0016787|GO:0043565|GO:0097159	DNA-binding transcription factor activity, RNA polymerase II-specific|nucleic acid binding|DNA binding|DNA-binding transcription factor activity|catalytic activity|peptidase activity|hydrolase activity|sequence-specific DNA binding|organic cyclic compound binding			0.0126004	0.0337667	0.00561275	0.0026	0.0026	0.0337667	0.0337667	0.00561275	-0.00370037	-1.09061
ENSG00000270170	NCBP2-AS2	NCBP2 antisense RNA 2 (head to head) [Source:HGNC Symbol;Acc:25121]	lincRNA	3	196669494	196670411	no									0.000995251	0.00209501	0.00684989	0.0407	0.000995251	0.0407	0.00209501	0.0407	0.00396473	1.19562
ENSG00000124151	NCOA3	nuclear receptor coactivator 3 [Source:HGNC Symbol;Acc:7670]	protein_coding	20	46130601	46285621	no	GO:0006325|GO:0006355|GO:0006357|GO:0006464|GO:0006473|GO:0006475|GO:0006807|GO:0007165|GO:0008152|GO:0009725|GO:0009755|GO:0009893|GO:0009966|GO:0009987|GO:0010033|GO:0010468|GO:0010469|GO:0010557|GO:0010604|GO:0010628|GO:0014070|GO:0016569|GO:0016570|GO:0016573|GO:0018205|GO:0018393|GO:0018394|GO:0019222|GO:0019538|GO:0023051|GO:0030518|GO:0030521|GO:0030522|GO:0030856|GO:0030858|GO:0031325|GO:…	chromatin organization|regulation of transcription, DNA-templated|regulation of transcription by RNA polymerase II|cellular protein modification process|protein acetylation|internal protein amino acid acetylation|nitrogen compound metabolic process|signal transduction|metabolic process|response to hormone|hormone-mediated signaling pathway|positive regulation of metabolic process|regulation of si…	GO:0000785|GO:0000790|GO:0005634|GO:0005654|GO:0005737|GO:0005829|GO:0031982|GO:0032991|GO:0043227|GO:0043229|GO:0043231|GO:0070062|GO:1903561	chromatin|nuclear chromatin|nucleus|nucleoplasm|cytoplasm|cytosol|vesicle|protein-containing complex|membrane-bounded organelle|intracellular organelle|intracellular membrane-bounded organelle|extracellular exosome|extracellular vesicle	GO:0000981|GO:0000993|GO:0001099|GO:0003700|GO:0003712|GO:0003713|GO:0003824|GO:0004402|GO:0005102|GO:0005515|GO:0008080|GO:0008134|GO:0016407|GO:0016410|GO:0016740|GO:0016746|GO:0016747|GO:0016922|GO:0019899|GO:0019904|GO:0030374|GO:0035257|GO:0035258|GO:0043175|GO:0046966|GO:0046982|GO:0046983|GO:0047485|GO:0050681|GO:0051427|GO:0061629|GO:0061733|GO:0070063|GO:0097718	DNA-binding transcription factor activity, RNA polymerase II-specific|RNA polymerase II complex binding|basal RNA polymerase II transcription machinery binding|DNA-binding transcription factor activity|transcription coregulator activity|transcription coactivator activity|catalytic activity|histone acetyltransferase activity|signaling receptor binding|protein binding|N-acetyltransferase activity|t…	KEGG_hsa01522|KEGG_hsa04919|KEGG_hsa05224|Pathway Interaction Database_hnf3apathway|Pathway Interaction Database_retinoic_acid_pathway|REACTOME_R_HSA_1266738|REACTOME_R_HSA_1430728|REACTOME_R_HSA_162582|REACTOME_R_HSA_1989781|REACTOME_R_HSA_381340|REACTOME_R_HSA_400206|REACTOME_R_HSA_535734|REACTOME_R_HSA_556833|REACTOME_R_HSA_5617472|REACTOME_R_HSA_5619507|REACTOME_R_HSA_5683057|REACTOME_R_HSA_5…	Endocrine resistance (http://www.ncbi.nlm.nih.gov/biosystems?term=1404799)|Thyroid hormone signaling pathway (http://www.ncbi.nlm.nih.gov/biosystems?term=946598)|Breast cancer (http://www.ncbi.nlm.nih.gov/biosystems?term=1435207)|FOXA1 transcription factor network (http://www.ncbi.nlm.nih.gov/biosystems?term=137979)|Retinoic acid receptors-mediated signaling (http://www.ncbi.nlm.nih.gov/biosystem…	0.00953305	0.00542057	0.0767784	0.308	0.00542057	0.308	0.00953305	0.308	-0.00322207	-1.51647
ENSG00000058804	NDC1	NDC1 transmembrane nucleoporin [Source:HGNC Symbol;Acc:25525]	protein_coding	1	54231133	54304533	no	GO:0006110|GO:0006405|GO:0006406|GO:0006409|GO:0006464|GO:0006807|GO:0006913|GO:0006996|GO:0006997|GO:0006999|GO:0007129|GO:0007276|GO:0007283|GO:0008104|GO:0008152|GO:0009987|GO:0010468|GO:0015031|GO:0015833|GO:0015931|GO:0016032|GO:0016925|GO:0018205|GO:0019083|GO:0019222|GO:0019538|GO:0022414|GO:0022607|GO:0031081|GO:0031503|GO:0032446|GO:0033036|GO:0034613|GO:0034622|GO:0034629|GO:0036211|GO:…	regulation of glycolytic process|RNA export from nucleus|mRNA export from nucleus|tRNA export from nucleus|cellular protein modification process|nitrogen compound metabolic process|nucleocytoplasmic transport|organelle organization|nucleus organization|nuclear pore organization|synapsis|gamete generation|spermatogenesis|protein localization|metabolic process|cellular process|regulation of gene ex…	GO:0005635|GO:0005643|GO:0005737|GO:0005856|GO:0005886|GO:0015629|GO:0016020|GO:0016021|GO:0031090|GO:0031224|GO:0031965|GO:0032991|GO:0043229|GO:0043657|GO:0044216|GO:0070762	nuclear envelope|nuclear pore|cytoplasm|cytoskeleton|plasma membrane|actin cytoskeleton|membrane|integral component of membrane|organelle membrane|intrinsic component of membrane|nuclear membrane|protein-containing complex|intracellular organelle|host cell|other organism cell|nuclear pore transmembrane ring	GO:0005198|GO:0017056	structural molecule activity|structural constituent of nuclear pore	KEGG_hsa03013|KEGG_hsa_M00427|REACTOME_R_HSA_1169408|REACTOME_R_HSA_1169410|REACTOME_R_HSA_1280215|REACTOME_R_HSA_1430728|REACTOME_R_HSA_159227|REACTOME_R_HSA_159230|REACTOME_R_HSA_159231|REACTOME_R_HSA_159234|REACTOME_R_HSA_159236|REACTOME_R_HSA_162587|REACTOME_R_HSA_162599|REACTOME_R_HSA_162906|REACTOME_R_HSA_162909|REACTOME_R_HSA_1640170|REACTOME_R_HSA_1643685|REACTOME_R_HSA_165054|REACTOME_R_…	RNA transport (http://www.ncbi.nlm.nih.gov/biosystems?term=177876)|Nuclear pore complex (http://www.ncbi.nlm.nih.gov/biosystems?term=470351)|ISG15 antiviral mechanism (http://www.ncbi.nlm.nih.gov/biosystems?term=1269317)|Antiviral mechanism by IFN-stimulated genes (http://www.ncbi.nlm.nih.gov/biosystems?term=1269316)|Cytokine Signaling in Immune system (http://www.ncbi.nlm.nih.gov/biosystems?term…	0.00355119	0.000125755	0.612648	0.647	0.000125755	0.647	0.00355119	0.647	0.000522897	0.361645
ENSG00000156170	NDUFAF6	NADH dehydrogenase (ubiquinone) complex I, assembly factor 6 [Source:HGNC Symbol;Acc:28625]	protein_coding	8	95907995	96128683	no	GO:0009987|GO:0022607|GO:0032981|GO:0033108|GO:0034622|GO:0065003	cellular process|cellular component assembly|mitochondrial respiratory chain complex I assembly|mitochondrial respiratory chain complex assembly|cellular protein-containing complex assembly|protein-containing complex assembly	GO:0005634|GO:0005739|GO:0005743|GO:0016020|GO:0019866|GO:0031090|GO:0031966|GO:0043227|GO:0043229|GO:0043231	nucleus|mitochondrion|mitochondrial inner membrane|membrane|organelle inner membrane|organelle membrane|mitochondrial membrane|membrane-bounded organelle|intracellular organelle|intracellular membrane-bounded organelle			REACTOME_R_HSA_1428517|REACTOME_R_HSA_1430728|REACTOME_R_HSA_163200|REACTOME_R_HSA_611105|REACTOME_R_HSA_6799198	The citric acid (TCA) cycle and respiratory electron transport (http://www.ncbi.nlm.nih.gov/biosystems?term=1270121)|Metabolism (http://www.ncbi.nlm.nih.gov/biosystems?term=1269956)|Respiratory electron transport, ATP synthesis by chemiosmotic coupling, and heat production by uncoupling proteins. (http://www.ncbi.nlm.nih.gov/biosystems?term=1270127)|Respiratory electron transport (http://www.ncbi…	0.00117371	0.00364521	0.00369225	0.103	0.00117371	0.103	0.00364521	0.103	0.00853802	2.3364
ENSG00000245532	NEAT1	nuclear paraspeckle assembly transcript 1 (non-protein coding) [Source:HGNC Symbol;Acc:30815]	lincRNA	11	65190245	65213011	no									0.111151	0.337427	0.00999123	0.00079	0.00079	0.337427	0.337427	0.00999123	0.00922332	2.44899
ENSG00000235568	NFAM1	NFAT activating protein with ITAM motif 1 [Source:HGNC Symbol;Acc:29872]	protein_coding	22	42776416	42828401	no	GO:0001775|GO:0001817|GO:0001819|GO:0002263|GO:0002274|GO:0002283|GO:0002366|GO:0002376|GO:0002521|GO:0002682|GO:0002684|GO:0006355|GO:0006887|GO:0006952|GO:0006954|GO:0007165|GO:0007166|GO:0009966|GO:0009967|GO:0009987|GO:0010468|GO:0016192|GO:0019222|GO:0023051|GO:0030098|GO:0030154|GO:0030183|GO:0032502|GO:0032940|GO:0035556|GO:0042113|GO:0042119|GO:0043299|GO:0043312|GO:0045055|GO:0045321|GO:…	cell activation|regulation of cytokine production|positive regulation of cytokine production|cell activation involved in immune response|myeloid leukocyte activation|neutrophil activation involved in immune response|leukocyte activation involved in immune response|immune system process|leukocyte differentiation|regulation of immune system process|positive regulation of immune system process|regul…	GO:0005765|GO:0005774|GO:0005886|GO:0012506|GO:0016020|GO:0016021|GO:0030659|GO:0030667|GO:0031090|GO:0031224|GO:0035577	lysosomal membrane|vacuolar membrane|plasma membrane|vesicle membrane|membrane|integral component of membrane|cytoplasmic vesicle membrane|secretory granule membrane|organelle membrane|intrinsic component of membrane|azurophil granule membrane	GO:0004888|GO:0038023	transmembrane signaling receptor activity|signaling receptor activity	REACTOME_R_HSA_168249|REACTOME_R_HSA_168256|REACTOME_R_HSA_6798695	Innate Immune System (http://www.ncbi.nlm.nih.gov/biosystems?term=1269203)|Immune System (http://www.ncbi.nlm.nih.gov/biosystems?term=1269170)|Neutrophil degranulation (http://www.ncbi.nlm.nih.gov/biosystems?term=1457780)	0.115186	0.162689	0.00134218	0.00409	0.00134218	0.162689	0.162689	0.00409	-0.00263444	1.57934
ENSG00000180053	NKX2-6	NK2 homeobox 6 [Source:HGNC Symbol;Acc:32940]	protein_coding	8	23559964	23564111	no	GO:0006355|GO:0006357|GO:0007423|GO:0008284|GO:0009888|GO:0009893|GO:0009987|GO:0010468|GO:0010557|GO:0010604|GO:0010628|GO:0010941|GO:0019222|GO:0021854|GO:0030154|GO:0031325|GO:0031328|GO:0032502|GO:0035050|GO:0035295|GO:0042127|GO:0042981|GO:0043066|GO:0043067|GO:0043069|GO:0043586|GO:0045893|GO:0045944|GO:0048468|GO:0048513|GO:0048565|GO:0048731|GO:0048856|GO:0050794|GO:0051171|GO:0051252|GO:…	regulation of transcription, DNA-templated|regulation of transcription by RNA polymerase II|sensory organ development|positive regulation of cell population proliferation|tissue development|positive regulation of metabolic process|cellular process|regulation of gene expression|positive regulation of macromolecule biosynthetic process|positive regulation of macromolecule metabolic process|positive…	GO:0005634|GO:0043227|GO:0043229|GO:0043231	nucleus|membrane-bounded organelle|intracellular organelle|intracellular membrane-bounded organelle	GO:0000976|GO:0000977|GO:0000978|GO:0000981|GO:0000987|GO:0001012|GO:0001228|GO:0003676|GO:0003677|GO:0003690|GO:0003700|GO:0043565|GO:0044212|GO:0097159|GO:1990837	transcription regulatory region sequence-specific DNA binding|RNA polymerase II regulatory region sequence-specific DNA binding|RNA polymerase II proximal promoter sequence-specific DNA binding|DNA-binding transcription factor activity, RNA polymerase II-specific|proximal promoter sequence-specific DNA binding|RNA polymerase II regulatory region DNA binding|DNA-binding transcription activator act…			0.0037615	0.00158063	0.397803	NA	NA	NA	0.0037615	NA	-0.0108884	0.89291
ENSG00000204301	NOTCH4	notch 4 [Source:HGNC Symbol;Acc:7884]	protein_coding	6	32162620	32191844	yes	GO:0000902|GO:0000904|GO:0001569|GO:0001709|GO:0001763|GO:0001886|GO:0001944|GO:0002009|GO:0003382|GO:0006139|GO:0006352|GO:0006355|GO:0006357|GO:0006367|GO:0006417|GO:0006725|GO:0006807|GO:0007221|GO:0008152|GO:0008593|GO:0009058|GO:0009611|GO:0009653|GO:0009890|GO:0009893|GO:0009966|GO:0009967|GO:0009987|GO:0010468|GO:0010557|GO:0010604|GO:0010608|GO:0010628|GO:0010629|GO:0016070|GO:0017148|GO:…	cell morphogenesis|cell morphogenesis involved in differentiation|branching involved in blood vessel morphogenesis|cell fate determination|morphogenesis of a branching structure|endothelial cell morphogenesis|vasculature development|morphogenesis of an epithelium|epithelial cell morphogenesis|nucleobase-containing compound metabolic process|DNA-templated transcription, initiation|regulation of tr…	GO:0000139|GO:0005576|GO:0005634|GO:0005654|GO:0005789|GO:0005829|GO:0005886|GO:0005887|GO:0009986|GO:0016020|GO:0016021|GO:0031090|GO:0031224|GO:0031226|GO:0043227|GO:0043229|GO:0043231	Golgi membrane|extracellular region|nucleus|nucleoplasm|endoplasmic reticulum membrane|cytosol|plasma membrane|integral component of plasma membrane|cell surface|membrane|integral component of membrane|organelle membrane|intrinsic component of membrane|intrinsic component of plasma membrane|membrane-bounded organelle|intracellular organelle|intracellular membrane-bounded organelle	GO:0005509|GO:0005515|GO:0038023|GO:0043169|GO:0046872|GO:0046982|GO:0046983	calcium ion binding|protein binding|signaling receptor activity|cation binding|metal ion binding|protein heterodimerization activity|protein dimerization activity	KEGG_hsa01522|KEGG_hsa04320|KEGG_hsa04330|KEGG_hsa04919|KEGG_hsa05206|KEGG_hsa05224|KEGG_hsa_M00682|Pathway Interaction Database_notch_pathway|REACTOME_R_HSA_157118|REACTOME_R_HSA_162582|REACTOME_R_HSA_1643685|REACTOME_R_HSA_1912399|REACTOME_R_HSA_1912408|REACTOME_R_HSA_1912420|REACTOME_R_HSA_1912422|REACTOME_R_HSA_1980150|REACTOME_R_HSA_212436|REACTOME_R_HSA_350054|REACTOME_R_HSA_3781865|REACTOM…	Endocrine resistance (http://www.ncbi.nlm.nih.gov/biosystems?term=1404799)|Dorso-ventral axis formation (http://www.ncbi.nlm.nih.gov/biosystems?term=114227)|Notch signaling pathway (http://www.ncbi.nlm.nih.gov/biosystems?term=83062)|Thyroid hormone signaling pathway (http://www.ncbi.nlm.nih.gov/biosystems?term=946598)|MicroRNAs in cancer (http://www.ncbi.nlm.nih.gov/biosystems?term=852705)|Breast…	0.137253	0.0304889	0.000190777	0.000142	0.000142	0.137253	0.137253	0.000190777	0.00520254	1.91339
ENSG00000164128	NPY1R	neuropeptide Y receptor Y1 [Source:HGNC Symbol;Acc:7956]	protein_coding	4	164245113	164254170	no	GO:0003151|GO:0005975|GO:0005996|GO:0006006|GO:0007165|GO:0007186|GO:0007187|GO:0007188|GO:0007193|GO:0007218|GO:0007600|GO:0007610|GO:0007626|GO:0007631|GO:0008152|GO:0008217|GO:0009653|GO:0009987|GO:0019233|GO:0019318|GO:0032502|GO:0040008|GO:0040014|GO:0044281|GO:0048638|GO:0050794|GO:0050877	outflow tract morphogenesis|carbohydrate metabolic process|monosaccharide metabolic process|glucose metabolic process|signal transduction|G protein-coupled receptor signaling pathway|G protein-coupled receptor signaling pathway, coupled to cyclic nucleotide second messenger|adenylate cyclase-modulating G protein-coupled receptor signaling pathway|adenylate cyclase-inhibiting G protein-coupled rec…	GO:0005886|GO:0005887|GO:0016020|GO:0016021|GO:0031224|GO:0031226	plasma membrane|integral component of plasma membrane|membrane|integral component of membrane|intrinsic component of membrane|intrinsic component of plasma membrane	GO:0001601|GO:0001602|GO:0001653|GO:0004888|GO:0004930|GO:0004983|GO:0005515|GO:0008188|GO:0008528|GO:0038023	peptide YY receptor activity|pancreatic polypeptide receptor activity|peptide receptor activity|transmembrane signaling receptor activity|G protein-coupled receptor activity|neuropeptide Y receptor activity|protein binding|neuropeptide receptor activity|G protein-coupled peptide receptor activity|signaling receptor activity	KEGG_hsa04024|KEGG_hsa04080|KEGG_hsa04923|REACTOME_R_HSA_162582|REACTOME_R_HSA_372790|REACTOME_R_HSA_373076|REACTOME_R_HSA_375276|REACTOME_R_HSA_388396|REACTOME_R_HSA_418594|REACTOME_R_HSA_500792	cAMP signaling pathway (http://www.ncbi.nlm.nih.gov/biosystems?term=1017634)|Neuroactive ligand-receptor interaction (http://www.ncbi.nlm.nih.gov/biosystems?term=83053)|Regulation of lipolysis in adipocytes (http://www.ncbi.nlm.nih.gov/biosystems?term=1222950)|Signal Transduction (http://www.ncbi.nlm.nih.gov/biosystems?term=1269379)|Signaling by GPCR (http://www.ncbi.nlm.nih.gov/biosystems?term=1…	0.000457539	0.000321167	0.00539795	0.0813	0.000321167	0.0813	0.000457539	0.0813	0.00105348	-0.181896
ENSG00000164129	NPY5R	neuropeptide Y receptor Y5 [Source:HGNC Symbol;Acc:7958]	protein_coding	4	164265091	164273086	no	GO:0001932|GO:0001934|GO:0002673|GO:0002674|GO:0002675|GO:0002682|GO:0002683|GO:0002862|GO:0002865|GO:0003151|GO:0003208|GO:0003214|GO:0007154|GO:0007165|GO:0007186|GO:0007218|GO:0007267|GO:0007268|GO:0007568|GO:0007610|GO:0007631|GO:0008284|GO:0009653|GO:0009893|GO:0009966|GO:0009967|GO:0009987|GO:0010604|GO:0010941|GO:0014048|GO:0014050|GO:0019222|GO:0022414|GO:0022602|GO:0023051|GO:0023052|GO:…	regulation of protein phosphorylation|positive regulation of protein phosphorylation|regulation of acute inflammatory response|negative regulation of acute inflammatory response|positive regulation of acute inflammatory response|regulation of immune system process|negative regulation of immune system process|negative regulation of inflammatory response to antigenic stimulus|negative regulation of…	GO:0005737|GO:0005886|GO:0005887|GO:0016020|GO:0016021|GO:0031224|GO:0031226|GO:0042995|GO:0043005|GO:0120025	cytoplasm|plasma membrane|integral component of plasma membrane|membrane|integral component of membrane|intrinsic component of membrane|intrinsic component of plasma membrane|cell projection|neuron projection|plasma membrane bounded cell projection	GO:0001601|GO:0001602|GO:0001653|GO:0004888|GO:0004930|GO:0004983|GO:0008188|GO:0008528|GO:0038023	peptide YY receptor activity|pancreatic polypeptide receptor activity|peptide receptor activity|transmembrane signaling receptor activity|G protein-coupled receptor activity|neuropeptide Y receptor activity|neuropeptide receptor activity|G protein-coupled peptide receptor activity|signaling receptor activity	KEGG_hsa04080|REACTOME_R_HSA_162582|REACTOME_R_HSA_372790|REACTOME_R_HSA_373076|REACTOME_R_HSA_375276|REACTOME_R_HSA_388396|REACTOME_R_HSA_418594|REACTOME_R_HSA_500792	Neuroactive ligand-receptor interaction (http://www.ncbi.nlm.nih.gov/biosystems?term=83053)|Signal Transduction (http://www.ncbi.nlm.nih.gov/biosystems?term=1269379)|Signaling by GPCR (http://www.ncbi.nlm.nih.gov/biosystems?term=1269543)|Class A/1 (Rhodopsin-like receptors) (http://www.ncbi.nlm.nih.gov/biosystems?term=1269545)|Peptide ligand-binding receptors (http://www.ncbi.nlm.nih.gov/biosyste…	0.0809837	0.113273	0.00395782	0.00345	0.00345	0.113273	0.113273	0.00395782	-0.00425529	-0.62905
ENSG00000120798	NR2C1	nuclear receptor subfamily 2, group C, member 1 [Source:HGNC Symbol;Acc:7971]	protein_coding	12	95414005	95467479	no	GO:0000122|GO:0006139|GO:0006352|GO:0006355|GO:0006357|GO:0006367|GO:0006725|GO:0006807|GO:0007165|GO:0008152|GO:0009058|GO:0009755|GO:0009890|GO:0009966|GO:0009967|GO:0009987|GO:0010468|GO:0010629|GO:0016070|GO:0019222|GO:0019438|GO:0023051|GO:0031324|GO:0032774|GO:0034641|GO:0043170|GO:0043401|GO:0044237|GO:0045892|GO:0046483|GO:0048385|GO:0048386|GO:0050794|GO:0051171|GO:0051252|GO:1902679|GO:…	negative regulation of transcription by RNA polymerase II|nucleobase-containing compound metabolic process|DNA-templated transcription, initiation|regulation of transcription, DNA-templated|regulation of transcription by RNA polymerase II|transcription initiation from RNA polymerase II promoter|cellular aromatic compound metabolic process|nitrogen compound metabolic process|signal transduction|me…	GO:0005654|GO:0016604|GO:0016605	nucleoplasm|nuclear body|PML body	GO:0000976|GO:0000977|GO:0000978|GO:0000981|GO:0000987|GO:0001012|GO:0001227|GO:0003676|GO:0003677|GO:0003690|GO:0003700|GO:0003707|GO:0005515|GO:0008270|GO:0019899|GO:0038023|GO:0042802|GO:0042803|GO:0042826|GO:0043169|GO:0043565|GO:0044212|GO:0046872|GO:0046914|GO:0046983|GO:0097159|GO:1990837	transcription regulatory region sequence-specific DNA binding|RNA polymerase II regulatory region sequence-specific DNA binding|RNA polymerase II proximal promoter sequence-specific DNA binding|DNA-binding transcription factor activity, RNA polymerase II-specific|proximal promoter sequence-specific DNA binding|RNA polymerase II regulatory region DNA binding|DNA-binding transcription repressor act…	Pathway Interaction Database_ar_tf_pathway|Pathway Interaction Database_hdac_classi_pathway|REACTOME_R_HSA_212436|REACTOME_R_HSA_383280|REACTOME_R_HSA_74160	Regulation of Androgen receptor activity (http://www.ncbi.nlm.nih.gov/biosystems?term=138027)|Signaling events mediated by HDAC Class I (http://www.ncbi.nlm.nih.gov/biosystems?term=137997)|Generic Transcription Pathway (http://www.ncbi.nlm.nih.gov/biosystems?term=1269650)|Nuclear Receptor transcription pathway (http://www.ncbi.nlm.nih.gov/biosystems?term=1269652)|Gene Expression (http://www.ncbi.…	0.654754	0.651196	0.00216763	5.68e-07	5.68e-07	0.654754	0.654754	0.00216763	1.0664e-05	0.774413
ENSG00000106459	NRF1	nuclear respiratory factor 1 [Source:HGNC Symbol;Acc:7996]	protein_coding	7	129251555	129396922	no	GO:0006091|GO:0006355|GO:0006357|GO:0006996|GO:0007005|GO:0008152|GO:0009893|GO:0009987|GO:0010468|GO:0010557|GO:0010604|GO:0010628|GO:0019222|GO:0031325|GO:0031328|GO:0044237|GO:0045893|GO:0045944|GO:0050794|GO:0051171|GO:0051252|GO:1902680|GO:1903506|GO:1903508|GO:2001141	generation of precursor metabolites and energy|regulation of transcription, DNA-templated|regulation of transcription by RNA polymerase II|organelle organization|mitochondrion organization|metabolic process|positive regulation of metabolic process|cellular process|regulation of gene expression|positive regulation of macromolecule biosynthetic process|positive regulation of macromolecule metabolic…	GO:0005634|GO:0005654|GO:0005829|GO:0031982|GO:0043227|GO:0043229|GO:0043231|GO:0070062|GO:1903561	nucleus|nucleoplasm|cytosol|vesicle|membrane-bounded organelle|intracellular organelle|intracellular membrane-bounded organelle|extracellular exosome|extracellular vesicle	GO:0000976|GO:0000977|GO:0000978|GO:0000979|GO:0000981|GO:0000987|GO:0001012|GO:0001046|GO:0001047|GO:0001228|GO:0003676|GO:0003677|GO:0003690|GO:0003700|GO:0005515|GO:0042802|GO:0042803|GO:0043565|GO:0044212|GO:0046983|GO:0097159|GO:1990837	transcription regulatory region sequence-specific DNA binding|RNA polymerase II regulatory region sequence-specific DNA binding|RNA polymerase II proximal promoter sequence-specific DNA binding|RNA polymerase II core promoter sequence-specific DNA binding|DNA-binding transcription factor activity, RNA polymerase II-specific|proximal promoter sequence-specific DNA binding|RNA polymerase II regulat…	KEGG_hsa04371|KEGG_hsa05016|REACTOME_R_HSA_1430728|REACTOME_R_HSA_1592230|REACTOME_R_HSA_1852241|REACTOME_R_HSA_1989781|REACTOME_R_HSA_2151201|REACTOME_R_HSA_400206|REACTOME_R_HSA_535734|REACTOME_R_HSA_556833	Apelin signaling pathway (http://www.ncbi.nlm.nih.gov/biosystems?term=1492886)|Huntington's disease (http://www.ncbi.nlm.nih.gov/biosystems?term=83100)|Metabolism (http://www.ncbi.nlm.nih.gov/biosystems?term=1269956)|Mitochondrial biogenesis (http://www.ncbi.nlm.nih.gov/biosystems?term=1268839)|Organelle biogenesis and maintenance (http://www.ncbi.nlm.nih.gov/biosystems?term=1268838)|PPARA activa…	0.00209383	0.0140108	0.00233637	0.00794	0.00209383	0.0140108	0.0140108	0.00794	0.00795155	2.17038
ENSG00000180530	NRIP1	nuclear receptor interacting protein 1 [Source:HGNC Symbol;Acc:8001]	protein_coding	21	16333556	16437321	no	GO:0000122|GO:0001543|GO:0006355|GO:0006357|GO:0007165|GO:0007623|GO:0009725|GO:0009755|GO:0009890|GO:0009893|GO:0009987|GO:0010033|GO:0010468|GO:0010557|GO:0010604|GO:0010628|GO:0010629|GO:0014070|GO:0019222|GO:0019915|GO:0022414|GO:0022602|GO:0030518|GO:0030521|GO:0030522|GO:0031324|GO:0031325|GO:0031328|GO:0032355|GO:0032870|GO:0032922|GO:0033993|GO:0043401|GO:0045892|GO:0045893|GO:0045944|GO:…	negative regulation of transcription by RNA polymerase II|ovarian follicle rupture|regulation of transcription, DNA-templated|regulation of transcription by RNA polymerase II|signal transduction|circadian rhythm|response to hormone|hormone-mediated signaling pathway|negative regulation of biosynthetic process|positive regulation of metabolic process|cellular process|response to organic substance|…	GO:0000118|GO:0000785|GO:0000790|GO:0005634|GO:0005654|GO:0005730|GO:0016604|GO:0016607|GO:0032991|GO:0043227|GO:0043229|GO:0043231|GO:1902494	histone deacetylase complex|chromatin|nuclear chromatin|nucleus|nucleoplasm|nucleolus|nuclear body|nuclear speck|protein-containing complex|membrane-bounded organelle|intracellular organelle|intracellular membrane-bounded organelle|catalytic complex	GO:0000976|GO:0000977|GO:0000978|GO:0000987|GO:0001012|GO:0003676|GO:0003677|GO:0003690|GO:0003712|GO:0003713|GO:0003714|GO:0005102|GO:0005515|GO:0008134|GO:0016922|GO:0019899|GO:0030331|GO:0035257|GO:0035258|GO:0035259|GO:0042826|GO:0042974|GO:0043565|GO:0044212|GO:0046965|GO:0050681|GO:0051427|GO:0061629|GO:0097159|GO:1990837	transcription regulatory region sequence-specific DNA binding|RNA polymerase II regulatory region sequence-specific DNA binding|RNA polymerase II proximal promoter sequence-specific DNA binding|proximal promoter sequence-specific DNA binding|RNA polymerase II regulatory region DNA binding|nucleic acid binding|DNA binding|double-stranded DNA binding|transcription coregulator activity|transcription…	Pathway Interaction Database_ar_pathway|Pathway Interaction Database_hnf3apathway|Pathway Interaction Database_retinoic_acid_pathway|REACTOME_R_HSA_1368082|REACTOME_R_HSA_1368108|REACTOME_R_HSA_400253	Coregulation of Androgen receptor activity (http://www.ncbi.nlm.nih.gov/biosystems?term=138085)|FOXA1 transcription factor network (http://www.ncbi.nlm.nih.gov/biosystems?term=137979)|Retinoic acid receptors-mediated signaling (http://www.ncbi.nlm.nih.gov/biosystems?term=138039)|RORA activates gene expression (http://www.ncbi.nlm.nih.gov/biosystems?term=1269873)|BMAL1:CLOCK,NPAS2 activates circad…	0.0234617	0.0247096	0.00433715	0.00775	0.00433715	0.0247096	0.0247096	0.00775	0.00258111	1.80207
ENSG00000178425	NT5DC1	5'-nucleotidase domain containing 1 [Source:HGNC Symbol;Acc:21556]	protein_coding	6	116422012	116570660	no	GO:0006796|GO:0008152|GO:0009987|GO:0016311|GO:0044237	phosphate-containing compound metabolic process|metabolic process|cellular process|dephosphorylation|cellular metabolic process			GO:0003824|GO:0008252|GO:0008253|GO:0016787|GO:0016788|GO:0016791|GO:0042578|GO:0043169|GO:0046872	catalytic activity|nucleotidase activity|5'-nucleotidase activity|hydrolase activity|hydrolase activity, acting on ester bonds|phosphatase activity|phosphoric ester hydrolase activity|cation binding|metal ion binding			2.3398e-06	0.000415697	0.000282154	0.0141	2.3398e-06	0.0141	0.000415697	0.0141	0.00766238	1.93586
ENSG00000103274	NUBP1	nucleotide binding protein 1 [Source:HGNC Symbol;Acc:8041]	protein_coding	16	10837643	10859001	no	GO:0001558|GO:0006790|GO:0006873|GO:0006875|GO:0006879|GO:0008104|GO:0008152|GO:0009987|GO:0010564|GO:0010824|GO:0010826|GO:0010948|GO:0016226|GO:0019725|GO:0022607|GO:0030003|GO:0030030|GO:0032886|GO:0033036|GO:0033043|GO:0034613|GO:0040008|GO:0042592|GO:0044237|GO:0045786|GO:0046605|GO:0048878|GO:0050794|GO:0050801|GO:0051128|GO:0051493|GO:0051494|GO:0051640|GO:0051641|GO:0051642|GO:0051726|GO:…	regulation of cell growth|sulfur compound metabolic process|cellular ion homeostasis|cellular metal ion homeostasis|cellular iron ion homeostasis|protein localization|metabolic process|cellular process|regulation of cell cycle process|regulation of centrosome duplication|negative regulation of centrosome duplication|negative regulation of cell cycle process|iron-sulfur cluster assembly|cellular h…	GO:0005634|GO:0005814|GO:0005829|GO:0005886|GO:0005929|GO:0016020|GO:0042995|GO:0043227|GO:0043229|GO:0043231|GO:0120025	nucleus|centriole|cytosol|plasma membrane|cilium|membrane|cell projection|membrane-bounded organelle|intracellular organelle|intracellular membrane-bounded organelle|plasma membrane bounded cell projection	GO:0000166|GO:0005515|GO:0005524|GO:0008144|GO:0017076|GO:0030554|GO:0032555|GO:0035639|GO:0036094|GO:0043169|GO:0046872|GO:0048037|GO:0051536|GO:0051539|GO:0097159|GO:0097367	nucleotide binding|protein binding|ATP binding|drug binding|purine nucleotide binding|adenyl nucleotide binding|purine ribonucleotide binding|purine ribonucleoside triphosphate binding|small molecule binding|cation binding|metal ion binding|cofactor binding|iron-sulfur cluster binding|4 iron, 4 sulfur cluster binding|organic cyclic compound binding|carbohydrate derivative binding	REACTOME_R_HSA_1430728|REACTOME_R_HSA_2564830	Metabolism (http://www.ncbi.nlm.nih.gov/biosystems?term=1269956)|Cytosolic iron-sulfur cluster assembly (http://www.ncbi.nlm.nih.gov/biosystems?term=1270230)	0.00882058	0.0029735	0.530694	NA	NA	NA	0.00882058	NA	-0.00266673	-0.46115
ENSG00000184232	OAF	OAF homolog (Drosophila) [Source:HGNC Symbol;Acc:28752]	protein_coding	11	120081475	120101041	no									0.00118734	0.00493253	0.0666881	0.385	0.00118734	0.385	0.00493253	0.385	0.0102776	1.745
ENSG00000135114	OASL	2'-5'-oligoadenylate synthetase-like [Source:HGNC Symbol;Acc:8090]	protein_coding	12	121458095	121477045	no	GO:0002376|GO:0006952|GO:0007165|GO:0007166|GO:0009615|GO:0009987|GO:0019221|GO:0019222|GO:0043207|GO:0045069|GO:0045071|GO:0048525|GO:0050790|GO:0050792|GO:0050794|GO:0050896|GO:0051171|GO:0051252|GO:0051607|GO:0051707|GO:0060333|GO:0060337|GO:0060700|GO:0098542|GO:1903900	immune system process|defense response|signal transduction|cell surface receptor signaling pathway|response to virus|cellular process|cytokine-mediated signaling pathway|regulation of metabolic process|response to external biotic stimulus|regulation of viral genome replication|negative regulation of viral genome replication|negative regulation of viral process|regulation of catalytic activity|reg…	GO:0005634|GO:0005654|GO:0005730|GO:0005737|GO:0005829|GO:0016020|GO:0043227|GO:0043229|GO:0043231	nucleus|nucleoplasm|nucleolus|cytoplasm|cytosol|membrane|membrane-bounded organelle|intracellular organelle|intracellular membrane-bounded organelle	GO:0000166|GO:0001730|GO:0003676|GO:0003677|GO:0003723|GO:0003725|GO:0003824|GO:0005102|GO:0005515|GO:0005524|GO:0008134|GO:0008144|GO:0016740|GO:0016779|GO:0017076|GO:0030554|GO:0032555|GO:0035257|GO:0035639|GO:0036094|GO:0046966|GO:0051427|GO:0061629|GO:0070566|GO:0097159|GO:0097367	nucleotide binding|2'-5'-oligoadenylate synthetase activity|nucleic acid binding|DNA binding|RNA binding|double-stranded RNA binding|catalytic activity|signaling receptor binding|protein binding|ATP binding|transcription factor binding|drug binding|transferase activity|nucleotidyltransferase activity|purine nucleotide binding|adenyl nucleotide binding|purine ribonucleotide binding|nuclear hormone…	REACTOME_R_HSA_1280215|REACTOME_R_HSA_168256|REACTOME_R_HSA_877300|REACTOME_R_HSA_909733|REACTOME_R_HSA_913531	Cytokine Signaling in Immune system (http://www.ncbi.nlm.nih.gov/biosystems?term=1269310)|Immune System (http://www.ncbi.nlm.nih.gov/biosystems?term=1269170)|Interferon gamma signaling (http://www.ncbi.nlm.nih.gov/biosystems?term=1269314)|Interferon alpha/beta signaling (http://www.ncbi.nlm.nih.gov/biosystems?term=1269312)|Interferon Signaling (http://www.ncbi.nlm.nih.gov/biosystems?term=1269311)	0.00132137	0.00582707	0.00112607	0.000243	0.000243	0.00582707	0.00582707	0.00112607	-0.00384445	-1.80169
ENSG00000213790	OLA1P1	Obg-like ATPase 1 pseudogene 1 [Source:HGNC Symbol;Acc:45274]	pseudogene	22	42503769	42504957	no									0.0028306	0.000589204	0.16144	0.00921	0.000589204	0.16144	0.0028306	0.16144	-0.0067509	-1.40948
ENSG00000203757	OR6K3	olfactory receptor, family 6, subfamily K, member 3 [Source:HGNC Symbol;Acc:15030]	protein_coding	1	158686958	158687953	no	GO:0007165|GO:0007186|GO:0009593|GO:0009987|GO:0050794|GO:0050896|GO:0050906|GO:0050907|GO:0050911|GO:0051606	signal transduction|G protein-coupled receptor signaling pathway|detection of chemical stimulus|cellular process|regulation of cellular process|response to stimulus|detection of stimulus involved in sensory perception|detection of chemical stimulus involved in sensory perception|detection of chemical stimulus involved in sensory perception of smell|detection of stimulus	GO:0005886|GO:0016020|GO:0016021|GO:0031224	plasma membrane|membrane|integral component of membrane|intrinsic component of membrane	GO:0004888|GO:0004930|GO:0004984|GO:0038023	transmembrane signaling receptor activity|G protein-coupled receptor activity|olfactory receptor activity|signaling receptor activity	KEGG_hsa04740|REACTOME_R_HSA_162582|REACTOME_R_HSA_372790|REACTOME_R_HSA_381753|REACTOME_R_HSA_388396	Olfactory transduction (http://www.ncbi.nlm.nih.gov/biosystems?term=83087)|Signal Transduction (http://www.ncbi.nlm.nih.gov/biosystems?term=1269379)|Signaling by GPCR (http://www.ncbi.nlm.nih.gov/biosystems?term=1269543)|Olfactory Signaling Pathway (http://www.ncbi.nlm.nih.gov/biosystems?term=1269583)|GPCR downstream signaling (http://www.ncbi.nlm.nih.gov/biosystems?term=1269574)	0.00287489	0.0057874	0.0707074	NA	NA	NA	0.0057874	NA	0.0077682	1.87964
ENSG00000180437	OR6K4P	olfactory receptor, family 6, subfamily K, member 4 pseudogene [Source:HGNC Symbol;Acc:15031]	pseudogene	1	158693903	158694902	no									0.000336964	0.00236946	0.0133728	0.0293	0.000336964	0.0293	0.00236946	0.0293	0.0114511	2.45932
ENSG00000257542	OR7E47P	olfactory receptor, family 7, subfamily E, member 47 pseudogene [Source:HGNC Symbol;Acc:8421]	pseudogene	12	52473480	52502045	no									0.0997518	0.0919187	0.00387031	0.000619	0.000619	0.0997518	0.0997518	0.00387031	0.00165979	0.729005
ENSG00000172057	ORMDL3	ORM1-like 3 (S. cerevisiae) [Source:HGNC Symbol;Acc:16038]	protein_coding	17	38077294	38083854	no	GO:0001775|GO:0002263|GO:0002274|GO:0002283|GO:0002366|GO:0002376|GO:0006629|GO:0006643|GO:0006665|GO:0006672|GO:0006807|GO:0006887|GO:0008152|GO:0009890|GO:0009987|GO:0016192|GO:0019216|GO:0019222|GO:0019725|GO:0031324|GO:0032940|GO:0034641|GO:0042119|GO:0042592|GO:0043299|GO:0043312|GO:0043603|GO:0044237|GO:0044255|GO:0045055|GO:0045321|GO:0045833|GO:0046890|GO:0046903|GO:0048878|GO:0050794|GO:…	cell activation|cell activation involved in immune response|myeloid leukocyte activation|neutrophil activation involved in immune response|leukocyte activation involved in immune response|immune system process|lipid metabolic process|membrane lipid metabolic process|sphingolipid metabolic process|ceramide metabolic process|nitrogen compound metabolic process|exocytosis|metabolic process|negative …	GO:0002178|GO:0005783|GO:0005886|GO:0012506|GO:0016020|GO:0016021|GO:0017059|GO:0030659|GO:0030667|GO:0031090|GO:0031224|GO:0032991|GO:0035339|GO:0035579|GO:0043227|GO:0043229|GO:0043231|GO:1902494|GO:1990234	palmitoyltransferase complex|endoplasmic reticulum|plasma membrane|vesicle membrane|membrane|integral component of membrane|serine C-palmitoyltransferase complex|cytoplasmic vesicle membrane|secretory granule membrane|organelle membrane|intrinsic component of membrane|protein-containing complex|SPOTS complex|specific granule membrane|membrane-bounded organelle|intracellular organelle|intracellula…	GO:0005515	protein binding	REACTOME_R_HSA_1430728|REACTOME_R_HSA_1660661|REACTOME_R_HSA_168249|REACTOME_R_HSA_168256|REACTOME_R_HSA_428157|REACTOME_R_HSA_556833|REACTOME_R_HSA_6798695	Metabolism (http://www.ncbi.nlm.nih.gov/biosystems?term=1269956)|Sphingolipid de novo biosynthesis (http://www.ncbi.nlm.nih.gov/biosystems?term=1270098)|Innate Immune System (http://www.ncbi.nlm.nih.gov/biosystems?term=1269203)|Immune System (http://www.ncbi.nlm.nih.gov/biosystems?term=1269170)|Sphingolipid metabolism (http://www.ncbi.nlm.nih.gov/biosystems?term=1270097)|Metabolism of lipids and …	0.0086615	0.00837704	0.0298022	0.475	0.00837704	0.475	0.0086615	0.475	-0.00835918	-1.68133
ENSG00000144645	OSBPL10	oxysterol binding protein-like 10 [Source:HGNC Symbol;Acc:16395]	protein_coding	3	31699382	32119072	no	GO:0006575|GO:0006629|GO:0006644|GO:0006650|GO:0006658|GO:0006796|GO:0006807|GO:0006811|GO:0006820|GO:0006869|GO:0008152|GO:0009987|GO:0015711|GO:0015914|GO:0015918|GO:0019637|GO:0036150|GO:0044237|GO:0044255|GO:0046486|GO:0071702	cellular modified amino acid metabolic process|lipid metabolic process|phospholipid metabolic process|glycerophospholipid metabolic process|phosphatidylserine metabolic process|phosphate-containing compound metabolic process|nitrogen compound metabolic process|ion transport|anion transport|lipid transport|metabolic process|cellular process|organic anion transport|phospholipid transport|sterol tra…	GO:0005794|GO:0005829|GO:0005856|GO:0016020|GO:0043227|GO:0043229|GO:0043231	Golgi apparatus|cytosol|cytoskeleton|membrane|membrane-bounded organelle|intracellular organelle|intracellular membrane-bounded organelle	GO:0001786|GO:0005215|GO:0005319|GO:0005496|GO:0005543|GO:0005548|GO:0008289|GO:0015248|GO:0015485|GO:0032934|GO:0036094|GO:0043178|GO:0072341|GO:0097159	phosphatidylserine binding|transporter activity|lipid transporter activity|steroid binding|phospholipid binding|phospholipid transporter activity|lipid binding|sterol transporter activity|cholesterol binding|sterol binding|small molecule binding|alcohol binding|modified amino acid binding|organic cyclic compound binding	REACTOME_R_HSA_1430728|REACTOME_R_HSA_1482801|REACTOME_R_HSA_1483206|REACTOME_R_HSA_1483257|REACTOME_R_HSA_556833	Metabolism (http://www.ncbi.nlm.nih.gov/biosystems?term=1269956)|Acyl chain remodelling of PS (http://www.ncbi.nlm.nih.gov/biosystems?term=1270065)|Glycerophospholipid biosynthesis (http://www.ncbi.nlm.nih.gov/biosystems?term=1270054)|Phospholipid metabolism (http://www.ncbi.nlm.nih.gov/biosystems?term=1270053)|Metabolism of lipids and lipoproteins (http://www.ncbi.nlm.nih.gov/biosystems?term=127…	0.0132925	0.045963	0.00219939	0.00375	0.00219939	0.045963	0.045963	0.00375	0.000115416	-0.313625
ENSG00000188729	OSTN	osteocrin [Source:HGNC Symbol;Acc:29961]	protein_coding	3	190917030	190983404	no	GO:0001558|GO:0003416|GO:0007165|GO:0007166|GO:0009755|GO:0009966|GO:0009987|GO:0010469|GO:0010721|GO:0010827|GO:0010829|GO:0010975|GO:0010977|GO:0022604|GO:0023051|GO:0030278|GO:0030279|GO:0030308|GO:0031344|GO:0031345|GO:0032502|GO:0034763|GO:0035265|GO:0040008|GO:0045595|GO:0045596|GO:0045664|GO:0045665|GO:0045667|GO:0045668|GO:0045926|GO:0046324|GO:0046325|GO:0048589|GO:0048638|GO:0048640|GO:…	regulation of cell growth|endochondral bone growth|signal transduction|cell surface receptor signaling pathway|hormone-mediated signaling pathway|regulation of signal transduction|cellular process|regulation of signaling receptor activity|negative regulation of cell development|regulation of glucose transmembrane transport|negative regulation of glucose transmembrane transport|regulation of neuro…	GO:0005615	extracellular space	GO:0005102|GO:0005179|GO:0005515|GO:0030545|GO:0048018|GO:0098772	signaling receptor binding|hormone activity|protein binding|receptor regulator activity|receptor ligand activity|molecular function regulator			0.00910366	0.0095401	0.00553043	0.00218	0.00218	0.0095401	0.0095401	0.00553043	0.00485492	1.81509
ENSG00000165621	OXGR1	oxoglutarate (alpha-ketoglutarate) receptor 1 [Source:HGNC Symbol;Acc:4531]	protein_coding	13	97637973	97646984	no	GO:0007165|GO:0007186|GO:0009987|GO:0050794	signal transduction|G protein-coupled receptor signaling pathway|cellular process|regulation of cellular process	GO:0005886|GO:0016020|GO:0016021|GO:0031224	plasma membrane|membrane|integral component of membrane|intrinsic component of membrane	GO:0004888|GO:0004930|GO:0038023	transmembrane signaling receptor activity|G protein-coupled receptor activity|signaling receptor activity	REACTOME_R_HSA_162582|REACTOME_R_HSA_372790|REACTOME_R_HSA_373076|REACTOME_R_HSA_388396|REACTOME_R_HSA_418594|REACTOME_R_HSA_500792	Signal Transduction (http://www.ncbi.nlm.nih.gov/biosystems?term=1269379)|Signaling by GPCR (http://www.ncbi.nlm.nih.gov/biosystems?term=1269543)|Class A/1 (Rhodopsin-like receptors) (http://www.ncbi.nlm.nih.gov/biosystems?term=1269545)|GPCR downstream signaling (http://www.ncbi.nlm.nih.gov/biosystems?term=1269574)|G alpha (i) signalling events (http://www.ncbi.nlm.nih.gov/biosystems?term=1269576…	0.0027315	0.00761679	0.0470531	0.607	0.0027315	0.607	0.00761679	0.607	0.0117206	1.76594
ENSG00000100266	PACSIN2	protein kinase C and casein kinase substrate in neurons 2 [Source:HGNC Symbol;Acc:8571]	protein_coding	22	43254393	43411151	no	GO:0001765|GO:0006897|GO:0006996|GO:0007009|GO:0007010|GO:0008104|GO:0009653|GO:0009987|GO:0016192|GO:0022607|GO:0023051|GO:0030029|GO:0030030|GO:0030036|GO:0030100|GO:0031579|GO:0032502|GO:0032990|GO:0033036|GO:0033365|GO:0034613|GO:0036010|GO:0044854|GO:0044857|GO:0045806|GO:0048858|GO:0050794|GO:0050804|GO:0051051|GO:0051128|GO:0051641|GO:0060627|GO:0061024|GO:0070836|GO:0071709|GO:0072584|GO:…	membrane raft assembly|endocytosis|organelle organization|plasma membrane organization|cytoskeleton organization|protein localization|anatomical structure morphogenesis|cellular process|vesicle-mediated transport|cellular component assembly|regulation of signaling|actin filament-based process|cell projection organization|actin cytoskeleton organization|regulation of endocytosis|membrane raft orga…	GO:0005737|GO:0005768|GO:0005769|GO:0005829|GO:0005856|GO:0005886|GO:0005901|GO:0005911|GO:0005912|GO:0005924|GO:0005925|GO:0010008|GO:0012506|GO:0016020|GO:0016604|GO:0016607|GO:0019898|GO:0030054|GO:0030055|GO:0030659|GO:0031090|GO:0031253|GO:0031256|GO:0031410|GO:0031982|GO:0032587|GO:0043227|GO:0043229|GO:0043231|GO:0044853|GO:0045121|GO:0045202|GO:0055038|GO:0070062|GO:0097708|GO:0098857|GO:…	cytoplasm|endosome|early endosome|cytosol|cytoskeleton|plasma membrane|caveola|cell-cell junction|adherens junction|cell-substrate adherens junction|focal adhesion|endosome membrane|vesicle membrane|membrane|nuclear body|nuclear speck|extrinsic component of membrane|cell junction|cell-substrate junction|cytoplasmic vesicle membrane|organelle membrane|cell projection membrane|leading edge membrane…	GO:0005215|GO:0005515|GO:0005543|GO:0008092|GO:0008289|GO:0042802|GO:0045296|GO:0050839|GO:0070300	transporter activity|protein binding|phospholipid binding|cytoskeletal protein binding|lipid binding|identical protein binding|cadherin binding|cell adhesion molecule binding|phosphatidic acid binding	REACTOME_R_HSA_199991|REACTOME_R_HSA_5653656|REACTOME_R_HSA_8856828	Membrane Trafficking (http://www.ncbi.nlm.nih.gov/biosystems?term=1269877)|Vesicle-mediated transport (http://www.ncbi.nlm.nih.gov/biosystems?term=1269876)|Clathrin-mediated endocytosis (http://www.ncbi.nlm.nih.gov/biosystems?term=1427858)	0.000121015	1.27455e-06	0.0134215	0.0567	1.27455e-06	0.0567	0.000121015	0.0567	-0.00361057	-0.845927
ENSG00000182749	PAQR7	progestin and adipoQ receptor family member VII [Source:HGNC Symbol;Acc:23146]	protein_coding	1	26187701	26197744	no	GO:0003006|GO:0007165|GO:0007275|GO:0007276|GO:0007281|GO:0007292|GO:0009725|GO:0009755|GO:0009987|GO:0010033|GO:0014070|GO:0022414|GO:0032502|GO:0033993|GO:0043401|GO:0048468|GO:0048477|GO:0048545|GO:0048609|GO:0048856|GO:0050794|GO:0050896	developmental process involved in reproduction|signal transduction|multicellular organism development|gamete generation|germ cell development|female gamete generation|response to hormone|hormone-mediated signaling pathway|cellular process|response to organic substance|response to organic cyclic compound|reproductive process|developmental process|response to lipid|steroid hormone mediated signalin…	GO:0005886|GO:0016020|GO:0016021|GO:0031224	plasma membrane|membrane|integral component of membrane|intrinsic component of membrane	GO:0003707|GO:0005496|GO:0008289|GO:0038023|GO:0097159	steroid hormone receptor activity|steroid binding|lipid binding|signaling receptor activity|organic cyclic compound binding			0.469591	0.157386	0.00451166	0.000262	0.000262	0.469591	0.469591	0.00451166	-0.000753286	-1.2196
ENSG00000110435	PDHX	pyruvate dehydrogenase complex, component X [Source:HGNC Symbol;Acc:21350]	protein_coding	11	34937376	35042138	yes	GO:0006082|GO:0006084|GO:0006085|GO:0006086|GO:0006090|GO:0006139|GO:0006163|GO:0006164|GO:0006637|GO:0006725|GO:0006753|GO:0006790|GO:0006796|GO:0006807|GO:0008152|GO:0009058|GO:0009108|GO:0009117|GO:0009165|GO:0009259|GO:0009987|GO:0019438|GO:0019637|GO:0019693|GO:0019752|GO:0032787|GO:0034641|GO:0043603|GO:0043604|GO:0044237|GO:0044281|GO:0046390|GO:0046483|GO:0051186|GO:0061732|GO:0072522|GO:…	organic acid metabolic process|acetyl-CoA metabolic process|acetyl-CoA biosynthetic process|acetyl-CoA biosynthetic process from pyruvate|pyruvate metabolic process|nucleobase-containing compound metabolic process|purine nucleotide metabolic process|purine nucleotide biosynthetic process|acyl-CoA metabolic process|cellular aromatic compound metabolic process|nucleoside phosphate metabolic process…	GO:0005759|GO:0032991|GO:0045254|GO:1902494|GO:1990204	mitochondrial matrix|protein-containing complex|pyruvate dehydrogenase complex|catalytic complex|oxidoreductase complex	GO:0003824|GO:0004738|GO:0005515|GO:0016491|GO:0016620|GO:0016740|GO:0016746|GO:0034604	catalytic activity|pyruvate dehydrogenase activity|protein binding|oxidoreductase activity|oxidoreductase activity, acting on the aldehyde or oxo group of donors, NAD or NADP as acceptor|transferase activity|transferase activity, transferring acyl groups|pyruvate dehydrogenase (NAD+) activity	KEGG_hsa01100|REACTOME_R_HSA_1428517|REACTOME_R_HSA_1430728|REACTOME_R_HSA_162582|REACTOME_R_HSA_204174|REACTOME_R_HSA_389661|REACTOME_R_HSA_5362517|REACTOME_R_HSA_70268|REACTOME_R_HSA_71291|REACTOME_R_HSA_71406	Metabolic pathways (http://www.ncbi.nlm.nih.gov/biosystems?term=132956)|The citric acid (TCA) cycle and respiratory electron transport (http://www.ncbi.nlm.nih.gov/biosystems?term=1270121)|Metabolism (http://www.ncbi.nlm.nih.gov/biosystems?term=1269956)|Signal Transduction (http://www.ncbi.nlm.nih.gov/biosystems?term=1269379)|Regulation of pyruvate dehydrogenase (PDH) complex (http://www.ncbi.nlm…	0.00325455	0.00111428	0.000510904	2.8e-07	2.8e-07	0.00325455	0.00325455	0.000510904	-0.0108757	-2.00831
ENSG00000249274	PDLIM1P4	PDZ and LIM domain 1 pseudogene 4 [Source:HGNC Symbol;Acc:48947]	pseudogene	3	98501032	98502037	no									0.000862107	0.000400968	0.000725215	0.0122	0.000400968	0.0122	0.000862107	0.0122	-0.00587211	-2.22903
ENSG00000154553	PDLIM3	PDZ and LIM domain 3 [Source:HGNC Symbol;Acc:20767]	protein_coding	4	186422851	186456766	no	GO:0007015|GO:0007507|GO:0009987|GO:0032502|GO:0048513|GO:0048856|GO:0097435	actin filament organization|heart development|cellular process|developmental process|animal organ development|anatomical structure development|supramolecular fiber organization	GO:0005856|GO:0015629|GO:0030018|GO:0043229	cytoskeleton|actin cytoskeleton|Z disc|intracellular organelle	GO:0005198|GO:0005515|GO:0008092|GO:0008307|GO:0043169|GO:0046872	structural molecule activity|protein binding|cytoskeletal protein binding|structural constituent of muscle|cation binding|metal ion binding			0.00245124	0.00937202	0.0473456	0.0673	0.00245124	0.0673	0.00937202	0.0673	-0.00486183	-1.41345
ENSG00000078043	PIAS2	protein inhibitor of activated STAT, 2 [Source:HGNC Symbol;Acc:17311]	protein_coding	18	44388353	44500111	no	GO:0006355|GO:0006464|GO:0006807|GO:0007165|GO:0008152|GO:0009755|GO:0009893|GO:0009966|GO:0009968|GO:0009987|GO:0010468|GO:0010557|GO:0010604|GO:0010628|GO:0016925|GO:0018205|GO:0019222|GO:0019538|GO:0023051|GO:0023057|GO:0030518|GO:0030521|GO:0030522|GO:0031325|GO:0031328|GO:0032446|GO:0033143|GO:0033144|GO:0036211|GO:0043170|GO:0043401|GO:0044237|GO:0044267|GO:0045893|GO:0050794|GO:0051171|GO:…	regulation of transcription, DNA-templated|cellular protein modification process|nitrogen compound metabolic process|signal transduction|metabolic process|hormone-mediated signaling pathway|positive regulation of metabolic process|regulation of signal transduction|negative regulation of signal transduction|cellular process|regulation of gene expression|positive regulation of macromolecule biosynt…	GO:0005634|GO:0005654|GO:0016604|GO:0016605|GO:0016607|GO:0043227|GO:0043229|GO:0043231	nucleus|nucleoplasm|nuclear body|PML body|nuclear speck|membrane-bounded organelle|intracellular organelle|intracellular membrane-bounded organelle	GO:0003676|GO:0003677|GO:0003712|GO:0003713|GO:0003824|GO:0005102|GO:0005515|GO:0008134|GO:0008270|GO:0016740|GO:0016922|GO:0019787|GO:0019789|GO:0019899|GO:0031625|GO:0035257|GO:0035258|GO:0043169|GO:0044389|GO:0046872|GO:0046914|GO:0050681|GO:0051427|GO:0061629|GO:0061665|GO:0097159	nucleic acid binding|DNA binding|transcription coregulator activity|transcription coactivator activity|catalytic activity|signaling receptor binding|protein binding|transcription factor binding|zinc ion binding|transferase activity|nuclear receptor binding|ubiquitin-like protein transferase activity|SUMO transferase activity|enzyme binding|ubiquitin protein ligase binding|nuclear hormone receptor…	KEGG_hsa04120|KEGG_hsa04630|KEGG_hsa05200|KEGG_hsa05222|Pathway Interaction Database_il12_stat4pathway|Pathway Interaction Database_ranbp2pathway|REACTOME_R_HSA_1266738|REACTOME_R_HSA_2990846|REACTOME_R_HSA_3108214|REACTOME_R_HSA_3108232|REACTOME_R_HSA_392499|REACTOME_R_HSA_5617472|REACTOME_R_HSA_5619507|REACTOME_R_HSA_597592	Ubiquitin mediated proteolysis (http://www.ncbi.nlm.nih.gov/biosystems?term=83056)|Jak-STAT signaling pathway (http://www.ncbi.nlm.nih.gov/biosystems?term=83077)|Pathways in cancer (http://www.ncbi.nlm.nih.gov/biosystems?term=83105)|Small cell lung cancer (http://www.ncbi.nlm.nih.gov/biosystems?term=83118)|IL12 signaling mediated by STAT4 (http://www.ncbi.nlm.nih.gov/biosystems?term=137936)|Sumoy…	0.000769962	0.00195017	0.00227838	0.109	0.000769962	0.109	0.00195017	0.109	0.00576643	2.38108
ENSG00000165282	PIGO	phosphatidylinositol glycan anchor biosynthesis, class O [Source:HGNC Symbol;Acc:23215]	protein_coding	9	35088685	35096591	no	GO:0006464|GO:0006497|GO:0006505|GO:0006506|GO:0006629|GO:0006643|GO:0006644|GO:0006650|GO:0006661|GO:0006664|GO:0006796|GO:0006807|GO:0008152|GO:0008610|GO:0008654|GO:0009058|GO:0009247|GO:0009987|GO:0019538|GO:0019637|GO:0036211|GO:0043170|GO:0044237|GO:0044255|GO:0044267|GO:0046474|GO:0046486|GO:0046488|GO:1901135	cellular protein modification process|protein lipidation|GPI anchor metabolic process|GPI anchor biosynthetic process|lipid metabolic process|membrane lipid metabolic process|phospholipid metabolic process|glycerophospholipid metabolic process|phosphatidylinositol biosynthetic process|glycolipid metabolic process|phosphate-containing compound metabolic process|nitrogen compound metabolic process|…	GO:0005789|GO:0016020|GO:0016021|GO:0031090|GO:0031224	endoplasmic reticulum membrane|membrane|integral component of membrane|organelle membrane|intrinsic component of membrane	GO:0003824|GO:0016740|GO:0016780|GO:0051377	catalytic activity|transferase activity|phosphotransferase activity, for other substituted phosphate groups|mannose-ethanolamine phosphotransferase activity	KEGG_hsa00563|KEGG_hsa01100|REACTOME_R_HSA_162710|REACTOME_R_HSA_163125|REACTOME_R_HSA_392499|REACTOME_R_HSA_597592	Glycosylphosphatidylinositol (GPI)-anchor biosynthesis (http://www.ncbi.nlm.nih.gov/biosystems?term=82988)|Metabolic pathways (http://www.ncbi.nlm.nih.gov/biosystems?term=132956)|Synthesis of glycosylphosphatidylinositol (GPI) (http://www.ncbi.nlm.nih.gov/biosystems?term=1268712)|Post-translational modification: synthesis of GPI-anchored proteins (http://www.ncbi.nlm.nih.gov/biosystems?term=12687…	0.00950326	0.00682133	0.0162249	0.288	0.00682133	0.288	0.00950326	0.288	0.00619699	2.29201
ENSG00000184886	PIGW	phosphatidylinositol glycan anchor biosynthesis, class W [Source:HGNC Symbol;Acc:23213]	protein_coding	17	34892943	34895159	no	GO:0006464|GO:0006497|GO:0006505|GO:0006506|GO:0006629|GO:0006643|GO:0006644|GO:0006650|GO:0006661|GO:0006664|GO:0006796|GO:0006807|GO:0008104|GO:0008152|GO:0008610|GO:0008654|GO:0009058|GO:0009247|GO:0009987|GO:0016254|GO:0019538|GO:0019637|GO:0033036|GO:0034613|GO:0036211|GO:0043170|GO:0044237|GO:0044255|GO:0044267|GO:0046474|GO:0046486|GO:0046488|GO:0051641|GO:0072657|GO:0072659|GO:1901135|GO:…	cellular protein modification process|protein lipidation|GPI anchor metabolic process|GPI anchor biosynthetic process|lipid metabolic process|membrane lipid metabolic process|phospholipid metabolic process|glycerophospholipid metabolic process|phosphatidylinositol biosynthetic process|glycolipid metabolic process|phosphate-containing compound metabolic process|nitrogen compound metabolic process|…	GO:0005789|GO:0016020|GO:0016021|GO:0031090|GO:0031224	endoplasmic reticulum membrane|membrane|integral component of membrane|organelle membrane|intrinsic component of membrane	GO:0003824|GO:0008374|GO:0016740|GO:0016746|GO:0016747|GO:0032216	catalytic activity|O-acyltransferase activity|transferase activity|transferase activity, transferring acyl groups|transferase activity, transferring acyl groups other than amino-acyl groups|glucosaminyl-phosphotidylinositol O-acyltransferase activity	KEGG_hsa00563|KEGG_hsa01100|KEGG_hsa_M00065|REACTOME_R_HSA_162710|REACTOME_R_HSA_163125|REACTOME_R_HSA_392499|REACTOME_R_HSA_597592	Glycosylphosphatidylinositol (GPI)-anchor biosynthesis (http://www.ncbi.nlm.nih.gov/biosystems?term=82988)|Metabolic pathways (http://www.ncbi.nlm.nih.gov/biosystems?term=132956)|GPI-anchor biosynthesis, core oligosaccharide (http://www.ncbi.nlm.nih.gov/biosystems?term=413366)|Synthesis of glycosylphosphatidylinositol (GPI) (http://www.ncbi.nlm.nih.gov/biosystems?term=1268712)|Post-translational …	0.00150034	0.00608326	0.0927881	0.0125	0.00150034	0.0927881	0.00608326	0.0927881	-0.00485436	-0.99045
ENSG00000105647	PIK3R2	phosphoinositide-3-kinase, regulatory subunit 2 (beta) [Source:HGNC Symbol;Acc:8980]	protein_coding	19	18263928	18281350	no	GO:0001678|GO:0001932|GO:0001933|GO:0002253|GO:0002376|GO:0002429|GO:0002431|GO:0002682|GO:0002684|GO:0002757|GO:0002764|GO:0002768|GO:0006355|GO:0006357|GO:0006629|GO:0006644|GO:0006650|GO:0006661|GO:0006796|GO:0007165|GO:0007166|GO:0007167|GO:0007169|GO:0008104|GO:0008152|GO:0008286|GO:0008610|GO:0008654|GO:0009058|GO:0009725|GO:0009893|GO:0009966|GO:0009967|GO:0009968|GO:0009987|GO:0010033|GO:…	cellular glucose homeostasis|regulation of protein phosphorylation|negative regulation of protein phosphorylation|activation of immune response|immune system process|immune response-activating cell surface receptor signaling pathway|Fc receptor mediated stimulatory signaling pathway|regulation of immune system process|positive regulation of immune system process|immune response-activating signal …	GO:0005634|GO:0005829|GO:0005942|GO:0032991|GO:0043227|GO:0043229|GO:0043231|GO:1902494|GO:1990234	nucleus|cytosol|phosphatidylinositol 3-kinase complex|protein-containing complex|membrane-bounded organelle|intracellular organelle|intracellular membrane-bounded organelle|catalytic complex|transferase complex	GO:0001784|GO:0005102|GO:0005515|GO:0019207|GO:0019899|GO:0019900|GO:0019901|GO:0019902|GO:0019903|GO:0030234|GO:0030971|GO:0035014|GO:0045309|GO:0046935|GO:0046982|GO:0046983|GO:0051219|GO:0098772|GO:1990782	phosphotyrosine residue binding|signaling receptor binding|protein binding|kinase regulator activity|enzyme binding|kinase binding|protein kinase binding|phosphatase binding|protein phosphatase binding|enzyme regulator activity|receptor tyrosine kinase binding|phosphatidylinositol 3-kinase regulator activity|protein phosphorylated amino acid binding|1-phosphatidylinositol-3-kinase regulator activ…	BIOCYC_HUMAN_PWY_6352|BIOCYC_HUMAN_PWY_6371|KEGG_hsa01521|KEGG_hsa01522|KEGG_hsa01524|KEGG_hsa04012|KEGG_hsa04014|KEGG_hsa04015|KEGG_hsa04024|KEGG_hsa04062|KEGG_hsa04066|KEGG_hsa04068|KEGG_hsa04070|KEGG_hsa04071|KEGG_hsa04072|KEGG_hsa04140|KEGG_hsa04150|KEGG_hsa04151|KEGG_hsa04152|KEGG_hsa04210|KEGG_hsa04211|KEGG_hsa04213|KEGG_hsa04360|KEGG_hsa04370|KEGG_hsa04380|KEGG_hsa04510|KEGG_hsa04550|KEGG_…	3-phosphoinositide biosynthesis (http://www.ncbi.nlm.nih.gov/biosystems?term=545314)|superpathway of inositol phosphate compounds (http://www.ncbi.nlm.nih.gov/biosystems?term=547492)|EGFR tyrosine kinase inhibitor resistance (http://www.ncbi.nlm.nih.gov/biosystems?term=1404798)|Endocrine resistance (http://www.ncbi.nlm.nih.gov/biosystems?term=1404799)|Platinum drug resistance (http://www.ncbi.nlm…	0.00273989	0.00248806	0.306808	0.275	0.00248806	0.306808	0.00273989	0.306808	0.000827235	-0.408212
ENSG00000135549	PKIB	protein kinase (cAMP-dependent, catalytic) inhibitor beta [Source:HGNC Symbol;Acc:9018]	protein_coding	6	122793076	123047518	no	GO:0001932|GO:0001933|GO:0006469|GO:0009893|GO:0010557|GO:0010604|GO:0010638|GO:0019222|GO:0031324|GO:0031325|GO:0031328|GO:0032204|GO:0032206|GO:0032210|GO:0032212|GO:0032268|GO:0032269|GO:0033043|GO:0033044|GO:0033673|GO:0042325|GO:0042326|GO:0043085|GO:0043086|GO:0043549|GO:0045859|GO:0050790|GO:0050794|GO:0051054|GO:0051128|GO:0051171|GO:0051174|GO:0051246|GO:0051248|GO:0051972|GO:0051973|GO:…	regulation of protein phosphorylation|negative regulation of protein phosphorylation|negative regulation of protein kinase activity|positive regulation of metabolic process|positive regulation of macromolecule biosynthetic process|positive regulation of macromolecule metabolic process|positive regulation of organelle organization|regulation of metabolic process|negative regulation of cellular met…	GO:0005634|GO:0005737|GO:0043227|GO:0043229|GO:0043231	nucleus|cytoplasm|membrane-bounded organelle|intracellular organelle|intracellular membrane-bounded organelle	GO:0004857|GO:0004860|GO:0004862|GO:0019207|GO:0019210|GO:0019887|GO:0030234|GO:0030291|GO:0098772	enzyme inhibitor activity|protein kinase inhibitor activity|cAMP-dependent protein kinase inhibitor activity|kinase regulator activity|kinase inhibitor activity|protein kinase regulator activity|enzyme regulator activity|protein serine/threonine kinase inhibitor activity|molecular function regulator			0.00324914	0.00906323	0.00540622	0.204	0.00324914	0.204	0.00906323	0.204	-0.00245744	-0.653473
ENSG00000153246	PLA2R1	phospholipase A2 receptor 1, 180kDa [Source:HGNC Symbol;Acc:9042]	protein_coding	2	160788519	160919121	no	GO:0001816|GO:0006897|GO:0006898|GO:0007568|GO:0007569|GO:0008152|GO:0009966|GO:0009967|GO:0009987|GO:0010517|GO:0010519|GO:0016192|GO:0023051|GO:0032304|GO:0032305|GO:0032368|GO:0032369|GO:0032370|GO:0032429|GO:0032502|GO:0043086|GO:0043269|GO:0043270|GO:0043271|GO:0043516|GO:0043517|GO:0044070|GO:0044237|GO:0050790|GO:0050794|GO:0050896|GO:0051046|GO:0051047|GO:0051048|GO:0051050|GO:0051051|GO:…	cytokine production|endocytosis|receptor-mediated endocytosis|aging|cell aging|metabolic process|regulation of signal transduction|positive regulation of signal transduction|cellular process|regulation of phospholipase activity|negative regulation of phospholipase activity|vesicle-mediated transport|regulation of signaling|negative regulation of icosanoid secretion|positive regulation of icosanoi…	GO:0005576|GO:0005886|GO:0009986|GO:0016020|GO:0016021|GO:0031224|GO:0032991|GO:0043235	extracellular region|plasma membrane|cell surface|membrane|integral component of membrane|intrinsic component of membrane|protein-containing complex|receptor complex	GO:0004888|GO:0005515|GO:0019899|GO:0030246|GO:0038023|GO:0043274	transmembrane signaling receptor activity|protein binding|enzyme binding|carbohydrate binding|signaling receptor activity|phospholipase binding	KEGG_hsa04145|KEGG_hsa05152|REACTOME_R_HSA_1430728|REACTOME_R_HSA_1482788|REACTOME_R_HSA_1482801|REACTOME_R_HSA_1482839|REACTOME_R_HSA_1482922|REACTOME_R_HSA_1482925|REACTOME_R_HSA_1483166|REACTOME_R_HSA_1483206|REACTOME_R_HSA_1483257|REACTOME_R_HSA_556833	Phagosome (http://www.ncbi.nlm.nih.gov/biosystems?term=153910)|Tuberculosis (http://www.ncbi.nlm.nih.gov/biosystems?term=213780)|Metabolism (http://www.ncbi.nlm.nih.gov/biosystems?term=1269956)|Acyl chain remodelling of PC (http://www.ncbi.nlm.nih.gov/biosystems?term=1270062)|Acyl chain remodelling of PS (http://www.ncbi.nlm.nih.gov/biosystems?term=1270065)|Acyl chain remodelling of PE (http://ww…	0.00877623	0.000626331	0.0078404	0.00523	0.000626331	0.00877623	0.00877623	0.0078404	-0.00847358	-2.10684
ENSG00000175895	PLEKHF2	pleckstrin homology domain containing, family F (with FYVE domain) member 2 [Source:HGNC Symbol;Acc:20757]	protein_coding	8	96146032	96168912	no	GO:0008104|GO:0015031|GO:0015833|GO:0033036|GO:0042886|GO:0045184|GO:0071702	protein localization|protein transport|peptide transport|macromolecule localization|amide transport|establishment of protein localization|organic substance transport	GO:0005783|GO:0010008|GO:0016020|GO:0030133|GO:0031090|GO:0031410|GO:0031901|GO:0031982|GO:0043227|GO:0043229|GO:0043231|GO:0097708	endoplasmic reticulum|endosome membrane|membrane|transport vesicle|organelle membrane|cytoplasmic vesicle|early endosome membrane|vesicle|membrane-bounded organelle|intracellular organelle|intracellular membrane-bounded organelle|intracellular vesicle	GO:0005515|GO:0005543|GO:0008289|GO:0035091|GO:0043169|GO:0046872	protein binding|phospholipid binding|lipid binding|phosphatidylinositol binding|cation binding|metal ion binding			0.00519018	0.00586364	0.0265692	0.0127	0.00519018	0.0265692	0.00586364	0.0265692	-0.00252997	-1.53778
ENSG00000153404	PLEKHG4B	pleckstrin homology domain containing, family G (with RhoGef domain) member 4B [Source:HGNC Symbol;Acc:29399]	protein_coding	5	140373	190085	yes	GO:0009966|GO:0023051|GO:0035023|GO:0046578|GO:0050794|GO:0051056|GO:1902531	regulation of signal transduction|regulation of signaling|regulation of Rho protein signal transduction|regulation of Ras protein signal transduction|regulation of cellular process|regulation of small GTPase mediated signal transduction|regulation of intracellular signal transduction			GO:0005085|GO:0005088|GO:0005089|GO:0005515|GO:0017016|GO:0017048|GO:0019899|GO:0031267|GO:0051020|GO:0098772	guanyl-nucleotide exchange factor activity|Ras guanyl-nucleotide exchange factor activity|Rho guanyl-nucleotide exchange factor activity|protein binding|Ras GTPase binding|Rho GTPase binding|enzyme binding|small GTPase binding|GTPase binding|molecular function regulator			0.000106889	0.000884081	0.0158037	0.00661	0.000106889	0.0158037	0.000884081	0.0158037	0.00153499	-0.354155
ENSG00000203837	PNLIPRP3	pancreatic lipase-related protein 3 [Source:HGNC Symbol;Acc:23492]	protein_coding	10	118187379	118237469	no	GO:0006629|GO:0008152|GO:0009056|GO:0016042	lipid metabolic process|metabolic process|catabolic process|lipid catabolic process	GO:0005576	extracellular region	GO:0003824|GO:0004806|GO:0016298|GO:0016787|GO:0016788|GO:0052689	catalytic activity|triglyceride lipase activity|lipase activity|hydrolase activity|hydrolase activity, acting on ester bonds|carboxylic ester hydrolase activity	BIOCYC_HUMAN_LIPAS_PWY|KEGG_hsa00561|KEGG_hsa01100|KEGG_hsa_M00098|REACTOME_R_HSA_1430728|REACTOME_R_HSA_192456|REACTOME_R_HSA_556833|REACTOME_R_HSA_73923	triacylglycerol degradation (http://www.ncbi.nlm.nih.gov/biosystems?term=142418)|Glycerolipid metabolism (http://www.ncbi.nlm.nih.gov/biosystems?term=82986)|Metabolic pathways (http://www.ncbi.nlm.nih.gov/biosystems?term=132956)|Acylglycerol degradation (http://www.ncbi.nlm.nih.gov/biosystems?term=413388)|Metabolism (http://www.ncbi.nlm.nih.gov/biosystems?term=1269956)|Digestion of dietary lipid …	0.997578	0.797157	0.00359293	0.00536	0.00359293	0.997578	0.997578	0.00536	-0.000177933	-0.127463
ENSG00000152359	POC5	POC5 centriolar protein [Source:HGNC Symbol;Acc:26658]	protein_coding	5	74969949	75013313	no	GO:0007049|GO:0009987	cell cycle|cellular process	GO:0005634|GO:0005654|GO:0005813|GO:0005814|GO:0005815|GO:0005829|GO:0043227|GO:0043229|GO:0043231	nucleus|nucleoplasm|centrosome|centriole|microtubule organizing center|cytosol|membrane-bounded organelle|intracellular organelle|intracellular membrane-bounded organelle	GO:0005515	protein binding			0.0100038	0.0954679	0.00667761	0.00426	0.00426	0.0954679	0.0954679	0.00667761	0.00886707	2.40045
ENSG00000143847	PPFIA4	protein tyrosine phosphatase, receptor type, f polypeptide (PTPRF), interacting protein (liprin), alpha 4 [Source:HGNC Symbol;Acc:9248]	protein_coding	1	202995626	203047868	no	GO:0001505|GO:0006811|GO:0006820|GO:0006835|GO:0006836|GO:0006865|GO:0007269|GO:0009987|GO:0014047|GO:0015711|GO:0032940|GO:0046717|GO:0046903|GO:0046942|GO:0051649|GO:0071702	regulation of neurotransmitter levels|ion transport|anion transport|dicarboxylic acid transport|neurotransmitter transport|amino acid transport|neurotransmitter secretion|cellular process|glutamate secretion|organic anion transport|secretion by cell|acid secretion|secretion|carboxylic acid transport|establishment of localization in cell|organic substance transport	GO:0005829|GO:0009986|GO:0045202|GO:0048786	cytosol|cell surface|synapse|presynaptic active zone	GO:0005515	protein binding	REACTOME_R_HSA_112310|REACTOME_R_HSA_112315|REACTOME_R_HSA_112316|REACTOME_R_HSA_181429|REACTOME_R_HSA_181430|REACTOME_R_HSA_210500|REACTOME_R_HSA_212676|REACTOME_R_HSA_264642	Neurotransmitter Release Cycle (http://www.ncbi.nlm.nih.gov/biosystems?term=1268768)|Transmission across Chemical Synapses (http://www.ncbi.nlm.nih.gov/biosystems?term=1268766)|Neuronal System (http://www.ncbi.nlm.nih.gov/biosystems?term=1268763)|Serotonin Neurotransmitter Release Cycle (http://www.ncbi.nlm.nih.gov/biosystems?term=1268770)|Norepinephrine Neurotransmitter Release Cycle (http://www…	0.345061	0.135322	0.00650393	0.00558	0.00558	0.345061	0.345061	0.00650393	-0.00347293	0.178026
ENSG00000154415	PPP1R3A	protein phosphatase 1, regulatory subunit 3A [Source:HGNC Symbol;Acc:9291]	protein_coding	7	113516832	113715975	no	GO:0005975|GO:0005976|GO:0005977|GO:0006091|GO:0006112|GO:0008152|GO:0009987|GO:0015980|GO:0043170|GO:0044237|GO:0044262|GO:0055114	carbohydrate metabolic process|polysaccharide metabolic process|glycogen metabolic process|generation of precursor metabolites and energy|energy reserve metabolic process|metabolic process|cellular process|energy derivation by oxidation of organic compounds|macromolecule metabolic process|cellular metabolic process|cellular carbohydrate metabolic process|oxidation-reduction process	GO:0016021|GO:0031224	integral component of membrane|intrinsic component of membrane			KEGG_hsa04910|KEGG_hsa04931|Pathway Interaction Database_insulin_glucose_pathway	Insulin signaling pathway (http://www.ncbi.nlm.nih.gov/biosystems?term=83090)|Insulin resistance (http://www.ncbi.nlm.nih.gov/biosystems?term=1272486)|Insulin-mediated glucose transport (http://www.ncbi.nlm.nih.gov/biosystems?term=137981)	0.00217015	0.00124037	0.0139163	0.00469	0.00124037	0.0139163	0.00217015	0.0139163	0.0024712	2.07615
ENSG00000040487	PQLC2	PQ loop repeat containing 2 [Source:HGNC Symbol;Acc:26001]	protein_coding	1	19638820	19655794	no	GO:0003333|GO:0006811|GO:0006812|GO:0006820|GO:0006855|GO:0006865|GO:0015711|GO:0015802|GO:0015809|GO:0015819|GO:0015893|GO:0034220|GO:0042592|GO:0046942|GO:0048878|GO:0050801|GO:0055081|GO:0055085|GO:0071702|GO:0080144|GO:0098655|GO:0098656|GO:1902475|GO:1903401|GO:1903826|GO:1905039|GO:1990822	amino acid transmembrane transport|ion transport|cation transport|anion transport|drug transmembrane transport|amino acid transport|organic anion transport|basic amino acid transport|arginine transport|lysine transport|drug transport|ion transmembrane transport|homeostatic process|carboxylic acid transport|chemical homeostasis|ion homeostasis|anion homeostasis|transmembrane transport|organic subs…	GO:0005765|GO:0005774|GO:0016020|GO:0016021|GO:0031090|GO:0031224|GO:0031300|GO:0031301|GO:0043227|GO:0043229|GO:0043231	lysosomal membrane|vacuolar membrane|membrane|integral component of membrane|organelle membrane|intrinsic component of membrane|intrinsic component of organelle membrane|integral component of organelle membrane|membrane-bounded organelle|intracellular organelle|intracellular membrane-bounded organelle	GO:0005215|GO:0008324|GO:0008509|GO:0008514|GO:0015075|GO:0015171|GO:0015174|GO:0015179|GO:0015181|GO:0015189|GO:0015238|GO:0022857|GO:0046943	transporter activity|cation transmembrane transporter activity|anion transmembrane transporter activity|organic anion transmembrane transporter activity|ion transmembrane transporter activity|amino acid transmembrane transporter activity|basic amino acid transmembrane transporter activity|L-amino acid transmembrane transporter activity|arginine transmembrane transporter activity|L-lysine transmem…	REACTOME_R_HSA_382551|REACTOME_R_HSA_5223345	Transmembrane transport of small molecules (http://www.ncbi.nlm.nih.gov/biosystems?term=1269903)|Miscellaneous transport and binding events (http://www.ncbi.nlm.nih.gov/biosystems?term=1269955)	0.00419116	0.00911081	0.0109329	0.131	0.00419116	0.131	0.00911081	0.131	-0.010262	-2.11742
ENSG00000186652	PRG2	proteoglycan 2, bone marrow (natural killer cell activator, eosinophil granule major basic protein) [Source:HGNC Symbol;Acc:9362]	protein_coding	11	57154267	57158130	no	GO:0001775|GO:0002263|GO:0002274|GO:0002283|GO:0002366|GO:0002376|GO:0006887|GO:0006952|GO:0009617|GO:0009987|GO:0016192|GO:0032940|GO:0042119|GO:0042742|GO:0043207|GO:0043299|GO:0043312|GO:0045055|GO:0045321|GO:0046903|GO:0050896|GO:0051707|GO:0098542	cell activation|cell activation involved in immune response|myeloid leukocyte activation|neutrophil activation involved in immune response|leukocyte activation involved in immune response|immune system process|exocytosis|defense response|response to bacterium|cellular process|vesicle-mediated transport|secretion by cell|neutrophil activation|defense response to bacterium|response to external biot…	GO:0005576|GO:0030133|GO:0031012|GO:0031410|GO:0031982|GO:0043227|GO:0043229|GO:0062023|GO:0070062|GO:0097708|GO:1903561|GO:1904813	extracellular region|transport vesicle|extracellular matrix|cytoplasmic vesicle|vesicle|membrane-bounded organelle|intracellular organelle|collagen-containing extracellular matrix|extracellular exosome|intracellular vesicle|extracellular vesicle|ficolin-1-rich granule lumen	GO:0005198|GO:0005201|GO:0005539|GO:0008201|GO:0030021|GO:0030246|GO:0097367	structural molecule activity|extracellular matrix structural constituent|glycosaminoglycan binding|heparin binding|extracellular matrix structural constituent conferring compression resistance|carbohydrate binding|carbohydrate derivative binding	KEGG_hsa05310|REACTOME_R_HSA_168249|REACTOME_R_HSA_168256|REACTOME_R_HSA_6798695	Asthma (http://www.ncbi.nlm.nih.gov/biosystems?term=83120)|Innate Immune System (http://www.ncbi.nlm.nih.gov/biosystems?term=1269203)|Immune System (http://www.ncbi.nlm.nih.gov/biosystems?term=1269170)|Neutrophil degranulation (http://www.ncbi.nlm.nih.gov/biosystems?term=1457780)	0.00223366	0.00216578	0.00251106	0.0325	0.00216578	0.0325	0.00223366	0.0325	-0.00683603	-2.2707
ENSG00000166501	PRKCB	protein kinase C, beta [Source:HGNC Symbol;Acc:9395]	protein_coding	16	23847322	24231932	yes	GO:0001505|GO:0001775|GO:0002250|GO:0002253|GO:0002376|GO:0002429|GO:0002682|GO:0002684|GO:0002757|GO:0002764|GO:0002768|GO:0006325|GO:0006355|GO:0006357|GO:0006464|GO:0006468|GO:0006796|GO:0006807|GO:0006811|GO:0006812|GO:0006816|GO:0006873|GO:0006874|GO:0006875|GO:0006915|GO:0006955|GO:0006998|GO:0007077|GO:0007165|GO:0007166|GO:0008104|GO:0008152|GO:0008219|GO:0009743|GO:0009893|GO:0009966|GO:…	regulation of neurotransmitter levels|cell activation|adaptive immune response|activation of immune response|immune system process|immune response-activating cell surface receptor signaling pathway|regulation of immune system process|positive regulation of immune system process|immune response-activating signal transduction|immune response-regulating signaling pathway|immune response-regulating c…	GO:0005634|GO:0005654|GO:0005737|GO:0005829|GO:0005886|GO:0016020|GO:0031982|GO:0043227|GO:0043229|GO:0043231|GO:0043679|GO:0044305|GO:0044306|GO:0070062|GO:0098793|GO:0099523|GO:1903561	nucleus|nucleoplasm|cytoplasm|cytosol|plasma membrane|membrane|vesicle|membrane-bounded organelle|intracellular organelle|intracellular membrane-bounded organelle|axon terminus|calyx of Held|neuron projection terminus|extracellular exosome|presynapse|presynaptic cytosol|extracellular vesicle	GO:0000166|GO:0003682|GO:0003712|GO:0003713|GO:0003824|GO:0004672|GO:0004674|GO:0004697|GO:0005080|GO:0005102|GO:0005246|GO:0005515|GO:0005524|GO:0008134|GO:0008144|GO:0008270|GO:0016247|GO:0016301|GO:0016740|GO:0016773|GO:0016922|GO:0017076|GO:0019899|GO:0019900|GO:0019901|GO:0030374|GO:0030554|GO:0032555|GO:0035173|GO:0035257|GO:0035258|GO:0035403|GO:0035639|GO:0036094|GO:0042393|GO:0043169|GO:…	nucleotide binding|chromatin binding|transcription coregulator activity|transcription coactivator activity|catalytic activity|protein kinase activity|protein serine/threonine kinase activity|protein kinase C activity|protein kinase C binding|signaling receptor binding|calcium channel regulator activity|protein binding|ATP binding|transcription factor binding|drug binding|zinc ion binding|channel …	KEGG_hsa01521|KEGG_hsa04010|KEGG_hsa04012|KEGG_hsa04014|KEGG_hsa04015|KEGG_hsa04020|KEGG_hsa04062|KEGG_hsa04064|KEGG_hsa04066|KEGG_hsa04070|KEGG_hsa04071|KEGG_hsa04150|KEGG_hsa04270|KEGG_hsa04310|KEGG_hsa04370|KEGG_hsa04510|KEGG_hsa04540|KEGG_hsa04650|KEGG_hsa04662|KEGG_hsa04666|KEGG_hsa04670|KEGG_hsa04713|KEGG_hsa04720|KEGG_hsa04723|KEGG_hsa04724|KEGG_hsa04725|KEGG_hsa04726|KEGG_hsa04727|KEGG_hs…	EGFR tyrosine kinase inhibitor resistance (http://www.ncbi.nlm.nih.gov/biosystems?term=1404798)|MAPK signaling pathway (http://www.ncbi.nlm.nih.gov/biosystems?term=83048)|ErbB signaling pathway (http://www.ncbi.nlm.nih.gov/biosystems?term=83049)|Ras signaling pathway (http://www.ncbi.nlm.nih.gov/biosystems?term=868085)|Rap1 signaling pathway (http://www.ncbi.nlm.nih.gov/biosystems?term=868086)|Ca…	3.05124e-06	0.000101115	0.0096196	0.00605	3.05124e-06	0.0096196	0.000101115	0.0096196	-0.00197628	-0.0991838
ENSG00000007062	PROM1	prominin 1 [Source:HGNC Symbol;Acc:9454]	protein_coding	4	15965871	16086001	no	GO:0001754|GO:0009653|GO:0009987|GO:0010842|GO:0030154|GO:0030182|GO:0030855|GO:0030856|GO:0030858|GO:0032502|GO:0045494|GO:0045595|GO:0045597|GO:0048646|GO:0050794|GO:0060042|GO:0060219|GO:0061005|GO:0072112|GO:0072139|GO:0072182|GO:0090184|GO:2000696|GO:2000768	eye photoreceptor cell differentiation|anatomical structure morphogenesis|cellular process|retina layer formation|cell differentiation|neuron differentiation|epithelial cell differentiation|regulation of epithelial cell differentiation|positive regulation of epithelial cell differentiation|developmental process|photoreceptor cell maintenance|regulation of cell differentiation|positive regulation …	GO:0001750|GO:0005615|GO:0005783|GO:0005793|GO:0005886|GO:0005887|GO:0005902|GO:0005929|GO:0009986|GO:0016020|GO:0016021|GO:0016324|GO:0031090|GO:0031224|GO:0031226|GO:0031253|GO:0031528|GO:0031982|GO:0042622|GO:0042995|GO:0043227|GO:0043229|GO:0043231|GO:0060170|GO:0070062|GO:0071914|GO:0120025|GO:1903561	photoreceptor outer segment|extracellular space|endoplasmic reticulum|endoplasmic reticulum-Golgi intermediate compartment|plasma membrane|integral component of plasma membrane|microvillus|cilium|cell surface|membrane|integral component of membrane|apical plasma membrane|organelle membrane|intrinsic component of membrane|intrinsic component of plasma membrane|cell projection membrane|microvillus …	GO:0005496|GO:0005515|GO:0008092|GO:0008289|GO:0015485|GO:0032934|GO:0036094|GO:0042805|GO:0043178|GO:0045296|GO:0050839|GO:0097159	steroid binding|protein binding|cytoskeletal protein binding|lipid binding|cholesterol binding|sterol binding|small molecule binding|actinin binding|alcohol binding|cadherin binding|cell adhesion molecule binding|organic cyclic compound binding	KEGG_hsa05202	Transcriptional misregulation in cancer (http://www.ncbi.nlm.nih.gov/biosystems?term=523016)	0.309191	0.438688	0.00691332	0.00351	0.00351	0.438688	0.438688	0.00691332	0.00197741	0.722601
ENSG00000204314	PRRT1	proline-rich transmembrane protein 1 [Source:HGNC Symbol;Acc:13943]	protein_coding	6	32116136	32121621	yes			GO:0005887|GO:0016020|GO:0016021|GO:0030054|GO:0031224|GO:0031226|GO:0045202|GO:0098978|GO:0099055|GO:0099699	integral component of plasma membrane|membrane|integral component of membrane|cell junction|intrinsic component of membrane|intrinsic component of plasma membrane|synapse|glutamatergic synapse|integral component of postsynaptic membrane|integral component of synaptic membrane					0.000757479	1.846e-07	0.000531361	4.17e-05	1.846e-07	0.000757479	0.000757479	0.000531361	-0.00973624	-2.388
ENSG00000204624	PTCHD2	patched domain containing 2 [Source:HGNC Symbol;Acc:29251]	protein_coding	1	11539223	11597641	no									0.00274259	0.00738885	0.018131	0.0288	0.00274259	0.0288	0.00738885	0.0288	-0.00535261	-2.3383
ENSG00000162927	PUS10	pseudouridylate synthase 10 [Source:HGNC Symbol;Acc:26505]	protein_coding	2	61169104	61245296	no	GO:0001522|GO:0006139|GO:0006396|GO:0006399|GO:0006400|GO:0006725|GO:0006807|GO:0008033|GO:0008152|GO:0009451|GO:0009987|GO:0016070|GO:0031119|GO:0034641|GO:0043170|GO:0044237|GO:0046483	pseudouridine synthesis|nucleobase-containing compound metabolic process|RNA processing|tRNA metabolic process|tRNA modification|cellular aromatic compound metabolic process|nitrogen compound metabolic process|tRNA processing|metabolic process|RNA modification|cellular process|RNA metabolic process|tRNA pseudouridine synthesis|cellular nitrogen compound metabolic process|macromolecule metabolic p…			GO:0003676|GO:0003723|GO:0003824|GO:0009982|GO:0016853|GO:0016866|GO:0097159|GO:0106029	nucleic acid binding|RNA binding|catalytic activity|pseudouridine synthase activity|isomerase activity|intramolecular transferase activity|organic cyclic compound binding|tRNA pseudouridine synthase activity			0.00131566	0.00581312	0.00598607	0.0503	0.00131566	0.0503	0.00581312	0.0503	0.00722188	2.2458
ENSG00000128340	RAC2	ras-related C3 botulinum toxin substrate 2 (rho family, small GTP binding protein Rac2) [Source:HGNC Symbol;Acc:9802]	protein_coding	22	37621301	37640488	no	GO:0001894|GO:0001932|GO:0002682|GO:0002684|GO:0002685|GO:0002687|GO:0002690|GO:0006996|GO:0007010|GO:0007015|GO:0007155|GO:0007159|GO:0007165|GO:0007186|GO:0007264|GO:0007265|GO:0007266|GO:0007411|GO:0008045|GO:0008284|GO:0009966|GO:0009967|GO:0009987|GO:0010310|GO:0010591|GO:0010592|GO:0010638|GO:0010810|GO:0010821|GO:0010822|GO:0016477|GO:0016601|GO:0017157|GO:0019222|GO:0019725|GO:0022607|GO:…	tissue homeostasis|regulation of protein phosphorylation|regulation of immune system process|positive regulation of immune system process|regulation of leukocyte migration|positive regulation of leukocyte migration|positive regulation of leukocyte chemotaxis|organelle organization|cytoskeleton organization|actin filament organization|cell adhesion|leukocyte cell-cell adhesion|signal transduction|…	GO:0005635|GO:0005737|GO:0005829|GO:0005884|GO:0005886|GO:0005912|GO:0005924|GO:0005925|GO:0012506|GO:0016020|GO:0030027|GO:0030054|GO:0030055|GO:0030659|GO:0030666|GO:0030670|GO:0031090|GO:0031410|GO:0031982|GO:0042995|GO:0043227|GO:0043229|GO:0070062|GO:0097708|GO:0099512|GO:0120025|GO:1903561	nuclear envelope|cytoplasm|cytosol|actin filament|plasma membrane|adherens junction|cell-substrate adherens junction|focal adhesion|vesicle membrane|membrane|lamellipodium|cell junction|cell-substrate junction|cytoplasmic vesicle membrane|endocytic vesicle membrane|phagocytic vesicle membrane|organelle membrane|cytoplasmic vesicle|vesicle|cell projection|membrane-bounded organelle|intracellular o…	GO:0000166|GO:0001882|GO:0001883|GO:0003824|GO:0003924|GO:0005515|GO:0005525|GO:0016462|GO:0016787|GO:0017076|GO:0017111|GO:0019207|GO:0019887|GO:0019899|GO:0019900|GO:0019901|GO:0030234|GO:0032549|GO:0032555|GO:0032561|GO:0035639|GO:0036094|GO:0097159|GO:0097367|GO:0098772	nucleotide binding|nucleoside binding|purine nucleoside binding|catalytic activity|GTPase activity|protein binding|GTP binding|pyrophosphatase activity|hydrolase activity|purine nucleotide binding|nucleoside-triphosphatase activity|kinase regulator activity|protein kinase regulator activity|enzyme binding|kinase binding|protein kinase binding|enzyme regulator activity|ribonucleoside binding|purin…	KEGG_hsa04010|KEGG_hsa04014|KEGG_hsa04015|KEGG_hsa04024|KEGG_hsa04062|KEGG_hsa04071|KEGG_hsa04310|KEGG_hsa04360|KEGG_hsa04370|KEGG_hsa04510|KEGG_hsa04520|KEGG_hsa04650|KEGG_hsa04662|KEGG_hsa04664|KEGG_hsa04666|KEGG_hsa04670|KEGG_hsa04810|KEGG_hsa05200|KEGG_hsa05210|KEGG_hsa05212|KEGG_hsa05231|KEGG_hsa05416|KEGG_hsa05418|REACTOME_R_HSA_109582|REACTOME_R_HSA_114604|REACTOME_R_HSA_1266738|REACTOME_R…	MAPK signaling pathway (http://www.ncbi.nlm.nih.gov/biosystems?term=83048)|Ras signaling pathway (http://www.ncbi.nlm.nih.gov/biosystems?term=868085)|Rap1 signaling pathway (http://www.ncbi.nlm.nih.gov/biosystems?term=868086)|cAMP signaling pathway (http://www.ncbi.nlm.nih.gov/biosystems?term=1017634)|Chemokine signaling pathway (http://www.ncbi.nlm.nih.gov/biosystems?term=99051)|Sphingolipid sig…	0.019137	0.0178988	0.00307224	0.00602	0.00307224	0.019137	0.019137	0.00602	0.00617549	1.32114
ENSG00000218358	RAET1K	retinoic acid early transcript 1K pseudogene [Source:HGNC Symbol;Acc:16797]	pseudogene	6	150319155	150326293	no									0.0049659	0.00427253	0.213788	NA	NA	NA	0.0049659	NA	0.00033934	-1.36232
ENSG00000153179	RASSF3	Ras association (RalGDS/AF-6) domain family member 3 [Source:HGNC Symbol;Acc:14271]	protein_coding	12	65004293	65091347	no	GO:0007165|GO:0009987|GO:0010941|GO:0042981|GO:0043067|GO:0050794	signal transduction|cellular process|regulation of cell death|regulation of apoptotic process|regulation of programmed cell death|regulation of cellular process	GO:0005829|GO:0005874|GO:0005886|GO:0016020|GO:0099512	cytosol|microtubule|plasma membrane|membrane|supramolecular fiber	GO:0005515|GO:0042802	protein binding|identical protein binding			0.00165202	0.00823321	0.0815281	0.0625	0.00165202	0.0815281	0.00823321	0.0815281	-0.00273537	0.846528
ENSG00000005486	RHBDD2	rhomboid domain containing 2 [Source:HGNC Symbol;Acc:23082]	protein_coding	7	75471920	75518244	no	GO:0006508|GO:0006807|GO:0008152|GO:0019538|GO:0043170	proteolysis|nitrogen compound metabolic process|metabolic process|protein metabolic process|macromolecule metabolic process	GO:0000139|GO:0005634|GO:0005654|GO:0005794|GO:0016020|GO:0016021|GO:0031090|GO:0031224|GO:0043227|GO:0043229|GO:0043231|GO:0048471	Golgi membrane|nucleus|nucleoplasm|Golgi apparatus|membrane|integral component of membrane|organelle membrane|intrinsic component of membrane|membrane-bounded organelle|intracellular organelle|intracellular membrane-bounded organelle|perinuclear region of cytoplasm	GO:0003824|GO:0004175|GO:0004252|GO:0008233|GO:0008236|GO:0016787|GO:0017171	catalytic activity|endopeptidase activity|serine-type endopeptidase activity|peptidase activity|serine-type peptidase activity|hydrolase activity|serine hydrolase activity			0.00525411	0.00420645	0.00854442	0.195	0.00420645	0.195	0.00525411	0.195	0.00508577	2.02466
ENSG00000264442	RN7SL119P	RNA, 7SL, cytoplasmic 119, pseudogene [Source:HGNC Symbol;Acc:46135]	misc_RNA	11	62584302	62584561	no									NA	NA	0.00147821	0.00318	NA	NA	NA	0.00318	NA	1.54848
ENSG00000222726	RNU2-7P	RNA, U2 small nuclear 7, pseudogene [Source:HGNC Symbol;Acc:42505]	snRNA	13	21186300	21186477	no									NA	NA	0.00570821	0.00586	NA	NA	NA	0.00586	NA	-2.62634
ENSG00000143365	RORC	RAR-related orphan receptor C [Source:HGNC Symbol;Acc:10260]	protein_coding	1	151778631	151804348	no	GO:0000122|GO:0001775|GO:0002263|GO:0002286|GO:0002292|GO:0002366|GO:0002376|GO:0002521|GO:0006139|GO:0006352|GO:0006355|GO:0006357|GO:0006367|GO:0006725|GO:0006805|GO:0006807|GO:0007165|GO:0007166|GO:0007623|GO:0008152|GO:0009058|GO:0009755|GO:0009888|GO:0009890|GO:0009893|GO:0009987|GO:0010033|GO:0010468|GO:0010557|GO:0010604|GO:0010628|GO:0010629|GO:0010906|GO:0014070|GO:0016070|GO:0019216|GO:…	negative regulation of transcription by RNA polymerase II|cell activation|cell activation involved in immune response|T cell activation involved in immune response|T cell differentiation involved in immune response|leukocyte activation involved in immune response|immune system process|leukocyte differentiation|nucleobase-containing compound metabolic process|DNA-templated transcription, initiatio…	GO:0005634|GO:0005654|GO:0016604|GO:0043227|GO:0043229|GO:0043231	nucleus|nucleoplasm|nuclear body|membrane-bounded organelle|intracellular organelle|intracellular membrane-bounded organelle	GO:0000976|GO:0000977|GO:0000978|GO:0000981|GO:0000987|GO:0001012|GO:0001221|GO:0001223|GO:0001227|GO:0003676|GO:0003677|GO:0003690|GO:0003700|GO:0003707|GO:0004879|GO:0005496|GO:0005515|GO:0008134|GO:0008142|GO:0008270|GO:0008289|GO:0032934|GO:0038023|GO:0043169|GO:0043565|GO:0044212|GO:0046872|GO:0046914|GO:0097159|GO:0098531|GO:1990837	transcription regulatory region sequence-specific DNA binding|RNA polymerase II regulatory region sequence-specific DNA binding|RNA polymerase II proximal promoter sequence-specific DNA binding|DNA-binding transcription factor activity, RNA polymerase II-specific|proximal promoter sequence-specific DNA binding|RNA polymerase II regulatory region DNA binding|transcription cofactor binding|transcri…	KEGG_hsa04659|KEGG_hsa04710|KEGG_hsa05321|REACTOME_R_HSA_1280215|REACTOME_R_HSA_168256|REACTOME_R_HSA_212436|REACTOME_R_HSA_383280|REACTOME_R_HSA_449147|REACTOME_R_HSA_6785807|REACTOME_R_HSA_74160	Th17 cell differentiation (http://www.ncbi.nlm.nih.gov/biosystems?term=1469482)|Circadian rhythm (http://www.ncbi.nlm.nih.gov/biosystems?term=83084)|Inflammatory bowel disease (IBD) (http://www.ncbi.nlm.nih.gov/biosystems?term=842771)|Cytokine Signaling in Immune system (http://www.ncbi.nlm.nih.gov/biosystems?term=1269310)|Immune System (http://www.ncbi.nlm.nih.gov/biosystems?term=1269170)|Generi…	0.053784	0.0590281	0.000958484	0.000836	0.000836	0.0590281	0.0590281	0.000958484	-0.00238415	-2.71001
ENSG00000237767	RP11-101E14.2		lincRNA	20	38633119	38637171	no									0.0058131	0.00990183	0.488862	NA	NA	NA	0.00990183	NA	0.0157247	0.61873
ENSG00000269894	RP11-1020A11.1		sense_intronic	3	9977390	9977942	no									NA	NA	0.000503339	0.00341	NA	NA	NA	0.00341	NA	2.51641
ENSG00000175773	RP11-121M22.1		lincRNA	11	130184888	130263688	no									0.033193	0.00209261	6.18356e-05	0.000151	6.18356e-05	0.033193	0.033193	0.000151	-0.00438574	-1.68301
ENSG00000266527	RP11-138P22.1		antisense	17	26201671	26208263	no									NA	NA	0.000821112	0.000856	NA	NA	NA	0.000856	NA	3.25322
ENSG00000272792	RP11-141C7.4		lincRNA	3	195366861	195367331	yes									0.214874	0.0182646	0.000374527	0.000103	0.000103	0.214874	0.214874	0.000374527	-0.000748704	-0.653241
ENSG00000270562	RP11-154H23.3		lincRNA	3	71634094	71636560	no									0.00606047	0.00371897	NA	NA	NA	NA	0.00606047	NA	-0.00578979	NA
ENSG00000155282	RP11-195B21.3	Protein LOC644249 [Source:UniProtKB/TrEMBL;Acc:Q4V308]	protein_coding	9	67970399	67987998	no									1.94308e-05	0.00211605	NA	NA	NA	NA	0.00211605	NA	-0.00193853	NA
ENSG00000271551	RP11-230C9.2		lincRNA	6	157097494	157098211	no									0.0886589	0.0356556	0.00500401	0.00771	0.00500401	0.0886589	0.0886589	0.00771	0.00295241	1.56565
ENSG00000254634	RP11-231C14.3		pseudogene	16	29437121	29465435	no									0.00867907	0.00962913	0.190992	0.615	0.00867907	0.615	0.00962913	0.615	0.00512786	1.36042
ENSG00000260468	RP11-27M24.3		lincRNA	16	10608699	10622059	no									0.698418	0.795133	0.0034553	0.00486	0.0034553	0.795133	0.795133	0.00486	-0.00137821	-1.45785
ENSG00000250584	RP11-325I22.2		lincRNA	5	1363697	1380182	yes									0.00585955	0.00684499	0.612432	NA	NA	NA	0.00684499	NA	0.00980297	0.01294
ENSG00000183604	RP11-347C12.2		pseudogene	16	30234230	30346695	no									4.86168e-08	0.00367498	0.0355633	0.45	4.86168e-08	0.45	0.00367498	0.45	0.000379613	0.111691
ENSG00000273009	RP11-352G9.1		lincRNA	3	195639949	195640365	yes									0.038241	0.0291149	0.00316243	0.0061	0.00316243	0.038241	0.038241	0.0061	-0.000816731	-2.9385
ENSG00000254689	RP11-354A14.1		lincRNA	8	82797612	82835428	no									0.0406707	0.0415354	0.00480787	0.00198	0.00198	0.0415354	0.0415354	0.00480787	0.00645362	2.31721
ENSG00000253227	RP11-383J24.1		lincRNA	8	125283924	125289825	no									0.000370285	0.00167712	0.0360545	0.0639	0.000370285	0.0639	0.00167712	0.0639	-0.00102063	-0.187145
ENSG00000250734	RP11-404E16.1		antisense	1	151584514	151585839	no									NA	NA	0.000581594	0.00121	NA	NA	NA	0.00121	NA	-2.53839
ENSG00000261521	RP11-408H20.1		lincRNA	18	28638806	28639359	no									0.409048	0.367754	0.00848001	0.00986	0.00848001	0.409048	0.409048	0.00986	-0.00100051	-2.57236
ENSG00000271155	RP11-435O5.5		antisense	9	98268517	98269918	no									NA	NA	0.0027474	0.00625	NA	NA	NA	0.00625	NA	2.98229
ENSG00000215246	RP11-43F13.3		antisense	5	987295	997423	yes									NA	NA	0.00243903	0.00224	NA	NA	NA	0.00243903	NA	1.25518
ENSG00000273293	RP11-445N20.3		lincRNA	7	149578448	149578669	no									0.145621	0.175331	0.000498388	0.00207	0.000498388	0.175331	0.175331	0.00207	-0.00161509	-2.37095
ENSG00000251188	RP11-478C6.6		pseudogene	4	262771	263320	no									0.106455	0.0111253	0.000499134	0.00122	0.000499134	0.106455	0.106455	0.00122	0.000269748	2.58093
ENSG00000272180	RP11-481J13.1		lincRNA	2	56179293	56408787	no									0.118308	0.00746945	0.00198968	0.000702	0.000702	0.118308	0.118308	0.00198968	-0.000632371	-0.887708
ENSG00000259957	RP11-491F9.8		lincRNA	16	49328797	49330647	no									0.00330343	0.00496411	0.00114547	0.00294	0.00114547	0.00496411	0.00496411	0.00294	-0.015155	-3.25012
ENSG00000273308	RP11-496H1.2		lincRNA	3	197372540	197372888	no									0.00668402	0.000311151	0.00733679	0.00803	0.000311151	0.00803	0.00668402	0.00803	-0.00431495	-2.43366
ENSG00000254608	RP11-56A10.1		pseudogene	8	55561553	55782463	no									0.00114873	0.00975587	0.000842369	0.000667	0.000667	0.00975587	0.00975587	0.000842369	-0.00707257	-3.15732
ENSG00000225913	RP11-57C13.6		lincRNA	10	89367742	89419036	no									0.00995803	0.00910156	0.0359712	0.0568	0.00910156	0.0568	0.00995803	0.0568	-0.00707072	-0.331238
ENSG00000265179	RP11-672L10.2		processed_transcript	18	902767	906668	no									NA	NA	0.00517628	0.00833	NA	NA	NA	0.00833	NA	2.17002
ENSG00000266171	RP11-769O8.1		antisense	18	735746	737459	no									NA	NA	0.000713229	0.000956	NA	NA	NA	0.000956	NA	2.87631
ENSG00000247287	RP11-902B17.1		processed_transcript	14	61764882	61789536	no									NA	NA	0.000193481	0.002	NA	NA	NA	0.002	NA	-1.61172
ENSG00000243236	RP1-214M20.2		pseudogene	6	52804524	52822319	no									0.00306489	0.00757604	0.00930088	0.0157	0.00306489	0.0157	0.00757604	0.0157	-0.00810953	-2.40347
ENSG00000216316	RP3-354N19.3		pseudogene	6	119590298	119590879	no									0.0411926	0.0831727	0.00225299	0.00369	0.00225299	0.0831727	0.0831727	0.00369	-0.00365192	-3.0559
ENSG00000260613	RP3-522J7.6		lincRNA	22	50226264	50231434	no									0.0107704	0.0138471	0.00373741	0.00235	0.00235	0.0138471	0.0138471	0.00373741	-0.00600283	-2.49616
ENSG00000257817	RP4-601P9.2		lincRNA	12	115151616	115205762	no									0.74909	0.761902	0.00282478	0.00212	0.00212	0.761902	0.761902	0.00282478	-0.0015468	-1.87059
ENSG00000260257	RP5-1085F17.3		lincRNA	20	31444848	31446557	no									0.258086	0.49129	0.00436662	0.00777	0.00436662	0.49129	0.49129	0.00777	0.00344576	1.92588
ENSG00000179673	RPRML	reprimo-like [Source:HGNC Symbol;Acc:32422]	protein_coding	17	45055523	45056614	no			GO:0016021|GO:0031224	integral component of membrane|intrinsic component of membrane					6.86759e-06	0.0032793	0.002643	0.0597	6.86759e-06	0.0597	0.0032793	0.0597	-0.00496161	-1.80598
ENSG00000110484	SCGB2A2	secretoglobin, family 2A, member 2 [Source:HGNC Symbol;Acc:7050]	protein_coding	11	62037627	62040628	no	GO:0007165|GO:0009755|GO:0009987|GO:0030518|GO:0030521|GO:0030522|GO:0043401|GO:0050794	signal transduction|hormone-mediated signaling pathway|cellular process|intracellular steroid hormone receptor signaling pathway|androgen receptor signaling pathway|intracellular receptor signaling pathway|steroid hormone mediated signaling pathway|regulation of cellular process	GO:0005615	extracellular space	GO:0005515	protein binding			0.148184	0.191701	0.00166142	0.00192	0.00166142	0.191701	0.191701	0.00192	-0.00112256	-0.193128
ENSG00000141295	SCRN2	secernin 2 [Source:HGNC Symbol;Acc:30381]	protein_coding	17	45915080	45918699	no	GO:0006508|GO:0006807|GO:0006887|GO:0008152|GO:0009987|GO:0016192|GO:0019538|GO:0032940|GO:0043170|GO:0046903	proteolysis|nitrogen compound metabolic process|exocytosis|metabolic process|cellular process|vesicle-mediated transport|protein metabolic process|secretion by cell|macromolecule metabolic process|secretion	GO:0031982|GO:0043227|GO:0070062|GO:1903561	vesicle|membrane-bounded organelle|extracellular exosome|extracellular vesicle	GO:0003824|GO:0005515|GO:0008233|GO:0008238|GO:0016787|GO:0016805	catalytic activity|protein binding|peptidase activity|exopeptidase activity|hydrolase activity|dipeptidase activity			0.00879947	0.0061646	0.0227792	0.0679	0.0061646	0.0679	0.00879947	0.0679	0.0135525	2.05881
ENSG00000073578	SDHA	succinate dehydrogenase complex, subunit A, flavoprotein (Fp) [Source:HGNC Symbol;Acc:10680]	protein_coding	5	218356	256815	yes	GO:0006082|GO:0006091|GO:0006099|GO:0006105|GO:0006121|GO:0007399|GO:0008152|GO:0009987|GO:0017144|GO:0019752|GO:0022900|GO:0022904|GO:0032502|GO:0043648|GO:0044237|GO:0044281|GO:0048731|GO:0048856|GO:0055114	organic acid metabolic process|generation of precursor metabolites and energy|tricarboxylic acid cycle|succinate metabolic process|mitochondrial electron transport, succinate to ubiquinone|nervous system development|metabolic process|cellular process|drug metabolic process|carboxylic acid metabolic process|electron transport chain|respiratory electron transport chain|developmental process|dicarbo…	GO:0005730|GO:0005739|GO:0005743|GO:0005749|GO:0016020|GO:0019866|GO:0031090|GO:0031966|GO:0032991|GO:0043227|GO:0043229|GO:0043231|GO:0045282|GO:0098797|GO:1902494|GO:1990204	nucleolus|mitochondrion|mitochondrial inner membrane|mitochondrial respiratory chain complex II, succinate dehydrogenase complex (ubiquinone)|membrane|organelle inner membrane|organelle membrane|mitochondrial membrane|protein-containing complex|membrane-bounded organelle|intracellular organelle|intracellular membrane-bounded organelle|plasma membrane succinate dehydrogenase complex|plasma membran…	GO:0000104|GO:0000166|GO:0003824|GO:0005515|GO:0008177|GO:0009055|GO:0016491|GO:0016627|GO:0036094|GO:0048037|GO:0050660|GO:0050662|GO:0097159	succinate dehydrogenase activity|nucleotide binding|catalytic activity|protein binding|succinate dehydrogenase (ubiquinone) activity|electron transfer activity|oxidoreductase activity|oxidoreductase activity, acting on the CH-CH group of donors|small molecule binding|cofactor binding|flavin adenine dinucleotide binding|coenzyme binding|organic cyclic compound binding	BIOCYC_HUMAN_PWY66_398|BIOCYC_HUMAN_PWY66_407|KEGG_hsa00020|KEGG_hsa00190|KEGG_hsa01100|KEGG_hsa01200|KEGG_hsa04932|KEGG_hsa05010|KEGG_hsa05012|KEGG_hsa05016|KEGG_hsa_M00009|KEGG_hsa_M00011|KEGG_hsa_M00148|REACTOME_R_HSA_1428517|REACTOME_R_HSA_1430728|REACTOME_R_HSA_163200|REACTOME_R_HSA_611105|REACTOME_R_HSA_71403|REACTOME_R_HSA_71406	TCA cycle (http://www.ncbi.nlm.nih.gov/biosystems?term=782397)|superpathway of conversion of glucose to acetyl CoA and entry into the TCA cycle (http://www.ncbi.nlm.nih.gov/biosystems?term=835393)|Citrate cycle (TCA cycle) (http://www.ncbi.nlm.nih.gov/biosystems?term=82927)|Oxidative phosphorylation (http://www.ncbi.nlm.nih.gov/biosystems?term=82942)|Metabolic pathways (http://www.ncbi.nlm.nih.go…	0.418369	0.270121	0.00754151	2.49e-06	2.49e-06	0.418369	0.418369	0.00754151	0.00159612	-0.437758
ENSG00000185485	SDHAP1	succinate dehydrogenase complex, subunit A, flavoprotein pseudogene 1 [Source:HGNC Symbol;Acc:32455]	pseudogene	3	195686619	195717187	yes									1.37551e-07	9.09551e-08	3.83403e-07	0.000228	9.09551e-08	0.000228	1.37551e-07	0.000228	-0.0212171	-4.1048
ENSG00000198843	SELT	Selenoprotein T [Source:UniProtKB/Swiss-Prot;Acc:P62341]	protein_coding	3	150320662	150348222	no									0.430968	0.506178	0.00340144	0.00633	0.00340144	0.506178	0.506178	0.00633	0.00120501	1.89215
ENSG00000162430	SEPN1	selenoprotein N, 1 [Source:HGNC Symbol;Acc:15999]	protein_coding	1	26126667	26144713	no									0.00229461	0.00299225	0.00252691	0.0136	0.00229461	0.0136	0.00299225	0.0136	-0.0053709	-2.67608
ENSG00000111897	SERINC1	serine incorporator 1 [Source:HGNC Symbol;Acc:13464]	protein_coding	6	122764499	122792967	no	GO:0006575|GO:0006629|GO:0006643|GO:0006644|GO:0006650|GO:0006658|GO:0006665|GO:0006796|GO:0006807|GO:0008152|GO:0008610|GO:0008654|GO:0009058|GO:0009987|GO:0019637|GO:0043085|GO:0044091|GO:0044237|GO:0044255|GO:0046486|GO:0050790|GO:1904219|GO:1904220|GO:1904222	cellular modified amino acid metabolic process|lipid metabolic process|membrane lipid metabolic process|phospholipid metabolic process|glycerophospholipid metabolic process|phosphatidylserine metabolic process|sphingolipid metabolic process|phosphate-containing compound metabolic process|nitrogen compound metabolic process|metabolic process|lipid biosynthetic process|phospholipid biosynthetic pro…	GO:0005789|GO:0005886|GO:0016020|GO:0016021|GO:0031090|GO:0031224	endoplasmic reticulum membrane|plasma membrane|membrane|integral component of membrane|organelle membrane|intrinsic component of membrane	GO:0005515|GO:0019899|GO:0030674|GO:0060090	protein binding|enzyme binding|protein binding, bridging|molecular adaptor activity	REACTOME_R_HSA_1430728|REACTOME_R_HSA_70614|REACTOME_R_HSA_71291|REACTOME_R_HSA_977347	Metabolism (http://www.ncbi.nlm.nih.gov/biosystems?term=1269956)|Amino acid synthesis and interconversion (transamination) (http://www.ncbi.nlm.nih.gov/biosystems?term=1270159)|Metabolism of amino acids and derivatives (http://www.ncbi.nlm.nih.gov/biosystems?term=1270158)|Serine biosynthesis (http://www.ncbi.nlm.nih.gov/biosystems?term=1270160)	0.000648724	0.000894202	0.00750309	0.0316	0.000648724	0.0316	0.000894202	0.0316	-0.00469912	-0.118912
ENSG00000120742	SERP1	stress-associated endoplasmic reticulum protein 1 [Source:HGNC Symbol;Acc:10759]	protein_coding	3	150259781	150321015	no	GO:0001501|GO:0002793|GO:0005975|GO:0005996|GO:0006006|GO:0006417|GO:0006464|GO:0006486|GO:0006807|GO:0007009|GO:0007165|GO:0007275|GO:0007568|GO:0008104|GO:0008152|GO:0009653|GO:0009791|GO:0009887|GO:0009893|GO:0009987|GO:0010259|GO:0010468|GO:0010557|GO:0010604|GO:0010608|GO:0010628|GO:0010817|GO:0015031|GO:0015833|GO:0019222|GO:0019318|GO:0019538|GO:0023051|GO:0030968|GO:0031325|GO:0031328|GO:…	skeletal system development|positive regulation of peptide secretion|carbohydrate metabolic process|monosaccharide metabolic process|glucose metabolic process|regulation of translation|cellular protein modification process|protein glycosylation|nitrogen compound metabolic process|plasma membrane organization|signal transduction|multicellular organism development|aging|protein localization|metabol…	GO:0005783|GO:0005789|GO:0005829|GO:0005840|GO:0005874|GO:0005881|GO:0016020|GO:0016021|GO:0031090|GO:0031224|GO:0032991|GO:0043227|GO:0043229|GO:0043231|GO:0099512|GO:1990904	endoplasmic reticulum|endoplasmic reticulum membrane|cytosol|ribosome|microtubule|cytoplasmic microtubule|membrane|integral component of membrane|organelle membrane|intrinsic component of membrane|protein-containing complex|membrane-bounded organelle|intracellular organelle|intracellular membrane-bounded organelle|supramolecular fiber|ribonucleoprotein complex	GO:0005515	protein binding	REACTOME_R_HSA_381038|REACTOME_R_HSA_381070|REACTOME_R_HSA_381119|REACTOME_R_HSA_392499	XBP1(S) activates chaperone genes (http://www.ncbi.nlm.nih.gov/biosystems?term=1268760)|IRE1alpha activates chaperones (http://www.ncbi.nlm.nih.gov/biosystems?term=1268759)|Unfolded Protein Response (UPR) (http://www.ncbi.nlm.nih.gov/biosystems?term=1268756)|Metabolism of proteins (http://www.ncbi.nlm.nih.gov/biosystems?term=1268677)	0.00484057	0.00359087	0.156285	0.205	0.00359087	0.205	0.00484057	0.205	-0.00230895	1.29174
ENSG00000135919	SERPINE2	serpin peptidase inhibitor, clade E (nexin, plasminogen activator inhibitor type 1), member 2 [Source:HGNC Symbol;Acc:8951]	protein_coding	2	224839829	224904036	no	GO:0001558|GO:0002028|GO:0003006|GO:0006996|GO:0007162|GO:0007596|GO:0007599|GO:0007610|GO:0007617|GO:0008285|GO:0008589|GO:0009582|GO:0009612|GO:0009653|GO:0009888|GO:0009966|GO:0009968|GO:0009987|GO:0010466|GO:0010468|GO:0010543|GO:0010544|GO:0010629|GO:0010720|GO:0010755|GO:0010757|GO:0010766|GO:0010951|GO:0010955|GO:0014013|GO:0014015|GO:0014066|GO:0014067|GO:0016050|GO:0019222|GO:0021683|GO:…	regulation of cell growth|regulation of sodium ion transport|developmental process involved in reproduction|organelle organization|negative regulation of cell adhesion|blood coagulation|hemostasis|behavior|mating behavior|negative regulation of cell population proliferation|regulation of smoothened signaling pathway|detection of abiotic stimulus|response to mechanical stimulus|anatomical structur…	GO:0005576|GO:0005615|GO:0005829|GO:0019897|GO:0019898|GO:0030141|GO:0031012|GO:0031091|GO:0031232|GO:0031410|GO:0031594|GO:0031982|GO:0043227|GO:0043229|GO:0045202|GO:0062023|GO:0097708|GO:0099503|GO:1903561	extracellular region|extracellular space|cytosol|extrinsic component of plasma membrane|extrinsic component of membrane|secretory granule|extracellular matrix|platelet alpha granule|extrinsic component of external side of plasma membrane|cytoplasmic vesicle|neuromuscular junction|vesicle|membrane-bounded organelle|intracellular organelle|synapse|collagen-containing extracellular matrix|intracellu…	GO:0004857|GO:0004866|GO:0004867|GO:0005102|GO:0005515|GO:0005539|GO:0008201|GO:0030234|GO:0030414|GO:0097367|GO:0098772	enzyme inhibitor activity|endopeptidase inhibitor activity|serine-type endopeptidase inhibitor activity|signaling receptor binding|protein binding|glycosaminoglycan binding|heparin binding|enzyme regulator activity|peptidase inhibitor activity|carbohydrate derivative binding|molecular function regulator	REACTOME_R_HSA_109582|REACTOME_R_HSA_140837|REACTOME_R_HSA_140875|REACTOME_R_HSA_140877|REACTOME_R_HSA_75205	Hemostasis (http://www.ncbi.nlm.nih.gov/biosystems?term=1269340)|Intrinsic Pathway of Fibrin Clot Formation (http://www.ncbi.nlm.nih.gov/biosystems?term=1269370)|Common Pathway of Fibrin Clot Formation (http://www.ncbi.nlm.nih.gov/biosystems?term=1269371)|Formation of Fibrin Clot (Clotting Cascade) (http://www.ncbi.nlm.nih.gov/biosystems?term=1269368)|Dissolution of Fibrin Clot (http://www.ncbi.n…	8.65153e-06	1.66709e-05	0.0315886	0.0736	8.65153e-06	0.0736	1.66709e-05	0.0736	0.0109847	1.55247
ENSG00000238286	SLC35E1P1	solute carrier family 35, member E1 pseudogene 1 [Source:HGNC Symbol;Acc:42046]	pseudogene	13	21181407	21182270	no									0.00171723	0.00939888	0.0113745	0.278	0.00171723	0.278	0.00939888	0.278	-0.0120069	-2.36336
ENSG00000138821	SLC39A8	solute carrier family 39 (zinc transporter), member 8 [Source:HGNC Symbol;Acc:20862]	protein_coding	4	103172198	103306667	no	GO:0006811|GO:0006812|GO:0006829|GO:0006873|GO:0006875|GO:0006882|GO:0009987|GO:0019725|GO:0030001|GO:0030003|GO:0034220|GO:0042592|GO:0048878|GO:0050801|GO:0055065|GO:0055069|GO:0055082|GO:0055085|GO:0070574|GO:0070838|GO:0071577|GO:0071578|GO:0072511|GO:0098655|GO:0098657|GO:0098659|GO:0098662	ion transport|cation transport|zinc ion transport|cellular ion homeostasis|cellular metal ion homeostasis|cellular zinc ion homeostasis|cellular process|cellular homeostasis|metal ion transport|cellular cation homeostasis|ion transmembrane transport|homeostatic process|chemical homeostasis|ion homeostasis|metal ion homeostasis|zinc ion homeostasis|cellular chemical homeostasis|transmembrane trans…	GO:0005886|GO:0005887|GO:0016020|GO:0016021|GO:0031090|GO:0031224|GO:0031226	plasma membrane|integral component of plasma membrane|membrane|integral component of membrane|organelle membrane|intrinsic component of membrane|intrinsic component of plasma membrane	GO:0005215|GO:0005385|GO:0008324|GO:0015075|GO:0022857|GO:0022890|GO:0046873|GO:0046915|GO:0072509	transporter activity|zinc ion transmembrane transporter activity|cation transmembrane transporter activity|ion transmembrane transporter activity|transmembrane transporter activity|inorganic cation transmembrane transporter activity|metal ion transmembrane transporter activity|transition metal ion transmembrane transporter activity|divalent inorganic cation transmembrane transporter activity	KEGG_hsa04216|REACTOME_R_HSA_382551|REACTOME_R_HSA_425366|REACTOME_R_HSA_425407|REACTOME_R_HSA_425410|REACTOME_R_HSA_435354|REACTOME_R_HSA_442380	Ferroptosis (http://www.ncbi.nlm.nih.gov/biosystems?term=1510435)|Transmembrane transport of small molecules (http://www.ncbi.nlm.nih.gov/biosystems?term=1269903)|Transport of glucose and other sugars, bile salts and organic acids, metal ions and amine compounds (http://www.ncbi.nlm.nih.gov/biosystems?term=1269923)|SLC-mediated transmembrane transport (http://www.ncbi.nlm.nih.gov/biosystems?term=…	0.121624	0.28352	0.00447464	0.007	0.00447464	0.28352	0.28352	0.007	-0.00399762	-1.71255
ENSG00000168003	SLC3A2	solute carrier family 3 (amino acid transporter heavy chain), member 2 [Source:HGNC Symbol;Acc:11026]	protein_coding	11	62623518	62656352	no	GO:0002376|GO:0003333|GO:0005975|GO:0006811|GO:0006812|GO:0006814|GO:0006816|GO:0006820|GO:0006865|GO:0008152|GO:0009987|GO:0010033|GO:0014070|GO:0015672|GO:0015711|GO:0015801|GO:0015803|GO:0015804|GO:0015820|GO:0015827|GO:0016477|GO:0030001|GO:0034220|GO:0035725|GO:0040011|GO:0043090|GO:0043330|GO:0043331|GO:0046942|GO:0048870|GO:0050896|GO:0050900|GO:0055085|GO:0070838|GO:0071702|GO:0072511|GO:…	immune system process|amino acid transmembrane transport|carbohydrate metabolic process|ion transport|cation transport|sodium ion transport|calcium ion transport|anion transport|amino acid transport|metabolic process|cellular process|response to organic substance|response to organic cyclic compound|monovalent inorganic cation transport|organic anion transport|aromatic amino acid transport|branche…	GO:0005634|GO:0005829|GO:0005886|GO:0009986|GO:0016020|GO:0016021|GO:0016324|GO:0031224|GO:0031410|GO:0031982|GO:0042470|GO:0043227|GO:0043229|GO:0043231|GO:0070062|GO:0097708|GO:1903561	nucleus|cytosol|plasma membrane|cell surface|membrane|integral component of membrane|apical plasma membrane|intrinsic component of membrane|cytoplasmic vesicle|vesicle|melanosome|membrane-bounded organelle|intracellular organelle|intracellular membrane-bounded organelle|extracellular exosome|intracellular vesicle|extracellular vesicle	GO:0003676|GO:0003723|GO:0003725|GO:0003824|GO:0005215|GO:0005432|GO:0005515|GO:0008324|GO:0008509|GO:0008514|GO:0015075|GO:0015077|GO:0015081|GO:0015085|GO:0015171|GO:0015175|GO:0015291|GO:0015297|GO:0015368|GO:0015491|GO:0022857|GO:0022890|GO:0045296|GO:0046873|GO:0046943|GO:0050839|GO:0097159	nucleic acid binding|RNA binding|double-stranded RNA binding|catalytic activity|transporter activity|calcium:sodium antiporter activity|protein binding|cation transmembrane transporter activity|anion transmembrane transporter activity|organic anion transmembrane transporter activity|ion transmembrane transporter activity|monovalent inorganic cation transmembrane transporter activity|sodium ion tr…	KEGG_hsa04150|KEGG_hsa04216|KEGG_hsa04974|Pathway Interaction Database_nfat_tfpathway|REACTOME_R_HSA_109582|REACTOME_R_HSA_1430728|REACTOME_R_HSA_202733|REACTOME_R_HSA_210991|REACTOME_R_HSA_352230|REACTOME_R_HSA_382551|REACTOME_R_HSA_425393|REACTOME_R_HSA_425407|REACTOME_R_HSA_6788656|REACTOME_R_HSA_71240|REACTOME_R_HSA_71291	mTOR signaling pathway (http://www.ncbi.nlm.nih.gov/biosystems?term=83059)|Ferroptosis (http://www.ncbi.nlm.nih.gov/biosystems?term=1510435)|Protein digestion and absorption (http://www.ncbi.nlm.nih.gov/biosystems?term=172847)|Calcineurin-regulated NFAT-dependent transcription in lymphocytes (http://www.ncbi.nlm.nih.gov/biosystems?term=137993)|Hemostasis (http://www.ncbi.nlm.nih.gov/biosystems?te…	NA	NA	0.00850271	0.00834	NA	NA	NA	0.00850271	NA	-1.31421
ENSG00000149150	SLC43A1	solute carrier family 43 (amino acid system L transporter), member 1 [Source:HGNC Symbol;Acc:9225]	protein_coding	11	57252007	57283259	no	GO:0003333|GO:0006811|GO:0006820|GO:0006865|GO:0015711|GO:0015804|GO:0034220|GO:0046942|GO:0055085|GO:0071702|GO:0098656|GO:1902475|GO:1905039	amino acid transmembrane transport|ion transport|anion transport|amino acid transport|organic anion transport|neutral amino acid transport|ion transmembrane transport|carboxylic acid transport|transmembrane transport|organic substance transport|anion transmembrane transport|L-alpha-amino acid transmembrane transport|carboxylic acid transmembrane transport	GO:0005886|GO:0005887|GO:0016020|GO:0016021|GO:0031224|GO:0031226	plasma membrane|integral component of plasma membrane|membrane|integral component of membrane|intrinsic component of membrane|intrinsic component of plasma membrane	GO:0005215|GO:0008509|GO:0008514|GO:0015075|GO:0015171|GO:0015175|GO:0015179|GO:0022857|GO:0046943	transporter activity|anion transmembrane transporter activity|organic anion transmembrane transporter activity|ion transmembrane transporter activity|amino acid transmembrane transporter activity|neutral amino acid transmembrane transporter activity|L-amino acid transmembrane transporter activity|transmembrane transporter activity|carboxylic acid transmembrane transporter activity	REACTOME_R_HSA_352230|REACTOME_R_HSA_382551|REACTOME_R_HSA_425393|REACTOME_R_HSA_425407	Amino acid transport across the plasma membrane (http://www.ncbi.nlm.nih.gov/biosystems?term=1269916)|Transmembrane transport of small molecules (http://www.ncbi.nlm.nih.gov/biosystems?term=1269903)|Transport of inorganic cations/anions and amino acids/oligopeptides (http://www.ncbi.nlm.nih.gov/biosystems?term=1269908)|SLC-mediated transmembrane transport (http://www.ncbi.nlm.nih.gov/biosystems?t…	1.70447e-08	0.00128865	0.000462732	0.0791	1.70447e-08	0.0791	0.00128865	0.0791	0.00115473	0.322603
ENSG00000111181	SLC6A12	solute carrier family 6 (neurotransmitter transporter), member 12 [Source:HGNC Symbol;Acc:11045]	protein_coding	12	299243	323689	no	GO:0003333|GO:0006811|GO:0006820|GO:0006836|GO:0006865|GO:0015711|GO:0015718|GO:0015812|GO:0034220|GO:0046942|GO:0055085|GO:0071702|GO:0098656|GO:1905039	amino acid transmembrane transport|ion transport|anion transport|neurotransmitter transport|amino acid transport|organic anion transport|monocarboxylic acid transport|gamma-aminobutyric acid transport|ion transmembrane transport|carboxylic acid transport|transmembrane transport|organic substance transport|anion transmembrane transport|carboxylic acid transmembrane transport	GO:0005886|GO:0005887|GO:0016020|GO:0016021|GO:0031224|GO:0031226|GO:0042995|GO:0043005|GO:0120025	plasma membrane|integral component of plasma membrane|membrane|integral component of membrane|intrinsic component of membrane|intrinsic component of plasma membrane|cell projection|neuron projection|plasma membrane bounded cell projection	GO:0005215|GO:0005283|GO:0005326|GO:0005328|GO:0005332|GO:0005343|GO:0005515|GO:0008028|GO:0008324|GO:0008509|GO:0008514|GO:0015075|GO:0015077|GO:0015081|GO:0015171|GO:0015291|GO:0015293|GO:0015370|GO:0022857|GO:0022890|GO:0042165|GO:0046873|GO:0046943|GO:0140161	transporter activity|amino acid:sodium symporter activity|neurotransmitter transporter activity|neurotransmitter:sodium symporter activity|gamma-aminobutyric acid:sodium symporter activity|organic acid:sodium symporter activity|protein binding|monocarboxylic acid transmembrane transporter activity|cation transmembrane transporter activity|anion transmembrane transporter activity|organic anion tra…	REACTOME_R_HSA_112310|REACTOME_R_HSA_112315|REACTOME_R_HSA_112316|REACTOME_R_HSA_1430728|REACTOME_R_HSA_351202|REACTOME_R_HSA_352230|REACTOME_R_HSA_382551|REACTOME_R_HSA_425366|REACTOME_R_HSA_425393|REACTOME_R_HSA_425407|REACTOME_R_HSA_442660|REACTOME_R_HSA_71288|REACTOME_R_HSA_71291|REACTOME_R_HSA_888590|REACTOME_R_HSA_888593	Neurotransmitter Release Cycle (http://www.ncbi.nlm.nih.gov/biosystems?term=1268768)|Transmission across Chemical Synapses (http://www.ncbi.nlm.nih.gov/biosystems?term=1268766)|Neuronal System (http://www.ncbi.nlm.nih.gov/biosystems?term=1268763)|Metabolism (http://www.ncbi.nlm.nih.gov/biosystems?term=1269956)|Metabolism of polyamines (http://www.ncbi.nlm.nih.gov/biosystems?term=1270170)|Amino ac…	4.02665e-05	0.00388017	0.0188755	0.036	4.02665e-05	0.036	0.00388017	0.036	0.00496614	2.33947
ENSG00000066230	SLC9A3	solute carrier family 9, subfamily A (NHE3, cation proton antiporter 3), member 3 [Source:HGNC Symbol;Acc:11073]	protein_coding	5	474998	524447	yes	GO:0006811|GO:0006812|GO:0006813|GO:0006814|GO:0006873|GO:0006885|GO:0009987|GO:0015672|GO:0019725|GO:0030001|GO:0030003|GO:0030641|GO:0034220|GO:0035725|GO:0042592|GO:0048878|GO:0050801|GO:0051453|GO:0055082|GO:0055085|GO:0071805|GO:0098655|GO:0098657|GO:0098659|GO:0098662|GO:0098719|GO:1902600	ion transport|cation transport|potassium ion transport|sodium ion transport|cellular ion homeostasis|regulation of pH|cellular process|monovalent inorganic cation transport|cellular homeostasis|metal ion transport|cellular cation homeostasis|regulation of cellular pH|ion transmembrane transport|sodium ion transmembrane transport|homeostatic process|chemical homeostasis|ion homeostasis|regulation …	GO:0005886|GO:0005903|GO:0009986|GO:0016020|GO:0016021|GO:0016324|GO:0031224|GO:0031253|GO:0031526|GO:0031982|GO:0043227|GO:0070062|GO:1903561	plasma membrane|brush border|cell surface|membrane|integral component of membrane|apical plasma membrane|intrinsic component of membrane|cell projection membrane|brush border membrane|vesicle|membrane-bounded organelle|extracellular exosome|extracellular vesicle	GO:0005215|GO:0005451|GO:0005515|GO:0008324|GO:0015075|GO:0015077|GO:0015078|GO:0015079|GO:0015081|GO:0015291|GO:0015297|GO:0015299|GO:0015385|GO:0015386|GO:0015491|GO:0019904|GO:0022857|GO:0022890|GO:0030165|GO:0046873	transporter activity|monovalent cation:proton antiporter activity|protein binding|cation transmembrane transporter activity|ion transmembrane transporter activity|monovalent inorganic cation transmembrane transporter activity|proton transmembrane transporter activity|potassium ion transmembrane transporter activity|sodium ion transmembrane transporter activity|secondary active transmembrane trans…	KEGG_hsa04964|KEGG_hsa04974|KEGG_hsa04976|KEGG_hsa04978|Pathway Interaction Database_endothelinpathway|Pathway Interaction Database_rhoa_pathway|REACTOME_R_HSA_382551|REACTOME_R_HSA_425393|REACTOME_R_HSA_425407|REACTOME_R_HSA_425986	Proximal tubule bicarbonate reclamation (http://www.ncbi.nlm.nih.gov/biosystems?term=144182)|Protein digestion and absorption (http://www.ncbi.nlm.nih.gov/biosystems?term=172847)|Bile secretion (http://www.ncbi.nlm.nih.gov/biosystems?term=193146)|Mineral absorption (http://www.ncbi.nlm.nih.gov/biosystems?term=212237)|Endothelins (http://www.ncbi.nlm.nih.gov/biosystems?term=137958)|RhoA signaling …	0.0952972	3.15791e-05	0.000154101	1.81e-07	1.81e-07	0.0952972	0.0952972	0.000154101	-0.00744352	-1.8079
ENSG00000154760	SLFN13	schlafen family member 13 [Source:HGNC Symbol;Acc:26481]	protein_coding	17	33762115	33775856	no	GO:0002376|GO:0006139|GO:0006399|GO:0006401|GO:0006725|GO:0006807|GO:0006952|GO:0008152|GO:0009056|GO:0009615|GO:0009987|GO:0016070|GO:0016072|GO:0016075|GO:0016078|GO:0019439|GO:0034641|GO:0043170|GO:0043207|GO:0044237|GO:0044265|GO:0046483|GO:0050896|GO:0051607|GO:0051707|GO:0090305|GO:0090501|GO:0090502|GO:0098542	immune system process|nucleobase-containing compound metabolic process|tRNA metabolic process|RNA catabolic process|cellular aromatic compound metabolic process|nitrogen compound metabolic process|defense response|metabolic process|catabolic process|response to virus|cellular process|RNA metabolic process|rRNA metabolic process|rRNA catabolic process|tRNA catabolic process|aromatic compound catab…	GO:0005737	cytoplasm	GO:0000049|GO:0000166|GO:0003676|GO:0003723|GO:0003824|GO:0004518|GO:0004519|GO:0004521|GO:0004540|GO:0005524|GO:0008144|GO:0008270|GO:0016787|GO:0016788|GO:0017076|GO:0030554|GO:0032555|GO:0035639|GO:0036094|GO:0043169|GO:0046872|GO:0046914|GO:0097159|GO:0097367	tRNA binding|nucleotide binding|nucleic acid binding|RNA binding|catalytic activity|nuclease activity|endonuclease activity|endoribonuclease activity|ribonuclease activity|ATP binding|drug binding|zinc ion binding|hydrolase activity|hydrolase activity, acting on ester bonds|purine nucleotide binding|adenyl nucleotide binding|purine ribonucleotide binding|purine ribonucleoside triphosphate binding…			0.182892	0.0974143	0.00415497	0.00911	0.00415497	0.182892	0.182892	0.00911	0.00323738	1.32722
ENSG00000121871	SLITRK3	SLIT and NTRK-like family, member 3 [Source:HGNC Symbol;Acc:23501]	protein_coding	3	164904508	164914897	no	GO:0007155|GO:0007409|GO:0009653|GO:0009987|GO:0030030|GO:0032502|GO:0032990|GO:0044089|GO:0048812|GO:0048858|GO:0050794|GO:0050807|GO:0051128|GO:0051960|GO:0051963|GO:0051965|GO:0098609|GO:0098742|GO:0099560|GO:1905606	cell adhesion|axonogenesis|anatomical structure morphogenesis|cellular process|cell projection organization|developmental process|cell part morphogenesis|positive regulation of cellular component biogenesis|neuron projection morphogenesis|cell projection morphogenesis|regulation of cellular process|regulation of synapse organization|regulation of cellular component organization|regulation of nerv…	GO:0005886|GO:0005887|GO:0016020|GO:0016021|GO:0031224|GO:0031226|GO:0045202|GO:0098982|GO:0099055|GO:0099060|GO:0099061|GO:0099699	plasma membrane|integral component of plasma membrane|membrane|integral component of membrane|intrinsic component of membrane|intrinsic component of plasma membrane|synapse|GABA-ergic synapse|integral component of postsynaptic membrane|integral component of postsynaptic specialization membrane|integral component of postsynaptic density membrane|integral component of synaptic membrane					0.000176253	0.0011875	0.00807083	0.0071	0.000176253	0.00807083	0.0011875	0.00807083	0.00158089	2.32209
ENSG00000141646	SMAD4	SMAD family member 4 [Source:HGNC Symbol;Acc:6770]	protein_coding	18	48554764	48611415	no	GO:0000122|GO:0000578|GO:0001541|GO:0001558|GO:0001658|GO:0001666|GO:0001701|GO:0001702|GO:0001763|GO:0001775|GO:0001817|GO:0001837|GO:0001932|GO:0001933|GO:0001934|GO:0002009|GO:0003006|GO:0003148|GO:0003188|GO:0003190|GO:0003198|GO:0003220|GO:0003251|GO:0003360|GO:0006139|GO:0006351|GO:0006355|GO:0006357|GO:0006366|GO:0006464|GO:0006508|GO:0006725|GO:0006807|GO:0006873|GO:0006875|GO:0006879|GO:…	negative regulation of transcription by RNA polymerase II|embryonic axis specification|ovarian follicle development|regulation of cell growth|branching involved in ureteric bud morphogenesis|response to hypoxia|in utero embryonic development|gastrulation with mouth forming second|morphogenesis of a branching structure|cell activation|regulation of cytokine production|epithelial to mesenchymal tra…	GO:0000785|GO:0000790|GO:0005634|GO:0005654|GO:0005667|GO:0005737|GO:0005813|GO:0005815|GO:0005829|GO:0032444|GO:0032991|GO:0043227|GO:0043229|GO:0043231|GO:0044798|GO:0071141|GO:0090575	chromatin|nuclear chromatin|nucleus|nucleoplasm|transcription factor complex|cytoplasm|centrosome|microtubule organizing center|cytosol|activin responsive factor complex|protein-containing complex|membrane-bounded organelle|intracellular organelle|intracellular membrane-bounded organelle|nuclear transcription factor complex|SMAD protein complex|RNA polymerase II transcription factor complex	GO:0000976|GO:0000977|GO:0000978|GO:0000981|GO:0000987|GO:0001012|GO:0001085|GO:0001228|GO:0003676|GO:0003677|GO:0003682|GO:0003690|GO:0003700|GO:0003712|GO:0005072|GO:0005515|GO:0005518|GO:0008134|GO:0030616|GO:0042802|GO:0042803|GO:0043169|GO:0043199|GO:0043565|GO:0044212|GO:0044877|GO:0046332|GO:0046872|GO:0046982|GO:0046983|GO:0070411|GO:0070412|GO:0097159|GO:1990837	transcription regulatory region sequence-specific DNA binding|RNA polymerase II regulatory region sequence-specific DNA binding|RNA polymerase II proximal promoter sequence-specific DNA binding|DNA-binding transcription factor activity, RNA polymerase II-specific|proximal promoter sequence-specific DNA binding|RNA polymerase II regulatory region DNA binding|RNA polymerase II transcription factor …	BIOCYC_HUMAN_PWY66_11|KEGG_hsa04068|KEGG_hsa04110|KEGG_hsa04310|KEGG_hsa04350|KEGG_hsa04371|KEGG_hsa04390|KEGG_hsa04520|KEGG_hsa04550|KEGG_hsa04659|KEGG_hsa04933|KEGG_hsa05161|KEGG_hsa05166|KEGG_hsa05200|KEGG_hsa05210|KEGG_hsa05212|KEGG_hsa05220|KEGG_hsa_M00679|KEGG_hsa_M00680|KEGG_hsa_M00681|Pathway Interaction Database_alk1pathway|Pathway Interaction Database_alk2pathway|Pathway Interaction Dat…	BMP Signalling Pathway (http://www.ncbi.nlm.nih.gov/biosystems?term=545370)|FoxO signaling pathway (http://www.ncbi.nlm.nih.gov/biosystems?term=921162)|Cell cycle (http://www.ncbi.nlm.nih.gov/biosystems?term=83054)|Wnt signaling pathway (http://www.ncbi.nlm.nih.gov/biosystems?term=83061)|TGF-beta signaling pathway (http://www.ncbi.nlm.nih.gov/biosystems?term=83064)|Apelin signaling pathway (http:…	0.00211041	0.00536335	0.00640808	0.133	0.00211041	0.133	0.00536335	0.133	0.00608315	2.46113
ENSG00000214872	SMTNL1	smoothelin-like 1 [Source:HGNC Symbol;Acc:32394]	protein_coding	11	57308979	57318108	no	GO:0006996|GO:0007010|GO:0009987|GO:0019229|GO:0030029|GO:0030036|GO:0035150|GO:0045907|GO:0050880|GO:0097746|GO:0097756	organelle organization|cytoskeleton organization|cellular process|regulation of vasoconstriction|actin filament-based process|actin cytoskeleton organization|regulation of tube size|positive regulation of vasoconstriction|regulation of blood vessel size|regulation of blood vessel diameter|negative regulation of blood vessel diameter	GO:0005634|GO:0005737|GO:0005815|GO:0031430|GO:0031674|GO:0031941|GO:0032991|GO:0043227|GO:0043229|GO:0043231|GO:0043292|GO:0099512	nucleus|cytoplasm|microtubule organizing center|M band|I band|filamentous actin|protein-containing complex|membrane-bounded organelle|intracellular organelle|intracellular membrane-bounded organelle|contractile fiber|supramolecular fiber	GO:0005515|GO:0005516|GO:0005523|GO:0008092|GO:0008157|GO:0019899|GO:0019902|GO:0019903	protein binding|calmodulin binding|tropomyosin binding|cytoskeletal protein binding|protein phosphatase 1 binding|enzyme binding|phosphatase binding|protein phosphatase binding			9.87023e-05	0.000367699	0.000893569	0.00823	9.87023e-05	0.00823	0.000367699	0.00823	0.0217099	3.08362
ENSG00000212293	SNORA16	Small nucleolar RNA SNORA16B/SNORA16A family [Source:RFAM;Acc:RF00190]	snoRNA	13	32994527	32994653	no									NA	NA	0.0073784	0.00813	NA	NA	NA	0.00813	NA	1.9189
ENSG00000057252	SOAT1	sterol O-acyltransferase 1 [Source:HGNC Symbol;Acc:11177]	protein_coding	1	179262925	179327815	no	GO:0006066|GO:0006629|GO:0006869|GO:0008152|GO:0008202|GO:0008203|GO:0009893|GO:0009987|GO:0010557|GO:0010559|GO:0010560|GO:0010604|GO:0010742|GO:0010878|GO:0015918|GO:0016125|GO:0019222|GO:0019915|GO:0022607|GO:0030154|GO:0030258|GO:0030301|GO:0031325|GO:0031328|GO:0032502|GO:0033344|GO:0034377|GO:0034379|GO:0034381|GO:0034383|GO:0034435|GO:0042592|GO:0042632|GO:0042984|GO:0042986|GO:0043062|GO:…	alcohol metabolic process|lipid metabolic process|lipid transport|metabolic process|steroid metabolic process|cholesterol metabolic process|positive regulation of metabolic process|cellular process|positive regulation of macromolecule biosynthetic process|regulation of glycoprotein biosynthetic process|positive regulation of glycoprotein biosynthetic process|positive regulation of macromolecule m…	GO:0005783|GO:0005789|GO:0016020|GO:0016021|GO:0031090|GO:0031224|GO:0043227|GO:0043229|GO:0043231	endoplasmic reticulum|endoplasmic reticulum membrane|membrane|integral component of membrane|organelle membrane|intrinsic component of membrane|membrane-bounded organelle|intracellular organelle|intracellular membrane-bounded organelle	GO:0000062|GO:0000166|GO:0003824|GO:0004772|GO:0005496|GO:0005515|GO:0008289|GO:0008374|GO:0015485|GO:0016740|GO:0016746|GO:0016747|GO:0017076|GO:0030554|GO:0032555|GO:0032934|GO:0033218|GO:0034736|GO:0036094|GO:0043178|GO:0048037|GO:0050662|GO:0097159|GO:0097367	fatty-acyl-CoA binding|nucleotide binding|catalytic activity|sterol O-acyltransferase activity|steroid binding|protein binding|lipid binding|O-acyltransferase activity|cholesterol binding|transferase activity|transferase activity, transferring acyl groups|transferase activity, transferring acyl groups other than amino-acyl groups|purine nucleotide binding|adenyl nucleotide binding|purine ribonucl…	KEGG_hsa00100|REACTOME_R_HSA_1430728|REACTOME_R_HSA_171052|REACTOME_R_HSA_174824|REACTOME_R_HSA_556833|REACTOME_R_HSA_73923	Steroid biosynthesis (http://www.ncbi.nlm.nih.gov/biosystems?term=82937)|Metabolism (http://www.ncbi.nlm.nih.gov/biosystems?term=1269956)|LDL-mediated lipid transport (http://www.ncbi.nlm.nih.gov/biosystems?term=1270008)|Lipoprotein metabolism (http://www.ncbi.nlm.nih.gov/biosystems?term=1270005)|Metabolism of lipids and lipoproteins (http://www.ncbi.nlm.nih.gov/biosystems?term=1270001)|Lipid dig…	4.34674e-05	6.45278e-05	0.068575	0.0344	4.34674e-05	0.068575	6.45278e-05	0.068575	-0.000329272	0.193885
ENSG00000113140	SPARC	secreted protein, acidic, cysteine-rich (osteonectin) [Source:HGNC Symbol;Acc:11219]	protein_coding	5	151040657	151064791	no	GO:0001503|GO:0001936|GO:0001937|GO:0002237|GO:0002576|GO:0006887|GO:0006897|GO:0006898|GO:0007507|GO:0007584|GO:0008285|GO:0009611|GO:0009629|GO:0009636|GO:0009725|GO:0009743|GO:0009987|GO:0009991|GO:0010033|GO:0010035|GO:0010038|GO:0010243|GO:0010288|GO:0010594|GO:0010595|GO:0010632|GO:0010634|GO:0014070|GO:0014074|GO:0016192|GO:0016525|GO:0022604|GO:0030198|GO:0030324|GO:0030334|GO:0030335|GO:…	ossification|regulation of endothelial cell proliferation|negative regulation of endothelial cell proliferation|response to molecule of bacterial origin|platelet degranulation|exocytosis|endocytosis|receptor-mediated endocytosis|heart development|response to nutrient|negative regulation of cell population proliferation|response to wounding|response to gravity|response to toxic substance|response …	GO:0005576|GO:0005604|GO:0005615|GO:0005737|GO:0005739|GO:0005886|GO:0009986|GO:0012506|GO:0016020|GO:0016363|GO:0030141|GO:0030659|GO:0030667|GO:0031012|GO:0031090|GO:0031091|GO:0031092|GO:0031093|GO:0031410|GO:0031982|GO:0034774|GO:0043227|GO:0043229|GO:0043231|GO:0045202|GO:0060205|GO:0062023|GO:0071682|GO:0097708|GO:0098978|GO:0099503	extracellular region|basement membrane|extracellular space|cytoplasm|mitochondrion|plasma membrane|cell surface|vesicle membrane|membrane|nuclear matrix|secretory granule|cytoplasmic vesicle membrane|secretory granule membrane|extracellular matrix|organelle membrane|platelet alpha granule|platelet alpha granule membrane|platelet alpha granule lumen|cytoplasmic vesicle|vesicle|secretory granule lu…	GO:0005198|GO:0005201|GO:0005509|GO:0005515|GO:0005518|GO:0043169|GO:0044877|GO:0046872|GO:0050840	structural molecule activity|extracellular matrix structural constituent|calcium ion binding|protein binding|collagen binding|cation binding|protein-containing complex binding|metal ion binding|extracellular matrix binding	REACTOME_R_HSA_109582|REACTOME_R_HSA_114608|REACTOME_R_HSA_1474244|REACTOME_R_HSA_2173782|REACTOME_R_HSA_3000178|REACTOME_R_HSA_3000497|REACTOME_R_HSA_5653656|REACTOME_R_HSA_76002|REACTOME_R_HSA_76005	Hemostasis (http://www.ncbi.nlm.nih.gov/biosystems?term=1269340)|Platelet degranulation (http://www.ncbi.nlm.nih.gov/biosystems?term=1269367)|Extracellular matrix organization (http://www.ncbi.nlm.nih.gov/biosystems?term=1270244)|Binding and Uptake of Ligands by Scavenger Receptors (http://www.ncbi.nlm.nih.gov/biosystems?term=1269897)|ECM proteoglycans (http://www.ncbi.nlm.nih.gov/biosystems?term…	0.000709434	0.00139585	0.0291951	0.213	0.000709434	0.213	0.00139585	0.213	-0.00573404	-1.81675
ENSG00000160284	SPATC1L	spermatogenesis and centriole associated 1-like [Source:HGNC Symbol;Acc:1298]	protein_coding	21	47581062	47604390	no			GO:0005813|GO:0005815	centrosome|microtubule organizing center	GO:0005515	protein binding			0.00629745	0.00598592	0.00965043	0.0943	0.00598592	0.0943	0.00629745	0.0943	0.0178894	2.30475
ENSG00000090487	SPG21	spastic paraplegia 21 (autosomal recessive, Mast syndrome) [Source:HGNC Symbol;Acc:20373]	protein_coding	15	65255362	65282648	no	GO:0002253|GO:0002376|GO:0002429|GO:0002682|GO:0002684|GO:0002757|GO:0002764|GO:0002768|GO:0007165|GO:0007166|GO:0009987|GO:0050776|GO:0050778|GO:0050794|GO:0050851	activation of immune response|immune system process|immune response-activating cell surface receptor signaling pathway|regulation of immune system process|positive regulation of immune system process|immune response-activating signal transduction|immune response-regulating signaling pathway|immune response-regulating cell surface receptor signaling pathway|signal transduction|cell surface recepto…	GO:0005794|GO:0005798|GO:0005829|GO:0010008|GO:0016020|GO:0030133|GO:0030135|GO:0030136|GO:0030140|GO:0031090|GO:0031410|GO:0031982|GO:0043227|GO:0043229|GO:0043231|GO:0097708	Golgi apparatus|Golgi-associated vesicle|cytosol|endosome membrane|membrane|transport vesicle|coated vesicle|clathrin-coated vesicle|trans-Golgi network transport vesicle|organelle membrane|cytoplasmic vesicle|vesicle|membrane-bounded organelle|intracellular organelle|intracellular membrane-bounded organelle|intracellular vesicle	GO:0005102|GO:0005515|GO:0042609	signaling receptor binding|protein binding|CD4 receptor binding	KEGG_hsa04144	Endocytosis (http://www.ncbi.nlm.nih.gov/biosystems?term=102279)	0.00286585	0.00294264	0.00312168	0.157	0.00286585	0.157	0.00294264	0.157	-0.0181687	-2.90651
ENSG00000214188	ST7-OT4	ST7 overlapping transcript 4 [Source:HGNC Symbol;Acc:18835]	protein_coding	7	116594389	116608628	no									7.58075e-07	0.000538171	NA	NA	NA	NA	0.000538171	NA	0.00473815	NA
ENSG00000113739	STC2	stanniocalcin 2 [Source:HGNC Symbol;Acc:11374]	protein_coding	5	172741716	172756506	no	GO:0001666|GO:0003006|GO:0006464|GO:0006807|GO:0006873|GO:0006874|GO:0006875|GO:0006979|GO:0007165|GO:0007566|GO:0007584|GO:0008152|GO:0009725|GO:0009888|GO:0009966|GO:0009987|GO:0009991|GO:0010033|GO:0010243|GO:0010468|GO:0010469|GO:0010629|GO:0010817|GO:0014070|GO:0019222|GO:0019538|GO:0019725|GO:0022414|GO:0023051|GO:0030003|GO:0030968|GO:0031667|GO:0032350|GO:0032502|GO:0033273|GO:0033280|GO:…	response to hypoxia|developmental process involved in reproduction|cellular protein modification process|nitrogen compound metabolic process|cellular ion homeostasis|cellular calcium ion homeostasis|cellular metal ion homeostasis|response to oxidative stress|signal transduction|embryo implantation|response to nutrient|metabolic process|response to hormone|tissue development|regulation of signal t…	GO:0005615|GO:0005783|GO:0005788|GO:0005794|GO:0043227|GO:0043229|GO:0043231|GO:0048471	extracellular space|endoplasmic reticulum|endoplasmic reticulum lumen|Golgi apparatus|membrane-bounded organelle|intracellular organelle|intracellular membrane-bounded organelle|perinuclear region of cytoplasm	GO:0005102|GO:0005179|GO:0005515|GO:0019899|GO:0020037|GO:0030545|GO:0042802|GO:0042803|GO:0046983|GO:0048018|GO:0048037|GO:0097159|GO:0098772	signaling receptor binding|hormone activity|protein binding|enzyme binding|heme binding|receptor regulator activity|identical protein binding|protein homodimerization activity|protein dimerization activity|receptor ligand activity|cofactor binding|organic cyclic compound binding|molecular function regulator			0.000241119	6.69027e-05	0.684016	0.891	6.69027e-05	0.891	0.000241119	0.891	0.0020845	0.2309
ENSG00000117632	STMN1	stathmin 1 [Source:HGNC Symbol;Acc:6510]	protein_coding	1	26210672	26233482	no	GO:0000226|GO:0000281|GO:0006996|GO:0007010|GO:0007017|GO:0007019|GO:0007051|GO:0007052|GO:0007165|GO:0007166|GO:0007167|GO:0007169|GO:0007409|GO:0007420|GO:0008277|GO:0009615|GO:0009653|GO:0009966|GO:0009968|GO:0009987|GO:0023051|GO:0023057|GO:0030030|GO:0030104|GO:0031109|GO:0031110|GO:0031111|GO:0031113|GO:0031115|GO:0031175|GO:0031333|GO:0032091|GO:0032231|GO:0032232|GO:0032272|GO:0032502|GO:…	microtubule cytoskeleton organization|mitotic cytokinesis|organelle organization|cytoskeleton organization|microtubule-based process|microtubule depolymerization|spindle organization|mitotic spindle organization|signal transduction|cell surface receptor signaling pathway|enzyme linked receptor protein signaling pathway|transmembrane receptor protein tyrosine kinase signaling pathway|axonogenesis|…	GO:0005737|GO:0005829|GO:0005874|GO:0016020|GO:0031982|GO:0042995|GO:0043005|GO:0043227|GO:0070062|GO:0099512|GO:0120025|GO:1903561	cytoplasm|cytosol|microtubule|membrane|vesicle|cell projection|neuron projection|membrane-bounded organelle|extracellular exosome|supramolecular fiber|plasma membrane bounded cell projection|extracellular vesicle	GO:0005515|GO:0008092|GO:0015631	protein binding|cytoskeletal protein binding|tubulin binding	KEGG_hsa04010|KEGG_hsa05206|Pathway Interaction Database_aurora_b_pathway|Pathway Interaction Database_p38gammadeltapathway	MAPK signaling pathway (http://www.ncbi.nlm.nih.gov/biosystems?term=83048)|MicroRNAs in cancer (http://www.ncbi.nlm.nih.gov/biosystems?term=852705)|Aurora B signaling (http://www.ncbi.nlm.nih.gov/biosystems?term=138080)|Signaling mediated by p38-gamma and p38-delta (http://www.ncbi.nlm.nih.gov/biosystems?term=138043)	6.49862e-05	0.00500533	0.0209657	0.0909	6.49862e-05	0.0909	0.00500533	0.0909	-0.00303123	-1.94554
ENSG00000169762	TAPT1	transmembrane anterior posterior transformation 1 [Source:HGNC Symbol;Acc:26887]	protein_coding	4	16162128	16228164	no	GO:0001501|GO:0001503|GO:0001701|GO:0007165|GO:0007186|GO:0007275|GO:0009791|GO:0009792|GO:0009987|GO:0010638|GO:0014031|GO:0014032|GO:0030030|GO:0031344|GO:0031346|GO:0032502|GO:0032507|GO:0033043|GO:0035437|GO:0043009|GO:0044089|GO:0045185|GO:0045724|GO:0048468|GO:0048513|GO:0048706|GO:0048731|GO:0048856|GO:0048864|GO:0050794|GO:0051128|GO:0051216|GO:0051651|GO:0060491|GO:0061035|GO:0061036|GO:…	skeletal system development|ossification|in utero embryonic development|signal transduction|G protein-coupled receptor signaling pathway|multicellular organism development|post-embryonic development|embryo development ending in birth or egg hatching|cellular process|positive regulation of organelle organization|mesenchymal cell development|neural crest cell development|cell projection organizatio…	GO:0005783|GO:0005813|GO:0005815|GO:0016021|GO:0030176|GO:0031224|GO:0031227|GO:0031300|GO:0031301|GO:0036064|GO:0043227|GO:0043229|GO:0043231	endoplasmic reticulum|centrosome|microtubule organizing center|integral component of membrane|integral component of endoplasmic reticulum membrane|intrinsic component of membrane|intrinsic component of endoplasmic reticulum membrane|intrinsic component of organelle membrane|integral component of organelle membrane|ciliary basal body|membrane-bounded organelle|intracellular organelle|intracellular…	GO:0004888|GO:0004930|GO:0016520|GO:0038023	transmembrane signaling receptor activity|G protein-coupled receptor activity|growth hormone-releasing hormone receptor activity|signaling receptor activity			0.000366919	1.48328e-05	0.0087387	0.00533	1.48328e-05	0.0087387	0.000366919	0.0087387	-0.000434147	-0.362445
ENSG00000143374	TARS2	threonyl-tRNA synthetase 2, mitochondrial (putative) [Source:HGNC Symbol;Acc:30740]	protein_coding	1	150459887	150480078	no	GO:0000959|GO:0006082|GO:0006139|GO:0006399|GO:0006418|GO:0006435|GO:0006450|GO:0006520|GO:0006725|GO:0006807|GO:0008152|GO:0009987|GO:0016070|GO:0019752|GO:0034641|GO:0043039|GO:0043170|GO:0044237|GO:0044281|GO:0046483|GO:0070127|GO:0070159|GO:0106074	mitochondrial RNA metabolic process|organic acid metabolic process|nucleobase-containing compound metabolic process|tRNA metabolic process|tRNA aminoacylation for protein translation|threonyl-tRNA aminoacylation|regulation of translational fidelity|cellular amino acid metabolic process|cellular aromatic compound metabolic process|nitrogen compound metabolic process|metabolic process|cellular proc…	GO:0005737|GO:0005759	cytoplasm|mitochondrial matrix	GO:0000166|GO:0002161|GO:0003824|GO:0004829|GO:0005515|GO:0005524|GO:0008144|GO:0016787|GO:0016788|GO:0016874|GO:0017076|GO:0030554|GO:0032555|GO:0035639|GO:0036094|GO:0042802|GO:0042803|GO:0046983|GO:0052689|GO:0097159|GO:0097367	nucleotide binding|aminoacyl-tRNA editing activity|catalytic activity|threonine-tRNA ligase activity|protein binding|ATP binding|drug binding|hydrolase activity|hydrolase activity, acting on ester bonds|ligase activity|purine nucleotide binding|adenyl nucleotide binding|purine ribonucleotide binding|purine ribonucleoside triphosphate binding|small molecule binding|identical protein binding|protei…	KEGG_hsa00970|KEGG_hsa_M00359|REACTOME_R_HSA_379724|REACTOME_R_HSA_379726|REACTOME_R_HSA_74160	Aminoacyl-tRNA biosynthesis (http://www.ncbi.nlm.nih.gov/biosystems?term=83030)|Aminoacyl-tRNA biosynthesis, eukaryotes (http://www.ncbi.nlm.nih.gov/biosystems?term=413439)|tRNA Aminoacylation (http://www.ncbi.nlm.nih.gov/biosystems?term=1269709)|Mitochondrial tRNA aminoacylation (http://www.ncbi.nlm.nih.gov/biosystems?term=1269711)|Gene Expression (http://www.ncbi.nlm.nih.gov/biosystems?term=126…	0.548882	0.817251	0.00179635	0.000522	0.000522	0.817251	0.817251	0.00179635	-0.00128709	-0.381166
ENSG00000203690	TCP10	t-complex 10 [Source:HGNC Symbol;Acc:11656]	protein_coding	6	167770654	167797998	no	GO:0009890|GO:0019222|GO:0031324|GO:0050794|GO:0051171|GO:0051252|GO:1902679|GO:1903506|GO:1903507|GO:2001141	negative regulation of biosynthetic process|regulation of metabolic process|negative regulation of cellular metabolic process|regulation of cellular process|regulation of nitrogen compound metabolic process|regulation of RNA metabolic process|negative regulation of RNA biosynthetic process|regulation of nucleic acid-templated transcription|negative regulation of nucleic acid-templated transcripti…	GO:0005634|GO:0005829|GO:0043227|GO:0043229|GO:0043231	nucleus|cytosol|membrane-bounded organelle|intracellular organelle|intracellular membrane-bounded organelle	GO:0003712|GO:0003714	transcription coregulator activity|transcription corepressor activity			0.00266017	0.00265117	0.0029704	NA	NA	NA	0.00266017	NA	0.0187568	2.97592
ENSG00000182134	TDRKH	tudor and KH domain containing [Source:HGNC Symbol;Acc:11713]	protein_coding	1	151742583	151763892	no	GO:0006139|GO:0006259|GO:0006304|GO:0006306|GO:0006725|GO:0006807|GO:0006996|GO:0007140|GO:0007276|GO:0007283|GO:0008152|GO:0009566|GO:0009987|GO:0010468|GO:0010629|GO:0016070|GO:0016458|GO:0019222|GO:0022414|GO:0030154|GO:0031047|GO:0032259|GO:0032502|GO:0034587|GO:0034641|GO:0043046|GO:0043170|GO:0044237|GO:0046483|GO:0048232|GO:0048609	nucleobase-containing compound metabolic process|DNA metabolic process|DNA modification|DNA methylation|cellular aromatic compound metabolic process|nitrogen compound metabolic process|organelle organization|male meiotic nuclear division|gamete generation|spermatogenesis|metabolic process|fertilization|cellular process|regulation of gene expression|negative regulation of gene expression|RNA metab…	GO:0005739|GO:0032991|GO:0035770|GO:0036464|GO:0043186|GO:0043227|GO:0043229|GO:0043231|GO:0071546|GO:0071547|GO:1990904	mitochondrion|protein-containing complex|ribonucleoprotein granule|cytoplasmic ribonucleoprotein granule|P granule|membrane-bounded organelle|intracellular organelle|intracellular membrane-bounded organelle|pi-body|piP-body|ribonucleoprotein complex	GO:0003676|GO:0003723|GO:0097159	nucleic acid binding|RNA binding|organic cyclic compound binding	REACTOME_R_HSA_211000|REACTOME_R_HSA_5601884|REACTOME_R_HSA_74160	Gene Silencing by RNA (http://www.ncbi.nlm.nih.gov/biosystems?term=1269719)|PIWI-interacting RNA (piRNA) biogenesis (http://www.ncbi.nlm.nih.gov/biosystems?term=1269724)|Gene Expression (http://www.ncbi.nlm.nih.gov/biosystems?term=1269649)	0.000952406	0.000242664	0.0118651	0.0525	0.000242664	0.0525	0.000952406	0.0525	-0.0113779	-2.16287
ENSG00000135457	TFCP2	transcription factor CP2 [Source:HGNC Symbol;Acc:11748]	protein_coding	12	51487446	51566926	no	GO:0006139|GO:0006351|GO:0006355|GO:0006357|GO:0006366|GO:0006725|GO:0006807|GO:0008152|GO:0009058|GO:0009299|GO:0009893|GO:0009987|GO:0010468|GO:0010557|GO:0010604|GO:0010628|GO:0016070|GO:0016071|GO:0019222|GO:0019438|GO:0031325|GO:0031328|GO:0032774|GO:0034641|GO:0034645|GO:0042789|GO:0043170|GO:0044237|GO:0045893|GO:0045944|GO:0046483|GO:0050794|GO:0051171|GO:0051252|GO:1902680|GO:1903506|GO:…	nucleobase-containing compound metabolic process|transcription, DNA-templated|regulation of transcription, DNA-templated|regulation of transcription by RNA polymerase II|transcription by RNA polymerase II|cellular aromatic compound metabolic process|nitrogen compound metabolic process|metabolic process|biosynthetic process|mRNA transcription|positive regulation of metabolic process|cellular proce…	GO:0005634|GO:0005654|GO:0005829|GO:0032991|GO:0043227|GO:0043229|GO:0043231	nucleus|nucleoplasm|cytosol|protein-containing complex|membrane-bounded organelle|intracellular organelle|intracellular membrane-bounded organelle	GO:0000976|GO:0000977|GO:0000978|GO:0000981|GO:0000987|GO:0001012|GO:0001228|GO:0003676|GO:0003677|GO:0003690|GO:0003700|GO:0005515|GO:0008134|GO:0043565|GO:0044212|GO:0097159|GO:1990837	transcription regulatory region sequence-specific DNA binding|RNA polymerase II regulatory region sequence-specific DNA binding|RNA polymerase II proximal promoter sequence-specific DNA binding|DNA-binding transcription factor activity, RNA polymerase II-specific|proximal promoter sequence-specific DNA binding|RNA polymerase II regulatory region DNA binding|DNA-binding transcription activator act…	Pathway Interaction Database_hdac_classi_pathway	Signaling events mediated by HDAC Class I (http://www.ncbi.nlm.nih.gov/biosystems?term=137997)	0.0021466	0.00314685	0.00267269	0.000581	0.000581	0.00314685	0.00314685	0.00267269	-0.00268387	-2.55735
ENSG00000072274	TFRC	transferrin receptor [Source:HGNC Symbol;Acc:11763]	protein_coding	3	195754054	195809060	yes	GO:0000018|GO:0001558|GO:0002521|GO:0002637|GO:0002639|GO:0002682|GO:0002684|GO:0002819|GO:0002821|GO:0002891|GO:0006811|GO:0006812|GO:0006826|GO:0006873|GO:0006875|GO:0006879|GO:0006897|GO:0006898|GO:0008104|GO:0008152|GO:0008284|GO:0009893|GO:0009987|GO:0010033|GO:0010604|GO:0015031|GO:0015833|GO:0016192|GO:0019222|GO:0019725|GO:0022407|GO:0022409|GO:0030001|GO:0030003|GO:0030099|GO:0030154|GO:…	regulation of DNA recombination|regulation of cell growth|leukocyte differentiation|regulation of immunoglobulin production|positive regulation of immunoglobulin production|regulation of immune system process|positive regulation of immune system process|regulation of adaptive immune response|positive regulation of adaptive immune response|positive regulation of immunoglobulin mediated immune resp…	GO:0005576|GO:0005615|GO:0005768|GO:0005769|GO:0005886|GO:0005887|GO:0005905|GO:0009897|GO:0009986|GO:0010008|GO:0012506|GO:0016020|GO:0016021|GO:0016323|GO:0030659|GO:0030662|GO:0030665|GO:0031090|GO:0031224|GO:0031226|GO:0031410|GO:0031982|GO:0032991|GO:0042470|GO:0043227|GO:0043229|GO:0043235|GO:0048471|GO:0055037|GO:0070062|GO:0072562|GO:0097708|GO:0098797|GO:1903561|GO:1990712	extracellular region|extracellular space|endosome|early endosome|plasma membrane|integral component of plasma membrane|clathrin-coated pit|external side of plasma membrane|cell surface|endosome membrane|vesicle membrane|membrane|integral component of membrane|basolateral plasma membrane|cytoplasmic vesicle membrane|coated vesicle membrane|clathrin-coated vesicle membrane|organelle membrane|intrin…	GO:0001618|GO:0003676|GO:0003723|GO:0003725|GO:0004998|GO:0005215|GO:0005381|GO:0005515|GO:0008324|GO:0015075|GO:0015091|GO:0022857|GO:0022890|GO:0033570|GO:0038024|GO:0042802|GO:0042803|GO:0046873|GO:0046915|GO:0046983|GO:0097159|GO:0140272	virus receptor activity|nucleic acid binding|RNA binding|double-stranded RNA binding|transferrin receptor activity|transporter activity|iron ion transmembrane transporter activity|protein binding|cation transmembrane transporter activity|ion transmembrane transporter activity|ferric iron transmembrane transporter activity|transmembrane transporter activity|inorganic cation transmembrane transport…	KEGG_hsa04066|KEGG_hsa04144|KEGG_hsa04145|KEGG_hsa04216|KEGG_hsa04640|Pathway Interaction Database_hif1_tfpathway|Pathway Interaction Database_hnf3bpathway|Pathway Interaction Database_myc_activpathway|REACTOME_R_HSA_199991|REACTOME_R_HSA_199992|REACTOME_R_HSA_382551|REACTOME_R_HSA_421837|REACTOME_R_HSA_432722|REACTOME_R_HSA_5653656|REACTOME_R_HSA_8856825|REACTOME_R_HSA_8856828|REACTOME_R_HSA_917…	HIF-1 signaling pathway (http://www.ncbi.nlm.nih.gov/biosystems?term=695200)|Endocytosis (http://www.ncbi.nlm.nih.gov/biosystems?term=102279)|Phagosome (http://www.ncbi.nlm.nih.gov/biosystems?term=153910)|Ferroptosis (http://www.ncbi.nlm.nih.gov/biosystems?term=1510435)|Hematopoietic cell lineage (http://www.ncbi.nlm.nih.gov/biosystems?term=83078)|HIF-1-alpha transcription factor network (http://…	0.00121238	0.00150339	0.000556309	NA	NA	NA	0.00150339	NA	0.00279462	-3.45304
[truncated: 48 more rows]

## Sheet: Keys
Bold font	Consensus 52 genes
Italics	Near (within 1 Mb) GWAS loci
Headers
ENSGID	ENSEMBL gene ID
GENE	Gene symbol
DESCRIPTION	Gene description
GENE_TYPE	Gene type
CHR	Chromosome
START	Gene start bp position
END	Gene end bp position
Near_GWAS	Whether gene near GWAS - yes/no
GOBP_ID	GO biological process IDs
GOBP_DESC	GO biological process term names
GOCC_ID	GO cellular component IDs
GOCC_DESC	GO cellular component term names
GOMF_ID	GO molecular function IDs
GOMF_DESC	GO molecular function term names
Biosys_ID	Biosystem pathway IDs
Biosys_desc	Biosystem pathway descriptions
pPredEBM	PrediXcan EBM meta-analysis p-value: red < 0.01
pPredHMP	PrediXcan HMP meta-analysis p-value: red < 0.01
pTWAShmp	TWAS HMP meta-analysis p-value: red < 0.01
pTWASomni	TWAS OMNIBUS meta-analysis p-value: red < 0.01
maxPpred	PrediXcan maximal p-value between EBM and HMP meta-analyses
[truncated: 3 more rows]
