# Supplementary material for: Mining GWAS and eQTL data for CF lung disease modifiers by gene expression imputation
Source: PLoS One. 2020 Nov 30;15(11):e0239189. doi: 10.1371/journal.pone.0239189 (PMC7703903; doi:10.1371/journal.pone.0239189)
Supplement: S2 File — (XLSX) [file pone.0239189.s002.xlsx]

## Sheet: gwasImpute2_ns132_grch38ens90b1
ENSG_ID	GENE	DESCRIPTION	GENE_TYPE	CHR	START	END	STRAND	alpha	n_snps_in_window	n.snps.in.model	lambda_min_mse	test_R2_avg	test_R2_sd	cv_R2_avg	cv_R2_sd	in_sample_R2	nested_cv_fisher_pval	rho_avg	rho_se	rho_zscore	pred.perf.R2	pred.perf.pval	cv_rho_avg	cv_rho_se	cv_rho_avg_squared	cv_zscore_est	cv_zscore_pval	cv_pval_est	logFC	CI.L	CI.R	AveExpr	t	P.Value	adj.P.Val	B	bon	se	var
ENSG00000242247	ARFGAP3	ADP ribosylation factor GTPase activating protein 3 [Source:HGNC Symbol;Acc:HGNC:661]	protein_coding	22	42796502	42858106	-1	0.5	3484	28	0.482916	0.133271	0.0357553	0.122254	0.0759295	0.178852	2.12748e-06	0.479935	0.0779908	5.69491	0.230338	1.2344e-08	0.38575	0.144761	0.148803	4.20987	2.55521e-05	0.0137403	-0.017212	-0.0232899	-0.0111341	0.322007	-5.55163	2.95971e-08	8.52693e-05	7.22956	8.52693e-05	0.00310041	0.0358315
ENSG00000215837	SDHAP2	succinate dehydrogenase complex flavoprotein subunit A pseudogene 2 [Source:HGNC Symbol;Acc:HGNC:27408]	transcribed_unprocessed_pseudogene	3	195658096	195685904	1	0.5	3615	10	0.392995	-0.000165043	0.10411	0.0637209	0.115603	0.175689	0.114876	0.2192	0.155925	2.43813	0.0480486	0.0147635	0.310202	0.277145	0.0962253	3.60482	0.000312371	0.0165236	0.0136303	0.00763225	0.0196284	-0.333823	4.45488	8.55667e-06	0.0123259	1.727	0.0246518	0.00305972	0.0381304
ENSG00000237541	HLA-DQA2	major histocompatibility complex, class II, DQ alpha 2 [Source:HGNC Symbol;Acc:HGNC:4943]	protein_coding	6	32741342	32747215	1	0.5	15723	44	0.307141	0.292872	0.255275	0.426071	0.202317	0.573492	1.08104e-14	0.626287	0.172266	8.51294	0.392236	1.69571e-17	0.68587	0.140342	0.470418	8.94224	3.81365e-19	1.66393e-13	-0.0402788	-0.0603371	-0.0202204	0.567877	-3.93662	8.3636e-05	0.0572552	-0.443197	0.240955	0.0102333	0.429829
ENSG00000196301	HLA-DRB9	major histocompatibility complex, class II, DR beta 9 (pseudogene) [Source:HGNC Symbol;Acc:HGNC:4957]	unprocessed_pseudogene	6	32459821	32473500	-1	0.5	15728	29	0.272697	0.188442	0.0269689	0.23955	0.18623	0.44537	7.5004e-06	0.466688	0.0377158	5.47939	0.217798	4.26795e-08	0.475787	0.298772	0.226373	5.54655	2.91366e-08	3.63689e-06	-0.0284107	-0.042663	-0.0141585	0.729015	-3.90789	9.41989e-05	0.0572552	-0.550397	0.271387	0.00727106	0.21477
ENSG00000221829	FANCG	Fanconi anemia complementation group G [Source:HGNC Symbol;Acc:HGNC:3588]	protein_coding	9	35073835	35080016	-1	0.5	2403	4	0.438945	0.0657157	0.0808509	0.0502995	0.101374	0.0942944	0.00120146	0.314289	0.239748	3.65863	0.0987779	0.000253563	0.363042	0.280849	0.131799	4.26214	2.0248e-05	0.0017818	-0.00659655	-0.00994375	-0.00324936	-0.209788	-3.86347	0.000113045	0.0572552	-0.63907	0.325682	0.00170679	0.00999382
ENSG00000054179	ENTPD2	ectonucleoside triphosphate diphosphohydrolase 2 [Source:HGNC Symbol;Acc:HGNC:3364]	protein_coding	9	137048098	137054045	-1	0.5	1870	35	0.278205	0.00277888	0.110511	-0.00648286	0.225368	0.242249	0.121607	0.192101	0.197642	2.17298	0.0369029	0.029782	0.224247	0.380608	0.0502865	2.61678	0.0088764	0.0101859	0.0150435	0.00738423	0.0227027	-0.107325	3.85039	0.00011924	0.0572552	-0.766573	0.343531	0.00390729	0.0612514
ENSG00000173221	GLRX	glutaredoxin [Source:HGNC Symbol;Acc:HGNC:4330]	protein_coding	5	95751319	95823005	-1	0.5	2542	23	0.425005	0.0508316	0.0620611	0.0452797	0.105333	0.165092	0.0428147	0.258946	0.154721	2.93589	0.0670528	0.00332592	0.273179	0.257539	0.0746266	3.03728	0.00238721	0.0740895	-0.00827003	-0.0128466	-0.00369343	0.0373626	-3.54247	0.000399617	0.164471	-1.89497	1	0.00233436	0.0215839
ENSG00000196126	HLA-DRB1	major histocompatibility complex, class II, DR beta 1 [Source:HGNC Symbol;Acc:HGNC:4948]	protein_coding	6	32578769	32589848	-1	0.5	15498	43	0.291814	0.11367	0.050953	0.081686	0.150352	0.35638	0.00559186	0.33739	0.0737269	3.81892	0.113832	0.000134035	0.289867	0.210538	0.0840228	3.1366	0.00170919	0.116668	0.017013	0.00687022	0.0271558	-0.663427	3.28825	0.0010143	0.365275	-2.76772	1	0.00517444	0.107533
ENSG00000094796	KRT31	keratin 31 [Source:HGNC Symbol;Acc:HGNC:6448]	protein_coding	17	41393724	41397592	-1	0.5	2625	9	0.412391	0.0572551	0.0280794	0.0266637	0.0589134	0.113129	0.0150601	0.309547	0.0839825	3.4873	0.0958193	0.000487918	0.230967	0.144904	0.0533456	2.40185	0.0163123	0.565819	-0.0062933	-0.0101221	-0.00246447	-0.32405	-3.22221	0.0012793	0.401119	-2.97054	1	0.00195273	0.0149592
ENSG00000198183	BPIFA1	BPI fold containing family A member 1 [Source:HGNC Symbol;Acc:HGNC:15749]	protein_coding	20	33235995	33243311	1	0.5	2023	14	0.268175	0.466662	0.0728979	0.438397	0.23429	0.524113	1.70915e-17	0.703438	0.0757474	9.62835	0.494825	6.06983e-22	0.674276	0.168963	0.454648	8.75113	2.11219e-18	5.16368e-13	0.02868	0.0110982	0.0462618	-0.77606	3.19784	0.00139229	0.401119	-3.06011	1	0.00896981	0.323066
ENSG00000178115	GOLGA8Q	golgin A8 family member Q [Source:HGNC Symbol;Acc:HGNC:44408]	protein_coding	15	30552078	30562501	1	0.5	2030	15	0.364176	-0.0107899	0.160563	0.0254033	0.0896397	0.180408	0.0755713	0.21157	0.192048	2.3586	0.0447617	0.0183442	0.228318	0.285711	0.0521292	2.59321	0.00950857	0.0739937	-0.00813371	-0.0132006	-0.0030668	-0.11548	-3.14693	0.00165858	0.434396	-3.20523	1	0.00258456	0.02597
ENSG00000179344	HLA-DQB1	major histocompatibility complex, class II, DQ beta 1 [Source:HGNC Symbol;Acc:HGNC:4944]	protein_coding	6	32659467	32668383	-1	0.5	15610	48	0.212712	0.602728	0.124457	0.614164	0.12866	0.755875	1.79035e-24	0.778764	0.0832136	11.5793	0.606474	5.24923e-31	0.804525	0.0809413	0.64726	11.5477	7.58449e-31	8.32564e-22	0.0371809	0.013523	0.0608388	-1.65502	3.08095	0.00207338	0.46544	-3.43257	1	0.0120698	0.592511
ENSG00000185485	SDHAP1	succinate dehydrogenase complex flavoprotein subunit A pseudogene 1 [Source:HGNC Symbol;Acc:HGNC:32455]	transcribed_unprocessed_pseudogene	3	195959748	195990318	-1	0.5	3423	43	0.280572	0.0656622	0.227886	0.11216	0.366007	0.4448	3.14489e-06	0.466712	0.10857	5.55527	0.21782	2.77186e-08	0.429215	0.299767	0.184225	5.0145	5.31703e-07	6.16328e-05	-0.0173324	-0.0283994	-0.00626536	1.08565	-3.07021	0.00214925	0.46544	-3.4592	1	0.005646	0.128013
ENSG00000170906	NDUFA3	NADH:ubiquinone oxidoreductase subunit A3 [Source:HGNC Symbol;Acc:HGNC:7686]	protein_coding	19	54102728	54109257	1	0.5	3841	37	0.334226	0.120235	0.0850323	0.136038	0.115687	0.332968	0.000302919	0.386011	0.134267	4.49217	0.149004	7.05015e-06	0.418545	0.167266	0.17518	4.63351	3.59509e-06	0.00292504	-0.011704	-0.0192146	-0.00419337	0.197196	-3.05492	0.00226177	0.46544	-3.4983	1	0.00383147	0.0580513
ENSG00000168333	C8orf22	chromosome 8 open reading frame 22 [Source:HGNC Symbol;Acc:HGNC:31745]	protein_coding	8	49054311	49076090	1	0.5	2057	58	0.118572	0.111957	0.232187	0.0984682	0.326515	0.523709	1.92707e-07	0.485965	0.170074	5.95386	0.236162	2.6189e-09	0.440174	0.234428	0.193753	5.22577	1.73435e-07	8.28848e-05	0.0291638	0.0102938	0.0480339	-0.0129739	3.02979	0.00245835	0.472167	-3.59019	1	0.00962705	0.378221
ENSG00000006747	SCIN	scinderin [Source:HGNC Symbol;Acc:HGNC:21695]	protein_coding	7	12570577	12660179	1	0.5	5158	3	0.491519	0.00511779	0.0338879	0.0202579	0.081461	0.0597631	0.0914691	0.256021	0.0569796	2.84111	0.0655469	0.00449574	0.245192	0.327764	0.0601192	2.80136	0.00508872	0.0235007	0.00350406	0.00120762	0.00580049	0.144605	2.99129	0.00279008	0.502389	-3.64271	1	0.00117035	0.00492133
ENSG00000100167	SEPT3	septin 3 [Source:HGNC Symbol;Acc:HGNC:10750]	protein_coding	22	41976272	41998221	1	0.5	2824	10	0.365126	0.0232347	0.0348804	-0.0229958	0.205097	0.125761	0.157664	0.193791	0.120812	2.14209	0.0375548	0.0321859	0.186331	0.204074	0.0347191	1.97362	0.0484248	0.566611	-0.00369294	-0.00613244	-0.00125343	0.039058	-2.96764	0.00301358	0.510712	-3.66065	1	0.00124328	0.00499689
ENSG00000231649	SPATA31B1P	SPATA31 subfamily B member 1, pseudogene [Source:HGNC Symbol;Acc:HGNC:31411]	unprocessed_pseudogene	9	82057647	82063682	-1	0.5	2110	5	0.398191	-0.67713	1.52816	-0.306486	0.53842	0.167787	1.22093e-06	0.244747	0.402087	3.59896	0.059901	0.000319488	0.274326	0.421474	0.075255	4.16473	3.11715e-05	1.65922e-06	-0.000762407	-0.00127431	-0.000250501	0.116678	-2.9197	0.00351759	0.549942	-3.7952	1	0.000254664	0.000207028
ENSG00000088387	DOCK9	dedicator of cytokinesis 9 [Source:HGNC Symbol;Acc:HGNC:14132]	protein_coding	13	98793429	99086625	-1	0.5	3771	18	0.480154	0.0236107	0.0581626	0.00774964	0.133011	0.142094	0.10016	0.19621	0.200916	2.23899	0.0384984	0.0251568	0.208745	0.312066	0.0435744	2.5951	0.00945637	0.0450615	0.00474985	0.00155016	0.00794954	-0.102459	2.91014	0.00362683	0.549942	-3.89465	1	0.00163156	0.00981932
ENSG00000225843	NIPA2P1	non imprinted in Prader-Willi/Angelman syndrome 2 pseudogene 1 [Source:HGNC Symbol;Acc:HGNC:42041]	processed_pseudogene	7	91320128	91321103	-1	0.5	2564	22	0.354631	0.0414591	0.0487968	0.00372776	0.101948	0.118231	0.048324	0.260405	0.141947	2.93485	0.0678108	0.00333707	0.264732	0.313293	0.0700831	3.03221	0.00242766	0.0234412	0.00728975	0.00229874	0.0122808	-0.147907	2.86329	0.00420816	0.606186	-4.06089	1	0.00254584	0.0254638
ENSG00000103254	FAM173A	family with sequence similarity 173 member A [Source:HGNC Symbol;Acc:HGNC:14152]	protein_coding	16	720581	722601	1	0.5	2836	16	0.361589	0.0507074	0.0447108	0.0599347	0.0907573	0.196853	0.192867	0.21612	0.10239	2.40168	0.0467077	0.0163198	0.273158	0.190972	0.0746154	2.91051	0.00360834	0.182509	0.00923001	0.00285523	0.0156048	-0.341318	2.83843	0.00454978	0.61392	-4.14709	1	0.00325192	0.0428645
ENSG00000168283	BMI1	BMI1 proto-oncogene, polycomb ring finger [Source:HGNC Symbol;Acc:HGNC:1066]	protein_coding	10	22321211	22331484	1	0.5	1454	7	0.360551	-0.0139268	0.0558885	0.0451155	0.0637112	0.0913637	0.0658838	0.221246	0.197938	2.53038	0.0489498	0.0113939	0.298625	0.185638	0.089177	3.21958	0.00128378	0.122008	0.00481784	0.00146224	0.00817344	-0.106137	2.81464	0.00490011	0.61392	-4.15182	1	0.00171112	0.010466
ENSG00000196735	HLA-DQA1	major histocompatibility complex, class II, DQ alpha 1 [Source:HGNC Symbol;Acc:HGNC:4942]	protein_coding	6	32628179	32647062	1	0.5	15607	44	0.328055	0.380498	0.0769026	0.345438	0.152086	0.502427	2.16001e-12	0.626774	0.0694379	8.0294	0.392846	9.79503e-16	0.587496	0.182961	0.345151	7.20054	5.99726e-13	8.74362e-09	0.0241783	0.00733784	0.0410188	-0.868336	2.81458	0.00490113	0.61392	-4.21652	1	0.00859159	0.30049
ENSG00000167625	ZNF526	zinc finger protein 526 [Source:HGNC Symbol;Acc:HGNC:29415]	protein_coding	19	42220271	42228201	1	0.5	1805	16	0.297458	0.0360725	0.0287087	0.0380514	0.0932073	0.134216	0.0263257	0.2195	0.132271	2.4357	0.0481802	0.0148631	0.18627	0.229687	0.0346965	2.00915	0.0445216	0.441321	0.00891843	0.00260922	0.0152276	-0.373694	2.77112	0.00560478	0.651427	-4.331	1	0.00321847	0.0416061
ENSG00000137868	STRA6	stimulated by retinoic acid 6 [Source:HGNC Symbol;Acc:HGNC:30650]	protein_coding	15	74179466	74212267	-1	0.5	1810	8	0.371521	0.0611856	0.0238261	0.0618323	0.0697976	0.142764	0.00180968	0.358139	0.108078	4.09149	0.128263	4.28617e-05	0.32111	0.161325	0.103112	3.44532	0.000570383	0.0988544	0.00906571	0.0026395	0.0154919	0.0354953	2.76559	0.00570044	0.651427	-4.35238	1	0.00327817	0.0436994
ENSG00000250342	SNRPCP16	small nuclear ribonucleoprotein polypeptide C pseudogene 16 [Source:HGNC Symbol;Acc:HGNC:49831]	processed_pseudogene	4	9051842	9052051	-1	0.5	2156	23	0.309057	0.00274906	0.194245	-0.00705382	0.307343	0.296666	0.0306547	0.259462	0.178763	2.9728	0.0673203	0.00295099	0.290359	0.207055	0.0843085	3.15078	0.00162835	0.131199	-0.0122522	-0.0209926	-0.00351176	-0.115848	-2.74804	0.00601442	0.651427	-4.39982	1	0.00445894	0.0807076
ENSG00000176945	MUC20	mucin 20, cell surface associated [Source:HGNC Symbol;Acc:HGNC:23282]	protein_coding	3	195720882	195741123	1	0.5	3567	33	0.28809	0.198282	0.102565	0.104675	0.268985	0.404114	1.7575e-08	0.528571	0.120004	6.50054	0.279388	8.00336e-11	0.444034	0.25019	0.197167	5.33786	9.40521e-08	3.7297e-05	-0.0160872	-0.0275841	-0.00459043	0.350219	-2.74313	0.00610501	0.651427	-4.40795	1	0.00586527	0.138157
ENSG00000196196	HRCT1	histidine rich carboxyl terminus 1 [Source:HGNC Symbol;Acc:HGNC:33872]	protein_coding	9	35906192	35907141	1	0.5	2134	59	0.206914	0.0387464	0.110121	-0.273245	0.618803	0.462152	0.0089941	0.274248	0.1866	3.12947	0.0752119	0.00175122	0.32955	0.294829	0.108603	3.90106	9.57708e-05	0.00337233	0.0186574	0.00511477	0.0321999	-0.226731	2.70078	0.00693832	0.672679	-4.52095	1	0.00690902	0.190923
ENSG00000134365	CFHR4	complement factor H related 4 [Source:HGNC Symbol;Acc:HGNC:16979]	protein_coding	1	196850241	196918972	1	0.5	2468	32	0.275684	0.147369	0.0526764	0.111195	0.132997	0.269107	8.00647e-05	0.419647	0.105527	4.88306	0.176103	1.04453e-06	0.402219	0.216409	0.16178	4.61834	3.86819e-06	0.00144708	0.0157243	0.00427755	0.027171	-0.200522	2.69296	0.00710297	0.672679	-4.55314	1	0.00583973	0.139489
ENSG00000025156	HSF2	heat shock transcription factor 2 [Source:HGNC Symbol;Acc:HGNC:5225]	protein_coding	6	122399546	122433119	1	0.5	3172	44	0.358038	0.0301433	0.0876322	0.01808	0.168188	0.157459	0.0227453	0.278805	0.155328	3.17379	0.0777323	0.00150463	0.294595	0.331133	0.0867862	3.44696	0.000566929	0.00556569	-0.00742318	-0.0128345	-0.00201188	0.164921	-2.68924	0.00718255	0.672679	-4.55012	1	0.0027603	0.0303594
ENSG00000100197	CYP2D6	cytochrome P450 family 2 subfamily D member 6 [Source:HGNC Symbol;Acc:HGNC:2625]	protein_coding	22	42126499	42130906	-1	0.5	2908	12	0.441836	0.213856	0.111667	0.223688	0.217092	0.26948	9.81502e-09	0.5303	0.148243	6.55806	0.281218	5.45108e-11	0.570942	0.220693	0.325975	7.25998	3.87146e-13	2.12664e-09	0.0126123	0.00339735	0.0218272	-0.156778	2.68314	0.00731483	0.672679	-4.55778	1	0.00470104	0.0865269
ENSG00000206013	IFITM5	interferon induced transmembrane protein 5 [Source:HGNC Symbol;Acc:HGNC:16644]	protein_coding	11	298200	299526	-1	0.5	2086	8	0.365334	0.0205625	0.0486548	0.0449367	0.0409215	0.138234	0.190926	0.193148	0.15949	2.15116	0.037306	0.0314633	0.283276	0.171641	0.0802451	3.03969	0.0023682	0.196132	0.00713378	0.0018933	0.0123743	0.0420363	2.66864	0.00763769	0.672679	-4.60642	1	0.00267314	0.0285424
ENSG00000151893	CACUL1	CDK2 associated cullin domain 1 [Source:HGNC Symbol;Acc:HGNC:23727]	protein_coding	10	118674167	118755249	-1	0.5	2817	18	0.390583	0.0156817	0.066461	-0.00542377	0.153125	0.161564	0.241293	0.18744	0.160196	2.09634	0.0351336	0.0360516	0.144832	0.286858	0.0209764	1.55265	0.120508	0.328363	-0.00765633	-0.0132869	-0.00202575	0.0133791	-2.66569	0.00770511	0.672679	-4.61936	1	0.0028722	0.033289
ENSG00000167515	TRAPPC2L	trafficking protein particle complex 2 like [Source:HGNC Symbol;Acc:HGNC:30887]	protein_coding	16	88856220	88862686	1	0.5	3701	36	0.235686	0.0718041	0.0979183	0.151944	0.111385	0.425523	0.000610784	0.361955	0.168796	4.21858	0.131011	2.45847e-05	0.385747	0.187851	0.148801	4.21127	2.53938e-05	0.00827743	-0.0161384	-0.0281362	-0.00414052	-0.404008	-2.63692	0.00838914	0.695649	-4.6947	1	0.0061209	0.15095
ENSG00000177200	CHD9	chromodomain helicase DNA binding protein 9 [Source:HGNC Symbol;Acc:HGNC:25701]	protein_coding	16	53055033	53329150	1	0.5	3358	12	0.37955	5.07514e-05	0.119618	0.0446971	0.0668795	0.163625	0.16005	0.197636	0.17971	2.24102	0.0390602	0.0250246	0.276261	0.182077	0.0763203	2.96554	0.00302152	0.208642	-0.00753793	-0.0131622	-0.00191363	-0.0302038	-2.62739	0.00862753	0.695649	-4.71788	1	0.00286899	0.0330393
ENSG00000065621	GSTO2	glutathione S-transferase omega 2 [Source:HGNC Symbol;Acc:HGNC:23064]	protein_coding	10	104268873	104304945	1	0.5	2573	40	0.278515	0.129604	0.0962739	0.087198	0.20043	0.356473	9.93614e-05	0.394369	0.163669	4.66105	0.155527	3.14597e-06	0.405043	0.25098	0.16406	4.7871	1.69204e-06	0.000392883	-0.01445	-0.0253006	-0.00359952	-0.488062	-2.61072	0.00905919	0.695649	-4.76182	1	0.00553553	0.123081
ENSG00000174156	GSTA3	glutathione S-transferase alpha 3 [Source:HGNC Symbol;Acc:HGNC:4628]	protein_coding	6	52896639	52909685	-1	0.5	3170	28	0.422719	-0.00180324	0.0494003	0.0284709	0.128455	0.128095	0.388047	0.183251	0.0825396	2.01317	0.033581	0.0440965	0.224686	0.331793	0.0504839	2.47593	0.013289	0.0355565	-0.00593734	-0.0104005	-0.00147421	-0.205402	-2.60791	0.00913362	0.695649	-4.76626	1	0.00227647	0.0206965
ENSG00000227958	AL390778.1		lincRNA	9	135204722	135237597	-1	0.5	3920	22	0.36561	0.0346736	0.0952524	0.0516586	0.0726578	0.2432	0.044313	0.225346	0.213674	2.57367	0.0507806	0.0100625	0.278175	0.209885	0.0773811	3.1013	0.00192671	0.126676	-0.00873257	-0.0153008	-0.00216429	0.263608	-2.60635	0.00917552	0.695649	-4.77374	1	0.00335065	0.0451445
ENSG00000259031	AL845552.2		lincRNA	14	100538939	100540409	1	0.5	2780	52	0.238012	0.0435901	0.0776016	0.106759	0.19589	0.458336	0.0522729	0.26907	0.0996581	3.00684	0.0723985	0.00263982	0.368536	0.276211	0.135818	4.1457	3.38781e-05	0.00170029	-0.0138942	-0.0244095	-0.00337892	-0.839794	-2.59032	0.00961326	0.710149	-4.81465	1	0.00536448	0.115568
ENSG00000233555	AL591438.1		processed_pseudogene	9	63581254	63581834	-1	0.5	156	7	0.0306051	0.111355	0.220621	-0.0629584	0.600126	0.173927	2.31991e-07	0.4516	0.219171	5.67677	0.203943	1.37265e-08	0.403353	0.338912	0.162694	5.24306	1.57932e-07	1.806e-06	0.0004202	9.99637e-05	0.000740436	-1.82837	2.57233	0.010127	0.725809	-4.77043	1	0.000153273	7.86161e-05
ENSG00000100427	MLC1	megalencephalic leukoencephalopathy with subcortical cysts 1 [Source:HGNC Symbol;Acc:HGNC:17082]	protein_coding	22	50059391	50085902	-1	0.5	3804	17	0.471149	0.045049	0.0435781	0.0482146	0.129295	0.153859	0.0128545	0.314628	0.0810929	3.54494	0.0989905	0.000392704	0.28417	0.262758	0.0807528	3.26937	0.00107787	0.0404281	-0.0047267	-0.00834654	-0.00110686	0.0387393	-2.55983	0.0104983	0.725809	-4.85779	1	0.00184603	0.0127482
ENSG00000116035	VAX2	ventral anterior homeobox 2 [Source:HGNC Symbol;Acc:HGNC:12661]	protein_coding	2	70900590	70933446	1	0.5	3138	17	0.449282	0.027082	0.21912	0.0807747	0.116631	0.146787	3.21931e-05	0.382035	0.256632	4.57547	0.14595	4.75161e-06	0.345631	0.324499	0.119461	4.20844	2.57142e-05	0.000779298	-0.00752236	-0.0133151	-0.00172958	-0.334046	-2.54571	0.010932	0.725809	-4.9138	1	0.00295495	0.0340084
ENSG00000162836	ACP6	acid phosphatase 6, lysophosphatidic [Source:HGNC Symbol;Acc:HGNC:29609]	protein_coding	1	147629652	147670496	-1	0.5	1560	22	0.251068	0.171849	0.0891286	0.230235	0.228256	0.325009	2.11316e-06	0.462956	0.139721	5.56297	0.214329	2.65216e-08	0.495302	0.314513	0.245324	5.93426	2.95175e-09	3.90507e-07	0.0157514	0.00361796	0.0278848	0.617057	2.54493	0.0109563	0.725809	-4.93841	1	0.00619008	0.156193
ENSG00000189045	ANKDD1B	ankyrin repeat and death domain containing 1B [Source:HGNC Symbol;Acc:HGNC:32525]	protein_coding	5	75611459	75671846	1	0.5	2925	18	0.347386	0.0643129	0.0398168	0.0887266	0.170555	0.21538	0.000634704	0.361625	0.16626	4.21431	0.130773	2.50548e-05	0.308139	0.281222	0.0949497	3.43178	0.000599631	0.015362	-0.00879524	-0.0155812	-0.0020093	0.17489	-2.54085	0.0110849	0.725809	-4.91112	1	0.00346169	0.0452833
ENSG00000214872	SMTNL1	smoothelin like 1 [Source:HGNC Symbol;Acc:HGNC:32394]	protein_coding	11	57542641	57550274	1	0.5	2915	51	0.299483	0.0900175	0.186557	0.198166	0.112374	0.317169	0.000247618	0.387758	0.150459	4.51717	0.150356	6.26704e-06	0.506704	0.0928086	0.256749	5.72406	1.04011e-08	5.45336e-05	0.0146426	0.00329471	0.0259905	0.418324	2.52956	0.0114477	0.732909	-4.97137	1	0.00578929	0.134984
ENSG00000197847	SLC22A20	solute carrier family 22 member 20 [Source:HGNC Symbol;Acc:HGNC:29867]	transcribed_unitary_pseudogene	11	65213840	65242757	1	0.5	1846	21	0.266257	0.0128598	0.103495	0.0142803	0.129939	0.201411	0.0630996	0.217438	0.21247	2.4711	0.0472791	0.0134698	0.202149	0.311355	0.0408642	2.21694	0.026627	0.0827598	-0.00883762	-0.0157873	-0.00188789	-0.0555528	-2.49292	0.0126981	0.764004	-5.06216	1	0.00354528	0.0505154
ENSG00000151470	C4orf33	chromosome 4 open reading frame 33 [Source:HGNC Symbol;Acc:HGNC:27025]	protein_coding	4	129093317	129116640	1	0.5	2711	22	0.45626	0.155582	0.122927	0.163202	0.065866	0.180444	3.94275e-06	0.43674	0.20884	5.26964	0.190742	1.36695e-07	0.4304	0.126177	0.185244	4.7352	2.18839e-06	0.00275024	-0.00633603	-0.0113258	-0.00134628	0.013602	-2.48932	0.0128276	0.764004	-5.01027	1	0.00254514	0.0230337
ENSG00000141295	SCRN2	secernin 2 [Source:HGNC Symbol;Acc:HGNC:30381]	protein_coding	17	47837692	47841333	-1	0.5	2498	42	0.358187	0.0250082	0.0741225	0.0786071	0.171937	0.181015	0.122708	0.18075	0.208874	2.06634	0.0326705	0.0387966	0.30896	0.229298	0.0954563	3.55039	0.000384666	0.031643	0.00832249	0.00174386	0.0149011	0.0383537	2.48005	0.0131656	0.764004	-5.09955	1	0.00335594	0.0457599
ENSG00000242110	AMACR	alpha-methylacyl-CoA racemase [Source:HGNC Symbol;Acc:HGNC:451]	protein_coding	5	33986178	34008108	-1	0.5	3529	43	0.343805	0.118349	0.0581078	0.186028	0.162122	0.262139	0.000521668	0.380338	0.120186	4.39275	0.144657	1.11926e-05	0.454944	0.245352	0.206974	5.40003	6.66283e-08	3.06565e-05	-0.0126926	-0.0227488	-0.00263638	0.455045	-2.47433	0.0133779	0.764004	-5.11161	1	0.00513027	0.106495
ENSG00000267940	AC022762.2		lincRNA	11	6201901	6203253	-1	0.5	4962	54	0.219817	-0.013881	0.060289	0.0679971	0.269848	0.496821	0.195114	0.205979	0.138426	2.29494	0.0424273	0.0217366	0.327626	0.347993	0.107339	4.23172	2.31908e-05	0.000168738	-0.013955	-0.0250178	-0.00289225	-0.177956	-2.47291	0.0134311	0.764004	-5.10683	1	0.00564382	0.126752
ENSG00000168582	CRYGA	crystallin gamma A [Source:HGNC Symbol;Acc:HGNC:2408]	protein_coding	2	208160740	208163576	-1	0.5	2792	4	0.425187	-0.0135011	0.0409384	-0.0613111	0.0765428	0.0624303	0.0999569	0.247134	0.0863341	2.75438	0.0610753	0.00588038	0.167034	0.169407	0.0279003	1.73657	0.0824629	0.549583	0.00124714	0.000257484	0.0022368	0.0864977	2.47043	0.0135245	0.764004	-5.03117	1	0.00050176	0.000849818
ENSG00000186684	CYP27C1	cytochrome P450 family 27 subfamily C member 1 [Source:HGNC Symbol;Acc:HGNC:33480]	protein_coding	2	127184120	127220078	-1	0.5	3351	28	0.402979	0.0194901	0.0867883	0.0351962	0.0695216	0.141916	0.0715136	0.252849	0.122295	2.82946	0.0639325	0.00466273	0.317369	0.173367	0.100723	3.40643	0.00065819	0.0989574	-0.00799547	-0.0144126	-0.00157829	-0.102211	-2.44254	0.0146149	0.770847	-5.19302	1	0.00327356	0.0436568
ENSG00000268101	CYP2G2P	cytochrome P450 family 2 subfamily G member 2, pseudogene [Source:HGNC Symbol;Acc:HGNC:15653]	unprocessed_pseudogene	19	41050449	41062444	-1	0.5	2405	65	0.214659	0.341311	0.171028	0.261266	0.327017	0.544222	1.90151e-13	0.606407	0.204505	8.09027	0.36773	5.95333e-16	0.593361	0.258264	0.352077	7.9482	1.89245e-15	9.80178e-12	0.0164604	0.00323909	0.0296818	-0.437308	2.44066	0.0146911	0.770847	-5.17442	1	0.00674511	0.176905
ENSG00000232880	NDUFB4P10	NADH:ubiquinone oxidoreductase subunit B4 pseudogene 10 [Source:HGNC Symbol;Acc:HGNC:45258]	processed_pseudogene	20	45388347	45388705	-1	0.5	2648	16	0.355912	0.0679231	0.075033	0.070714	0.0620673	0.210539	0.00114928	0.342973	0.178819	4.00128	0.11763	6.30011e-05	0.346594	0.161143	0.120128	3.78998	0.000150662	0.039402	0.00686692	0.001347	0.0123868	-0.157141	2.43877	0.0147681	0.770847	-5.1932	1	0.00281573	0.0317192
ENSG00000173209	AHSA2	activator of HSP90 ATPase homolog 2 [Source:HGNC Symbol;Acc:HGNC:20437]	protein_coding	2	61177418	61191203	1	0.5	2331	26	0.433123	0.00455269	0.0859138	0.0573282	0.210347	0.151372	0.00232715	0.353365	0.0989801	4.03442	0.124867	5.47379e-05	0.332976	0.252631	0.110873	3.8293	0.000128506	0.0094352	-0.0063517	-0.0114717	-0.00123168	-0.205415	-2.43198	0.0150476	0.770847	-5.203	1	0.00261167	0.0269225
ENSG00000184925	LCN12	lipocalin 12 [Source:HGNC Symbol;Acc:HGNC:28733]	protein_coding	9	136949551	136955497	1	0.5	1956	66	0.235545	0.0408026	0.0235295	0.0639877	0.16627	0.34084	0.116801	0.247364	0.0535329	2.73727	0.0611891	0.00619522	0.305979	0.184847	0.0936229	3.3067	0.000944011	0.114909	0.0123135	0.00238257	0.0222444	-0.705293	2.43071	0.0151003	0.770847	-5.21244	1	0.00506635	0.102619
ENSG00000161640	SIGLEC11	sialic acid binding Ig like lectin 11 [Source:HGNC Symbol;Acc:HGNC:15622]	protein_coding	19	49948985	49961172	-1	0.5	2887	25	0.429658	0.085768	0.0486605	0.107403	0.131339	0.156225	0.00204281	0.359131	0.0865645	4.09346	0.128975	4.24992e-05	0.430485	0.155939	0.185317	4.82379	1.40854e-06	0.00140891	-0.00752124	-0.0136019	-0.00144053	0.0975989	-2.4248	0.0153479	0.770847	-5.23677	1	0.00310188	0.0392498
ENSG00000234378	AC098828.3		lincRNA	2	20063856	20106829	-1	0.5	3253	27	0.4119	-0.00811512	0.0485164	-0.0163328	0.130274	0.149762	0.287203	0.187628	0.136148	2.08067	0.0352041	0.0374645	0.223191	0.254898	0.0498141	2.42726	0.0152133	0.235199	-0.00653609	-0.0118716	-0.00120054	0.116098	-2.40149	0.0163608	0.770847	-5.28866	1	0.00272166	0.0299577
ENSG00000165886	UBTD1	ubiquitin domain containing 1 [Source:HGNC Symbol;Acc:HGNC:25683]	protein_coding	10	97498868	97571209	1	0.5	2578	20	0.588457	-0.0150226	0.102918	-0.0124147	0.0643966	0.052103	0.00957306	0.245708	0.257056	2.85416	0.0603726	0.00431504	0.174229	0.224631	0.0303556	1.89901	0.0575631	0.534591	0.00064942	0.000118895	0.00117994	0.266097	2.39973	0.0164397	0.770847	-5.19696	1	0.000264668	0.00023358
ENSG00000241945	PWP2	PWP2, small subunit processome component [Source:HGNC Symbol;Acc:HGNC:9711]	protein_coding	21	44107290	44131181	1	0.5	3400	9	0.416717	0.0410264	0.0745683	0.0681685	0.0888373	0.117512	0.0125005	0.275437	0.209378	3.1683	0.0758653	0.00153334	0.337758	0.261067	0.114081	3.74335	0.000181582	0.00904548	0.00510498	0.000930751	0.00927921	-0.417047	2.3975	0.0165396	0.770847	-5.28503	1	0.00212901	0.0178523
ENSG00000276747	PADI6	peptidyl arginine deiminase 6 [Source:HGNC Symbol;Acc:HGNC:20449]	protein_coding	1	17372196	17401699	1	0.5	2879	64	0.213956	0.0331281	0.0888494	0.0176832	0.205604	0.49815	0.0399907	0.274441	0.116568	3.07753	0.0753181	0.00208725	0.265972	0.222771	0.0707413	2.90332	0.00369226	0.180312	0.0140282	0.00255247	0.025504	0.970479	2.39642	0.0165885	0.770847	-5.2928	1	0.00585453	0.13641
ENSG00000270232	MTCYBP22	mitochondrially encoded cytochrome b pseudogene 22 [Source:HGNC Symbol;Acc:HGNC:51979]	processed_pseudogene	5	100045928	100046374	-1	0.5	3008	32	0.228562	-0.00637095	0.0616801	0.0561918	0.123989	0.249773	0.0829685	0.252989	0.0944955	2.82288	0.0640035	0.0047595	0.308178	0.24757	0.0949734	3.38965	0.000699827	0.0284112	0.0120582	0.00219398	0.0219223	0.0317365	2.39641	0.0165889	0.770847	-5.29999	1	0.00503229	0.102247
ENSG00000196743	GM2A	GM2 ganglioside activator [Source:HGNC Symbol;Acc:HGNC:4367]	protein_coding	5	151212150	151270440	1	0.5	2980	5	0.42261	-0.0380369	0.106285	0.0188954	0.0721747	0.107513	0.104081	0.212507	0.175457	2.37421	0.0451594	0.0175866	0.196726	0.184527	0.0387013	2.09724	0.0359724	0.607759	-0.00394079	-0.00719406	-0.000687532	0.138921	-2.37469	0.0175972	0.804724	-5.32869	1	0.00165894	0.0106087
ENSG00000228696	ARL17B	ADP ribosylation factor like GTPase 17B [Source:HGNC Symbol;Acc:HGNC:32387]	protein_coding	17	46274784	46361797	-1	0.5	4091	19	0.315124	0.005803	0.0614437	-0.00199244	0.23374	0.202046	0.0156997	0.295913	0.138525	3.35569	0.0875646	0.000791679	0.272661	0.34118	0.0743442	3.32555	0.000882448	0.00487094	0.00792854	0.00131685	0.0145402	0.342322	2.35084	0.0187656	0.844747	-5.40086	1	0.0033728	0.0452765
ENSG00000250312	ZNF718	zinc finger protein 718 [Source:HGNC Symbol;Acc:HGNC:26889]	protein_coding	4	124480	163989	1	0.5	1693	6	0.282467	0.052945	0.0475021	0.0628197	0.139877	0.145536	0.00520671	0.319439	0.15722	3.65598	0.102041	0.000256197	0.281981	0.316547	0.0795131	3.19369	0.00140468	0.0118832	-0.00837486	-0.0154236	-0.00132614	0.222553	-2.32921	0.0198831	0.85235	-5.46621	1	0.0035958	0.0530178
ENSG00000076351	SLC46A1	solute carrier family 46 member 1 [Source:HGNC Symbol;Acc:HGNC:30521]	protein_coding	17	28394756	28407197	-1	0.5	1784	3	0.461455	0.0428941	0.0163033	0.0463738	0.0370014	0.0659011	0.0107762	0.31598	0.0988141	3.57194	0.0998433	0.000354351	0.307464	0.20635	0.0945342	3.38819	0.000703559	0.0781055	-0.0026422	-0.00487096	-0.000413442	-0.173011	-2.32404	0.0201586	0.85235	-5.36472	1	0.00113565	0.00420911
ENSG00000254331	CKS1BP7	CDC28 protein kinase regulatory subunit 1B pseudogene 7 [Source:HGNC Symbol;Acc:HGNC:1999]	processed_pseudogene	8	80644939	80645173	-1	0.5	2262	3	0.386376	0.0470104	0.0185523	-0.0076307	0.140046	0.105774	0.0502487	0.277926	0.0559016	3.09386	0.077243	0.0019757	0.28756	0.320068	0.0826905	3.41723	0.000632622	0.00463452	-0.00585351	-0.0108087	-0.000898305	0.140733	-2.31577	0.0206063	0.85235	-5.49393	1	0.00252758	0.0260163
ENSG00000184164	CRELD2	cysteine rich with EGF like domains 2 [Source:HGNC Symbol;Acc:HGNC:28150]	protein_coding	22	49918167	49927540	1	0.5	4322	16	0.417352	-0.00316788	0.0178212	0.0349665	0.0785493	0.0912869	0.0456067	0.190987	0.163962	2.13696	0.0364761	0.0326016	0.251476	0.171009	0.06324	2.70155	0.00690177	0.359954	0.00405027	0.00060064	0.00749989	0.0752145	2.30172	0.0213872	0.85235	-5.50673	1	0.00175919	0.0121158
ENSG00000225356	AC093840.1		processed_pseudogene	4	181522666	181523001	1	0.5	4018	84	0.144074	0.00358786	0.0252235	0.119107	0.312727	0.731715	0.0682663	0.261775	0.0844886	2.92316	0.0685261	0.00346503	0.485187	0.195072	0.235406	5.63299	1.77113e-08	3.13648e-05	-0.0184964	-0.0343164	-0.00267642	0.0911867	-2.29204	0.0219399	0.85235	-5.53961	1	0.00807094	0.260558
ENSG00000064201	TSPAN32	tetraspanin 32 [Source:HGNC Symbol;Acc:HGNC:13410]	protein_coding	11	2301997	2318200	1	0.5	3914	16	0.359941	-0.00620725	0.0256845	-0.0552185	0.244742	0.213373	0.0880814	0.191948	0.183433	2.18093	0.0368442	0.0291887	0.148492	0.397511	0.02205	1.77958	0.0751455	0.0150071	0.00763697	0.00109798	0.014176	-0.0956	2.28956	0.0220837	0.85235	-5.54921	1	0.00333571	0.044859
ENSG00000119457	SLC46A2	solute carrier family 46 member 2 [Source:HGNC Symbol;Acc:HGNC:16055]	protein_coding	9	112878920	112890913	-1	0.5	2840	10	0.322988	-0.0348336	0.103431	-0.0392449	0.25495	0.233172	0.0786442	0.251857	0.111432	2.81041	0.063432	0.00494787	0.32228	0.277466	0.103864	3.71754	0.000201174	0.00830205	-0.00840159	-0.0156211	-0.00118202	-0.00537483	-2.28135	0.022565	0.85235	-5.56857	1	0.00368297	0.0547538
ENSG00000251647	AC114781.4		processed_pseudogene	4	83377363	83378076	-1	0.5	2880	55	0.19753	0.0141294	0.0782592	0.113179	0.131782	0.476473	0.17645	0.213648	0.133368	2.36667	0.0456456	0.0179488	0.362063	0.201939	0.13109	4.03392	5.48534e-05	0.0142955	0.0129776	0.00182068	0.0241345	-0.181792	2.2803	0.0226273	0.85235	-5.5661	1	0.00569184	0.129504
ENSG00000150457	LATS2	large tumor suppressor kinase 2 [Source:HGNC Symbol;Acc:HGNC:6515]	protein_coding	13	20973032	21061547	-1	0.5	3721	61	0.230842	0.0127935	0.0530348	0.0796688	0.203348	0.453666	0.0865138	0.242837	0.132302	2.71796	0.0589698	0.00656849	0.298072	0.23275	0.0888467	3.27607	0.00105264	0.0621498	0.0133497	0.00182536	0.0248741	0.477859	2.27089	0.023191	0.85235	-5.59298	1	0.00587933	0.139715
ENSG00000184389	A3GALT2	alpha 1,3-galactosyltransferase 2 [Source:HGNC Symbol;Acc:HGNC:30005]	protein_coding	1	33306766	33321098	-1	0.5	2208	2	0.381645	0.0106058	0.0641646	0.0454965	0.0766949	0.0892352	0.0870205	0.246926	0.111232	2.76014	0.0609722	0.00577762	0.282724	0.224177	0.0799328	3.14594	0.00165556	0.0900123	0.00524069	0.000714265	0.00976711	-0.106311	2.26973	0.0232615	0.85235	-5.59981	1	0.00230877	0.0217277
ENSG00000242086	LINC00969	long intergenic non-protein coding RNA 969 [Source:HGNC Symbol;Acc:HGNC:48729]	lincRNA	3	195658062	195739964	1	0.5	3722	33	0.273707	0.203848	0.125485	0.303253	0.204278	0.473115	1.37594e-06	0.469131	0.142552	5.64789	0.220084	1.6243e-08	0.638834	0.152613	0.408109	8.01522	1.0994e-15	8.25772e-11	-0.0151031	-0.0281694	-0.00203682	0.876101	-2.26598	0.0234906	0.85235	-5.60175	1	0.00666601	0.178752
ENSG00000122417	ODF2L	outer dense fiber of sperm tails 2 like [Source:HGNC Symbol;Acc:HGNC:29225]	protein_coding	1	86346824	86396342	-1	0.5	3016	18	0.344207	0.031796	0.0679401	0.0433369	0.125482	0.170402	0.211665	0.209678	0.11653	2.31922	0.0439649	0.020383	0.239698	0.246006	0.057455	2.6178	0.00884994	0.199353	0.00708343	0.000939922	0.0132269	-0.430423	2.26031	0.0238398	0.85235	-5.6091	1	0.00313391	0.0390786
ENSG00000213014	VN2R17P	vomeronasal 2 receptor 17 pseudogene [Source:HGNC Symbol;Acc:HGNC:33223]	processed_pseudogene	19	56317177	56318008	-1	0.5	3715	27	0.360401	-0.147438	0.367636	-0.0118023	0.17143	0.242423	0.02286	0.260305	0.200952	2.98642	0.0677589	0.00282262	0.170246	0.402258	0.0289838	2.04172	0.0411796	0.00875547	-0.00716828	-0.0133875	-0.000949049	-0.414972	-2.25954	0.023888	0.85235	-5.61517	1	0.00317256	0.040398
ENSG00000135114	OASL	2'-5'-oligoadenylate synthetase like [Source:HGNC Symbol;Acc:HGNC:8090]	protein_coding	12	121019111	121039242	-1	0.5	2425	39	0.222224	0.0787579	0.0738805	0.0278385	0.175863	0.357903	0.00461568	0.328555	0.130135	3.76056	0.107948	0.000169532	0.292941	0.22011	0.0858144	3.20063	0.00137127	0.0987658	0.0138577	0.0018296	0.0258858	0.326766	2.25858	0.0239477	0.85235	-5.61836	1	0.00613633	0.151445
ENSG00000261357	AC099518.2		lincRNA	16	19065991	19066694	1	0.5	1871	9	0.353334	0.0199913	0.0828326	-0.00328608	0.155342	0.124465	0.068761	0.224672	0.177737	2.52408	0.0504773	0.0116	0.255648	0.332741	0.0653558	2.9703	0.0029751	0.0177641	0.00556171	0.000733907	0.0103895	0.0189277	2.2584	0.0239591	0.85235	-5.62499	1	0.00246257	0.0246966
ENSG00000246067	RAB30-AS1	RAB30 antisense RNA 1 (head to head) [Source:HGNC Symbol;Acc:HGNC:48672]	lincRNA	11	83072066	83106719	1	0.5	3074	24	0.358956	0.174147	0.163002	0.205465	0.1411	0.240015	4.87157e-06	0.405958	0.272079	4.92857	0.164802	8.28322e-07	0.472514	0.254507	0.22327	5.55431	2.78716e-08	1.61407e-05	-0.0127679	-0.0238522	-0.00168351	-0.18167	-2.25813	0.0239755	0.85235	-5.62607	1	0.00565484	0.130355
ENSG00000128045	RASL11B	RAS like family 11 member B [Source:HGNC Symbol;Acc:HGNC:23804]	protein_coding	4	52862290	52866835	1	0.5	2656	8	0.446978	-0.0094051	0.0831588	0.00855977	0.0831615	0.0751298	0.0386068	0.239879	0.198086	2.77834	0.0575418	0.00546382	0.215052	0.288329	0.0462473	2.42112	0.0154728	0.116392	0.00426628	0.000535371	0.00799719	-0.0756245	2.24169	0.02502	0.85235	-5.6525	1	0.00190277	0.0144508
ENSG00000224451	ATP5F1P1	ATP synthase, H+ transporting, mitochondrial Fo complex subunit B1 pseudogene 1 [Source:HGNC Symbol;Acc:HGNC:39742]	processed_pseudogene	13	51598416	51599460	1	0.5	1741	36	0.206058	0.0605087	0.0306383	0.0792764	0.210943	0.385494	0.0298436	0.293534	0.0691291	3.2779	0.086162	0.00104584	0.290173	0.233831	0.0842003	3.14485	0.00166174	0.0788356	-0.0125696	-0.0235653	-0.00157395	-0.927221	-2.241	0.0250648	0.85235	-5.65314	1	0.00560958	0.125368
ENSG00000137673	MMP7	matrix metallopeptidase 7 [Source:HGNC Symbol;Acc:HGNC:7174]	protein_coding	11	102520508	102530753	-1	0.5	3582	21	0.289904	0.117349	0.144112	0.243995	0.121103	0.378124	0.000741615	0.368705	0.137665	4.26375	0.135943	2.01029e-05	0.528461	0.120043	0.279272	6.0533	1.4191e-09	1.02382e-05	0.0135152	0.00167762	0.0253528	-0.589451	2.23821	0.0252463	0.85235	-5.6654	1	0.00603914	0.147072
ENSG00000230207	RPL4P5	ribosomal protein L4 pseudogene 5 [Source:HGNC Symbol;Acc:HGNC:35699]	processed_pseudogene	9	7477045	7478320	-1	0.5	4846	13	0.459924	0.00432875	0.081633	0.0327261	0.100075	0.10851	0.0676032	0.23905	0.169285	2.70046	0.0571449	0.00692447	0.316911	0.304349	0.100432	3.59522	0.000324116	0.00572403	0.00368187	0.000456918	0.00690682	0.0739909	2.23814	0.0252511	0.85235	-5.65839	1	0.00164452	0.0107496
ENSG00000099937	SERPIND1	serpin family D member 1 [Source:HGNC Symbol;Acc:HGNC:4838]	protein_coding	22	20773879	20787720	1	0.5	2450	51	0.229348	0.225743	0.159788	0.234782	0.185259	0.48321	2.47879e-11	0.552491	0.223479	7.26541	0.305247	3.71919e-13	0.537438	0.161389	0.288839	6.35549	2.0776e-10	1.13e-06	-0.0172096	-0.0322995	-0.00211981	0.738224	-2.23578	0.0254053	0.85235	-5.674	1	0.00769841	0.240517
ENSG00000244722	RPSAP29	ribosomal protein SA pseudogene 29 [Source:HGNC Symbol;Acc:HGNC:36680]	processed_pseudogene	3	110682286	110683154	-1	0.5	2520	48	0.242122	0.0317833	0.0886086	0.071448	0.156749	0.23655	0.029579	0.199278	0.258737	2.31624	0.0397119	0.020545	0.313741	0.239692	0.0984332	3.53174	0.000412831	0.0364309	0.00898413	0.00110459	0.0168637	0.821071	2.2352	0.0254433	0.85235	-5.66532	1	0.0040197	0.0642731
ENSG00000152595	MEPE	matrix extracellular phosphoglycoprotein [Source:HGNC Symbol;Acc:HGNC:13361]	protein_coding	4	87821411	87846817	1	0.5	2980	17	0.427831	-0.0278363	0.111283	0.0253746	0.128123	0.122501	0.0950027	0.193983	0.22613	2.22074	0.0376294	0.0263684	0.264153	0.305139	0.0697766	2.99402	0.0027533	0.0287003	0.00532079	0.000639366	0.0100022	0.411973	2.22813	0.0259115	0.858059	-5.68906	1	0.00238787	0.0230473
ENSG00000278158	AP001059.3		lincRNA	21	44241847	44242081	1	0.5	3386	27	0.281961	0.00206523	0.0665015	0.0466896	0.075059	0.311138	0.065042	0.230833	0.179218	2.59758	0.0532841	0.00938833	0.298429	0.18513	0.0890598	3.2419	0.00118736	0.12769	0.00865235	0.000972724	0.016332	-0.183649	2.20869	0.0272361	0.876854	-5.72686	1	0.0039177	0.0613887
ENSG00000139344	AMDHD1	amidohydrolase domain containing 1 [Source:HGNC Symbol;Acc:HGNC:28577]	protein_coding	12	95943293	95968716	1	0.5	3706	27	0.369532	0.0945606	0.163363	0.126967	0.200303	0.302336	5.2801e-05	0.396398	0.210758	4.7104	0.157131	2.47235e-06	0.406181	0.289777	0.164983	4.7485	2.04934e-06	0.000315782	-0.0132826	-0.0250769	-0.00148839	0.522925	-2.20778	0.0272998	0.876854	-5.73518	1	0.00601702	0.146653
ENSG00000264193	AC027229.1		processed_pseudogene	18	25953216	25953468	-1	0.5	2308	31	0.277874	0.0550099	0.0854483	-0.0157089	0.251268	0.275945	0.00657418	0.308466	0.171001	3.53805	0.0951515	0.00040309	0.265047	0.261786	0.07025	2.95899	0.00308653	0.0908305	-0.00957168	-0.0180772	-0.00106619	0.388295	-2.20613	0.0274154	0.876854	-5.73373	1	0.00433907	0.0754879
ENSG00000146776	ATXN7L1	ataxin 7 like 1 [Source:HGNC Symbol;Acc:HGNC:22210]	protein_coding	7	105605067	105876604	-1	0.5	3179	180	0.0436361	0.0313507	0.195094	-0.0616132	0.461247	0.944845	0.00145668	0.345804	0.162626	4.00113	0.119581	6.30396e-05	0.335332	0.232728	0.112447	3.76805	0.000164528	0.0164712	-0.0275356	-0.0521302	-0.00294105	0.336829	-2.19481	0.0282179	0.876854	-5.75762	1	0.0125476	0.630034
ENSG00000215771	LRRC37A14P	leucine rich repeat containing 37 member A14, pseudogene [Source:HGNC Symbol;Acc:HGNC:43818]	processed_pseudogene	22	41189727	41190188	-1	0.5	2063	17	0.364232	0.0341208	0.0500431	0.0200352	0.128076	0.0983312	0.0171125	0.278126	0.186606	3.17645	0.0773539	0.0014909	0.238529	0.335912	0.0568959	2.73513	0.00623563	0.0240353	0.00582071	0.00061446	0.011027	-0.187665	2.19176	0.0284379	0.876854	-5.76684	1	0.00265568	0.0283656
ENSG00000196689	TRPV1	transient receptor potential cation channel subfamily V member 1 [Source:HGNC Symbol;Acc:HGNC:12716]	protein_coding	17	3565444	3609411	-1	0.5	3754	18	0.348804	-0.0524435	0.0747639	0.0808565	0.0916663	0.226607	0.0699304	0.205941	0.221787	2.36269	0.0424115	0.0181427	0.294612	0.188881	0.0867963	3.18551	0.001445	0.136503	0.00809541	0.000824553	0.0153663	0.011553	2.1827	0.0290989	0.876854	-5.78966	1	0.00370914	0.0556736
ENSG00000251623	AC139491.5		lincRNA	5	176137157	176155738	1	0.5	2246	55	0.28538	0.0344344	0.0607891	0.0748636	0.126971	0.359554	0.124242	0.241818	0.0786811	2.6751	0.0584759	0.00747074	0.315844	0.246687	0.0997572	3.73842	0.000185178	0.0119013	0.00981555	0.000983787	0.0186473	-0.193635	2.17876	0.0293911	0.876854	-5.79422	1	0.00450554	0.0814856
ENSG00000249647	C5orf66-AS2	C5orf66 antisense RNA 2 [Source:HGNC Symbol;Acc:HGNC:27964]	lincRNA	5	135236234	135248179	-1	0.5	2253	46	0.214392	0.0563526	0.041026	0.0687363	0.199817	0.385002	0.045861	0.275244	0.0970242	3.07068	0.0757593	0.00213574	0.289229	0.326406	0.0836532	3.21196	0.00131831	0.00784628	0.0113428	0.00111534	0.0215702	0.700417	2.17417	0.0297337	0.876854	-5.80563	1	0.00521762	0.109595
ENSG00000212124	TAS2R19	taste 2 receptor member 19 [Source:HGNC Symbol;Acc:HGNC:19108]	protein_coding	12	11021619	11022620	-1	0.5	3588	9	0.440827	-0.0314269	0.0914741	0.0378019	0.0638032	0.0775599	0.0633509	0.171465	0.248266	1.99398	0.0294001	0.0461538	0.256094	0.254073	0.0655841	2.80519	0.00502875	0.118731	0.00396089	0.000366283	0.00755551	0.0769387	2.16014	0.0308036	0.876854	-5.84378	1	0.00183322	0.0137428
ENSG00000075643	MOCOS	molybdenum cofactor sulfurase [Source:HGNC Symbol;Acc:HGNC:18234]	protein_coding	18	36187519	36272157	1	0.5	2502	19	0.303284	0.337523	0.180461	0.369958	0.228791	0.415882	2.89378e-14	0.618749	0.19769	8.35288	0.38285	6.6616e-17	0.628784	0.231242	0.39537	8.09921	5.53157e-16	1.49977e-11	-0.0105204	-0.0200936	-0.000947199	0.246059	-2.15435	0.0312549	0.876854	-5.82327	1	0.00488382	0.0912813
ENSG00000253743	MARK2P11	microtubule affinity regulating kinase 2 pseudogene 11 [Source:HGNC Symbol;Acc:HGNC:39802]	unprocessed_pseudogene	5	157984658	157989990	-1	0.5	3361	10	0.475583	0.0718502	0.112859	0.130749	0.108748	0.173549	0.000236641	0.359465	0.208534	4.28586	0.129215	1.82036e-05	0.468141	0.240424	0.219156	5.57765	2.4379e-08	1.84201e-05	-0.00320669	-0.00613693	-0.000276441	0.130573	-2.14533	0.0319692	0.876854	-5.77648	1	0.00149391	0.0074775
ENSG00000278480	AL391094.1		processed_pseudogene	1	15226373	15227549	1	0.5	3703	45	0.342005	0.0241367	0.0247164	0.0272159	0.165096	0.244191	0.35811	0.190591	0.0677806	2.09445	0.0363248	0.0362195	0.25353	0.244902	0.0642775	2.76442	0.00570239	0.154327	0.0086683	0.000746536	0.0165901	-0.389318	2.14513	0.0319852	0.876854	-5.872	1	0.00404125	0.0662423
ENSG00000213215	OR2F1	olfactory receptor family 2 subfamily F member 1 (gene/pseudogene) [Source:HGNC Symbol;Acc:HGNC:8246]	polymorphic_pseudogene	7	143954844	143997312	1	0.5	1868	25	0.218646	-0.194067	0.402114	-0.00808599	0.287963	0.334216	0.119942	0.1785	0.200863	2.00197	0.0318622	0.0452877	0.317336	0.30731	0.100702	3.63375	0.000279336	0.00636005	-0.0108178	-0.0207169	-0.000918749	0.404503	-2.14233	0.0322096	0.876854	-5.87414	1	0.0050501	0.102648
ENSG00000142675	CNKSR1	connector enhancer of kinase suppressor of Ras 1 [Source:HGNC Symbol;Acc:HGNC:19700]	protein_coding	1	26177403	26189886	1	0.5	1848	13	0.315249	-0.00405885	0.0857332	0.112668	0.137821	0.186323	0.170123	0.191203	0.160023	2.13392	0.0365585	0.0328489	0.378163	0.26777	0.143007	4.381	1.18136e-05	0.00117907	0.00723072	0.000601894	0.0138595	0.228022	2.13839	0.0325282	0.876854	-5.88082	1	0.00338155	0.0458623
ENSG00000230951	GPS2P2	G protein pathway suppressor 2 pseudogene 2 [Source:HGNC Symbol;Acc:HGNC:49623]	processed_pseudogene	3	186772589	186773476	1	0.5	3345	6	0.49818	0.0159951	0.0309553	0.0139893	0.127239	0.0926825	0.0366795	0.233883	0.162045	2.61289	0.0547015	0.008978	0.279564	0.23124	0.0781562	3.0647	0.0021789	0.0814481	0.00421405	0.000344493	0.00808361	-0.0875422	2.13491	0.0328113	0.876854	-5.89372	1	0.00197354	0.0157942
ENSG00000157765	SLC34A2	solute carrier family 34 member 2 [Source:HGNC Symbol;Acc:HGNC:11020]	protein_coding	4	25655301	25678748	1	0.5	2902	44	0.239554	-0.0421977	0.139601	0.108738	0.145032	0.417392	0.27719	0.179308	0.159266	2.0093	0.0321512	0.044505	0.362378	0.195389	0.131318	3.98661	6.7023e-05	0.0175383	0.0108624	0.000876503	0.0208483	0.301405	2.13246	0.0330125	0.876854	-5.891	1	0.00509438	0.103574
ENSG00000105538	RASIP1	Ras interacting protein 1 [Source:HGNC Symbol;Acc:HGNC:24716]	protein_coding	19	48720587	48740721	-1	0.5	3649	43	0.32564	0.291506	0.101005	0.31036	0.107321	0.45337	4.71068e-11	0.597432	0.0840137	7.54098	0.356925	4.66442e-14	0.597916	0.102392	0.357503	7.13815	9.45968e-13	2.99791e-08	0.0162107	0.00130682	0.0311145	0.107981	2.13228	0.0330271	0.876854	-5.8975	1	0.00760353	0.233584
ENSG00000275052	PPP4R3B	protein phosphatase 4 regulatory subunit 3B [Source:HGNC Symbol;Acc:HGNC:29267]	protein_coding	2	55547292	55618880	-1	0.5	3123	16	0.324432	-0.0152717	0.071674	-0.00473186	0.23015	0.236109	0.148801	0.230759	0.0993584	2.55135	0.0532498	0.0107307	0.312269	0.289641	0.0975116	3.57137	0.000355117	0.0111937	0.00595753	0.00047864	0.0114364	0.264755	2.13165	0.0330791	0.876854	-5.86871	1	0.00279477	0.0297034
ENSG00000117143	UAP1	UDP-N-acetylglucosamine pyrophosphorylase 1 [Source:HGNC Symbol;Acc:HGNC:12457]	protein_coding	1	162561506	162599842	1	0.5	3088	74	0.211158	0.00160316	0.118554	0.160505	0.158726	0.473682	0.153602	0.207769	0.145686	2.33091	0.0431679	0.019758	0.441234	0.220962	0.194687	5.13572	2.81063e-07	0.000174104	-0.0128434	-0.0246708	-0.00101596	0.886113	-2.12878	0.0333158	0.876854	-5.90126	1	0.00603395	0.146016
ENSG00000225846	AC112719.1		processed_pseudogene	4	76036750	76037064	-1	0.5	3914	7	0.589184	-0.0542364	0.0752898	-0.0833711	0.264572	0.0946041	0.355907	0.179986	0.109492	1.98843	0.032395	0.0467641	0.0255883	0.332843	0.000654763	0.47142	0.637341	0.198896	0.00413693	0.000315921	0.00795793	-0.0417195	2.12247	0.0338418	0.876854	-5.92315	1	0.00194877	0.0154926
ENSG00000248385	TARM1	T-cell-interacting, activating receptor on myeloid cells 1 [Source:HGNC Symbol;Acc:HGNC:37250]	protein_coding	19	54069895	54081365	-1	0.5	3912	25	0.397427	-0.00200167	0.064838	-0.0168975	0.128289	0.163341	0.0818909	0.179778	0.174509	2.02438	0.0323202	0.0429311	0.191221	0.317932	0.0365655	2.06657	0.038775	0.0862948	0.00535779	0.000394164	0.0103214	-0.0121804	2.11606	0.0343834	0.876854	-5.93506	1	0.00253188	0.0260646
ENSG00000144895	EIF2A	eukaryotic translation initiation factor 2A [Source:HGNC Symbol;Acc:HGNC:3254]	protein_coding	3	150546678	150584242	1	0.5	2678	23	0.351084	-0.0464201	0.341997	0.144526	0.130725	0.249035	0.0008455	0.380493	0.0756147	4.35177	0.144775	1.35045e-05	0.40315	0.242714	0.16253	4.67535	2.93456e-06	0.000602827	-0.00786432	-0.0151649	-0.00056374	0.60719	-2.11176	0.0347507	0.876854	-5.93557	1	0.0037243	0.0554359
ENSG00000163053	SLC16A14	solute carrier family 16 member 14 [Source:HGNC Symbol;Acc:HGNC:26417]	protein_coding	2	230034974	230068999	-1	0.5	3767	58	0.308057	0.331978	0.156949	0.381974	0.126173	0.459095	2.48508e-13	0.613732	0.184532	8.12267	0.376667	4.56055e-16	0.639281	0.133728	0.40868	7.92758	2.2346e-15	1.9449e-10	0.0183192	0.00126773	0.0353707	0.0091606	2.10613	0.0352368	0.876854	-5.95764	1	0.00869924	0.308723
ENSG00000059145	UNKL	unkempt family like zinc finger [Source:HGNC Symbol;Acc:HGNC:14184]	protein_coding	16	1363205	1414751	-1	0.5	3554	12	0.312552	0.0269815	0.0181153	0.0539951	0.127911	0.233258	0.258263	0.209005	0.0730286	2.29827	0.0436831	0.0215464	0.259888	0.26213	0.067542	2.83152	0.00463275	0.115125	-0.00630181	-0.0121743	-0.000429322	-0.377075	-2.1037	0.0354485	0.876854	-5.94483	1	0.00299562	0.0353145
ENSG00000215018	COL28A1	collagen type XXVIII alpha 1 chain [Source:HGNC Symbol;Acc:HGNC:22442]	protein_coding	7	7356203	7535853	-1	0.5	3909	25	0.446594	0.0264625	0.040864	0.0673041	0.124354	0.1483	0.150919	0.236995	0.0535043	2.61503	0.0561668	0.00892203	0.355434	0.277223	0.126333	3.92372	8.71931e-05	0.00413398	-0.005321	-0.0102811	-0.000360868	-0.374313	-2.10301	0.0355091	0.876854	-5.95395	1	0.00253009	0.0255819
ENSG00000238094	AC245036.4		unprocessed_pseudogene	19	54607870	54608376	1	0.5	3492	52	0.262358	-0.0484068	0.117417	-0.245512	0.498081	0.430611	0.213195	0.215149	0.0943703	2.37151	0.0462889	0.0177155	0.278141	0.217873	0.0773625	3.02682	0.00247141	0.15677	-0.00982473	-0.0189893	-0.000660204	0.633991	-2.10161	0.0356318	0.876854	-5.95711	1	0.00467532	0.0873923
ENSG00000233967	AL359715.2		lincRNA	6	80443344	80465927	1	0.5	3938	15	0.405891	0.0183936	0.0242074	0.0366581	0.0383518	0.0865214	0.0962272	0.245244	0.101322	2.74084	0.0601448	0.00612819	0.275417	0.148302	0.0758544	2.94453	0.0032345	0.272152	-0.00410177	-0.00793024	-0.000273288	0.20848	-2.10032	0.0357448	0.876854	-5.96154	1	0.00195257	0.0152959
ENSG00000122490	PQLC1	PQ loop repeat containing 1 [Source:HGNC Symbol;Acc:HGNC:26188]	protein_coding	18	79902420	79951664	-1	0.5	2683	35	0.280714	0.0769925	0.0942125	0.0760565	0.107011	0.275942	0.00200402	0.317859	0.206848	3.73671	0.101035	0.000186447	0.281701	0.202023	0.0793553	3.05947	0.00221731	0.153776	-0.00832817	-0.0161094	-0.000546983	-0.262434	-2.09819	0.0359326	0.876854	-5.96688	1	0.00396952	0.0633291
ENSG00000182362	YBEY	ybeY metallopeptidase (putative) [Source:HGNC Symbol;Acc:HGNC:1299]	protein_coding	21	46286337	46297751	1	0.5	2693	23	0.349618	0.14737	0.137773	0.125915	0.276924	0.270056	1.30117e-06	0.445524	0.225354	5.43995	0.198492	5.32949e-08	0.487102	0.228313	0.237268	5.75747	8.53855e-09	1.11489e-05	0.00891858	0.000575878	0.0172613	-0.381578	2.09571	0.0361528	0.876854	-5.96634	1	0.00425601	0.0719643
ENSG00000169203	NPIPB12	nuclear pore complex interacting protein family, member B12 [Source:HGNC Symbol;Acc:HGNC:37491]	protein_coding	16	29483642	29505999	-1	0.5	1364	14	0.327481	0.150263	0.0737005	0.188901	0.134403	0.182874	4.48662e-06	0.459484	0.115373	5.46937	0.211126	4.51649e-08	0.47943	0.172564	0.229853	5.46302	4.68113e-08	9.3579e-05	-0.00844635	-0.0163564	-0.000536291	0.339989	-2.0933	0.0363673	0.876854	-5.97539	1	0.00403527	0.0652171
ENSG00000261310	AC009081.1		lincRNA	16	60486819	60523250	-1	0.5	2953	52	0.225314	0.0401598	0.131072	-0.0150642	0.20521	0.396148	0.0876763	0.210274	0.199321	2.38903	0.0442151	0.016893	0.25297	0.237359	0.0639939	2.73085	0.00631708	0.158072	0.010223	0.000627834	0.0198181	-0.0410255	2.08866	0.0367833	0.876854	-5.98486	1	0.00489502	0.0959246
ENSG00000137054	POLR1E	RNA polymerase I subunit E [Source:HGNC Symbol;Acc:HGNC:17631]	protein_coding	9	37485935	37503697	1	0.5	3026	111	0.241634	0.00157807	0.0978156	0.0604326	0.232861	0.363411	0.0246037	0.277139	0.156682	3.14376	0.0768062	0.00166795	0.336361	0.272146	0.113139	3.73802	0.000185477	0.00837495	0.0104475	0.000595405	0.0202995	-0.0564987	2.07886	0.0376753	0.876854	-6.00603	1	0.0050261	0.101291
ENSG00000106538	RARRES2	retinoic acid receptor responder 2 [Source:HGNC Symbol;Acc:HGNC:9868]	protein_coding	7	150338317	150341674	-1	0.5	3184	45	0.334773	0.0135941	0.0339688	-0.00617413	0.227048	0.182975	0.251633	0.195266	0.131552	2.17468	0.0381288	0.0296545	0.303815	0.317482	0.0923037	3.47062	0.000519266	0.00576761	-0.00781407	-0.0151828	-0.000445292	-0.155131	-2.07885	0.0376762	0.876854	-6.0121	1	0.0037591	0.0573524
ENSG00000160284	SPATC1L	spermatogenesis and centriole associated 1 like [Source:HGNC Symbol;Acc:HGNC:1298]	protein_coding	21	46161148	46184476	-1	0.5	2927	3	0.862405	-0.09364	0.22838	0.0565643	0.117456	0.158777	2.59256e-10	0.505046	0.26759	6.6878	0.255071	2.26557e-11	0.274863	0.226908	0.0755496	3.10126	0.00192699	0.0667805	0.00045258	2.53095e-05	0.00087985	-0.0814135	2.07651	0.0378921	0.876854	-5.91207	1	0.000210383	0.000145504
ENSG00000186766	FOXI2	forkhead box I2 [Source:HGNC Symbol;Acc:HGNC:32448]	protein_coding	10	127737235	127741186	1	0.5	4253	43	0.294438	-0.111075	0.254188	-0.00845777	0.186725	0.337446	0.192957	0.185294	0.188555	2.10029	0.0343338	0.0357029	0.328496	0.193403	0.10791	3.61277	0.000302941	0.0497891	-0.00801376	-0.0155805	-0.00044705	-0.286449	-2.07621	0.03792	0.876854	-6.0043	1	0.00386008	0.0588823
ENSG00000148655	LRMDA	leucine rich melanocyte differentiation associated [Source:HGNC Symbol;Acc:HGNC:23405]	protein_coding	10	75431453	76560167	1	0.5	3251	28	0.30177	0.0158965	0.0381907	-0.11364	0.497584	0.226495	0.0390438	0.214836	0.22672	2.47995	0.0461545	0.0131403	0.156519	0.342926	0.0244982	1.73446	0.0828369	0.100043	0.00786305	0.000431832	0.0152943	-0.300091	2.0743	0.0380964	0.876854	-6.01795	1	0.00379096	0.0579113
ENSG00000141698	NT5C3B	5'-nucleotidase, cytosolic IIIB [Source:HGNC Symbol;Acc:HGNC:28300]	protein_coding	17	41825181	41836263	-1	0.5	2532	90	0.313229	0.275196	0.149766	0.32443	0.164783	0.272867	6.58579e-11	0.56063	0.181208	7.23797	0.314306	4.55441e-13	0.595369	0.183913	0.354465	7.34266	2.09388e-13	3.30697e-09	-0.0139509	-0.0271503	-0.000751588	-0.871732	-2.07201	0.0383097	0.876854	-6.02887	1	0.00673389	0.185005
ENSG00000131019	ULBP3	UL16 binding protein 3 [Source:HGNC Symbol;Acc:HGNC:14895]	protein_coding	6	150063150	150069095	-1	0.5	3863	34	0.362047	0.0248363	0.0372896	0.0162576	0.147504	0.202686	0.16032	0.196209	0.116785	2.17396	0.0384978	0.0297084	0.188952	0.250204	0.0357029	2.09121	0.0365091	0.313183	0.00660321	0.000349333	0.0128571	-0.451831	2.06989	0.0385082	0.876854	-6.02231	1	0.00319023	0.04062
ENSG00000118308	LRMP	lymphoid restricted membrane protein [Source:HGNC Symbol;Acc:HGNC:6690]	protein_coding	12	25004342	25108334	1	0.5	3456	32	0.305614	0.0369449	0.0383318	0.0580154	0.112063	0.288295	0.0166151	0.259901	0.197894	2.98767	0.0675483	0.00281114	0.335227	0.167531	0.112377	3.66332	0.000248963	0.0523654	0.00777924	0.000392334	0.0151661	0.243738	2.06451	0.0390155	0.876854	-6.0347	1	0.00376834	0.0568217
ENSG00000196867	ZFP28	ZFP28 zinc finger protein [Source:HGNC Symbol;Acc:HGNC:17801]	protein_coding	19	56538948	56556810	1	0.5	3876	70	0.229875	0.124464	0.0469053	0.122768	0.120969	0.514281	0.000502822	0.386641	0.0928038	4.4531	0.149491	8.46388e-06	0.410372	0.197651	0.168405	4.6108	4.01124e-06	0.00221569	-0.0125281	-0.0244276	-0.000628549	0.29865	-2.06394	0.0390695	0.876854	-6.03676	1	0.00607072	0.147729
ENSG00000185467	KPNA7	karyopherin subunit alpha 7 [Source:HGNC Symbol;Acc:HGNC:21839]	protein_coding	7	99173574	99207506	-1	0.5	1520	9	0.412136	0.00992735	0.0474521	-0.0117854	0.125046	0.0823761	0.10006	0.249254	0.0800602	2.76949	0.0621273	0.00561442	0.23059	0.26137	0.0531716	2.50983	0.0120788	0.152632	0.00336645	0.00016106	0.00657184	-0.194007	2.05889	0.0395509	0.876854	-6.02126	1	0.0016345	0.0101663
ENSG00000104442	ARMC1	armadillo repeat containing 1 [Source:HGNC Symbol;Acc:HGNC:17684]	protein_coding	8	65602456	65634217	-1	0.5	2119	10	0.374673	-0.0139628	0.0327795	-0.0374218	0.132344	0.0606061	0.346346	0.179951	0.116651	2.00345	0.0323824	0.0451291	0.142735	0.251387	0.0203732	1.4658	0.142704	0.536694	-0.00374218	-0.00730543	-0.000178931	0.139716	-2.05883	0.0395567	0.876854	-6.06094	1	0.00181722	0.0136055
ENSG00000143771	CNIH4	cornichon family AMPA receptor auxiliary protein 4 [Source:HGNC Symbol;Acc:HGNC:25013]	protein_coding	1	224356850	224379459	1	0.5	2290	26	0.38185	-0.0120745	0.0433094	0.0186521	0.111733	0.0781827	0.0625979	0.236123	0.180808	2.6894	0.0557541	0.00715805	0.284197	0.372178	0.0807678	3.23868	0.00120082	0.00291047	0.00468486	0.000223783	0.00914593	0.111201	2.05873	0.0395665	0.876854	-6.06276	1	0.00227543	0.0214008
ENSG00000159261	CLDN14	claudin 14 [Source:HGNC Symbol;Acc:HGNC:2035]	protein_coding	21	36460621	36576569	-1	0.5	3649	13	0.306215	0.0121061	0.0828429	0.0864264	0.137936	0.201968	0.0103374	0.253151	0.235943	2.984	0.0640855	0.00284507	0.403019	0.197521	0.162424	4.58728	4.49059e-06	0.00201246	-0.00759321	-0.0148386	-0.000347857	0.0596583	-2.05451	0.0399728	0.879097	-6.05274	1	0.00369612	0.0543871
ENSG00000114248	LRRC31	leucine rich repeat containing 31 [Source:HGNC Symbol;Acc:HGNC:26261]	protein_coding	3	169839179	169869930	-1	0.5	2536	24	0.280155	0.0137888	0.0177989	0.0490183	0.114042	0.238314	0.183409	0.1849	0.13974	2.06176	0.0341882	0.0392308	0.288146	0.216503	0.0830282	3.16252	0.00156411	0.0972122	0.00769625	0.000320331	0.0150722	-0.463954	2.04552	0.0408496	0.884734	-6.0667	1	0.00376274	0.0558667
ENSG00000117983	MUC5B	mucin 5B, oligomeric mucus/gel-forming [Source:HGNC Symbol;Acc:HGNC:7516]	protein_coding	11	1223066	1262172	1	0.5	4074	12	0.388548	0.00736137	0.0611671	0.0658479	0.0956824	0.168102	0.0468368	0.21096	0.165166	2.36828	0.044504	0.017871	0.306871	0.240789	0.0941697	3.38842	0.000702959	0.0360958	0.00474513	0.00019095	0.00929932	-0.319418	2.04258	0.0411404	0.884734	-6.07387	1	0.00232292	0.0213419
ENSG00000283483	AC068205.4		processed_pseudogene	11	43733761	43734564	1	0.5	3054	17	0.324155	0.0774494	0.108613	0.121896	0.12233	0.292852	0.000738924	0.34532	0.20104	4.0585	0.119246	4.93894e-05	0.414428	0.114267	0.17175	4.52925	5.91928e-06	0.00596176	0.00900138	0.000361798	0.017641	0.284096	2.04248	0.0411504	0.884734	-6.08453	1	0.00440749	0.0784615
ENSG00000273771	AC024337.2		lincRNA	15	96080713	96084584	-1	0.5	2920	11	0.350142	-0.0456742	0.127834	-0.00487535	0.311989	0.216606	0.00234823	0.265635	0.239216	3.14362	0.0705622	0.00166874	0.379701	0.280492	0.144173	4.47794	7.53663e-06	0.000620543	-0.00725283	-0.0142498	-0.000255851	0.0182518	-2.03207	0.0421936	0.886081	-6.11048	1	0.0035694	0.0519544
ENSG00000254512	PHBP2	prohibitin pseudogene 2 [Source:HGNC Symbol;Acc:HGNC:8914]	processed_pseudogene	11	43733759	43734564	1	0.5	3054	13	0.339581	0.057618	0.174391	0.103449	0.121656	0.274186	0.00024584	0.320353	0.282429	3.87101	0.102626	0.000108387	0.349065	0.251355	0.121846	3.91424	9.06904e-05	0.00950156	0.00854079	0.000277395	0.0168042	0.289079	2.02619	0.042792	0.886081	-6.11796	1	0.00421555	0.0718271
ENSG00000235491	LINC01889	long intergenic non-protein coding RNA 1889 [Source:HGNC Symbol;Acc:HGNC:52708]	lincRNA	2	125710969	125765842	1	0.5	3586	17	0.349058	-0.0510249	0.260128	0.100412	0.126285	0.233337	0.00170316	0.202513	0.346862	2.36276	0.0410114	0.0181393	0.323724	0.242052	0.104797	3.60017	0.000318007	0.0242837	0.00958659	0.00029528	0.0188779	-0.267783	2.02269	0.0431526	0.886081	-6.13047	1	0.00474001	0.0918032
ENSG00000175538	KCNE3	potassium voltage-gated channel subfamily E regulatory subunit 3 [Source:HGNC Symbol;Acc:HGNC:6243]	protein_coding	11	74454841	74467729	-1	0.5	2251	17	0.304571	0.0605417	0.0683366	0.0555602	0.159439	0.203842	0.0136523	0.303469	0.122022	3.43862	0.0920934	0.000584685	0.311171	0.221113	0.0968273	3.45667	0.000546891	0.0548749	-0.00695243	-0.0136929	-0.000211954	0.0748773	-2.02203	0.0432205	0.886081	-6.11841	1	0.00343852	0.0470297
ENSG00000135476	ESPL1	extra spindle pole bodies like 1, separase [Source:HGNC Symbol;Acc:HGNC:16856]	protein_coding	12	53268299	53293643	1	0.5	3255	85	0.218227	0.097417	0.0786433	0.109996	0.151273	0.426876	0.00443581	0.326584	0.149732	3.73237	0.106657	0.00018969	0.345298	0.242681	0.119231	3.95635	7.61049e-05	0.00931136	0.0115713	0.000342958	0.0227997	-0.0428047	2.02026	0.0434034	0.886081	-6.12294	1	0.00572831	0.130775
ENSG00000172803	SNX32	sorting nexin 32 [Source:HGNC Symbol;Acc:HGNC:26423]	protein_coding	11	65833641	65856896	1	0.5	1685	12	0.363002	-0.00872179	0.0316342	0.045628	0.122815	0.109593	0.106728	0.217264	0.17748	2.44472	0.0472036	0.0144965	0.192282	0.333053	0.0369723	2.02704	0.042658	0.0725344	0.00496161	0.000146914	0.00977631	0.09037	2.0202	0.0434095	0.886081	-6.13164	1	0.00245588	0.0244549
ENSG00000203697	CAPN8	calpain 8 [Source:HGNC Symbol;Acc:HGNC:1485]	protein_coding	1	223538007	223665734	-1	0.5	1877	32	0.215342	0.0832559	0.09817	0.131268	0.259246	0.370446	0.00110252	0.312611	0.242247	3.68871	0.0977255	0.000225395	0.44009	0.219427	0.19368	5.14898	2.61903e-07	0.000155888	-0.0135487	-0.02673	-0.000367446	0.0231105	-2.01503	0.0439485	0.886081	-6.13855	1	0.00672468	0.182067
ENSG00000125734	GPR108	G protein-coupled receptor 108 [Source:HGNC Symbol;Acc:HGNC:17829]	protein_coding	19	6729914	6737603	-1	0.5	3666	27	0.347652	0.038713	0.101124	0.0378231	0.239034	0.195414	0.031791	0.177078	0.276312	2.04543	0.0313567	0.0408124	0.27817	0.292118	0.0773784	3.13872	0.0016969	0.0301711	-0.00518239	-0.0102382	-0.000126601	0.344689	-2.00948	0.0445344	0.886081	-6.14661	1	0.0025789	0.0266101
ENSG00000140479	PCSK6	proprotein convertase subtilisin/kexin type 6 [Source:HGNC Symbol;Acc:HGNC:8569]	protein_coding	15	101297142	101525202	-1	0.5	3008	34	0.273813	0.0512655	0.0405763	0.120765	0.123588	0.373175	0.0134261	0.307207	0.103324	3.48057	0.0943764	0.000500343	0.362737	0.232698	0.131578	4.0779	4.54434e-05	0.00826972	0.00919988	0.000205183	0.0181946	-0.0513933	2.0051	0.0449996	0.886081	-6.15768	1	0.00458867	0.0846376
ENSG00000158258	CLSTN2	calsyntenin 2 [Source:HGNC Symbol;Acc:HGNC:17448]	protein_coding	3	139935185	140577397	1	0.5	3353	20	0.351873	0.0923613	0.0818562	0.063409	0.163762	0.202062	0.00878243	0.306704	0.148968	3.50445	0.0940672	0.000457544	0.427781	0.187769	0.182996	4.96894	6.73193e-07	0.000414586	-0.0067257	-0.0133086	-0.000142806	-0.348168	-2.00291	0.0452345	0.886081	-6.16145	1	0.00335811	0.0452736
ENSG00000182334	OR5P3	olfactory receptor family 5 subfamily P member 3 [Source:HGNC Symbol;Acc:HGNC:14784]	protein_coding	11	7824818	7830840	-1	0.5	3925	26	0.313073	0.0616696	0.117197	0.0845089	0.188512	0.342929	0.00415194	0.332938	0.128602	3.8024	0.110847	0.000143301	0.359822	0.25589	0.129472	4.24354	2.20017e-05	0.00245232	-0.0107008	-0.021178	-0.000223637	-1.46921	-2.00223	0.0453079	0.886081	-6.16462	1	0.00534505	0.115116
ENSG00000198863	RUNDC1	RUN domain containing 1 [Source:HGNC Symbol;Acc:HGNC:25418]	protein_coding	17	42980565	42993690	1	0.5	1905	26	0.35071	0.011535	0.0488987	0.00848457	0.0705871	0.123045	0.322235	0.194836	0.0805567	2.14437	0.0379612	0.0320032	0.194943	0.23745	0.0380027	2.10974	0.0348804	0.353635	-0.00475327	-0.00942081	-8.57178e-05	-0.345506	-1.99639	0.0459399	0.886081	-6.17396	1	0.00238078	0.0227323
ENSG00000105357	MYH14	myosin heavy chain 14 [Source:HGNC Symbol;Acc:HGNC:23212]	protein_coding	19	50188186	50310545	1	0.5	2938	12	0.393289	-0.0136378	0.0702286	0.0120646	0.0630927	0.152346	0.217648	0.196877	0.146432	2.20644	0.0387606	0.0273534	0.218257	0.239966	0.0476363	2.40875	0.0160072	0.252742	0.00446175	7.87126e-05	0.00884478	0.0273325	1.99559	0.0460266	0.886081	-6.17701	1	0.00223559	0.020103
ENSG00000276403	AC105105.5		lincRNA	18	58476191	58477484	1	0.5	3892	35	0.416639	-0.0239522	0.055159	0.0806912	0.086311	0.158683	0.0786855	0.199093	0.210722	2.30366	0.0396379	0.0212415	0.348722	0.186058	0.121607	3.86249	0.000112236	0.0259404	0.00460971	8.10013e-05	0.00913843	0.106293	1.99545	0.046042	0.886081	-6.17388	1	0.00230993	0.0213155
ENSG00000232629	HLA-DQB2	major histocompatibility complex, class II, DQ beta 2 [Source:HGNC Symbol;Acc:HGNC:4945]	protein_coding	6	32756098	32763534	-1	0.5	15751	53	0.347023	-0.103586	0.312719	0.00845023	0.187201	0.32247	0.0806313	0.217827	0.200645	2.48478	0.0474488	0.0129632	0.199176	0.332821	0.0396712	2.36476	0.0180418	0.0458389	-0.00785111	-0.0155674	-0.000134845	-0.0621217	-1.99464	0.0461298	0.886081	-6.17757	1	0.00393639	0.062161
ENSG00000197921	HES5	hes family bHLH transcription factor 5 [Source:HGNC Symbol;Acc:HGNC:19764]	protein_coding	1	2528745	2530245	-1	0.5	2608	67	0.174626	0.0396329	0.148185	0.00895544	0.416511	0.589548	0.0023194	0.221123	0.324177	2.58571	0.0488956	0.00971795	0.370875	0.301957	0.137549	4.33848	1.43472e-05	0.000845731	0.0120832	0.000183495	0.023983	-0.0410148	1.99061	0.0465715	0.886081	-6.18414	1	0.00607084	0.147419
ENSG00000240356	RPL23AP7	ribosomal protein L23a pseudogene 7 [Source:HGNC Symbol;Acc:HGNC:17336]	transcribed_processed_pseudogene	2	113610502	113627090	-1	0.5	2843	51	0.157499	0.0164469	0.0395456	0.162932	0.243659	0.464824	0.0653878	0.224833	0.190611	2.58697	0.0505497	0.00968229	0.412109	0.282717	0.169834	4.81957	1.4387e-06	0.000293384	0.0146003	0.000203821	0.0289968	0.0993482	1.98814	0.0468446	0.886081	-6.19374	1	0.00734467	0.217813
ENSG00000145002	FAM86B2	family with sequence similarity 86 member B2 [Source:HGNC Symbol;Acc:HGNC:32222]	protein_coding	8	12425614	12436343	-1	0.5	3387	22	0.367813	0.0369892	0.0563803	0.0431086	0.105252	0.161185	0.0912095	0.182973	0.212324	2.03263	0.033479	0.0420895	0.266729	0.264817	0.0711442	2.88054	0.00396998	0.071204	0.00585038	8.03939e-05	0.0116204	-0.319868	1.9877	0.0468933	0.886081	-6.19036	1	0.00294333	0.0346825
ENSG00000183615	FAM167B	family with sequence similarity 167 member B [Source:HGNC Symbol;Acc:HGNC:28133]	protein_coding	1	32247233	32248856	1	0.5	1579	26	0.231145	0.00301117	0.104647	-0.0314122	0.279995	0.237234	0.150862	0.180384	0.186745	2.03398	0.0325382	0.0419538	0.162757	0.334534	0.0264898	1.75291	0.0796181	0.100737	0.00799961	9.89931e-05	0.0159002	-0.0797678	1.98495	0.0471986	0.886081	-6.19129	1	0.00403045	0.0644452
ENSG00000254004	ZNF260	zinc finger protein 260 [Source:HGNC Symbol;Acc:HGNC:13499]	protein_coding	19	36510695	36528660	-1	0.5	2619	41	0.21797	0.0713832	0.0972539	0.110173	0.192962	0.340583	0.0092486	0.297544	0.179564	3.41273	0.0885324	0.00064315	0.310785	0.360527	0.0965872	3.60067	0.000317397	0.000968193	0.0110464	0.000124113	0.0219687	-0.321599	1.98266	0.0474537	0.886081	-6.19755	1	0.00557215	0.123605
ENSG00000248916	NUP210P3	nucleoporin 210 pseudogene 3 [Source:HGNC Symbol;Acc:HGNC:42712]	unprocessed_pseudogene	3	129323046	129325426	-1	0.5	1922	54	0.212937	0.0245936	0.0755403	0.0521533	0.131116	0.315923	0.127406	0.233486	0.10851	2.59896	0.0545156	0.00935062	0.312792	0.21379	0.0978389	3.4574	0.000545425	0.0562518	0.0102319	7.93159e-05	0.0203844	-0.439022	1.9757	0.0482374	0.886081	-6.21795	1	0.00517942	0.108228
ENSG00000104804	TULP2	tubby like protein 2 [Source:HGNC Symbol;Acc:HGNC:12424]	protein_coding	19	48880965	48898733	-1	0.5	3302	26	0.313449	0.067153	0.0913157	-0.00169947	0.198735	0.239116	0.00230044	0.345847	0.130258	3.96827	0.11961	7.23963e-05	0.383659	0.187146	0.147194	4.3127	1.61275e-05	0.00597257	-0.00736054	-0.014669	-5.20755e-05	0.816122	-1.97435	0.0483903	0.886081	-6.21611	1	0.00372832	0.0555764
ENSG00000236133	LINC01069	long intergenic non-protein coding RNA 1069 [Source:HGNC Symbol;Acc:HGNC:49109]	lincRNA	13	77989372	77990646	-1	0.5	2380	4	0.545595	0.00746138	0.0174059	-0.0134827	0.0836616	0.0356305	0.0294326	0.284543	0.111693	3.20099	0.0809645	0.00136956	0.153899	0.209648	0.0236849	1.65296	0.09834	0.620444	0.00179169	6.18938e-06	0.0035772	0.0413563	1.96718	0.0492114	0.886081	-6.24256	1	0.000909511	0.0033902
ENSG00000282591	FAM138F	family with sequence similarity 138 member F [Source:HGNC Symbol;Acc:HGNC:33581]	lincRNA	19	76163	77686	-1	0.5	1793	13	0.399894	0.00925736	0.0215252	0.031009	0.0338755	0.107045	0.106186	0.227678	0.149635	2.55836	0.0518374	0.0105168	0.220062	0.128981	0.0484272	2.29935	0.0214852	0.662343	0.00426798	8.66108e-06	0.0085273	-0.0693915	1.96437	0.0495361	0.886081	-6.23733	1	0.00217245	0.0189297
ENSG00000203666	EFCAB2	EF-hand calcium binding domain 2 [Source:HGNC Symbol;Acc:HGNC:28166]	protein_coding	1	244969705	245127164	1	0.5	3560	31	0.243731	0.299953	0.120702	0.335538	0.0735537	0.495417	1.76447e-12	0.60112	0.16088	7.86691	0.361345	3.63521e-15	0.619088	0.0780495	0.38327	7.43242	1.06628e-13	6.78187e-09	-0.0168942	-0.0337948	6.3073e-06	-0.975001	-1.95965	0.0500855	0.886081	-6.25249	1	0.00862223	0.301747
ENSG00000229212	AC044860.1		transcribed_unprocessed_pseudogene	15	85205440	85234795	-1	0.5	3161	8	0.468309	0.0308361	0.0323859	0.040032	0.0936049	0.0916457	0.0427482	0.265717	0.136013	2.99416	0.0706056	0.002752	0.335909	0.270999	0.112835	3.81939	0.00013378	0.00830863	-0.00454837	-0.00910591	9.16072e-06	-0.0272674	-1.95645	0.0504621	0.886081	-6.2653	1	0.00232466	0.0222237
ENSG00000148468	FAM171A1	family with sequence similarity 171 member A1 [Source:HGNC Symbol;Acc:HGNC:23522]	protein_coding	10	15211643	15371062	-1	0.5	3719	17	0.396543	0.106485	0.0696606	0.188214	0.196149	0.238964	4.94076e-05	0.418861	0.132523	4.92263	0.175445	8.53871e-07	0.505419	0.195714	0.255449	5.93872	2.87264e-09	7.00349e-06	-0.00962322	-0.0192684	2.19118e-05	0.225874	-1.95593	0.0505226	0.886081	-6.25894	1	0.00492053	0.0981082
ENSG00000260135	MMP2-AS1	MMP2 antisense RNA 1 [Source:HGNC Symbol;Acc:HGNC:53142]	lincRNA	16	55426797	55462297	-1	0.5	3096	58	0.199854	0.115486	0.0872734	0.0472198	0.245981	0.513345	0.0012039	0.363789	0.112468	4.18222	0.132343	2.88682e-05	0.380654	0.199995	0.144897	4.2817	1.85469e-05	0.00602525	-0.0118459	-0.0237252	3.33235e-05	-0.0400583	-1.95489	0.0506459	0.886081	-6.25564	1	0.0060604	0.147241
ENSG00000242775	AC121764.3		lincRNA	3	55360443	55361829	-1	0.5	3074	46	0.258306	0.15285	0.0974877	0.154808	0.183518	0.432821	0.000182361	0.397373	0.129956	4.62923	0.157905	3.67036e-06	0.393717	0.302713	0.155013	4.59936	4.23798e-06	0.000294508	0.0117131	-3.63947e-05	0.0234627	0.182707	1.95431	0.0507136	0.886081	-6.25764	1	0.00599421	0.144296
ENSG00000197444	OGDHL	oxoglutarate dehydrogenase like [Source:HGNC Symbol;Acc:HGNC:25590]	protein_coding	10	49734643	49762379	-1	0.5	2640	7	0.402161	-0.124415	0.203017	0.0466961	0.121818	0.115971	0.303948	0.193257	0.096852	2.14325	0.0373482	0.0320934	0.269147	0.207371	0.0724402	2.92534	0.00344081	0.206653	0.00342503	-1.2942e-05	0.006863	-0.0299165	1.95301	0.0508684	0.886081	-6.22692	1	0.0017532	0.0115464
ENSG00000161939	RNASEK-C17orf49	RNASEK-C17orf49 readthrough [Source:HGNC Symbol;Acc:HGNC:44419]	protein_coding	17	7012635	7017520	1	0.5	3173	34	0.337614	0.00749883	0.0621712	-0.0239845	0.126096	0.219263	0.261197	0.193041	0.136826	2.14269	0.037265	0.0321382	0.125241	0.271749	0.0156853	1.37861	0.168016	0.434909	-0.00557993	-0.0111844	2.45673e-05	-0.512315	-1.95179	0.0510124	0.886081	-6.25959	1	0.00285889	0.0326282
ENSG00000204616	TRIM31	tripartite motif containing 31 [Source:HGNC Symbol;Acc:HGNC:16289]	protein_coding	6	30102897	30113106	-1	0.5	7534	53	0.144322	0.354478	0.104064	0.344034	0.266556	0.644097	3.39168e-12	0.614955	0.105129	7.90825	0.378169	2.61023e-15	0.664601	0.193027	0.441694	8.73468	2.44349e-18	2.92181e-13	0.0209208	-0.00011344	0.041955	-0.646334	1.94981	0.051248	0.886081	-6.27438	1	0.0107312	0.469925
ENSG00000188322	SBK1	SH3 domain binding kinase 1 [Source:HGNC Symbol;Acc:HGNC:17699]	protein_coding	16	28292519	28323849	1	0.5	2028	38	0.236535	0.0365775	0.105561	0.0372172	0.192357	0.375919	0.0108614	0.305785	0.142019	3.47201	0.0935046	0.000516569	0.339988	0.181419	0.115592	3.72913	0.000192142	0.0407815	0.0119931	-8.89807e-05	0.0240751	-0.633987	1.94595	0.0517107	0.886081	-6.27327	1	0.00616386	0.152377
ENSG00000241697	TMEFF1	transmembrane protein with EGF like and two follistatin like domains 1 [Source:HGNC Symbol;Acc:HGNC:11866]	protein_coding	9	100473113	100577636	1	0.5	2578	44	0.159093	-0.0231545	0.1435	0.049749	0.219015	0.460928	0.00782604	0.248087	0.252372	2.92881	0.061547	0.00340265	0.236537	0.233571	0.0559496	2.52719	0.011498	0.269928	-0.012039	-0.0242119	0.000133826	0.534817	-1.93883	0.0525715	0.886081	-6.28696	1	0.00621018	0.154641
ENSG00000198265	HELZ	helicase with zinc finger [Source:HGNC Symbol;Acc:HGNC:16878]	protein_coding	17	67070438	67245989	-1	0.5	2960	43	0.273808	0.0376	0.0626805	0.0248782	0.25028	0.366651	0.0192948	0.277173	0.166903	3.17313	0.0768247	0.00150807	0.323337	0.265817	0.104547	3.64772	0.000264578	0.0143136	-0.00888912	-0.017882	0.000103788	-0.497719	-1.93776	0.0527024	0.886081	-6.29103	1	0.00458776	0.0847343
ENSG00000134323	MYCN	MYCN proto-oncogene, bHLH transcription factor [Source:HGNC Symbol;Acc:HGNC:7559]	protein_coding	2	15940564	15947007	1	0.5	2991	37	0.273968	-0.20623	0.486783	0.135875	0.176175	0.36057	3.03946e-06	0.393373	0.280896	4.94043	0.154742	7.79519e-07	0.377358	0.190718	0.142399	4.23188	2.3175e-05	0.00771249	0.0118993	-0.000148167	0.0239468	-0.245247	1.93628	0.052884	0.886081	-6.30048	1	0.00614621	0.1541
ENSG00000109089	CDR2L	cerebellar degeneration related protein 2 like [Source:HGNC Symbol;Acc:HGNC:29999]	protein_coding	17	74987632	75005800	1	0.5	2722	38	0.279671	-0.0913979	0.326547	-0.154198	0.452124	0.374761	0.0105305	0.23235	0.260101	2.66949	0.0539867	0.00759674	0.278774	0.338852	0.0777151	3.41552	0.000636603	0.00527144	-0.00969752	-0.0195217	0.000126643	0.775785	-1.93511	0.0530263	0.886081	-6.29349	1	0.00501187	0.100586
ENSG00000204920	ZNF155	zinc finger protein 155 [Source:HGNC Symbol;Acc:HGNC:12940]	protein_coding	19	43967862	43998325	1	0.5	3262	85	0.159471	-0.0785507	0.175329	0.0441553	0.175812	0.57388	0.0821662	0.226374	0.174858	2.57341	0.0512454	0.0100701	0.214369	0.210216	0.0459542	2.27006	0.0232041	0.376156	0.0142633	-0.000206099	0.0287327	-1.08006	1.93246	0.0533526	0.886081	-6.29885	1	0.00738188	0.218311
ENSG00000065457	ADAT1	adenosine deaminase, tRNA specific 1 [Source:HGNC Symbol;Acc:HGNC:228]	protein_coding	16	75596981	75623300	-1	0.5	3388	13	0.344765	0.0287833	0.075427	0.0527548	0.116743	0.149164	0.00186446	0.341926	0.143773	3.95949	0.116913	7.51106e-05	0.31348	0.193706	0.0982697	3.40714	0.000656474	0.0817315	0.0064427	-9.70378e-05	0.0129824	0.409577	1.9313	0.0534965	0.886081	-6.30803	1	0.0033361	0.0452132
ENSG00000246548	LINC02288	long intergenic non-protein coding RNA 2288 [Source:HGNC Symbol;Acc:HGNC:27505]	lincRNA	14	77041064	77069503	1	0.5	3434	19	0.380879	0.0246281	0.0419586	0.034724	0.117288	0.153293	0.204893	0.210137	0.111989	2.34177	0.0441576	0.0191924	0.239954	0.271322	0.0575777	2.59023	0.00959111	0.103536	-0.00645749	-0.0130128	9.77824e-05	0.0192699	-1.93114	0.0535155	0.886081	-6.30849	1	0.00334402	0.0454434
ENSG00000183783	KCTD8	potassium channel tetramerization domain containing 8 [Source:HGNC Symbol;Acc:HGNC:22394]	protein_coding	4	44173909	44448807	-1	0.5	3175	49	0.218491	0.298449	0.109183	0.289274	0.249147	0.467291	6.58477e-10	0.565922	0.116713	7.07361	0.320267	1.50949e-12	0.591199	0.217705	0.349517	7.54521	4.51574e-14	4.3756e-10	-0.0134343	-0.0271289	0.000260341	-0.0670032	-1.92312	0.0545157	0.890099	-6.31419	1	0.00698659	0.194519
ENSG00000153898	MCOLN2	mucolipin 2 [Source:HGNC Symbol;Acc:HGNC:13357]	protein_coding	1	84925583	84997113	-1	0.5	2742	7	0.387006	0.120341	0.0839818	0.127011	0.130158	0.217731	5.49775e-05	0.395078	0.201057	4.70781	0.156087	2.50394e-06	0.431244	0.257609	0.185972	5.10113	3.37634e-07	0.000113385	0.00753646	-0.000156163	0.0152291	0.129386	1.92059	0.054834	0.890099	-6.31325	1	0.00392433	0.060661
ENSG00000048342	CC2D2A	coiled-coil and C2 domain containing 2A [Source:HGNC Symbol;Acc:HGNC:29253]	protein_coding	4	15469865	15601557	1	0.5	3365	1	0.606201	0.0169168	0.0295349	-0.0110975	0.0266848	0.00695763	0.0579294	0.230743	0.178303	2.61485	0.0532422	0.00892678	0.0857327	0.243025	0.0073501	0.899265	0.368511	0.709764	0.000493846	-1.03479e-05	0.00099804	-0.0140915	1.92015	0.0548893	0.890099	-6.34268	1	0.000252194	0.000265325
ENSG00000214676	AC080188.1		processed_pseudogene	4	168755816	168756382	1	0.5	2684	3	0.472648	0.0162057	0.0207499	0.00561491	0.0433523	0.0563862	0.315468	0.179142	0.132237	1.99666	0.0320919	0.0458624	0.208376	0.228061	0.0434204	2.25138	0.0243617	0.332093	0.00354597	-7.58639e-05	0.00716781	-0.0691862	1.91932	0.054994	0.890099	-6.33438	1	0.00184711	0.0139533
ENSG00000018699	TTC27	tetratricopeptide repeat domain 27 [Source:HGNC Symbol;Acc:HGNC:25986]	protein_coding	2	32628032	32821051	1	0.5	2920	8	0.447001	0.0352006	0.0528365	0.0367019	0.112685	0.105356	0.0146841	0.291881	0.147421	3.33439	0.0851942	0.000854865	0.33546	0.243452	0.112533	3.77468	0.000160214	0.0189401	-0.00238819	-0.00484251	6.61321e-05	-0.187291	-1.90756	0.0564986	0.894564	-6.28392	1	0.00125096	0.00552811
ENSG00000102890	ELMO3	engulfment and cell motility 3 [Source:HGNC Symbol;Acc:HGNC:17289]	protein_coding	16	67199111	67204029	1	0.5	847	8	0.392454	-0.0165222	0.0424783	-0.00847659	0.10292	0.0757961	0.237775	0.206112	0.104491	2.28016	0.042482	0.0225981	0.195997	0.262513	0.0384148	2.1015	0.0355975	0.0623649	-0.00390027	-0.00791426	0.00011372	-0.0248312	-1.90485	0.056851	0.894564	-6.36065	1	0.00204726	0.0170934
ENSG00000240809	AC026877.1		processed_pseudogene	3	76434018	76435428	1	0.5	2583	3	0.425507	-0.00497364	0.0301297	-0.0536732	0.181253	0.0948099	0.101442	0.235046	0.132902	2.63837	0.0552468	0.00833057	0.203879	0.216379	0.0415667	2.17497	0.0296323	0.422773	0.00279179	-9.09399e-05	0.00567451	-0.093762	1.89854	0.0576758	0.894564	-6.32155	1	0.00146975	0.00795133
ENSG00000164733	CTSB	cathepsin B [Source:HGNC Symbol;Acc:HGNC:2527]	protein_coding	8	11842524	11869448	-1	0.5	3093	18	0.301381	0.0843498	0.0767227	0.0307052	0.515042	0.229952	0.000202925	0.370005	0.187477	4.39492	0.136904	1.10811e-05	0.408909	0.234636	0.167206	4.71696	2.394e-06	0.000755163	-0.00831019	-0.0168931	0.000272709	0.322378	-1.8981	0.0577344	0.894564	-6.37111	1	0.00437857	0.0778207
ENSG00000281896	AC018638.8		transcribed_unprocessed_pseudogene	7	128617865	128625905	1	0.5	2590	4	0.411797	0.0170611	0.0408409	-0.013312	0.198529	0.11802	0.0863026	0.185011	0.147169	2.05306	0.0342292	0.040067	0.257859	0.21044	0.0664914	2.76868	0.00562836	0.188331	-0.00500619	-0.0101776	0.000165261	-0.177963	-1.89774	0.0577816	0.894564	-6.37652	1	0.00263793	0.0285156
ENSG00000169919	GUSB	glucuronidase beta [Source:HGNC Symbol;Acc:HGNC:4696]	protein_coding	7	65960684	65982314	-1	0.5	2391	6	0.254988	0.00117575	0.152086	0.0603721	0.142582	0.0791858	0.0325052	0.240361	0.224707	2.75399	0.0577734	0.0058874	0.399555	0.247531	0.159644	4.50763	6.55555e-06	0.00117362	-0.00478042	-0.0097305	0.00016967	0.231231	-1.89319	0.0583837	0.894564	-6.38032	1	0.00252497	0.0258748
ENSG00000225411	CR786580.1		lincRNA	9	63802144	63814159	-1	0.5	156	13	0.00793791	0.0199736	0.109616	-5.7818e-05	0.17886	0.104198	0.0857406	0.215642	0.190007	2.43661	0.0465015	0.0148256	0.264161	0.2468	0.0697811	2.95628	0.00311379	0.106942	0.000662319	-2.35575e-05	0.0013482	3.37225	1.89305	0.0584021	0.894564	-6.20486	1	0.000344518	0.00033845
ENSG00000163510	CWC22	CWC22 spliceosome associated protein homolog [Source:HGNC Symbol;Acc:HGNC:29322]	protein_coding	2	179944876	180007113	-1	0.5	3229	48	0.213121	0.00493936	0.176305	0.0969426	0.17386	0.488976	0.0197244	0.294674	0.119429	3.32451	0.0868325	0.000885747	0.458658	0.223834	0.210367	5.3198	1.03883e-07	8.72216e-05	0.0112806	-0.000404059	0.0229653	0.57936	1.89259	0.058463	0.894564	-6.37374	1	0.00596111	0.142003
ENSG00000132932	ATP8A2	ATPase phospholipid transporting 8A2 [Source:HGNC Symbol;Acc:HGNC:13533]	protein_coding	13	25372071	26025851	1	0.5	5021	43	0.367822	-0.0763053	0.217757	0.0154117	0.0913324	0.266374	0.142741	0.211762	0.156272	2.38841	0.0448432	0.0169216	0.1723	0.200776	0.0296872	1.80098	0.0717061	0.614822	-0.00646664	-0.0131784	0.000245151	0.132845	-1.88878	0.0589724	0.894564	-6.38218	1	0.00342388	0.0469638
ENSG00000167216	KATNAL2	katanin catalytic subunit A1 like 2 [Source:HGNC Symbol;Acc:HGNC:25387]	protein_coding	18	46917492	47102243	1	0.5	2706	47	0.256655	-0.0312857	0.236349	0.102252	0.113119	0.411765	0.0637966	0.253068	0.139958	2.8337	0.0640433	0.00460123	0.33959	0.178145	0.115321	3.65024	0.000261994	0.0477128	0.0108826	-0.00041804	0.0221833	0.251397	1.88787	0.0590953	0.894564	-6.38487	1	0.0057652	0.133411
ENSG00000176920	FUT2	fucosyltransferase 2 [Source:HGNC Symbol;Acc:HGNC:4013]	protein_coding	19	48695971	48705950	1	0.5	3662	53	0.197659	0.471656	0.201106	0.488312	0.271536	0.676752	3.29093e-22	0.749602	0.111125	10.9162	0.561903	9.64868e-28	0.71813	0.198596	0.515711	10.0368	1.05008e-23	1.73063e-17	-0.0196413	-0.0400721	0.000789425	-1.03292	-1.88464	0.0595302	0.894564	-6.39724	1	0.0104233	0.441625
ENSG00000233588	CYP51A1P2	cytochrome P450 family 51 subfamily A member 1 pseudogene 2 [Source:HGNC Symbol;Acc:HGNC:20251]	processed_pseudogene	13	28722386	28724021	-1	0.5	3288	52	0.214872	-0.023005	0.246466	0.0493614	0.207158	0.484822	0.0505567	0.190246	0.23469	2.15768	0.0361937	0.0309527	0.283343	0.252657	0.0802831	3.14466	0.00166278	0.0697274	0.010758	-0.000447277	0.0219633	-0.564489	1.88213	0.0598694	0.894564	-6.39728	1	0.00571654	0.131597
ENSG00000228065	LINC01515	long intergenic non-protein coding RNA 1515 [Source:HGNC Symbol;Acc:HGNC:51210]	lincRNA	10	65570338	65768835	1	0.5	4951	35	0.300305	0.115961	0.293567	0.240119	0.131057	0.355543	7.10306e-08	0.520467	0.0943251	6.31195	0.270886	2.75535e-10	0.541503	0.196398	0.293225	6.45809	1.06033e-10	5.20632e-07	-0.0099184	-0.0202799	0.000443049	-0.0668278	-1.87656	0.06063	0.894564	-6.4001	1	0.005286	0.110808
ENSG00000213842	SUGT1P2	SGT1 homolog, MIS12 kinetochore complex assembly cochaperone pseudogene 2 [Source:HGNC Symbol;Acc:HGNC:31377]	processed_pseudogene	3	32752910	32753901	1	0.5	2872	16	0.361587	0.0671021	0.0629513	0.0740209	0.110107	0.216183	0.00637066	0.31269	0.150078	3.5929	0.0977753	0.000327024	0.277936	0.2477	0.0772482	3.14907	0.0016379	0.0780775	-0.00630748	-0.0129083	0.000293354	0.145625	-1.87326	0.061084	0.894564	-6.41418	1	0.00336727	0.0456835
ENSG00000162927	PUS10	pseudouridylate synthase 10 [Source:HGNC Symbol;Acc:HGNC:26505]	protein_coding	2	60940222	61018259	-1	0.5	2486	20	0.262752	0.0178391	0.02368	0.00416949	0.187174	0.223214	0.197716	0.181299	0.144682	2.01563	0.0328694	0.0438392	0.236323	0.240116	0.0558487	2.51267	0.0119822	0.19195	0.00779316	-0.000367058	0.0159534	0.583015	1.8722	0.0612301	0.894564	-6.41807	1	0.00416291	0.0700914
ENSG00000174437	ATP2A2	ATPase sarcoplasmic/endoplasmic reticulum Ca2+ transporting 2 [Source:HGNC Symbol;Acc:HGNC:812]	protein_coding	12	110280756	110351093	1	0.5	1499	53	0.129838	-0.028394	0.151947	0.0504384	0.179587	0.476494	0.0892193	0.22311	0.17845	2.52059	0.0497781	0.0117157	0.388261	0.169521	0.150746	4.25636	2.07784e-05	0.0102259	-0.0145631	-0.0298262	0.00070012	-0.75819	-1.87046	0.0614714	0.894564	-6.41921	1	0.00778685	0.244202
ENSG00000100811	YY1	YY1 transcription factor [Source:HGNC Symbol;Acc:HGNC:12856]	protein_coding	14	100238298	100282792	1	0.5	2807	9	0.394609	0.0380649	0.0367155	0.0642386	0.0625366	0.126412	0.0454991	0.277098	0.0873552	3.09065	0.0767831	0.00199721	0.343706	0.242476	0.118134	3.8051	0.000141748	0.00998387	-0.00543739	-0.0111391	0.000264333	-0.253151	-1.8695	0.0616049	0.894564	-6.42947	1	0.00290851	0.0346536
ENSG00000120458	MSANTD2	Myb/SANT DNA binding domain containing 2 [Source:HGNC Symbol;Acc:HGNC:26266]	protein_coding	11	124766498	124800673	-1	0.5	3632	48	0.323587	0.0303334	0.082395	0.0321974	0.105237	0.232604	0.232339	0.178769	0.170847	2.01266	0.0319583	0.04415	0.211639	0.247898	0.0447911	2.26578	0.0234646	0.26789	-0.00562197	-0.0115288	0.000284841	0.217974	-1.86585	0.0621142	0.894564	-6.42742	1	0.00301314	0.0365359
ENSG00000271332	AC023206.1		processed_pseudogene	11	28144907	28145204	-1	0.5	2220	4	0.398297	-0.0202852	0.11171	0.0105318	0.0549704	0.062522	0.00305346	0.268744	0.263867	3.13905	0.0722233	0.00169497	0.156809	0.250742	0.0245889	1.67968	0.0930201	0.497883	0.00454754	-0.000233846	0.00932892	-0.304299	1.86451	0.0623024	0.894564	-6.43643	1	0.00243888	0.0242514
ENSG00000196878	LAMB3	laminin subunit beta 3 [Source:HGNC Symbol;Acc:HGNC:6490]	protein_coding	1	209614870	209652466	-1	0.5	2956	10	0.399244	0.0245293	0.0206835	0.120455	0.115948	0.170873	0.224296	0.208731	0.102507	2.31524	0.0435687	0.0205997	0.366856	0.214402	0.134583	4.10198	4.09626e-05	0.010187	0.00636155	-0.00033233	0.0130554	-0.331963	1.86306	0.0625061	0.894564	-6.43421	1	0.00341475	0.0470742
ENSG00000135297	MTO1	mitochondrial tRNA translation optimization 1 [Source:HGNC Symbol;Acc:HGNC:19261]	protein_coding	6	73461578	73509236	1	0.5	2967	20	0.314905	0.0225414	0.0707347	0.0178793	0.23154	0.18058	0.176005	0.202658	0.163896	2.26924	0.0410704	0.0232535	0.312304	0.30747	0.0975339	3.5563	0.000376118	0.00663245	0.00642529	-0.000342098	0.0131927	-0.269354	1.86129	0.0627559	0.894564	-6.43433	1	0.00345225	0.0478081
ENSG00000167555	ZNF528	zinc finger protein 528 [Source:HGNC Symbol;Acc:HGNC:29384]	protein_coding	19	52397849	52418412	1	0.5	4380	38	0.323031	0.127478	0.0856799	0.123148	0.117303	0.309912	0.000128643	0.410798	0.106758	4.76878	0.168755	1.8534e-06	0.352003	0.173136	0.123906	3.84336	0.000121364	0.0316831	-0.00967842	-0.0198798	0.00052301	0.78605	-1.85988	0.0629546	0.894564	-6.44051	1	0.00520436	0.109432
ENSG00000159650	UROC1	urocanate hydratase 1 [Source:HGNC Symbol;Acc:HGNC:26444]	protein_coding	3	126481281	126517773	-1	0.5	3471	37	0.316895	0.0389468	0.0312301	-0.0541129	0.207309	0.211678	0.163698	0.226913	0.0956941	2.50802	0.0514894	0.012141	0.172875	0.369083	0.0298859	1.92848	0.053795	0.0277447	-0.00588915	-0.0121014	0.000323124	-0.24868	-1.85842	0.0631618	0.894564	-6.44189	1	0.00316901	0.0404659
ENSG00000188672	RHCE	Rh blood group CcEe antigens [Source:HGNC Symbol;Acc:HGNC:10008]	protein_coding	1	25362249	25430192	-1	0.5	2715	58	0.209115	0.331903	0.123605	0.332988	0.1897	0.540002	2.34483e-12	0.60411	0.141041	7.86356	0.364949	3.73363e-15	0.594638	0.179462	0.353594	7.38164	1.56348e-13	2.52068e-09	0.0172286	-0.000955119	0.0354124	0.294908	1.85741	0.0633044	0.894564	-6.44427	1	0.00927691	0.347142
ENSG00000175497	DPP10	dipeptidyl peptidase like 10 [Source:HGNC Symbol;Acc:HGNC:20823]	protein_coding	2	114442299	115845752	1	0.5	4421	25	0.366979	0.129918	0.0411037	0.121055	0.0911391	0.237989	0.000752151	0.383047	0.0755012	4.38327	0.146725	1.1691e-05	0.40419	0.142017	0.163369	4.42869	9.48069e-06	0.00709776	-0.00908698	-0.0186787	0.000504748	0.281776	-1.85722	0.0633315	0.894564	-6.45145	1	0.00489329	0.0979152
ENSG00000248610	HSPA8P4	heat shock protein family A (Hsp70) member 8 pseudogene 4 [Source:HGNC Symbol;Acc:HGNC:44919]	processed_pseudogene	5	130140031	130141950	1	0.5	2265	7	0.348107	0.0209735	0.0565932	0.0417066	0.073614	0.112367	0.316394	0.178972	0.131334	1.97097	0.0320309	0.0487275	0.248094	0.249523	0.0615508	2.72429	0.00644395	0.156073	-0.00570012	-0.0117171	0.000316881	-0.0543881	-1.85714	0.063343	0.894564	-6.45347	1	0.00306938	0.0386707
ENSG00000086289	EPDR1	ependymin related 1 [Source:HGNC Symbol;Acc:HGNC:17572]	protein_coding	7	37683843	37951941	1	0.5	3915	12	0.415324	0.0338228	0.0695034	0.084083	0.116735	0.150833	0.0165754	0.265417	0.21286	3.05824	0.070446	0.0022264	0.350995	0.34249	0.123197	4.06735	4.75512e-05	0.000446823	-0.00651101	-0.0134026	0.000380554	0.0749029	-1.85213	0.0640591	0.900265	-6.46186	1	0.00351562	0.0506411
ENSG00000104723	TUSC3	tumor suppressor candidate 3 [Source:HGNC Symbol;Acc:HGNC:30242]	protein_coding	8	15417215	15766649	1	0.5	4887	11	0.417328	-0.00832861	0.054502	0.0164524	0.063453	0.0873677	0.0449211	0.215511	0.220206	2.46378	0.0464451	0.0137481	0.21068	0.207891	0.0443859	2.26814	0.0233204	0.446186	0.00449827	-0.000283742	0.00928028	0.0657414	1.84407	0.0652261	0.912216	-6.47454	1	0.0024392	0.0242699
ENSG00000136867	SLC31A2	solute carrier family 31 member 2 [Source:HGNC Symbol;Acc:HGNC:11017]	protein_coding	9	113150942	113164137	1	0.5	2793	10	0.398069	-0.00203827	0.0370609	0.0279379	0.105728	0.0930759	0.00757657	0.22861	0.187755	2.59941	0.0522627	0.0093383	0.275243	0.294107	0.0757586	3.12076	0.00180388	0.0261283	0.00531339	-0.000367402	0.0109942	0.310826	1.8336	0.0667663	0.918445	-6.49434	1	0.00289783	0.0342943
ENSG00000100219	XBP1	X-box binding protein 1 [Source:HGNC Symbol;Acc:HGNC:12801]	protein_coding	22	28794555	28800597	-1	0.5	1711	32	0.325669	0.0671492	0.0936718	0.0869461	0.186721	0.16305	0.00518319	0.33686	0.0891097	3.82065	0.113475	0.000133101	0.332922	0.337178	0.110837	3.95979	7.50166e-05	0.000780929	0.00346502	-0.000240454	0.00717049	-0.184844	1.83317	0.0668297	0.918445	-6.40297	1	0.00188966	0.01212
ENSG00000196834	POTEI	POTE ankyrin domain family member I [Source:HGNC Symbol;Acc:HGNC:37093]	protein_coding	2	130459455	130509666	-1	0.5	2206	22	0.307636	0.0189512	0.0703518	0.00854904	0.121552	0.176823	0.0402003	0.279956	0.0874974	3.13344	0.0783756	0.00172768	0.213196	0.250709	0.0454526	2.35397	0.0185742	0.228929	0.00601417	-0.000421571	0.0124499	-0.151555	1.83197	0.0670085	0.918445	-6.48997	1	0.00328303	0.0433729
ENSG00000090661	CERS4	ceramide synthase 4 [Source:HGNC Symbol;Acc:HGNC:23747]	protein_coding	19	8206736	8262421	1	0.5	4092	85	0.200055	-0.0377245	0.103992	0.0943451	0.142035	0.5646	0.129636	0.222636	0.152608	2.4778	0.0495668	0.0132196	0.377307	0.20116	0.14236	4.2614	2.03146e-05	0.0062057	-0.0121289	-0.0251148	0.000856983	0.82718	-1.83101	0.0671514	0.918445	-6.48899	1	0.00662499	0.175653
ENSG00000269964	MEI4	meiotic double-stranded break formation protein 4 [Source:HGNC Symbol;Acc:HGNC:43638]	protein_coding	6	77690658	77926974	1	0.5	4515	91	0.304645	0.0370801	0.100576	0.0456924	0.105325	0.216026	0.013453	0.304734	0.124664	3.44627	0.092863	0.000568372	0.302766	0.209565	0.0916673	3.37979	0.000725408	0.0701538	-0.00668615	-0.0138488	0.000476546	0.19023	-1.82996	0.0673091	0.918445	-6.49216	1	0.00365395	0.0535667
ENSG00000151208	DLG5	discs large MAGUK scaffold protein 5 [Source:HGNC Symbol;Acc:HGNC:2904]	protein_coding	10	77790791	77926526	-1	0.5	2816	37	0.247165	0.299375	0.14743	0.300748	0.213929	0.454072	7.33925e-12	0.592666	0.171775	7.66263	0.351253	1.82162e-14	0.560335	0.220323	0.313975	6.93966	3.93053e-12	1.91937e-08	0.0141303	-0.00102866	0.0292893	0.0888506	1.82736	0.067699	0.918445	-6.5017	1	0.00773369	0.242281
ENSG00000253628	AC110011.1		lincRNA	5	172816621	172819958	1	0.5	3195	79	0.1746	0.0464154	0.050208	0.0238397	0.261193	0.627118	0.0103669	0.306308	0.139658	3.48603	0.0938246	0.000490253	0.276572	0.288152	0.0764921	3.08607	0.00202823	0.0293122	0.012272	-0.000929985	0.0254741	-0.549894	1.82229	0.0684639	0.918445	-6.50389	1	0.00673527	0.181183
ENSG00000168675	LDLRAD4	low density lipoprotein receptor class A domain containing 4 [Source:HGNC Symbol;Acc:HGNC:1224]	protein_coding	18	13217498	13652755	1	0.5	3596	21	0.365286	0.0258594	0.0807739	-0.00349133	0.117678	0.180281	0.0360984	0.185739	0.252973	2.13359	0.034499	0.0328765	0.159715	0.227774	0.0255088	1.73893	0.0820468	0.585665	-0.00507392	-0.0105358	0.000387978	-0.0524136	-1.82113	0.0686398	0.918445	-6.50971	1	0.00278612	0.031235
ENSG00000133962	CATSPERB	cation channel sperm associated auxiliary subunit beta [Source:HGNC Symbol;Acc:HGNC:20500]	protein_coding	14	91580696	91780707	-1	0.5	3790	15	0.393208	0.0180492	0.129774	0.0565427	0.203642	0.197631	0.0115657	0.256596	0.224956	2.95462	0.0658415	0.00313056	0.309086	0.321466	0.095534	3.64004	0.000272595	0.0031229	0.00652861	-0.00050756	0.0135648	0.293069	1.81897	0.0689689	0.918445	-6.51727	1	0.00358939	0.052221
ENSG00000106013	ANKRD7	ankyrin repeat domain 7 [Source:HGNC Symbol;Acc:HGNC:18588]	protein_coding	7	118214669	118496171	1	0.5	1986	23	0.19493	-0.00364958	0.0413767	0.0463294	0.151575	0.136834	0.0725778	0.217074	0.150582	2.42812	0.0471212	0.0151773	0.271225	0.31651	0.073563	2.99179	0.00277349	0.018978	0.00738313	-0.000576457	0.0153427	0.340014	1.81841	0.0690548	0.918445	-6.51563	1	0.00406055	0.0664742
ENSG00000162444	RBP7	retinol binding protein 7 [Source:HGNC Symbol;Acc:HGNC:30316]	protein_coding	1	9997206	10016020	1	0.5	2396	25	0.306688	0.021919	0.0321243	0.032155	0.0911402	0.184431	0.148986	0.206083	0.15407	2.29572	0.0424701	0.0216918	0.283338	0.172789	0.0802806	3.01095	0.0026043	0.210006	-0.00581504	-0.0120869	0.00045681	-0.199045	-1.8176	0.0691783	0.918445	-6.507	1	0.0031994	0.0404412
ENSG00000100079	LGALS2	galectin 2 [Source:HGNC Symbol;Acc:HGNC:6562]	protein_coding	22	37570246	37582616	-1	0.5	2825	11	0.461459	0.02044	0.202978	0.0294735	0.129512	0.142153	0.0130965	0.26429	0.213777	2.99467	0.0698493	0.00274745	0.313069	0.339156	0.0980124	3.57167	0.000354711	0.00231953	0.0046544	-0.000394878	0.00970367	0.0865512	1.80707	0.0708041	0.932291	-6.52982	1	0.00257557	0.0264069
ENSG00000100092	SH3BP1	SH3 domain binding protein 1 [Source:HGNC Symbol;Acc:HGNC:10824]	protein_coding	22	37634654	37666932	1	0.5	2834	6	0.495081	0.00604333	0.131005	0.0546138	0.122812	0.0822608	0.00621408	0.313683	0.152897	3.60131	0.0983968	0.000316622	0.280437	0.275208	0.0786451	3.25991	0.00111447	0.0318126	0.00203797	-0.000173864	0.0042498	0.0658743	1.80629	0.070927	0.932291	-6.50287	1	0.00112719	0.00477782
ENSG00000130177	CDC16	cell division cycle 16 [Source:HGNC Symbol;Acc:HGNC:1720]	protein_coding	13	114234887	114272723	1	0.5	1859	49	0.297267	-0.0739107	0.167699	0.0773203	0.165473	0.169913	0.21926	0.204397	0.127324	2.27055	0.0417783	0.0231745	0.374422	0.212728	0.140192	4.20185	2.64743e-05	0.00709421	0.00613142	-0.000529336	0.0127922	0.0229165	1.80459	0.071192	0.932291	-6.53478	1	0.00339784	0.0460039
ENSG00000133739	LRRCC1	leucine rich repeat and coiled-coil centrosomal protein 1 [Source:HGNC Symbol;Acc:HGNC:29373]	protein_coding	8	85107147	85146076	1	0.5	1738	10	0.378598	0.0514312	0.0457326	0.0742442	0.0725261	0.0921188	0.0331925	0.26794	0.163476	3.02283	0.0717919	0.00250423	0.337984	0.215368	0.114233	3.79571	0.000147223	0.021758	-0.00259811	-0.00542431	0.000228096	0.185326	-1.80217	0.0715725	0.933034	-6.47837	1	0.00144085	0.00732225
ENSG00000235822	LINC01073	long intergenic non-protein coding RNA 1073 [Source:HGNC Symbol;Acc:HGNC:49114]	lincRNA	13	31985685	31990997	1	0.5	2695	28	0.350751	0.0283605	0.0577589	0.0484278	0.122193	0.175123	0.0555302	0.219733	0.157215	2.46298	0.0482826	0.0137789	0.309175	0.27264	0.0955892	3.47846	0.000504305	0.0212985	-0.00621735	-0.0130152	0.00058053	-0.142778	-1.79297	0.0730312	0.944626	-6.56899	1	0.00346781	0.0492175
ENSG00000235013	COX20P2	COX20, cytochrome c oxidase assembly factor pseudogene 2 [Source:HGNC Symbol;Acc:HGNC:43772]	processed_pseudogene	2	230957593	230957950	1	0.5	3498	7	0.393806	0.0404543	0.0571065	0.0703667	0.0559311	0.141397	0.015035	0.261965	0.223562	3.03233	0.0686259	0.00242671	0.37415	0.131789	0.139988	4.04634	5.20236e-05	0.024765	-0.00458645	-0.00960557	0.000432679	-0.129787	-1.79139	0.0732847	0.944626	-6.55094	1	0.00256018	0.0257244
ENSG00000174483	BBS1	Bardet-Biedl syndrome 1 [Source:HGNC Symbol;Acc:HGNC:966]	protein_coding	11	66510606	66533627	1	0.5	1364	31	0.229471	0.00291723	0.152047	0.0420658	0.077502	0.249901	0.00138336	0.333216	0.203645	3.89231	0.111033	9.92942e-05	0.324909	0.116545	0.105566	3.44264	0.000576073	0.125249	0.00750028	-0.000718485	0.015719	0.00579769	1.78901	0.0736672	0.944626	-6.56826	1	0.00419278	0.0708266
ENSG00000100376	FAM118A	family with sequence similarity 118 member A [Source:HGNC Symbol;Acc:HGNC:1313]	protein_coding	22	45308968	45341955	1	0.5	3722	29	0.24799	0.578079	0.178995	0.651541	0.156206	0.701366	2.69123e-27	0.791992	0.0999054	12.2571	0.627251	1.53934e-34	0.844564	0.0883039	0.713289	13.2788	3.07249e-40	1.26307e-28	-0.00170467	-0.00357535	0.000166011	-2.06986	-1.78641	0.0740861	0.944626	-6.46214	1	0.00095266	0.00292763
ENSG00000249531	AC098799.2		processed_pseudogene	4	68300325	68302459	1	0.5	3518	69	0.131421	0.0250806	0.151468	0.146724	0.192711	0.513526	0.0313201	0.259163	0.171012	2.97089	0.0671653	0.00296934	0.431646	0.15786	0.186319	4.82325	1.41238e-06	0.0014258	0.0135806	-0.00132334	0.0284846	-0.289509	1.78632	0.0741011	0.944626	-6.57072	1	0.0076036	0.23184
ENSG00000042493	CAPG	capping actin protein, gelsolin like [Source:HGNC Symbol;Acc:HGNC:1474]	protein_coding	2	85394748	85418432	-1	0.5	2196	20	0.298016	0.0972056	0.0184282	0.0648301	0.144491	0.215025	0.00606983	0.337126	0.062417	3.81029	0.113654	0.000138805	0.291665	0.245275	0.0850686	3.25122	0.00114909	0.0446642	0.00672935	-0.000666964	0.0141257	0.300513	1.78361	0.0745413	0.945987	-6.5724	1	0.00377315	0.0567298
ENSG00000154548	SRSF12	serine and arginine rich splicing factor 12 [Source:HGNC Symbol;Acc:HGNC:21220]	protein_coding	6	89095959	89118081	-1	0.5	2996	40	0.430264	-0.134743	0.13225	0.00554911	0.140645	0.142772	0.0110882	0.240276	0.252069	2.83403	0.0577324	0.00459648	0.280568	0.227073	0.0787183	3.06699	0.00216226	0.113493	0.00517221	-0.000518964	0.0108634	0.0159785	1.78162	0.0748647	0.945987	-6.59151	1	0.00290312	0.0346501
ENSG00000187860	CCDC157	coiled-coil domain containing 157 [Source:HGNC Symbol;Acc:HGNC:33854]	protein_coding	22	30356635	30378658	1	0.5	2398	29	0.293638	-0.00132077	0.0738262	0.00777335	0.152945	0.226266	0.273197	0.181611	0.154932	2.0347	0.0329827	0.0418813	0.179435	0.257933	0.0321967	1.9457	0.0516903	0.366998	0.00647882	-0.000689251	0.0136469	-0.166768	1.77188	0.0764681	0.949757	-6.59818	1	0.00365669	0.0538151
ENSG00000230523	LINC01756	long intergenic non-protein coding RNA 1756 [Source:HGNC Symbol;Acc:HGNC:52545]	lincRNA	1	29329620	29350114	-1	0.5	2879	16	0.294704	0.0211042	0.0437556	0.0296804	0.0978662	0.215972	0.0335496	0.270971	0.142354	3.06916	0.0734255	0.0021466	0.22643	0.194763	0.0512706	2.4347	0.0149039	0.447986	0.00541585	-0.000579255	0.0114109	0.0258776	1.77097	0.0766197	0.949757	-6.58606	1	0.00305819	0.0366175
ENSG00000241411	AC104619.1		processed_pseudogene	4	134952259	134952889	-1	0.5	3314	49	0.276161	0.03367	0.110124	0.0237695	0.35421	0.28378	0.0195794	0.300301	0.0937082	3.38184	0.090181	0.000720014	0.368191	0.228	0.135565	4.12498	3.70771e-05	0.00859154	-0.00822269	-0.0173415	0.000896095	-0.0617894	-1.76774	0.0771585	0.949757	-6.60495	1	0.00465198	0.0870007
ENSG00000100234	TIMP3	TIMP metallopeptidase inhibitor 3 [Source:HGNC Symbol;Acc:HGNC:11822]	protein_coding	22	32801701	32863043	1	0.5	3240	39	0.370017	0.0677083	0.114926	0.112242	0.146725	0.245551	0.0111025	0.300127	0.15899	3.41777	0.0900761	0.000631369	0.382161	0.290573	0.146047	4.55301	5.28828e-06	0.000467652	-0.00722617	-0.0152547	0.000802361	0.126726	-1.76447	0.0777076	0.949757	-6.61349	1	0.00409572	0.0678134
ENSG00000265542	AC015845.2		lincRNA	17	57771946	57834749	-1	0.5	2522	9	0.4834	0.0244238	0.0613522	0.0383692	0.0500748	0.0788127	0.0685428	0.237719	0.167389	2.67214	0.0565105	0.00753688	0.342266	0.252452	0.117146	3.92295	8.74696e-05	0.00615266	0.00197154	-0.000219225	0.00416231	0.108101	1.76421	0.0777502	0.949757	-6.54135	1	0.00111633	0.00435486
ENSG00000141540	TTYH2	tweety family member 2 [Source:HGNC Symbol;Acc:HGNC:13877]	protein_coding	17	74213514	74262020	1	0.5	3143	6	0.486493	0.0152837	0.0504625	0.0205911	0.0615811	0.0969415	0.0281843	0.235558	0.215663	2.68162	0.0554878	0.00732665	0.28397	0.224626	0.0806387	3.09367	0.00197699	0.0922001	-0.00383301	-0.00809329	0.00042726	0.144692	-1.76378	0.0778233	0.949757	-6.62002	1	0.00217295	0.0192926
ENSG00000248122	APOOP4	apolipoprotein O pseudogene 4 [Source:HGNC Symbol;Acc:HGNC:48742]	processed_pseudogene	4	68304343	68304939	-1	0.5	3515	64	0.155171	0.00601201	0.0767991	0.0402306	0.166487	0.399654	0.0313042	0.214361	0.242729	2.48334	0.0459508	0.0130159	0.24699	0.30106	0.0610042	2.65696	0.00788486	0.0542372	0.0115523	-0.0012881	0.0243927	-0.139408	1.76373	0.0778322	0.949757	-6.60788	1	0.00655077	0.171087
ENSG00000196900	TEX43	testis expressed 43 [Source:HGNC Symbol;Acc:HGNC:33767]	protein_coding	5	126631722	126636287	1	0.5	2893	36	0.277086	0.109132	0.105631	0.0607636	0.20365	0.390448	0.000565003	0.338351	0.220646	3.96583	0.114482	7.3141e-05	0.352987	0.316848	0.1246	4.3141	1.60254e-05	0.000583212	-0.00823945	-0.0173989	0.000920001	0.352802	-1.76348	0.077874	0.949757	-6.61336	1	0.00467273	0.0879356
ENSG00000140009	ESR2	estrogen receptor 2 [Source:HGNC Symbol;Acc:HGNC:3468]	protein_coding	14	64084232	64338112	-1	0.5	2471	35	0.349321	-0.0103475	0.0681496	-0.00573175	0.154299	0.151575	0.0382294	0.250103	0.179214	2.85283	0.0625516	0.00433314	0.211036	0.265972	0.0445361	2.27269	0.0230451	0.212198	0.00556601	-0.000626817	0.0117588	-0.324971	1.76196	0.07813	0.949757	-6.61913	1	0.00315909	0.0404438
ENSG00000108666	C17orf75	chromosome 17 open reading frame 75 [Source:HGNC Symbol;Acc:HGNC:30173]	protein_coding	17	32324565	32350023	-1	0.5	2848	15	0.424615	0.0199207	0.0707982	0.0279318	0.153296	0.150057	0.165487	0.198306	0.16446	2.23038	0.0393253	0.0257222	0.296794	0.304843	0.0880865	3.39572	0.00068449	0.0121021	0.00512942	-0.0005918	0.0108506	0.300467	1.7576	0.0788692	0.94985	-6.63136	1	0.00291845	0.034835
ENSG00000260088	AL445483.1		lincRNA	1	200669507	200694250	1	0.5	3126	47	0.336339	0.0318444	0.0885003	-0.0861309	0.315687	0.273406	0.0628423	0.1928	0.160836	2.15765	0.0371718	0.0309553	0.25834	0.320042	0.0667396	2.98711	0.00281624	0.0239253	-0.00709357	-0.015016	0.000828824	-0.27219	-1.75529	0.0792634	0.94985	-6.62714	1	0.00404156	0.0657044
ENSG00000182083	OR6B2	olfactory receptor family 6 subfamily B member 2 [Source:HGNC Symbol;Acc:HGNC:15041]	protein_coding	2	240028965	240030456	-1	0.5	4409	10	0.38665	0.0264263	0.0296297	0.0269781	0.118019	0.154034	0.159252	0.232364	0.0662626	2.57027	0.053993	0.0101618	0.238004	0.25208	0.0566458	2.61837	0.00883504	0.169899	0.0041828	-0.000491051	0.00885666	-0.350787	1.75442	0.0794128	0.94985	-6.62512	1	0.002384	0.0226995
ENSG00000228234	GLRXP1	glutaredoxin pseudogene 1 [Source:HGNC Symbol;Acc:HGNC:16544]	processed_pseudogene	20	37602852	37603185	-1	0.5	2110	7	0.453996	0.00255807	0.0243359	-0.0292511	0.149504	0.05946	0.135625	0.199024	0.17775	2.23293	0.0396104	0.0255535	0.196313	0.193376	0.0385388	2.08651	0.0369324	0.605104	0.0027853	-0.000327438	0.00589804	0.126848	1.75417	0.0794564	0.94985	-6.63927	1	0.00158726	0.010343
ENSG00000258416	AF123462.1		lincRNA	14	79893080	79974169	-1	0.5	2474	20	0.293099	0.0328768	0.0416757	0.0550063	0.174887	0.213009	0.0802077	0.249198	0.119191	2.7886	0.0620996	0.00529371	0.365993	0.189474	0.133951	4.01251	6.00768e-05	0.0183102	-0.00680979	-0.0144403	0.000820707	0.0820543	-1.74953	0.0802533	0.950005	-6.64163	1	0.00389263	0.0614927
ENSG00000187650	VMAC	vimentin type intermediate filament associated coiled-coil protein [Source:HGNC Symbol;Acc:HGNC:33803]	protein_coding	19	5904858	5910853	1	0.5	3077	17	0.364311	0.0640556	0.0361157	-0.0775053	0.159298	0.250232	0.0483812	0.267685	0.117896	3.00267	0.071655	0.00267623	0.179028	0.248391	0.032051	1.95383	0.0507208	0.397351	0.00603046	-0.000727964	0.0127889	0.811057	1.74923	0.0803061	0.950005	-6.63586	1	0.00344768	0.0476324
ENSG00000196396	PTPN1	protein tyrosine phosphatase, non-receptor type 1 [Source:HGNC Symbol;Acc:HGNC:9642]	protein_coding	20	50510321	50585241	1	0.5	2885	24	0.291099	0.0109956	0.0796628	0.0839953	0.183169	0.252081	0.284881	0.187248	0.128941	2.07257	0.0350617	0.0382119	0.379075	0.255351	0.143698	4.22072	2.43524e-05	0.00229141	-0.00678508	-0.0144024	0.000832202	0.0287047	-1.74621	0.080829	0.950005	-6.64512	1	0.00388589	0.0609959
ENSG00000228930	MTCO1P3	mitochondrially encoded cytochrome c oxidase I pseudogene 3 [Source:HGNC Symbol;Acc:HGNC:39604]	processed_pseudogene	21	45376191	45376382	-1	0.5	3898	18	0.377247	-0.0159924	0.0656584	0.0373088	0.114303	0.229838	0.319216	0.1823	0.135862	2.0144	0.0332334	0.0439677	0.195965	0.274884	0.0384024	2.22751	0.0259132	0.25333	0.0054396	-0.000668295	0.0115475	0.292094	1.74589	0.0808846	0.950005	-6.64146	1	0.00311575	0.0388841
ENSG00000249365	AC110009.1		lincRNA	5	125108204	125149929	1	0.5	3408	12	0.412372	0.0533296	0.0139069	0.0675882	0.137474	0.164551	0.0021437	0.345013	0.131228	3.97174	0.119034	7.13485e-05	0.357271	0.323976	0.127643	4.07259	4.64937e-05	0.000785747	0.00469971	-0.000582462	0.00998188	-0.00054343	1.74422	0.0811762	0.950005	-6.64468	1	0.00269442	0.0290964
ENSG00000133665	DYDC2	DPY30 domain containing 2 [Source:HGNC Symbol;Acc:HGNC:23468]	protein_coding	10	80344745	80368073	1	0.5	3502	9	0.476007	0.0846849	0.0732539	0.0894856	0.121431	0.133495	0.00582288	0.32892	0.107157	3.74417	0.108188	0.000180988	0.341827	0.191568	0.116846	3.72438	0.000195799	0.0401259	-0.00465958	-0.00991143	0.000592279	-0.250215	-1.7393	0.0820362	0.950005	-6.63685	1	0.00267893	0.0278331
ENSG00000277149	TYW1B	tRNA-yW synthesizing protein 1 homolog B [Source:HGNC Symbol;Acc:HGNC:33908]	protein_coding	7	72558744	72828198	-1	0.5	2215	62	0.151847	0.631277	0.0875572	0.651998	0.122728	0.717243	4.86279e-27	0.804979	0.068119	12.2836	0.647991	1.10965e-34	0.804331	0.107868	0.646948	11.9158	9.79314e-33	1.58236e-23	-0.02166	-0.0460772	0.00275712	0.414705	-1.73902	0.0820852	0.950005	-6.66441	1	0.0124571	0.635427
ENSG00000107242	PIP5K1B	phosphatidylinositol-4-phosphate 5-kinase type 1 beta [Source:HGNC Symbol;Acc:HGNC:8995]	protein_coding	9	68705414	69009176	1	0.5	2350	21	0.312353	0.0661307	0.124621	0.0728568	0.193954	0.326702	0.00241367	0.352005	0.0997069	4.0204	0.123908	5.80995e-05	0.38124	0.317247	0.145344	4.62286	3.7849e-06	0.000199682	-0.00886063	-0.0188683	0.00114703	0.131282	-1.7357	0.0826723	0.950005	-6.66217	1	0.00510549	0.105032
ENSG00000104497	SNX16	sorting nexin 16 [Source:HGNC Symbol;Acc:HGNC:14980]	protein_coding	8	81799581	81842866	-1	0.5	2845	53	0.255147	0.131548	0.126733	0.110261	0.222081	0.38876	3.19283e-05	0.420508	0.150926	4.97526	0.176827	6.51611e-07	0.404692	0.177564	0.163776	4.49583	6.93004e-06	0.00419463	0.010991	-0.0014741	0.0234562	-0.39314	1.72855	0.0839437	0.950005	-6.67766	1	0.00635931	0.163985
ENSG00000227533	SLC2A1-AS1	SLC2A1 antisense RNA 1 [Source:HGNC Symbol;Acc:HGNC:44187]	lincRNA	1	42959049	42983358	1	0.5	2623	34	0.271524	0.0695531	0.0962616	0.0866538	0.252304	0.254176	0.00825184	0.302294	0.166597	3.46994	0.0913818	0.000520569	0.391718	0.315878	0.153443	4.64793	3.35289e-06	9.55388e-05	-0.009173	-0.0195824	0.00123635	-0.300628	-1.72754	0.0841247	0.950005	-6.67941	1	0.00531044	0.114354
ENSG00000276768	AL121890.2		lincRNA	20	5049857	5050321	-1	0.5	4183	84	0.182181	-0.00538479	0.184715	0.0709911	0.25224	0.644674	0.0120234	0.285913	0.192745	3.27524	0.0817463	0.00105571	0.302549	0.357703	0.0915361	3.72511	0.000195232	0.000855445	0.0124343	-0.00168533	0.026554	-0.392614	1.72639	0.0843315	0.950005	-6.67532	1	0.00720344	0.207859
ENSG00000167994	RAB3IL1	RAB3A interacting protein like 1 [Source:HGNC Symbol;Acc:HGNC:9780]	protein_coding	11	61897301	61920269	-1	0.5	2135	10	0.420148	0.0590972	0.0568224	0.0841311	0.0975019	0.145219	2.22857e-05	0.378226	0.230398	4.6692	0.143055	3.02368e-06	0.363163	0.221785	0.131887	4.09189	4.27871e-05	0.00942272	0.00577689	-0.000793608	0.0123474	-0.222855	1.7236	0.0848344	0.950005	-6.69359	1	0.0033518	0.0462353
ENSG00000250535	STK19B	serine/threonine kinase 19B (pseudogene) [Source:HGNC Symbol;Acc:HGNC:21668]	unprocessed_pseudogene	6	32013270	32013787	1	0.5	19546	39	0.244917	0.110496	0.146519	0.0296147	0.504529	0.493218	0.000213315	0.378532	0.168398	4.46173	0.143287	8.13005e-06	0.377599	0.342493	0.142581	4.70904	2.48885e-06	3.83613e-05	-0.00899656	-0.0192305	0.00123741	0.304898	-1.72335	0.0848801	0.950005	-6.66857	1	0.00522095	0.106596
ENSG00000225156	AC012354.1		lincRNA	2	44954664	44968762	1	0.5	3262	3	0.487951	0.0235907	0.0550698	0.0250946	0.0637649	0.0818423	0.00269326	0.347801	0.111985	3.96841	0.120965	7.23536e-05	0.316078	0.311607	0.0999054	3.84942	0.000118396	0.00242392	-0.00321932	-0.00688599	0.000447348	-0.0924058	-1.72121	0.0852675	0.950005	-6.67995	1	0.00186997	0.0138875
ENSG00000274372	AC239803.3		lincRNA	1	148021850	148025931	1	0.5	1560	1	0.666756	0.0268548	0.0503693	-0.0107738	0.0912115	0.0387086	0.0554498	0.22275	0.214465	2.54664	0.0496176	0.0108765	0.186268	0.346018	0.0346958	2.19615	0.0280815	0.0450876	-0.000885937	-0.00189593	0.000124053	0.219745	-1.7196	0.0855603	0.950005	-6.63301	1	0.000512387	0.000943676
ENSG00000238038	ATP6V0E1P3	ATPase H+ transporting V0 subunit e1 pseudogene 3 [Source:HGNC Symbol;Acc:HGNC:41937]	processed_pseudogene	2	33602041	33602286	1	0.5	3802	8	0.669392	-0.0152176	0.0224681	0.0195616	0.144869	0.0364305	0.0179584	0.240861	0.225831	2.86847	0.0580139	0.00412458	0.247065	0.246663	0.0610413	2.67878	0.007389	0.155223	0.00035707	-5.00275e-05	0.000764168	0.0221982	1.71948	0.0855825	0.950005	-6.60858	1	0.000200017	0.000136862
ENSG00000153246	PLA2R1	phospholipase A2 receptor 1 [Source:HGNC Symbol;Acc:HGNC:9042]	protein_coding	2	159932006	160062610	-1	0.5	3282	33	0.338972	0.214854	0.118085	0.256708	0.181936	0.31687	2.25454e-07	0.481625	0.166184	5.91129	0.231963	3.39443e-09	0.543754	0.207337	0.295668	6.58885	4.43239e-11	1.89392e-07	-0.0123044	-0.0263385	0.00172968	0.454685	-1.71877	0.0857112	0.950005	-6.70256	1	0.00715978	0.211248
ENSG00000166839	ANKDD1A	ankyrin repeat and death domain containing 1A [Source:HGNC Symbol;Acc:HGNC:28002]	protein_coding	15	64911902	64958700	1	0.5	1624	33	0.119167	0.677661	0.0730763	0.681617	0.103874	0.775095	6.85592e-31	0.836195	0.0476094	13.2775	0.699222	3.12843e-40	0.855897	0.0607992	0.732559	13.2931	2.53992e-40	2.20006e-28	-0.0279998	-0.0599375	0.0039379	-1.47119	-1.71867	0.0857293	0.950005	-6.69923	1	0.016294	1.08643
ENSG00000272335	AC093297.3		lincRNA	5	44826076	44828592	1	0.5	1512	14	0.250833	0.0560286	0.0650987	0.0465115	0.254762	0.156668	0.0110845	0.298129	0.160454	3.40902	0.0888806	0.000651958	0.293803	0.454164	0.0863204	3.6539	0.000258289	2.37954e-05	0.00704827	-0.000992255	0.0150888	0.00984235	1.71846	0.0857676	0.950005	-6.69832	1	0.00410184	0.0686747
ENSG00000226668	AL136981.1		transcribed_unprocessed_pseudogene	9	92882567	92899608	1	0.5	2743	11	0.43641	0.0214966	0.0899623	0.0551868	0.0953611	0.114644	0.0093917	0.304342	0.168182	3.45904	0.0926238	0.000542106	0.287756	0.322772	0.0828037	3.34281	0.000829359	0.00839943	-0.00511178	-0.0109522	0.000728648	-0.186955	-1.71581	0.086252	0.950005	-6.70774	1	0.00297928	0.0365857
ENSG00000268529	CYP2T3P	cytochrome P450 family 2 subfamily T member 3, pseudogene [Source:HGNC Symbol;Acc:HGNC:18853]	unprocessed_pseudogene	19	41134722	41137308	1	0.5	2415	41	0.346378	0.251076	0.0773292	0.217827	0.0735657	0.359681	4.52078e-09	0.554077	0.0809246	6.81349	0.307002	9.52574e-12	0.523431	0.140836	0.27398	6.09512	1.09357e-09	5.52713e-06	0.00997103	-0.00144277	0.0213848	-0.439541	1.71258	0.0868446	0.950005	-6.70495	1	0.00582292	0.137443
ENSG00000188659	SAXO2	stabilizer of axonemal microtubules 2 [Source:HGNC Symbol;Acc:HGNC:33727]	protein_coding	15	82262810	82284930	1	0.5	1995	1	0.452085	0.0060376	0.0235196	-0.00289042	0.0774023	0.0396685	0.241382	0.194815	0.134675	2.16814	0.0379529	0.0301478	0.285869	0.21292	0.0817212	3.19047	0.00142039	0.0955951	-0.000265963	-0.000570441	3.85146e-05	0.0392403	-1.71241	0.0868765	0.950005	-6.57367	1	0.00014384	6.44023e-05
ENSG00000204338	CYP21A1P	cytochrome P450 family 21 subfamily A member 1, pseudogene [Source:HGNC Symbol;Acc:HGNC:2599]	transcribed_unprocessed_pseudogene	6	32005636	32008451	1	0.5	19566	17	0.487228	-0.00544765	0.0816974	0.0678593	0.106128	0.127227	0.112574	0.224275	0.151742	2.52501	0.0502994	0.0115695	0.301798	0.267538	0.0910818	3.45171	0.000557036	0.0281817	-0.00514659	-0.0110444	0.000751213	0.308784	-1.71069	0.0871939	0.950005	-6.71556	1	0.00300856	0.0372373
ENSG00000136848	DAB2IP	DAB2 interacting protein [Source:HGNC Symbol;Acc:HGNC:17294]	protein_coding	9	121567057	121785530	1	0.5	2606	12	0.403877	-0.0354419	0.0693271	-0.0148894	0.0927602	0.0522637	0.316963	0.192314	0.0959669	2.12232	0.0369846	0.0338112	0.147544	0.247903	0.0217693	1.65418	0.0980905	0.480067	-0.0018214	-0.0039099	0.000267108	0.0676341	-1.70966	0.0873833	0.950005	-6.6899	1	0.00106424	0.00441024
ENSG00000117834	SLC5A9	solute carrier family 5 member 9 [Source:HGNC Symbol;Acc:HGNC:22146]	protein_coding	1	48222685	48248644	1	0.5	2088	42	0.219555	0.13948	0.138138	0.0471759	0.345268	0.435717	1.05598e-06	0.437246	0.232899	5.39287	0.191184	6.93401e-08	0.374492	0.276411	0.140244	4.25906	2.05287e-05	0.00178972	-0.0118588	-0.025491	0.00177352	0.256261	-1.70534	0.0881854	0.95512	-6.71536	1	0.00695478	0.195306
ENSG00000156675	RAB11FIP1	RAB11 family interacting protein 1 [Source:HGNC Symbol;Acc:HGNC:30265]	protein_coding	8	37858618	37899467	-1	0.5	1877	10	0.412934	-0.0012742	0.112639	0.027561	0.127167	0.121809	0.0105417	0.22635	0.270907	2.64308	0.0512343	0.00821565	0.287003	0.332471	0.0823705	3.3962	0.000683281	0.00345714	0.00584149	-0.000918682	0.0126017	0.500127	1.69398	0.0903251	0.96606	-6.74154	1	0.00344857	0.0486876
ENSG00000240006	LINC02004	long intergenic non-protein coding RNA 2004 [Source:HGNC Symbol;Acc:HGNC:52838]	lincRNA	3	134313576	134321171	1	0.5	3052	18	0.398396	0.0395562	0.0432004	0.0495032	0.0774552	0.152143	0.0362449	0.275483	0.121761	3.0988	0.075891	0.00194308	0.281859	0.264383	0.0794443	3.28178	0.00103156	0.038445	-0.00512097	-0.0110478	0.000805835	0.148899	-1.69384	0.0903505	0.96606	-6.72758	1	0.00302334	0.0363709
ENSG00000272733	AP000345.2		lincRNA	22	23580880	23583859	-1	0.5	2702	65	0.161144	-0.00406556	0.303309	0.121101	0.331997	0.614329	3.62879e-05	0.421575	0.143283	4.97094	0.177726	6.66282e-07	0.406271	0.350557	0.165056	4.98717	6.12687e-07	1.03244e-05	-0.0149376	-0.0322326	0.00235747	-1.19994	-1.69317	0.0904789	0.96606	-6.73621	1	0.0088235	0.314474
ENSG00000099999	RNF215	ring finger protein 215 [Source:HGNC Symbol;Acc:HGNC:33434]	protein_coding	22	30368811	30421771	-1	0.5	2416	9	0.426293	0.0471885	0.0570169	0.0480262	0.227443	0.14699	0.0132792	0.298325	0.138099	3.39765	0.0889978	0.000679675	0.260069	0.343445	0.0676358	2.9857	0.00282927	0.00822191	-0.00656396	-0.014167	0.00103912	-0.49872	-1.69246	0.0906141	0.96606	-6.7428	1	0.00387865	0.0614267
ENSG00000225779	AL122001.1		processed_pseudogene	1	46370586	46370955	1	0.5	2626	5	0.434052	0.0426568	0.0128681	0.00848634	0.0404591	0.060414	0.0420718	0.276372	0.0896118	3.10292	0.0763815	0.00191622	0.213521	0.225961	0.0455912	2.33218	0.019691	0.373402	0.0032508	-0.00051768	0.00701928	-0.0842365	1.69109	0.0908759	0.96606	-6.74388	1	0.00192195	0.0150455
ENSG00000242515	UGT1A10	UDP glucuronosyltransferase family 1 member A10 [Source:HGNC Symbol;Acc:HGNC:12531]	protein_coding	2	233636454	233773305	1	0.5	3719	25	0.294764	-0.034018	0.225779	0.0611677	0.134619	0.299508	0.026726	0.223531	0.232804	2.53756	0.0499662	0.0111627	0.273123	0.216933	0.0745963	3.00946	0.00261716	0.147402	-0.00733034	-0.0158509	0.00119019	0.256432	-1.68655	0.0917455	0.96606	-6.74599	1	0.00434675	0.0761069
ENSG00000265494	AC005304.2		lincRNA	17	13909231	13911212	1	0.5	4335	26	0.327984	0.00303625	0.0863755	0.0209416	0.109127	0.272903	0.0546946	0.254829	0.140797	2.87727	0.064938	0.00401127	0.13897	0.313985	0.0193126	1.61403	0.10652	0.210312	0.00586026	-0.000967373	0.0126879	0.0746208	1.68263	0.0925026	0.96606	-6.75172	1	0.00348299	0.0487796
ENSG00000137968	SLC44A5	solute carrier family 44 member 5 [Source:HGNC Symbol;Acc:HGNC:28524]	protein_coding	1	75202131	75611116	-1	0.5	3400	42	0.211115	0.391445	0.102885	0.377106	0.207192	0.592942	2.71882e-13	0.639562	0.0847245	8.30754	0.40904	9.77039e-17	0.63712	0.179447	0.405922	7.99057	1.34312e-15	8.54948e-11	-0.0157416	-0.0341253	0.00264205	-0.258698	-1.67864	0.0932768	0.96606	-6.76272	1	0.00937889	0.356777
ENSG00000177370	TIMM22	translocase of inner mitochondrial membrane 22 [Source:HGNC Symbol;Acc:HGNC:17317]	protein_coding	17	997117	1003671	1	0.5	3721	21	0.360492	0.0104183	0.0644959	0.050538	0.135801	0.278147	0.0703884	0.230467	0.182327	2.62316	0.0531152	0.00871182	0.28288	0.285542	0.0800209	3.16735	0.00153837	0.0320095	-0.00574827	-0.0124742	0.000977684	-0.105454	-1.67542	0.0939066	0.96606	-6.7654	1	0.00343111	0.0474896
ENSG00000126878	AIF1L	allograft inflammatory factor 1 like [Source:HGNC Symbol;Acc:HGNC:28904]	protein_coding	9	131096476	131123152	1	0.5	2840	134	0.0967576	-0.0116943	0.0647026	0.0459866	0.306267	0.819503	0.0588812	0.251162	0.14187	2.83763	0.0630821	0.00454494	0.411599	0.236719	0.169413	4.73075	2.23696e-06	0.000839793	-0.0179369	-0.0389295	0.00305572	0.768684	-1.67503	0.0939842	0.96606	-6.76298	1	0.01071	0.459846
ENSG00000226051	ZNF503-AS1	ZNF503 antisense RNA 1 [Source:HGNC Symbol;Acc:HGNC:27370]	lincRNA	10	75269819	75373500	1	0.5	1873	32	0.223286	0.430485	0.075441	0.393542	0.165876	0.524328	2.00553e-15	0.680208	0.0623417	9.03411	0.462683	1.65339e-19	0.672795	0.101384	0.452653	8.44416	3.06239e-17	8.95361e-12	0.0149477	-0.00260249	0.032498	-0.0375478	1.66968	0.0950376	0.96606	-6.77707	1	0.0089537	0.324743
ENSG00000146530	VWDE	von Willebrand factor D and EGF domains [Source:HGNC Symbol;Acc:HGNC:21897]	protein_coding	7	12330885	12403941	-1	0.5	5025	6	0.476722	0.0546008	0.0781234	0.0824697	0.066537	0.135012	0.00798683	0.318603	0.121194	3.61945	0.101508	0.000295228	0.382279	0.184551	0.146137	4.27001	1.95468e-05	0.0074108	-0.00577873	-0.0125726	0.00101516	0.374127	-1.66746	0.0954784	0.96606	-6.78352	1	0.00346578	0.0489253
ENSG00000151229	SLC2A13	solute carrier family 2 member 13 [Source:HGNC Symbol;Acc:HGNC:15956]	protein_coding	12	39755021	40106089	-1	0.5	3404	13	0.388076	-0.0408793	0.148329	0.0484889	0.134232	0.113235	0.018293	0.234039	0.240207	2.72219	0.054774	0.00648507	0.301864	0.320542	0.0911218	3.48265	0.000496484	0.00596288	-0.00439914	-0.00957543	0.00077715	0.0435481	-1.66606	0.0957571	0.96606	-6.78405	1	0.00264039	0.028294
ENSG00000123143	PKN1	protein kinase N1 [Source:HGNC Symbol;Acc:HGNC:9405]	protein_coding	19	14433053	14471867	1	0.5	3060	4	0.507999	0.00892523	0.0773146	0.0401376	0.1015	0.0722224	0.0205445	0.26862	0.196696	3.07087	0.0721567	0.00213434	0.235661	0.235865	0.0555363	2.50338	0.0123013	0.101441	-0.00249111	-0.00542292	0.000440693	0.0877192	-1.66571	0.0958266	0.96606	-6.78215	1	0.00149489	0.00902436
ENSG00000260284	TPSP2	tryptase pseudogene 2 [Source:HGNC Symbol;Acc:HGNC:14136]	unprocessed_pseudogene	16	1286351	1288837	-1	0.5	3619	57	0.18444	0.0433291	0.0785267	0.0729575	0.243548	0.530929	0.0275424	0.264	0.170753	2.98144	0.0696962	0.00286897	0.306706	0.277466	0.0940686	3.40363	0.000664958	0.0163705	-0.0105617	-0.0230176	0.00189416	-0.544341	-1.66227	0.0965143	0.96606	-6.78374	1	0.00635457	0.161722
ENSG00000267748	AC011479.1		protein_coding	19	38289151	38304910	1	0.5	2869	38	0.259531	0.127656	0.11626	0.0852029	0.275829	0.350304	0.00024253	0.299918	0.31332	3.57119	0.0899508	0.000355365	0.40313	0.304006	0.162513	4.8293	1.37015e-06	8.89068e-05	-0.00912964	-0.0199226	0.00166328	0.0852291	-1.65827	0.0973178	0.96606	-6.77557	1	0.00550613	0.11787
ENSG00000151012	SLC7A11	solute carrier family 7 member 11 [Source:HGNC Symbol;Acc:HGNC:11059]	protein_coding	4	138164097	138242349	-1	0.5	3472	18	0.397931	-0.00657672	0.0679151	0.0191018	0.0992452	0.126021	0.0820338	0.205774	0.221029	2.36769	0.042343	0.0178994	0.299458	0.213995	0.0896753	3.31634	0.000912033	0.0833268	0.00471456	-0.000863955	0.0102931	0.0777261	1.65678	0.0976204	0.96606	-6.80435	1	0.00284564	0.0331879
ENSG00000182175	RGMA	repulsive guidance molecule family member a [Source:HGNC Symbol;Acc:HGNC:30308]	protein_coding	15	93035273	93089204	-1	0.5	4304	37	0.297758	-0.014396	0.0413747	0.0531358	0.123357	0.353211	0.332329	0.190052	0.0970887	2.09137	0.0361199	0.0364948	0.275819	0.262841	0.0760763	3.05777	0.00222992	0.0479836	-0.0075099	-0.0164091	0.00138927	0.240105	-1.65435	0.0981131	0.96606	-6.80072	1	0.00453993	0.0831876
ENSG00000139187	KLRG1	killer cell lectin like receptor G1 [Source:HGNC Symbol;Acc:HGNC:6380]	protein_coding	12	8950044	9010760	1	0.5	3027	30	0.269359	0.00751363	0.0772328	0.065883	0.171781	0.295616	0.20856	0.19024	0.148281	2.12438	0.0361914	0.0336381	0.298229	0.318098	0.0889406	3.60966	0.000306593	0.00473742	0.00706159	-0.00131156	0.0154347	0.0471426	1.65331	0.0983231	0.96606	-6.79986	1	0.00427155	0.073265
ENSG00000163931	TKT	transketolase [Source:HGNC Symbol;Acc:HGNC:11834]	protein_coding	3	53224707	53256052	-1	0.5	2389	34	0.299552	0.0455635	0.0787509	0.0130412	0.214354	0.25243	0.104917	0.208262	0.156399	2.33859	0.0433731	0.0193569	0.232664	0.311614	0.0541327	2.72149	0.00649876	0.0341741	0.0065953	-0.00123287	0.0144235	0.312067	1.65164	0.0986636	0.96606	-6.80596	1	0.00399349	0.0644676
ENSG00000165555	NOXRED1	NADP dependent oxidoreductase domain containing 1 [Source:HGNC Symbol;Acc:HGNC:20487]	protein_coding	14	77394021	77423517	-1	0.5	3409	14	0.477065	0.00476103	0.0802669	0.0264062	0.0825802	0.104417	0.159447	0.208076	0.163338	2.3258	0.0432955	0.0200295	0.296611	0.249845	0.0879783	3.29954	0.000968451	0.0402261	0.00341105	-0.000643691	0.0074658	0.24105	1.64917	0.0991678	0.96606	-6.81148	1	0.00206805	0.017339
ENSG00000280670	CCDC163	coiled-coil domain containing 163 [Source:HGNC Symbol;Acc:HGNC:27003]	protein_coding	1	45493866	45500079	-1	0.5	2524	29	0.182088	0.537979	0.106861	0.580723	0.121078	0.641743	5.64891e-22	0.753858	0.0882334	10.8938	0.568301	1.23418e-27	0.792566	0.0777025	0.628162	11.2202	3.24407e-29	1.12499e-20	-0.0206561	-0.0452559	0.00394358	-1.30205	-1.64612	0.0997957	0.96606	-6.81806	1	0.0125503	0.640549
ENSG00000158525	CPA5	carboxypeptidase A5 [Source:HGNC Symbol;Acc:HGNC:15722]	protein_coding	7	130344816	130368730	1	0.5	2517	38	0.269905	0.0708669	0.0873405	0.0950662	0.153159	0.347546	0.00371407	0.320458	0.161561	3.70896	0.102693	0.000208116	0.342559	0.215617	0.117347	3.81049	0.000138693	0.0231009	-0.00669238	-0.0146687	0.00128394	-0.650065	-1.64482	0.100062	0.96606	-6.81094	1	0.00406908	0.0660978
ENSG00000197446	CYP2F1	cytochrome P450 family 2 subfamily F member 1 [Source:HGNC Symbol;Acc:HGNC:2632]	protein_coding	19	41114432	41128366	1	0.5	2410	26	0.330109	0.183933	0.145915	0.256382	0.0831633	0.339327	2.196e-08	0.515873	0.168117	6.37306	0.266125	1.8529e-10	0.544035	0.111498	0.295974	6.27852	3.41822e-10	3.46005e-06	0.0105347	-0.00202549	0.023095	-0.361442	1.64425	0.100181	0.96606	-6.82527	1	0.00640783	0.168374
ENSG00000258952	SALRNA1	senescence associated long non-coding RNA 1 [Source:HGNC Symbol;Acc:HGNC:49001]	lincRNA	14	60639216	60642589	1	0.5	1757	4	0.461893	-0.0194832	0.052368	0.0253154	0.0842697	0.0881321	0.0438952	0.265976	0.130909	3.00014	0.070743	0.00269858	0.20547	0.196381	0.0422179	2.177	0.0294804	0.408533	0.00357279	-0.000686984	0.00783255	-0.0316179	1.64423	0.100185	0.96606	-6.82281	1	0.00217269	0.0192612
ENSG00000213663	AC010409.1		processed_pseudogene	5	119547131	119547606	-1	0.5	2784	84	0.125265	-0.0145645	0.0470297	0.0634707	0.219842	0.605997	0.00900077	0.276205	0.209723	3.23662	0.0762891	0.00120955	0.317251	0.287268	0.100648	3.84515	0.000120476	0.00336096	-0.01379	-0.0302379	0.00265797	0.659056	-1.64359	0.100317	0.96606	-6.81709	1	0.00839131	0.283427
ENSG00000163631	ALB	albumin [Source:HGNC Symbol;Acc:HGNC:399]	protein_coding	4	73397114	73421412	1	0.5	2182	15	0.254713	0.0488792	0.0400362	-0.0263825	0.263633	0.226217	0.00112219	0.346803	0.169319	4.04073	0.120272	5.32851e-05	0.24256	0.254052	0.0588352	2.92112	0.00348774	0.0662783	0.00699583	-0.00136654	0.0153582	0.221997	1.64003	0.101055	0.96606	-6.82157	1	0.00426605	0.0730549
ENSG00000277825	AC020917.3		lincRNA	19	16352462	16353182	-1	0.5	3969	31	0.272915	-0.0296301	0.340819	0.0962437	0.153393	0.339066	0.000790769	0.327309	0.231548	3.89812	0.107131	9.69417e-05	0.363194	0.25493	0.13191	4.16387	3.129e-05	0.00430635	0.00859547	-0.00168799	0.0188789	-0.0701519	1.6386	0.101353	0.96606	-6.82633	1	0.00524621	0.111019
ENSG00000219438	FAM19A5	family with sequence similarity 19 member A5, C-C motif chemokine like [Source:HGNC Symbol;Acc:HGNC:21592]	protein_coding	22	48489460	48850912	1	0.5	6033	14	0.414617	-0.0405772	0.106107	-0.0190888	0.1107	0.158861	0.105831	0.189299	0.196372	2.14013	0.035834	0.0323441	0.161305	0.271164	0.0260192	1.75594	0.0790978	0.371305	0.00341308	-0.000671003	0.00749716	-0.0815138	1.6383	0.101415	0.96606	-6.82126	1	0.00208302	0.0173079
ENSG00000084112	SSH1	slingshot protein phosphatase 1 [Source:HGNC Symbol;Acc:HGNC:30579]	protein_coding	12	108778192	108857590	-1	0.5	3063	13	0.328498	0.0230388	0.046677	0.0412933	0.127056	0.185227	0.0455062	0.24517	0.177335	2.78548	0.0601082	0.00534489	0.316391	0.151148	0.100104	3.4048	0.000662113	0.112744	0.00600952	-0.0011908	0.0132098	-0.319038	1.63617	0.101859	0.96606	-6.83181	1	0.00367315	0.0545891
ENSG00000100336	APOL4	apolipoprotein L4 [Source:HGNC Symbol;Acc:HGNC:14867]	protein_coding	22	36189124	36204840	-1	0.5	3056	82	0.206075	0.112981	0.0721598	0.0199194	0.392555	0.53694	0.000107096	0.401854	0.145987	4.71118	0.161487	2.46283e-06	0.323584	0.283554	0.104707	3.67899	0.000234157	0.00938853	0.0117234	-0.0023748	0.0258216	0.0560199	1.63016	0.103123	0.96606	-6.83685	1	0.00719249	0.207315
ENSG00000226829	AC093655.1		lincRNA	7	68150283	68288233	-1	0.5	4902	2	0.728267	-0.366391	0.60169	-0.0372421	0.0879851	0.0517853	0.0577949	0.228471	0.182514	2.57471	0.0521992	0.0100323	0.0614276	0.263813	0.00377335	0.640886	0.521596	0.59379	0.000565869	-0.000115682	0.00124742	0.0431883	1.62764	0.103657	0.96606	-6.75832	1	0.000343153	0.000399809
ENSG00000120669	SOHLH2	spermatogenesis and oogenesis specific basic helix-loop-helix 2 [Source:HGNC Symbol;Acc:HGNC:26026]	protein_coding	13	36168208	36214615	-1	0.5	3044	107	0.38621	-0.16152	0.355476	-0.154762	0.454309	0.201874	0.00671651	0.283135	0.209711	3.28061	0.0801653	0.00103584	0.23706	0.331155	0.0561973	2.71055	0.00671724	0.0299285	0.0049399	-0.00101366	0.0108935	0.308859	1.62661	0.103876	0.96606	-6.84407	1	0.003037	0.037069
ENSG00000235886	AC006055.1		lincRNA	3	43778961	43779982	-1	0.5	1990	29	0.260096	-0.0351417	0.126522	0.0312843	0.236854	0.240302	0.0826808	0.232817	0.158231	2.63597	0.0542038	0.00838962	0.246872	0.228006	0.060946	2.67539	0.00746423	0.22516	0.00649211	-0.00134011	0.0143243	0.0986753	1.62496	0.104227	0.96606	-6.83935	1	0.00399555	0.0632168
ENSG00000261126	RBFADN	RBFA downstream neighbor (non-protein coding) [Source:HGNC Symbol;Acc:HGNC:48591]	lincRNA	18	80046900	80095482	1	0.5	2482	18	0.352643	0.0413019	0.110372	0.0758257	0.116665	0.18417	7.50761e-05	0.350287	0.269187	4.25238	0.122701	2.1151e-05	0.296731	0.217308	0.0880496	3.22795	0.00124682	0.111253	0.00604829	-0.0012541	0.0133507	-0.104117	1.62371	0.104493	0.96606	-6.85057	1	0.00372523	0.0559761
ENSG00000184313	MROH7	maestro heat like repeat family member 7 [Source:HGNC Symbol;Acc:HGNC:24802]	protein_coding	1	54641754	54710266	1	0.5	3229	44	0.252586	0.12412	0.0728386	0.118869	0.114172	0.439617	5.64298e-05	0.415008	0.141236	4.87885	0.172232	1.06705e-06	0.358419	0.169069	0.128464	3.88817	0.000101001	0.031067	0.00932887	-0.00193636	0.0205941	-0.539423	1.62342	0.104556	0.96606	-6.8444	1	0.00574711	0.131462
ENSG00000268027	AC243960.1		lincRNA	19	41545192	41555462	1	0.5	2069	18	0.321486	0.019656	0.052302	-0.00214406	0.230751	0.162978	0.174921	0.207177	0.145627	2.32654	0.0429224	0.01999	0.258416	0.312573	0.0667789	2.90264	0.00370035	0.0338432	-0.0050418	-0.0111303	0.00104673	0.565738	-1.62336	0.104568	0.96606	-6.85238	1	0.00310587	0.0390068
ENSG00000073536	NLE1	notchless homolog 1 [Source:HGNC Symbol;Acc:HGNC:19889]	protein_coding	17	35128753	35142315	-1	0.5	2917	10	0.349644	0.0743978	0.0268437	0.0955343	0.101312	0.191706	0.00307944	0.343907	0.112102	3.92821	0.118272	8.55804e-05	0.37915	0.156613	0.143755	4.14681	3.37139e-05	0.0153355	0.00596152	-0.00124419	0.0131672	-0.205598	1.62189	0.104883	0.96606	-6.85976	1	0.0036759	0.0551894
ENSG00000164647	STEAP1	STEAP family member 1 [Source:HGNC Symbol;Acc:HGNC:11378]	protein_coding	7	90154375	90164829	1	0.5	3593	50	0.163516	0.54804	0.102615	0.552088	0.105778	0.667278	4.47347e-21	0.751636	0.0686409	10.6929	0.564956	1.09896e-26	0.76658	0.0794135	0.587644	10.473	1.14912e-25	4.4357e-18	0.0168481	-0.00353105	0.0372273	-0.828612	1.62071	0.105135	0.96606	-6.8458	1	0.010397	0.42768
ENSG00000110455	ACCS	1-aminocyclopropane-1-carboxylate synthase homolog (inactive) [Source:HGNC Symbol;Acc:HGNC:23989]	protein_coding	11	44065925	44084222	1	0.5	2975	34	0.268204	0.337268	0.116528	0.387071	0.256268	0.525727	1.07278e-13	0.627471	0.13737	8.30766	0.39372	9.76043e-17	0.665894	0.192523	0.443415	8.73966	2.33821e-18	3.39757e-13	-0.0105638	-0.0233423	0.00221472	0.690141	-1.62062	0.105155	0.96606	-6.82572	1	0.00651918	0.16146
ENSG00000204540	PSORS1C1	psoriasis susceptibility 1 candidate 1 [Source:HGNC Symbol;Acc:HGNC:17202]	protein_coding	6	31114750	31140092	1	0.5	9081	32	0.364905	0.0437862	0.112783	0.0991755	0.0879285	0.10345	0.00982577	0.311364	0.123406	3.54157	0.0969474	0.000397755	0.346592	0.178623	0.120126	3.77585	0.000159461	0.0373412	-0.00738447	-0.016318	0.0015491	0.281735	-1.62045	0.105191	0.96606	-6.87264	1	0.0045575	0.0866488
ENSG00000008256	CYTH3	cytohesin 3 [Source:HGNC Symbol;Acc:HGNC:9504]	protein_coding	7	6161776	6272644	-1	0.5	2974	28	0.320994	0.0303374	0.0347642	0.00939744	0.214365	0.262037	0.153374	0.223614	0.107632	2.49853	0.0500034	0.012471	0.264997	0.298695	0.0702236	2.94764	0.00320208	0.0403388	0.00585826	-0.00122898	0.0129455	-0.111631	1.62044	0.105194	0.96606	-6.84761	1	0.00361545	0.0518589
ENSG00000272218	AC108865.2		lincRNA	4	186892552	186892983	1	0.5	3816	14	0.426379	-0.106881	0.325857	-0.0360341	0.224991	0.120595	0.0085896	0.326503	0.0800814	3.68178	0.106604	0.000231614	0.271227	0.277045	0.0735639	3.09516	0.00196709	0.0609322	0.00392421	-0.000840731	0.00868914	-0.315203	1.61449	0.106477	0.96606	-6.86468	1	0.00243048	0.0237891
ENSG00000182240	BACE2	beta-site APP-cleaving enzyme 2 [Source:HGNC Symbol;Acc:HGNC:934]	protein_coding	21	41167801	41282518	1	0.5	4162	82	0.186021	0.0832814	0.0663027	0.13939	0.283735	0.65764	0.00202874	0.363732	0.0578366	4.13519	0.132301	3.54662e-05	0.409938	0.227146	0.168049	4.64638	3.3781e-06	0.00131728	-0.0122691	-0.0271729	0.00263464	-0.127758	-1.61383	0.106619	0.96606	-6.86696	1	0.00760348	0.233389
ENSG00000166148	AVPR1A	arginine vasopressin receptor 1A [Source:HGNC Symbol;Acc:HGNC:895]	protein_coding	12	63142759	63150942	-1	0.5	2928	45	0.309946	-0.0312937	0.245845	0.0789432	0.106282	0.268294	0.0089055	0.25077	0.245929	2.95938	0.0628858	0.0030826	0.355578	0.15625	0.126436	3.88391	0.000102789	0.0312644	0.00687475	-0.00149108	0.0152406	0.0794809	1.61098	0.107241	0.96606	-6.87007	1	0.00426782	0.0733111
ENSG00000249488	NACAP5	nascent polypeptide associated complex alpha subunit pseudogene 5 [Source:HGNC Symbol;Acc:HGNC:49492]	processed_pseudogene	4	17552117	17552752	-1	0.5	2998	8	0.465444	-0.00501269	0.0585931	-0.020225	0.0726604	0.0519453	0.132019	0.183873	0.19345	2.07231	0.0338091	0.0382369	0.140732	0.256756	0.0198055	1.47287	0.140786	0.497285	-0.00229942	-0.00509972	0.000500884	0.0966779	-1.60974	0.107512	0.96606	-6.87674	1	0.00142776	0.00828207
ENSG00000245958	AC093752.1		transcribed_unprocessed_pseudogene	4	119454791	119552025	1	0.5	3678	76	0.239919	0.124925	0.126592	0.288209	0.173892	0.387647	3.40655e-06	0.45523	0.153208	5.45126	0.207234	5.00129e-08	0.527174	0.206377	0.277912	6.33389	2.39059e-10	7.23086e-07	-0.00966543	-0.0214402	0.00210934	0.0253201	-1.6092	0.107629	0.96606	-6.87273	1	0.00600708	0.145182
ENSG00000258504	AL157871.1		lincRNA	14	100291117	100294656	1	0.5	2763	18	0.38716	0.021664	0.0725965	-0.00179622	0.124912	0.174425	0.0115825	0.242528	0.248109	2.80013	0.0588197	0.00510827	0.232374	0.230543	0.0539974	2.54124	0.011046	0.241295	-0.0040147	-0.00891495	0.00088554	-0.0119539	-1.60612	0.108304	0.96606	-6.87718	1	0.00249953	0.0251112
ENSG00000055950	MRPL43	mitochondrial ribosomal protein L43 [Source:HGNC Symbol;Acc:HGNC:14517]	protein_coding	10	100969458	100987515	-1	0.5	2174	49	0.221885	0.0796986	0.0455071	0.0946887	0.296168	0.368953	0.00111603	0.370499	0.0914011	4.24558	0.137269	2.18031e-05	0.401315	0.200364	0.161054	4.51452	6.3459e-06	0.00282561	-0.0105131	-0.0233533	0.00232715	0.731065	-1.60509	0.108531	0.96606	-6.88183	1	0.00655068	0.173514
ENSG00000070540	WIPI1	WD repeat domain, phosphoinositide interacting 1 [Source:HGNC Symbol;Acc:HGNC:25471]	protein_coding	17	68420948	68457513	-1	0.5	2793	32	0.278525	0.0781893	0.0585903	0.061499	0.147185	0.327925	0.0347336	0.278279	0.116774	3.13022	0.0774393	0.00174675	0.34087	0.164156	0.116192	3.70475	0.0002116	0.0508876	0.00765005	-0.00169367	0.0169938	0.329279	1.60504	0.108541	0.96606	-6.87779	1	0.00476674	0.0911217
ENSG00000243543	WFDC6	WAP four-disulfide core domain 6 [Source:HGNC Symbol;Acc:HGNC:16164]	protein_coding	20	45534196	45539495	-1	0.5	2629	71	0.11171	0.14339	0.273973	0.247586	0.255693	0.689584	1.33696e-06	0.401478	0.312206	4.92504	0.161184	8.43411e-07	0.495346	0.240924	0.245368	5.99806	1.99693e-09	2.26434e-06	0.0144203	-0.003263	0.0321035	2.08873	1.59865	0.109955	0.96606	-6.88674	1	0.00902157	0.325551
ENSG00000198794	SCAMP5	secretory carrier membrane protein 5 [Source:HGNC Symbol;Acc:HGNC:30386]	protein_coding	15	74957219	75021496	1	0.5	1758	11	0.330308	0.0251771	0.0846861	0.0779091	0.129457	0.161233	0.00604283	0.308201	0.183134	3.54152	0.0949881	0.000397823	0.290707	0.315692	0.0845107	3.34981	0.000808679	0.00849001	-0.00509957	-0.011355	0.00115583	-0.076521	-1.59816	0.110064	0.96606	-6.87192	1	0.003191	0.0394754
ENSG00000054219	LY75	lymphocyte antigen 75 [Source:HGNC Symbol;Acc:HGNC:6729]	protein_coding	2	159803355	159904749	-1	0.5	3320	32	0.336205	0.00420448	0.26668	0.069791	0.218853	0.25676	4.17364e-06	0.343852	0.353833	4.26367	0.118235	2.01097e-05	0.40307	0.255697	0.162465	4.83857	1.30775e-06	0.000247636	-0.00782119	-0.0174155	0.00177313	0.901726	-1.59809	0.11008	0.96606	-6.89504	1	0.00489461	0.0972617
ENSG00000158113	LRRC43	leucine rich repeat containing 43 [Source:HGNC Symbol;Acc:HGNC:28562]	protein_coding	12	122167738	122203471	1	0.5	2106	26	0.280623	0.0271205	0.040785	0.0186193	0.110106	0.20914	0.0939043	0.226921	0.145634	2.54597	0.0514933	0.0108975	0.262703	0.29565	0.0690126	2.92426	0.00345277	0.0405482	0.00628938	-0.00142589	0.0140047	-0.476906	1.59808	0.110081	0.96606	-6.89269	1	0.00393589	0.0625945
ENSG00000159228	CBR1	carbonyl reductase 1 [Source:HGNC Symbol;Acc:HGNC:1548]	protein_coding	21	36069941	36073166	1	0.5	3396	22	0.341833	0.0325553	0.113821	0.0396003	0.156765	0.219189	0.0289096	0.28228	0.11889	3.18445	0.0796823	0.00145032	0.317988	0.354294	0.101116	3.878	0.000105317	0.000605519	0.00566342	-0.00128642	0.0126133	-0.536113	1.59752	0.110206	0.96606	-6.89286	1	0.00354534	0.0507151
ENSG00000108846	ABCC3	ATP binding cassette subfamily C member 3 [Source:HGNC Symbol;Acc:HGNC:54]	protein_coding	17	50634777	50692252	1	0.5	2562	53	0.253714	0.105253	0.0375601	0.0726657	0.180087	0.422877	0.00273932	0.357943	0.0470798	4.06022	0.128123	4.90268e-05	0.380478	0.210293	0.144763	4.29777	1.72528e-05	0.00527712	0.00862835	-0.00196141	0.0192181	0.204677	1.59729	0.110258	0.96606	-6.89127	1	0.00540249	0.117301
ENSG00000187010	RHD	Rh blood group D antigen [Source:HGNC Symbol;Acc:HGNC:10009]	protein_coding	1	25272393	25330445	1	0.5	2719	23	0.224982	0.444959	0.172938	0.497203	0.112268	0.5949	2.40733e-19	0.729599	0.0695565	10.181	0.532314	2.41188e-24	0.746585	0.0768855	0.557389	10.0041	1.46258e-23	1.42318e-16	-0.0156793	-0.0349231	0.00356452	-0.772613	-1.59726	0.110263	0.96606	-6.89685	1	0.00981775	0.391712
ENSG00000138380	CARF	calcium responsive transcription factor [Source:HGNC Symbol;Acc:HGNC:14435]	protein_coding	2	202912214	202987063	1	0.5	2106	167	0.0265415	0.0298131	0.154398	0.203157	0.318283	0.888241	0.00296951	0.342213	0.1211	3.91315	0.11711	9.10993e-05	0.538108	0.178906	0.28956	6.41747	1.38555e-10	6.99815e-07	-0.0247106	-0.0550404	0.00561923	0.456145	-1.59718	0.110281	0.96606	-6.89206	1	0.0154737	0.963485
ENSG00000135447	PPP1R1A	protein phosphatase 1 regulatory inhibitor subunit 1A [Source:HGNC Symbol;Acc:HGNC:9286]	protein_coding	12	54575387	54588659	-1	0.5	2928	10	0.39997	0.145054	0.0639822	0.166857	0.149918	0.222501	1.35288e-05	0.447618	0.10074	5.27402	0.200362	1.33469e-07	0.469474	0.214419	0.220406	5.45869	4.79666e-08	5.47456e-05	-0.00914941	-0.0203877	0.00208892	0.317419	-1.596	0.110545	0.96606	-6.90228	1	0.00573339	0.134506
ENSG00000138152	BTBD16	BTB domain containing 16 [Source:HGNC Symbol;Acc:HGNC:26340]	protein_coding	10	122271306	122338162	1	0.5	3252	81	0.172567	0.248476	0.179619	0.154093	0.38576	0.632298	2.60838e-08	0.497615	0.219931	6.19472	0.24762	5.83873e-10	0.525648	0.210436	0.276306	6.27927	3.40156e-10	1.05523e-06	-0.012536	-0.0279492	0.0028772	0.435483	-1.59444	0.110894	0.96606	-6.89703	1	0.0078634	0.249111
ENSG00000243396	AC084198.1		processed_pseudogene	3	101599243	101599644	-1	0.5	3047	37	0.305521	0.0382355	0.0438197	0.111218	0.0655692	0.214333	0.000681783	0.372076	0.126994	4.30114	0.138441	1.69921e-05	0.406789	0.15823	0.165477	4.50217	6.72647e-06	0.00471124	-0.00622794	-0.0138949	0.00143898	-0.190342	-1.59245	0.11134	0.96606	-6.90102	1	0.00391122	0.0617332
ENSG00000204525	HLA-C	major histocompatibility complex, class I, C [Source:HGNC Symbol;Acc:HGNC:4933]	protein_coding	6	31268749	31272130	-1	0.5	9065	31	0.257234	0.351011	0.129979	0.461991	0.106448	0.560934	6.95957e-15	0.655186	0.11183	8.75617	0.429268	2.0199e-18	0.702472	0.0716149	0.493466	8.94376	3.76143e-19	4.05242e-13	0.0162736	-0.00376648	0.0363136	-1.23359	1.59194	0.111455	0.96606	-6.9041	1	0.010224	0.423748
ENSG00000136875	PRPF4	pre-mRNA processing factor 4 [Source:HGNC Symbol;Acc:HGNC:17349]	protein_coding	9	113275343	113292905	1	0.5	2806	18	0.405605	0.10922	0.0607063	0.134319	0.0957733	0.190161	2.47618e-06	0.43722	0.200534	5.34021	0.191161	9.28386e-08	0.410681	0.228774	0.168659	4.81769	1.45233e-06	0.000481365	0.00742016	-0.00172455	0.0165649	0.204381	1.59069	0.111736	0.96606	-6.91022	1	0.00466521	0.0889638
ENSG00000070669	ASNS	asparagine synthetase (glutamine-hydrolyzing) [Source:HGNC Symbol;Acc:HGNC:753]	protein_coding	7	97852118	97872542	-1	0.5	3128	12	0.371743	0.0364889	0.0518083	0.0280273	0.0708787	0.125198	0.0037069	0.319166	0.184487	3.67585	0.101867	0.000237055	0.2361	0.176674	0.0557433	2.52847	0.011456	0.439487	0.00263677	-0.00061308	0.00588662	-0.153127	1.59056	0.111764	0.96606	-6.87992	1	0.0016572	0.0105597
ENSG00000256056	AC087257.2		unprocessed_pseudogene	12	27592461	27594039	-1	0.5	3328	21	0.289861	-0.000733817	0.128281	0.0526184	0.151937	0.235888	0.00680968	0.273631	0.236764	3.18565	0.0748738	0.00144431	0.255581	0.256982	0.0653216	2.8302	0.00465193	0.0952267	0.00660092	-0.00154535	0.0147472	0.0649761	1.5885	0.11223	0.96606	-6.90703	1	0.00415579	0.0696576
ENSG00000100003	SEC14L2	SEC14 like lipid binding 2 [Source:HGNC Symbol;Acc:HGNC:10699]	protein_coding	22	30396857	30425317	1	0.5	2391	53	0.215586	0.31205	0.122671	0.271177	0.30097	0.501799	1.65187e-10	0.584161	0.0934887	7.33285	0.341244	2.25308e-13	0.59698	0.199777	0.356386	7.41287	1.23591e-13	1.95625e-09	-0.0143084	-0.0319703	0.00335359	-1.21625	-1.58815	0.112308	0.96606	-6.9129	1	0.00901069	0.330987
ENSG00000197586	ENTPD6	ectonucleoside triphosphate diphosphohydrolase 6 (putative) [Source:HGNC Symbol;Acc:HGNC:3368]	protein_coding	20	25195693	25226729	1	0.5	2923	34	0.380565	-0.0417401	0.199601	-0.0103154	0.0961643	0.109259	0.113251	0.176853	0.209842	2.02197	0.031277	0.043179	0.204812	0.21658	0.0419481	2.21703	0.0266209	0.527359	0.00408451	-0.000959408	0.00912842	0.263671	1.5875	0.112456	0.96606	-6.90886	1	0.00257284	0.0267114
ENSG00000148702	HABP2	hyaluronan binding protein 2 [Source:HGNC Symbol;Acc:HGNC:4798]	protein_coding	10	113550837	113589602	1	0.5	2752	7	0.421124	0.056921	0.122155	0.136879	0.0945807	0.194389	0.000136096	0.393434	0.142674	4.63245	0.154791	3.61358e-06	0.476022	0.168597	0.226597	5.4005	6.6454e-08	0.000130383	0.00737108	-0.00173276	0.0164749	-0.508187	1.58726	0.11251	0.96606	-6.91507	1	0.00464436	0.0880648
ENSG00000003509	NDUFAF7	NADH:ubiquinone oxidoreductase complex assembly factor 7 [Source:HGNC Symbol;Acc:HGNC:28816]	protein_coding	2	37231631	37253403	1	0.5	3475	17	0.387171	0.0482948	0.0233474	0.0866897	0.0680022	0.182847	0.0389892	0.284939	0.0665292	3.17944	0.0811902	0.0014756	0.338954	0.171959	0.11489	3.68021	0.000233043	0.0510497	-0.00476424	-0.010652	0.00112356	0.297219	-1.58629	0.11273	0.96606	-6.91359	1	0.00300345	0.0366066
ENSG00000269304	FKBP1AP1	FK506 binding protein 1A pseudogene 1 [Source:HGNC Symbol;Acc:HGNC:3714]	processed_pseudogene	19	57826461	57826778	-1	0.5	3008	57	0.197704	0.0685088	0.0533977	0.0993313	0.118775	0.458385	0.0305603	0.285229	0.103829	3.20508	0.0813558	0.00135025	0.330338	0.179916	0.109123	3.62799	0.000285639	0.0513564	-0.0101043	-0.0226026	0.00239399	0.284826	-1.58488	0.113049	0.96606	-6.90886	1	0.00637622	0.162699
ENSG00000125877	ITPA	inosine triphosphatase [Source:HGNC Symbol;Acc:HGNC:6176]	protein_coding	20	3208868	3223870	1	0.5	3600	26	0.369982	0.0629593	0.0420378	0.0188101	0.124358	0.139148	0.00527381	0.313559	0.170357	3.61034	0.0983194	0.000305795	0.284706	0.241997	0.0810574	3.10282	0.00191687	0.0745591	0.0042804	-0.00102445	0.00958524	0.272925	1.5818	0.11375	0.96606	-6.92044	1	0.00270599	0.0297004
ENSG00000182264	IZUMO1	izumo sperm-egg fusion 1 [Source:HGNC Symbol;Acc:HGNC:28539]	protein_coding	19	48740852	48746909	-1	0.5	3612	29	0.303836	0.0973179	0.0663427	0.149666	0.188398	0.383572	0.000518215	0.376943	0.134246	4.36137	0.142086	1.29251e-05	0.482949	0.231285	0.23324	5.66312	1.48647e-08	1.6096e-05	0.00874959	-0.00209476	0.0195939	-0.593082	1.58171	0.113773	0.96606	-6.92103	1	0.00553238	0.124253
ENSG00000123607	TTC21B	tetratricopeptide repeat domain 21B [Source:HGNC Symbol;Acc:HGNC:25660]	protein_coding	2	165857475	165953843	-1	0.5	3260	5	0.440266	0.0374393	0.0339829	0.0074823	0.0574186	0.0789597	0.00502272	0.342536	0.06173	3.87095	0.117331	0.000108412	0.15018	0.222977	0.022554	1.58794	0.1123	0.628112	-0.00315556	-0.00706899	0.000757881	0.104508	-1.58073	0.113995	0.96606	-6.92231	1	0.00199594	0.0161643
ENSG00000107611	CUBN	cubilin [Source:HGNC Symbol;Acc:HGNC:2548]	protein_coding	10	16823964	17129831	-1	0.5	3557	10	0.380704	-0.00354272	0.0451128	0.0477096	0.08837	0.130739	0.145678	0.183212	0.176452	2.03338	0.0335668	0.0420138	0.235846	0.308374	0.0556233	2.57619	0.00998951	0.0472283	-0.00367425	-0.00823637	0.00088787	-0.0553979	-1.57886	0.114425	0.96606	-6.91913	1	0.00232698	0.0217022
ENSG00000111725	PRKAB1	protein kinase AMP-activated non-catalytic subunit beta 1 [Source:HGNC Symbol;Acc:HGNC:9378]	protein_coding	12	119667753	119681630	1	0.5	2832	37	0.2671	0.0473102	0.073689	0.0972497	0.152996	0.316131	0.00472143	0.206146	0.172596	2.32187	0.0424962	0.0202401	0.324674	0.267766	0.105413	3.61298	0.000302695	0.0181882	0.00701843	-0.00169702	0.0157339	0.338676	1.57867	0.114468	0.96606	-6.91267	1	0.00444619	0.0781649
ENSG00000120055	C10orf95	chromosome 10 open reading frame 95 [Source:HGNC Symbol;Acc:HGNC:25880]	protein_coding	10	102449837	102451543	-1	0.5	1783	15	0.307235	0.0137496	0.093596	0.0711505	0.137762	0.137394	0.118538	0.221258	0.162354	2.48097	0.0489553	0.0131024	0.27555	0.300031	0.0759276	3.074	0.00211207	0.0282028	-0.006343	-0.0142243	0.00153832	0.0854744	-1.57775	0.11468	0.96606	-6.93218	1	0.00402061	0.0662732
ENSG00000261740	BOLA2-SMG1P6	BOLA2-SMG1P6 readthrough [Source:HGNC Symbol;Acc:HGNC:53563]	protein_coding	16	29443230	29454651	-1	0.5	1312	22	0.33537	0.278857	0.168436	0.259731	0.135138	0.327062	9.63414e-10	0.54427	0.17838	6.86684	0.29623	6.56374e-12	0.52207	0.168372	0.272557	6.10783	1.00993e-09	4.29899e-06	0.0102013	-0.00249666	0.0228993	-0.312597	1.57494	0.115327	0.968431	-6.93172	1	0.0064781	0.170371
ENSG00000143416	SELENBP1	selenium binding protein 1 [Source:HGNC Symbol;Acc:HGNC:10719]	protein_coding	1	151364302	151372733	-1	0.5	2074	23	0.24827	0.124041	0.070941	0.112728	0.18375	0.339629	3.22724e-05	0.421187	0.145125	4.9804	0.177399	6.34543e-07	0.405777	0.205352	0.164655	4.70065	2.59333e-06	0.000964258	-0.0104172	-0.0233948	0.00256042	-0.431186	-1.57361	0.115633	0.968431	-6.93352	1	0.00662077	0.177858
ENSG00000143452	HORMAD1	HORMA domain containing 1 [Source:HGNC Symbol;Acc:HGNC:25245]	protein_coding	1	150698060	150720888	-1	0.5	1745	36	0.272957	0.4401	0.0482107	0.417602	0.140771	0.487771	3.79259e-16	0.695418	0.0171336	9.28826	0.483606	1.56832e-20	0.700648	0.117476	0.490907	9.12057	7.47301e-20	6.74423e-14	0.0194241	-0.00481739	0.0436657	0.631188	1.57081	0.116283	0.971049	-6.95157	1	0.0123675	0.637827
ENSG00000176623	RMDN1	regulator of microtubule dynamics 1 [Source:HGNC Symbol;Acc:HGNC:24285]	protein_coding	8	86468257	86514357	-1	0.5	2643	46	0.276935	0.292904	0.111115	0.315519	0.186409	0.371876	2.84063e-09	0.553259	0.110936	6.84618	0.306096	7.58482e-12	0.580621	0.149885	0.337121	7.00471	2.475e-12	3.95277e-08	-0.0122981	-0.0276684	0.00307214	-0.274116	-1.56855	0.116808	0.972615	-6.94437	1	0.0078415	0.250952
ENSG00000213022	KLK9	kallikrein related peptidase 9 [Source:HGNC Symbol;Acc:HGNC:6370]	protein_coding	19	51003111	51009634	-1	0.5	3582	36	0.251917	0.0750417	0.0712954	0.0620598	0.220064	0.444815	0.00147552	0.353663	0.128396	4.08132	0.125077	4.47804e-05	0.357521	0.264819	0.127821	4.07687	4.56463e-05	0.003819	-0.00807022	-0.0181733	0.00203288	-0.100556	-1.56593	0.117421	0.974901	-6.93774	1	0.00515419	0.106111
ENSG00000100918	REC8	REC8 meiotic recombination protein [Source:HGNC Symbol;Acc:HGNC:16879]	protein_coding	14	24171853	24180257	1	0.5	2815	19	0.364083	-0.0177275	0.122336	0.0308395	0.120909	0.16744	0.0481733	0.205763	0.241324	2.36505	0.0423383	0.0180274	0.28837	0.29254	0.0831571	3.24032	0.00119396	0.0192668	-0.00524188	-0.0118315	0.00134776	0.50583	-1.55943	0.11895	0.97984	-6.95972	1	0.00336156	0.0462203
ENSG00000131626	PPFIA1	PTPRF interacting protein alpha 1 [Source:HGNC Symbol;Acc:HGNC:9245]	protein_coding	11	70270700	70384403	1	0.5	3190	66	0.198727	0.0794612	0.202868	0.0934518	0.426384	0.522734	1.53159e-06	0.468157	0.135552	5.63294	0.219171	1.77161e-08	0.47746	0.315157	0.227968	6.32275	2.56941e-10	3.15096e-08	-0.0106144	-0.0239687	0.00273988	1.09309	-1.55818	0.119248	0.97984	-6.95479	1	0.00681295	0.187247
ENSG00000270149	AL591806.3		protein_coding	1	160997957	161038962	-1	0.5	2615	42	0.259678	0.118253	0.138034	-0.112167	0.733604	0.371273	0.00011057	0.358939	0.254674	4.33015	0.128837	1.49007e-05	0.392337	0.26458	0.153929	4.64466	3.4063e-06	0.000497778	-0.00855468	-0.0193212	0.00221183	0.480793	-1.55765	0.119372	0.97984	-6.95323	1	0.00549267	0.121129
ENSG00000135587	SMPD2	sphingomyelin phosphodiesterase 2 [Source:HGNC Symbol;Acc:HGNC:11121]	protein_coding	6	109440763	109443919	1	0.5	2457	36	0.299802	0.115098	0.0243704	0.178483	0.214183	0.226022	0.000164332	0.412963	0.0702686	4.76788	0.170539	1.86173e-06	0.492409	0.203937	0.242466	5.73315	9.85796e-09	1.91888e-05	0.00791936	-0.00204769	0.0178864	0.36471	1.55763	0.119377	0.97984	-6.95987	1	0.00508478	0.105191
ENSG00000242748	RPL23AP81	ribosomal protein L23a pseudogene 81 [Source:HGNC Symbol;Acc:HGNC:36246]	transcribed_processed_pseudogene	20	41196691	41197157	1	0.5	2121	21	0.377831	0.0243659	0.0466088	0.0466939	0.0978332	0.124371	0.157773	0.200588	0.175602	2.2701	0.0402354	0.0232016	0.335393	0.228686	0.112489	3.76676	0.000165381	0.0230403	0.00264216	-0.000701433	0.00598574	0.180427	1.54913	0.121407	0.993678	-6.91656	1	0.001705	0.0105601
ENSG00000250550	PPBPP1	pro-platelet basic protein pseudogene 1 [Source:HGNC Symbol;Acc:HGNC:9241]	transcribed_unprocessed_pseudogene	4	73847866	73848829	1	0.5	2022	12	0.332904	0.0310871	0.111664	0.0487845	0.199799	0.16965	0.0101909	0.269837	0.219964	3.16645	0.0728119	0.00154314	0.391437	0.244987	0.153223	4.51835	6.23223e-06	0.0015389	-0.0054739	-0.0124145	0.00146674	0.18146	-1.5461	0.122135	0.99595	-6.97075	1	0.00354065	0.0502937
ENSG00000268879	IGFL1P1	IGF like family member 1 pseudogene 1 [Source:HGNC Symbol;Acc:HGNC:32956]	unprocessed_pseudogene	19	46196238	46197323	1	0.5	2939	5	0.510571	0.00229923	0.0528084	-0.0407938	0.178202	0.0798962	0.226822	0.215372	0.0700426	2.37483	0.0463851	0.0175569	0.194686	0.310937	0.0379027	2.18471	0.0289102	0.10453	0.00293017	-0.000787541	0.00664789	0.109902	1.54511	0.122376	0.99595	-6.98436	1	0.00189605	0.0147763
ENSG00000198092	TMPRSS11F	transmembrane protease, serine 11F [Source:HGNC Symbol;Acc:HGNC:29994]	protein_coding	4	68053198	68129880	-1	0.5	3349	33	0.230003	0.0262569	0.0789947	-0.0558969	0.184647	0.237788	0.000864881	0.339991	0.191291	4.00934	0.115594	6.08875e-05	0.308486	0.143145	0.0951635	3.29458	0.000985683	0.150113	0.00681558	-0.00184048	0.0154716	0.329767	1.54356	0.122751	0.996183	-6.95968	1	0.00441589	0.0759148
ENSG00000151655	ITIH2	inter-alpha-trypsin inhibitor heavy chain 2 [Source:HGNC Symbol;Acc:HGNC:6167]	protein_coding	10	7703269	7749520	1	0.5	4022	26	0.446282	0.0838114	0.0804751	0.118556	0.0864295	0.196701	0.0011555	0.358069	0.130139	4.14019	0.128213	3.47013e-05	0.406182	0.219316	0.164984	4.74989	2.03528e-06	0.000672383	-0.00590362	-0.0134116	0.00160439	0.340381	-1.54147	0.123259	0.997497	-6.98881	1	0.00383014	0.0601567
ENSG00000158560	DYNC1I1	dynein cytoplasmic 1 intermediate chain 1 [Source:HGNC Symbol;Acc:HGNC:2963]	protein_coding	7	95772506	96110322	1	0.5	2772	58	0.159403	0.281282	0.070111	0.188292	0.273642	0.58591	8.45823e-10	0.571298	0.0815807	7.09126	0.326381	1.329e-12	0.532146	0.147045	0.283179	6.19296	5.90456e-10	3.6927e-06	0.0116271	-0.00319639	0.0264506	0.632692	1.53767	0.124186	0.998628	-6.97697	1	0.00756252	0.226349
ENSG00000256304	CCDC150P1	coiled-coil domain containing 150 pseudogene 1 [Source:HGNC Symbol;Acc:HGNC:50280]	processed_pseudogene	12	122322122	122324336	-1	0.5	1979	51	0.155148	0.0674807	0.0387911	0.107185	0.288158	0.367368	0.00408811	0.346485	0.060544	3.92802	0.120052	8.56466e-05	0.334298	0.329015	0.111755	4.01044	6.06061e-05	0.000893594	-0.00907293	-0.0206497	0.00250383	-0.448799	-1.53639	0.124499	0.998628	-6.98624	1	0.00590606	0.140091
ENSG00000268362	AC092279.1		lincRNA	19	24033445	24066909	1	0.5	1945	127	0.211926	0.24802	0.212294	0.22985	0.300263	0.371225	6.10868e-10	0.534211	0.211271	6.83152	0.285382	8.40199e-12	0.49581	0.274137	0.245827	6.4738	9.55661e-11	3.76041e-08	-0.0121642	-0.0276916	0.0033632	0.425265	-1.53577	0.124651	0.998628	-6.99516	1	0.00792167	0.256087
ENSG00000214684	AC003045.1		processed_pseudogene	7	117439982	117440780	-1	0.5	1354	2	0.411433	-0.028758	0.0254262	-0.00901795	0.0673033	0.0087115	0.154068	0.175794	0.152932	1.96874	0.0309035	0.0489828	0.129808	0.19793	0.0168502	1.39541	0.162892	0.657659	0.000485667	-0.000135037	0.00110637	0.0543647	1.53389	0.125112	0.998628	-6.99898	1	0.000312513	0.000399307
ENSG00000214193	SH3D21	SH3 domain containing 21 [Source:HGNC Symbol;Acc:HGNC:26236]	protein_coding	1	36306387	36324886	1	0.5	1492	4	0.47506	-0.0295433	0.110881	-0.0138969	0.0879922	0.0666234	0.350741	0.178095	0.128015	1.97033	0.0317177	0.048801	0.161048	0.262172	0.0259364	1.83458	0.0665687	0.321781	0.00131477	-0.00036876	0.0029983	0.0760858	1.53098	0.12583	0.998628	-6.93542	1	0.000857169	0.002621
ENSG00000185798	WDR53	WD repeat domain 53 [Source:HGNC Symbol;Acc:HGNC:28786]	protein_coding	3	196554177	196568674	-1	0.5	3474	56	0.213301	-0.00721617	0.142629	0.0626984	0.233407	0.527681	0.00265368	0.304522	0.218971	3.59358	0.0927336	0.000326171	0.368898	0.3144	0.136086	4.40023	1.08137e-05	0.00045902	0.00950813	-0.00273784	0.0217541	0.140441	1.5221	0.12804	0.998628	-7.00736	1	0.00624749	0.156532
ENSG00000169688	MT1B	metallothionein 1B [Source:HGNC Symbol;Acc:HGNC:7394]	protein_coding	16	56651899	56653204	1	0.5	2694	21	0.278121	0.312868	0.0910645	0.32051	0.146071	0.473242	4.40534e-11	0.597184	0.0844411	7.54653	0.356629	4.47007e-14	0.628527	0.146316	0.395046	8.02266	1.03478e-15	5.13793e-11	-0.00626024	-0.0143256	0.00180516	-0.136072	-1.52162	0.12816	0.998628	-6.95237	1	0.0041145	0.0607154
ENSG00000260062	GOLGA2P11	golgin A2 pseudogene 11 [Source:HGNC Symbol;Acc:HGNC:26788]	transcribed_unprocessed_pseudogene	15	62253730	62270680	-1	0.5	2834	10	0.507259	0.0203694	0.0307351	0.0132162	0.0776416	0.065635	0.27783	0.207591	0.0542636	2.27988	0.0430939	0.0226146	0.302935	0.35364	0.0917697	3.5562	0.000376261	0.00150256	-0.00372015	-0.00851306	0.00107276	-0.115107	-1.52161	0.128163	0.998628	-7.02657	1	0.00244477	0.0248745
ENSG00000172831	CES2	carboxylesterase 2 [Source:HGNC Symbol;Acc:HGNC:1864]	protein_coding	16	66934444	66945096	1	0.5	1120	42	0.154892	0.0394935	0.0923167	0.0523771	0.333494	0.405867	0.00639408	0.278561	0.230396	3.25521	0.0775962	0.00113309	0.310496	0.316241	0.096408	3.55344	0.000380232	0.00702381	-0.00995972	-0.0227948	0.00287537	-0.156858	-1.52121	0.128263	0.998628	-7.00478	1	0.00654805	0.170607
ENSG00000159840	ZYX	zyxin [Source:HGNC Symbol;Acc:HGNC:13200]	protein_coding	7	143381080	143391111	1	0.5	1753	26	0.339227	0.0268023	0.0399402	0.00636322	0.16083	0.159031	0.148339	0.215386	0.13343	2.4265	0.0463909	0.0152451	0.214486	0.243532	0.046004	2.36173	0.0181897	0.235262	-0.0044742	-0.0102466	0.00129818	0.135729	-1.51951	0.128692	0.998628	-7.01474	1	0.00294455	0.035013
ENSG00000197016	ZNF470	zinc finger protein 470 [Source:HGNC Symbol;Acc:HGNC:22220]	protein_coding	19	56567511	56588911	1	0.5	3836	12	0.398682	0.255655	0.10852	0.303505	0.164828	0.347498	4.89248e-11	0.57313	0.155207	7.36581	0.328478	1.76072e-13	0.572607	0.190765	0.327879	6.96462	3.29297e-12	3.1859e-08	-0.0122051	-0.0279551	0.00354488	0.536191	-1.51916	0.128779	0.998628	-7.02019	1	0.00803521	0.263312
ENSG00000268555	AC123912.4		lincRNA	19	21570822	21587322	-1	0.5	4476	59	0.200631	-0.0465723	0.0891785	0.0180057	0.400078	0.363108	0.126615	0.196438	0.194083	2.20086	0.0385878	0.0277456	0.368722	0.297833	0.135956	4.28726	1.80889e-05	0.000894098	0.00851697	-0.00248484	0.0195188	-0.324377	1.51762	0.129167	0.998628	-7.01415	1	0.00561272	0.126337
ENSG00000106302	HYAL4	hyaluronoglucosaminidase 4 [Source:HGNC Symbol;Acc:HGNC:5323]	protein_coding	7	123828983	123877478	1	0.5	3246	27	0.253781	0.0627719	0.0299602	0.0697262	0.113764	0.26189	0.0221333	0.3002	0.0775032	3.36958	0.0901198	0.000752842	0.374088	0.224902	0.139942	4.34926	1.36601e-05	0.00267538	-0.00671416	-0.0153881	0.00195974	0.119179	-1.51746	0.129206	0.998628	-7.01542	1	0.004425	0.0786892
ENSG00000284237	AL356275.1		lincRNA	1	207959292	207969329	1	0.5	2406	68	0.204786	0.424005	0.085822	0.429514	0.177643	0.614503	1.10643e-15	0.678318	0.0820088	9.0754	0.460115	1.13263e-19	0.669187	0.130449	0.447811	8.5904	8.66698e-18	1.93066e-12	0.015559	-0.00455503	0.0356729	0.314312	1.51643	0.129466	0.998628	-7.02481	1	0.0102617	0.429879
ENSG00000213917	RPL5P8	ribosomal protein L5 pseudogene 8 [Source:HGNC Symbol;Acc:HGNC:36290]	processed_pseudogene	2	214280638	214281452	-1	0.5	2810	22	0.279583	-0.0243942	0.0736987	0.0174559	0.0996539	0.211831	0.190384	0.209653	0.128051	2.33802	0.0439545	0.0193865	0.194072	0.241927	0.037664	2.0776	0.0377458	0.34377	-0.00490084	-0.0112369	0.00143523	0.535343	-1.51633	0.129493	0.998628	-7.01718	1	0.00323217	0.0419862
ENSG00000186207	LCE5A	late cornified envelope 5A [Source:HGNC Symbol;Acc:HGNC:16614]	protein_coding	1	152510844	152512177	1	0.5	2765	6	0.361367	-0.0275058	0.0616068	0.00905418	0.0805774	0.121458	0.286699	0.189442	0.118922	2.09688	0.0358882	0.0360043	0.139813	0.19114	0.0195478	1.44198	0.149308	0.777836	0.00375519	-0.00110623	0.00861662	-0.351883	1.51429	0.130008	0.998628	-7.02065	1	0.00247972	0.0247323
ENSG00000101605	MYOM1	myomesin 1 [Source:HGNC Symbol;Acc:HGNC:7613]	protein_coding	18	3066807	3220108	-1	0.5	4210	44	0.29022	0.0662116	0.0959572	0.109337	0.104545	0.433134	0.00601113	0.322771	0.132313	3.68321	0.104181	0.000230313	0.386554	0.229317	0.149424	4.33659	1.44712e-05	0.00308082	0.0070785	-0.00209322	0.0162502	0.402784	1.51298	0.130342	0.998628	-7.01646	1	0.00467899	0.0869724
ENSG00000230501	ANKRD30BP3	ankyrin repeat domain 30B pseudogene 3 [Source:HGNC Symbol;Acc:HGNC:27873]	unprocessed_pseudogene	10	45156775	45176925	1	0.5	2970	11	0.348868	0.0666239	0.0235681	0.0438433	0.122341	0.151212	0.0103274	0.323	0.059664	3.64256	0.104329	0.000269937	0.245746	0.32058	0.0603911	2.82757	0.00469026	0.0284475	0.00447795	-0.00132498	0.0102809	-0.70592	1.51277	0.130394	0.998628	-7.02217	1	0.00296014	0.0351886
ENSG00000258498	DIO3OS	DIO3 opposite strand/antisense RNA (head to head) [Source:HGNC Symbol;Acc:HGNC:20348]	lincRNA	14	101552221	101560431	-1	0.5	2276	15	0.378488	0.0630909	0.0704992	0.0505285	0.129992	0.200236	0.00203277	0.335253	0.183276	3.86647	0.112394	0.000110422	0.23795	0.260297	0.0566203	2.58294	0.00979625	0.127033	0.00445055	-0.00131877	0.0102199	-0.200658	1.51228	0.13052	0.998628	-7.02177	1	0.00294299	0.0347019
ENSG00000161981	SNRNP25	small nuclear ribonucleoprotein U11/U12 subunit 25 [Source:HGNC Symbol;Acc:HGNC:14161]	protein_coding	16	53010	57669	1	0.5	1831	12	0.325437	0.0731624	0.131718	0.0682797	0.144383	0.213101	0.000105968	0.398433	0.157392	4.68587	0.158749	2.78776e-06	0.339328	0.248935	0.115143	3.84755	0.000119304	0.0141951	-0.00525049	-0.0120705	0.00156948	0.108794	-1.50924	0.131293	0.998628	-7.0246	1	0.00347907	0.0483261
ENSG00000161281	COX7A1	cytochrome c oxidase subunit 7A1 [Source:HGNC Symbol;Acc:HGNC:2287]	protein_coding	19	36150922	36152869	-1	0.5	3135	37	0.27936	-6.62578e-06	0.181613	0.0610541	0.157249	0.346174	0.000327368	0.365746	0.196144	4.29536	0.13377	1.74412e-05	0.333263	0.173482	0.111064	3.60358	0.000313864	0.0601329	0.0070825	-0.00213099	0.016296	0.233195	1.50697	0.131875	0.998628	-7.02595	1	0.0047003	0.0878411
ENSG00000091986	CCDC80	coiled-coil domain containing 80 [Source:HGNC Symbol;Acc:HGNC:30649]	protein_coding	3	112596794	112649530	-1	0.5	3236	27	0.304811	0.137152	0.0915126	0.118495	0.178771	0.295404	3.55235e-05	0.415415	0.159732	4.92089	0.172569	8.61529e-07	0.430068	0.254137	0.184958	5.14817	2.6304e-07	8.5597e-05	-0.0083475	-0.0192081	0.00251305	-0.023016	-1.50677	0.131927	0.998628	-7.03663	1	0.00554065	0.124624
ENSG00000156261	CCT8	chaperonin containing TCP1 subunit 8 [Source:HGNC Symbol;Acc:HGNC:1623]	protein_coding	21	29055805	29073797	-1	0.5	2931	60	0.242905	0.0841346	0.088423	0.0541126	0.244343	0.351433	0.00250002	0.312882	0.20323	3.67678	0.0978952	0.000236199	0.319209	0.286775	0.101895	3.67719	0.000235816	0.0114373	0.0094965	-0.00288067	0.0218737	-0.436451	1.50412	0.132606	0.998628	-7.0404	1	0.00631443	0.161797
ENSG00000137198	GMPR	guanosine monophosphate reductase [Source:HGNC Symbol;Acc:HGNC:4376]	protein_coding	6	16238580	16295549	1	0.5	2780	13	0.357983	-0.0275956	0.112692	0.00282386	0.0944589	0.186679	0.296071	0.182854	0.126009	2.02801	0.0334354	0.0425593	0.181302	0.199394	0.0328705	1.91914	0.0549666	0.614676	0.00401291	-0.00121842	0.00924424	0.169076	1.50379	0.13269	0.998628	-7.03562	1	0.00266848	0.0285914
ENSG00000055332	EIF2AK2	eukaryotic translation initiation factor 2 alpha kinase 2 [Source:HGNC Symbol;Acc:HGNC:9437]	protein_coding	2	37099210	37157065	-1	0.5	3506	22	0.380385	0.0133828	0.0459616	0.0321925	0.122865	0.172086	0.0760433	0.234066	0.168763	2.65284	0.0547869	0.00798182	0.288461	0.239043	0.0832098	3.21215	0.00131747	0.077879	-0.00495015	-0.0114115	0.00151123	-0.373104	-1.50188	0.133185	0.998628	-7.0411	1	0.00329611	0.0438513
ENSG00000213512	GBP7	guanylate binding protein 7 [Source:HGNC Symbol;Acc:HGNC:29606]	protein_coding	1	89131751	89176040	-1	0.5	2362	18	0.310944	0.0433534	0.0536947	0.102364	0.190085	0.182311	0.0118824	0.291359	0.183448	3.31747	0.0848901	0.000908365	0.358325	0.278546	0.128397	4.09653	4.19389e-05	0.00232855	-0.00503924	-0.0116195	0.00154105	-0.260327	-1.50128	0.13334	0.998628	-7.04313	1	0.00335679	0.045584
ENSG00000188343	FAM92A	family with sequence similarity 92 member A [Source:HGNC Symbol;Acc:HGNC:30452]	protein_coding	8	93698561	93731527	1	0.5	2452	45	0.222042	0.119749	0.141824	0.077224	0.27734	0.376643	0.000424146	0.371439	0.14956	4.34151	0.137967	1.41507e-05	0.287252	0.332477	0.0825135	3.47959	0.000502177	0.00476695	-0.00920125	-0.0212348	0.00283231	-0.090173	-1.49897	0.133936	0.998628	-7.04012	1	0.00613911	0.150503
ENSG00000238211	POLR2LP1	RNA polymerase II subunit L pseudogene 1 [Source:HGNC Symbol;Acc:HGNC:31340]	processed_pseudogene	6	31140727	31140913	1	0.5	9007	23	0.275287	0.0507216	0.0897704	-0.228728	0.548756	0.314425	0.016355	0.247807	0.177958	2.81302	0.0614083	0.00490787	0.258567	0.272633	0.0668568	2.88178	0.00395442	0.0612105	-0.00837191	-0.0193257	0.00258185	0.429077	-1.49831	0.134108	0.998628	-7.0496	1	0.00558821	0.126844
ENSG00000258417	AC100868.1		protein_coding	8	132024238	132085655	-1	0.5	3474	25	0.323818	-0.0425628	0.114646	-0.00719215	0.0807424	0.199679	0.281925	0.181605	0.156419	2.02388	0.0329803	0.0429824	0.184992	0.218819	0.0342219	1.96903	0.0489494	0.534037	0.00437871	-0.00135307	0.0101105	0.0846832	1.49761	0.134291	0.998628	-7.04757	1	0.00292384	0.0345103
ENSG00000136485	DCAF7	DDB1 and CUL4 associated factor 7 [Source:HGNC Symbol;Acc:HGNC:30915]	protein_coding	17	63550461	63594266	1	0.5	1634	25	0.232814	0.0341288	0.0768147	0.0336565	0.0872445	0.185231	0.0764577	0.245342	0.141429	2.7518	0.0601927	0.00592684	0.318704	0.160287	0.101572	3.42883	0.000606185	0.101693	-0.005295	-0.0122285	0.00163854	0.494726	-1.49711	0.134422	0.998628	-7.04535	1	0.00353702	0.0502027
ENSG00000177414	UBE2U	ubiquitin conjugating enzyme E2 U (putative) [Source:HGNC Symbol;Acc:HGNC:28559]	protein_coding	1	64203627	64267368	1	0.5	2873	12	0.400086	0.028858	0.0264812	0.00679248	0.0569212	0.0991598	0.244383	0.185287	0.141102	2.05725	0.0343313	0.0396627	0.180583	0.22274	0.0326104	1.90824	0.0563597	0.501626	-0.00397802	-0.00919177	0.00123574	0.13972	-1.49575	0.134776	0.998628	-7.05419	1	0.00265951	0.0287728
ENSG00000203883	SOX18	SRY-box 18 [Source:HGNC Symbol;Acc:HGNC:11194]	protein_coding	20	64047582	64049641	-1	0.5	2187	33	0.296069	0.01827	0.0770185	0.0343406	0.110685	0.320531	0.19703	0.194384	0.167277	2.1814	0.0377852	0.0291536	0.256995	0.193759	0.0660465	2.75598	0.00585165	0.261627	0.00578214	-0.00179642	0.0133607	-0.577852	1.4957	0.134789	0.998628	-7.04098	1	0.00386613	0.0592059
ENSG00000135503	ACVR1B	activin A receptor type 1B [Source:HGNC Symbol;Acc:HGNC:172]	protein_coding	12	51951667	51997078	1	0.5	3516	6	0.408946	0.0138596	0.0653302	0.0128679	0.0977046	0.112228	0.0273785	0.261821	0.185106	2.9836	0.0685503	0.00284877	0.204473	0.318159	0.0418094	2.24746	0.0246106	0.0770818	-0.0035157	-0.00812979	0.00109838	-0.0590928	-1.49372	0.135306	0.998628	-7.04675	1	0.0023535	0.0220642
ENSG00000197603	C5orf42	chromosome 5 open reading frame 42 [Source:HGNC Symbol;Acc:HGNC:25801]	protein_coding	5	37106228	37249428	-1	0.5	2611	30	0.277857	-0.0344721	0.0861956	-0.0430278	0.185508	0.272919	0.0161248	0.198252	0.232605	2.30385	0.0393038	0.0212311	0.193548	0.266331	0.0374609	2.10907	0.0349382	0.259443	-0.00564	-0.0130453	0.00176526	-0.735294	-1.49307	0.135475	0.998628	-7.05088	1	0.00377771	0.0572109
ENSG00000142197	DOPEY2	dopey family member 2 [Source:HGNC Symbol;Acc:HGNC:1291]	protein_coding	21	36156782	36294274	1	0.5	3586	28	0.364405	0.334066	0.128783	0.377837	0.183026	0.370106	3.30661e-13	0.613284	0.13843	8.11856	0.376118	4.7176e-16	0.686528	0.128293	0.471321	8.89874	5.6484e-19	2.58721e-13	0.0118949	-0.00375129	0.027541	0.600446	1.49037	0.136184	0.998628	-7.07007	1	0.00798224	0.263315
ENSG00000271028	AC009643.2		processed_pseudogene	11	43063637	43065932	-1	0.5	3285	14	0.500589	-0.0445648	0.0750749	0.00363243	0.152168	0.0422276	0.059545	0.171319	0.234602	1.97007	0.0293503	0.0488299	0.138181	0.326842	0.019094	1.50566	0.132154	0.105205	-0.00126124	-0.00292218	0.000399691	-0.00663958	-1.48863	0.13664	0.998628	-7.05383	1	0.000845802	0.00284693
ENSG00000275676	BX005040.1		lincRNA	9	61229913	61231863	-1	0.5	23	3	0.00240041	-0.0477571	0.112945	0.0227219	0.14897	0.0726456	0.0819989	0.243688	0.13144	2.73592	0.0593838	0.00622054	0.278595	0.32972	0.0776154	3.48225	0.000497228	0.00323578	-0.000467881	-0.0010842	0.000148441	0.491134	-1.48823	0.136747	0.998628	-6.95492	1	0.000309171	0.000311567
ENSG00000270177	AC104109.2		lincRNA	5	134226410	134227827	1	0.5	2181	33	0.274229	0.0142597	0.161836	0.0580694	0.256078	0.318417	0.00180051	0.307849	0.244713	3.6329	0.0947709	0.000280252	0.393902	0.260524	0.155159	4.83304	1.34461e-06	0.000177468	0.00746502	-0.00239643	0.0173265	-0.0958198	1.48399	0.137867	0.998628	-7.06363	1	0.0050309	0.101313
ENSG00000213287	AP001102.1		processed_pseudogene	11	87258851	87259259	-1	0.5	3904	9	0.361201	0.0199203	0.0170425	0.0368388	0.0850783	0.155739	0.148544	0.204565	0.151993	2.29542	0.0418468	0.0217091	0.250961	0.293858	0.0629815	2.81517	0.00487522	0.04864	-0.00450286	-0.0104545	0.00144883	0.029119	-1.48317	0.138087	0.998628	-7.06724	1	0.00303605	0.0370734
ENSG00000234790	NUTF2P4	nuclear transport factor 2 pseudogene 4 [Source:HGNC Symbol;Acc:HGNC:50453]	processed_pseudogene	1	112748095	112748475	1	0.5	2765	89	0.120497	-0.0356303	0.169996	0.0648406	0.301336	0.661967	0.0100226	0.306515	0.137321	3.49389	0.0939512	0.000476042	0.367102	0.199334	0.134764	4.06574	4.78793e-05	0.013708	-0.0133295	-0.0309557	0.00429678	0.406838	-1.4825	0.138264	0.998628	-7.06702	1	0.00899247	0.324455
ENSG00000228789	HCG22	HLA complex group 22 [Source:HGNC Symbol;Acc:HGNC:27780]	lincRNA	6	31053450	31059890	1	0.5	9195	9	0.503129	-0.145193	0.220205	0.00524634	0.0841751	0.0977853	0.310694	0.178749	0.132624	1.97857	0.0319514	0.0478645	0.214191	0.174776	0.0458779	2.2918	0.0219173	0.579255	-0.00256023	-0.00596514	0.000844682	-0.198932	-1.47406	0.140522	0.998628	-7.07769	1	0.00173638	0.0120537
ENSG00000226278	PSPHP1	phosphoserine phosphatase pseudogene 1 [Source:HGNC Symbol;Acc:HGNC:9578]	unprocessed_pseudogene	7	55764797	55773288	1	0.5	3562	31	0.282473	0.220473	0.0619761	0.227854	0.149095	0.354273	1.89537e-06	0.482308	0.0737989	5.72366	0.232621	1.04254e-08	0.530413	0.198694	0.281338	6.2095	5.31529e-10	2.16821e-06	-0.0122464	-0.0285464	0.00405369	0.480214	-1.47285	0.140846	0.998628	-7.09168	1	0.00831586	0.283324
ENSG00000226226	PRELID3BP1	PRELI domain containing 3B pseudogene 1 [Source:HGNC Symbol;Acc:HGNC:49063]	processed_pseudogene	1	220467954	220468808	1	0.5	2541	19	0.387259	0.00448973	0.147946	0.0792089	0.105423	0.159365	0.016842	0.281789	0.175594	3.22001	0.0794049	0.00128186	0.359138	0.241495	0.12898	4.21547	2.49258e-05	0.00348421	0.00411984	-0.0013654	0.00960508	0.21595	1.4724	0.140969	0.998628	-7.08309	1	0.00279804	0.0314856
ENSG00000162909	CAPN2	calpain 2 [Source:HGNC Symbol;Acc:HGNC:1479]	protein_coding	1	223701593	223776018	1	0.5	1973	54	0.195265	0.0545515	0.107594	0.148228	0.163238	0.387129	0.000596434	0.369682	0.155354	4.27999	0.136665	1.869e-05	0.472607	0.150838	0.223358	5.31852	1.04615e-07	0.000232016	-0.00852709	-0.0198848	0.00283066	-0.796051	-1.4718	0.14113	0.998628	-7.08106	1	0.00579432	0.134238
ENSG00000233217	MROH3P	maestro heat like repeat family member 3, pseudogene [Source:HGNC Symbol;Acc:HGNC:33122]	transcribed_unitary_pseudogene	1	200917460	200966668	1	0.5	3166	34	0.399717	0.11141	0.0850377	0.0781375	0.12411	0.236427	0.000129481	0.410474	0.106578	4.76576	0.168489	1.88144e-06	0.337498	0.228816	0.113905	3.80024	0.000144556	0.0181014	-0.00415399	-0.00969277	0.00138478	0.0830819	-1.47026	0.141548	0.998628	-7.04287	1	0.00282531	0.0294288
ENSG00000249141	AL159163.1		protein_coding	6	166858094	166956124	-1	0.5	3896	10	0.401356	0.0302723	0.0196176	0.00950322	0.145623	0.115714	0.0243966	0.284365	0.136767	3.21036	0.0808635	0.00132569	0.278244	0.470305	0.0774196	3.48763	0.000487318	1.94675e-05	-0.00310639	-0.00724903	0.00103624	-0.162936	-1.47001	0.141614	0.998628	-7.07121	1	0.00211289	0.0174083
ENSG00000184305	CCSER1	coiled-coil serine rich protein 1 [Source:HGNC Symbol;Acc:HGNC:29349]	protein_coding	4	90127535	91601913	1	0.5	4360	9	0.409561	0.0246022	0.0278265	0.00655688	0.137096	0.137319	0.0310049	0.283014	0.114863	3.18054	0.0800969	0.00146998	0.210818	0.335644	0.0444442	2.33362	0.0196158	0.045737	0.00368619	-0.00123358	0.00860596	-0.253074	1.46884	0.141932	0.998628	-7.09063	1	0.00250949	0.0254446
ENSG00000276903	HIST1H2AL	histone cluster 1 H2A family member l [Source:HGNC Symbol;Acc:HGNC:4730]	protein_coding	6	27865355	27865747	1	0.5	1966	2	0.415636	-0.000919273	0.0288953	-0.000310045	0.0472844	0.0440542	0.128907	0.18907	0.165358	2.12276	0.0357476	0.0337737	0.267089	0.220666	0.0713364	2.93463	0.00333948	0.186699	-0.00195151	-0.00455678	0.000653752	-0.0616861	-1.46846	0.142036	0.998628	-7.09549	1	0.00132819	0.00718925
ENSG00000237452	BHMG1	basic helix-loop-helix and HMG-box containing 1 [Source:HGNC Symbol;Acc:HGNC:44318]	protein_coding	19	45733251	45764534	1	0.5	3191	47	0.269818	0.028939	0.102849	0.0604633	0.253505	0.368394	0.0307755	0.218296	0.241373	2.53206	0.0476529	0.0113394	0.313902	0.350062	0.0985347	3.50215	0.000461524	0.00158101	0.00800396	-0.00268414	0.0186921	-0.114998	1.46807	0.142142	0.998628	-7.08926	1	0.00545266	0.119523
ENSG00000125821	DTD1	D-tyrosyl-tRNA deacylase 1 [Source:HGNC Symbol;Acc:HGNC:16219]	protein_coding	20	18567453	18763917	1	0.5	3740	4	0.471015	-0.0271409	0.0955932	-0.0142451	0.066188	0.0463556	0.159047	0.212169	0.148576	2.37301	0.0450155	0.0176436	0.216117	0.186014	0.0467066	2.32934	0.0198411	0.513866	0.00221912	-0.000746084	0.00518432	-0.0792065	1.46713	0.142397	0.998628	-7.10226	1	0.00151196	0.00940671
ENSG00000184459	BPIFC	BPI fold containing family C [Source:HGNC Symbol;Acc:HGNC:16503]	protein_coding	22	32413847	32464484	-1	0.5	2818	108	0.07896	0.0407817	0.0947477	0.167657	0.38885	0.828742	0.00529359	0.337617	0.0813336	3.82526	0.113985	0.000130634	0.474149	0.254288	0.224818	5.53648	3.08617e-08	2.31934e-05	-0.0156377	-0.0365503	0.0052748	2.47525	-1.46592	0.142727	0.998628	-7.09071	1	0.0106691	0.456047
ENSG00000248508	SRP14-AS1	SRP14 antisense RNA1 (head to head) [Source:HGNC Symbol;Acc:HGNC:48619]	lincRNA	15	40039311	40067290	1	0.5	2475	52	0.187966	0.0944562	0.17868	0.136997	0.140991	0.486339	0.000129838	0.382017	0.190617	4.52237	0.145937	6.11513e-06	0.390407	0.175455	0.152418	4.29214	1.76962e-05	0.00894386	-0.00965236	-0.0225614	0.00325664	0.75094	-1.46583	0.142752	0.998628	-7.09169	1	0.00658577	0.174062
ENSG00000237379	CBX1P3	chromobox 1 pseudogene 3 [Source:HGNC Symbol;Acc:HGNC:38657]	processed_pseudogene	1	203954640	203955780	1	0.5	2735	32	0.290204	-0.0457914	0.137779	-0.216916	0.416792	0.288521	0.00574352	0.302583	0.186968	3.50786	0.0915566	0.000451735	0.203023	0.310148	0.0412183	2.22849	0.0258478	0.102423	-0.00631475	-0.0147664	0.00213695	-0.234163	-1.46472	0.143054	0.998628	-7.09603	1	0.00431163	0.0750144
ENSG00000189171	S100A13	S100 calcium binding protein A13 [Source:HGNC Symbol;Acc:HGNC:10490]	protein_coding	1	153618787	153631360	-1	0.5	2565	111	0.0523744	0.302405	0.106174	0.249511	0.448085	0.830516	3.55858e-11	0.605258	0.0598964	7.6245	0.366337	2.44988e-14	0.570469	0.306947	0.325435	7.27444	3.47868e-13	2.97512e-10	0.0183601	-0.00622487	0.0429451	-0.245043	1.46402	0.143244	0.998628	-7.09568	1	0.0125427	0.633068
ENSG00000130479	MAP1S	microtubule associated protein 1S [Source:HGNC Symbol;Acc:HGNC:15715]	protein_coding	19	17719242	17734516	1	0.5	3484	4	0.4806	-0.0463416	0.12109	0.0214037	0.0542301	0.0572286	0.0727331	0.221738	0.130576	2.46328	0.0491678	0.0137671	0.230853	0.188155	0.0532929	2.4424	0.0145901	0.394546	-0.00204	-0.00477495	0.00069495	0.17722	-1.46225	0.143728	0.998628	-7.1025	1	0.0013944	0.00789099
ENSG00000177954	RPS27	ribosomal protein S27 [Source:HGNC Symbol;Acc:HGNC:10416]	protein_coding	1	153990759	153992150	1	0.5	2558	3	0.575394	0.011782	0.047672	-0.0284875	0.0528308	0.0335182	0.205423	0.183899	0.176416	2.06794	0.0338188	0.038646	0.100259	0.251538	0.0100519	1.0896	0.275888	0.421694	0.00115485	-0.000395935	0.00270563	0.0538277	1.45987	0.144381	0.998628	-7.10907	1	0.000789534	0.00254561
ENSG00000185499	MUC1	mucin 1, cell surface associated [Source:HGNC Symbol;Acc:HGNC:7508]	protein_coding	1	155185824	155192916	-1	0.5	1720	13	0.382441	0.00429375	0.0513356	0.012034	0.184998	0.120453	0.382727	0.178319	0.107658	1.96498	0.0317975	0.0494166	0.223825	0.320379	0.0500979	2.57591	0.00999779	0.0388698	-0.00376146	-0.00882051	0.0012976	0.0361913	-1.45757	0.145016	0.998628	-7.10395	1	0.00258056	0.0267362
ENSG00000241231	AC022294.1		lincRNA	3	181421058	181442486	-1	0.5	1569	9	0.397945	0.00686567	0.0324304	0.0259081	0.059896	0.0560464	0.0334775	0.280886	0.108995	3.15806	0.078897	0.0015882	0.277995	0.183931	0.077281	2.96645	0.00301256	0.180863	0.0026179	-0.000906866	0.00614267	-0.0825764	1.45601	0.145446	0.998628	-7.11292	1	0.00179757	0.0131483
ENSG00000234585	CCT6P3	chaperonin containing TCP1 subunit 6 pseudogene 3 [Source:HGNC Symbol;Acc:HGNC:35137]	transcribed_unprocessed_pseudogene	7	65038354	65074713	1	0.5	2861	20	0.274862	0.0994521	0.12858	0.130108	0.35196	0.310063	0.000232129	0.3988	0.102882	4.62418	0.159041	3.76085e-06	0.487159	0.25529	0.237324	5.89138	3.82975e-09	2.25586e-06	-0.0099265	-0.0233097	0.00345674	-0.16494	-1.45404	0.145991	0.998628	-7.11213	1	0.00682772	0.18831
ENSG00000121075	TBX4	T-box 4 [Source:HGNC Symbol;Acc:HGNC:11603]	protein_coding	17	61452404	61485110	1	0.5	1703	3	0.379364	0.00386122	0.0459309	-0.01082	0.0812852	0.0669987	0.124469	0.208156	0.176882	2.36875	0.0433288	0.0178484	0.224411	0.33756	0.0503605	2.66185	0.00777114	0.0322542	-0.00192275	-0.00451563	0.000670117	-0.0221307	-1.45373	0.146076	0.998628	-7.08485	1	0.0013218	0.00667587
ENSG00000240808	AC126389.1		processed_pseudogene	11	17137976	17138265	-1	0.5	2879	26	0.27819	0.0323837	0.0417429	0.0374349	0.159524	0.267265	0.0935611	0.224391	0.140049	2.50533	0.0503514	0.0122338	0.265273	0.276492	0.0703698	3.00105	0.00269052	0.0481937	0.00537907	-0.00188086	0.012639	0.471667	1.4525	0.146418	0.998628	-7.10559	1	0.00370356	0.0544402
ENSG00000087087	SRRT	serrate, RNA effector molecule [Source:HGNC Symbol;Acc:HGNC:24101]	protein_coding	7	100875111	100888664	1	0.5	2787	2	0.489557	0.00323938	0.0733484	-0.000488561	0.133783	0.0805826	0.0472728	0.247984	0.172397	2.82168	0.061496	0.00477724	0.199822	0.292845	0.039929	2.24562	0.0247285	0.137937	0.000870849	-0.000305209	0.00204691	-0.0654505	1.45163	0.146661	0.998628	-7.03738	1	0.000597422	0.00123237
ENSG00000116985	BMP8B	bone morphogenetic protein 8b [Source:HGNC Symbol;Acc:HGNC:1075]	protein_coding	1	39757182	39788861	-1	0.5	2358	41	0.23865	0.0772204	0.0694234	0.148763	0.142648	0.388677	0.0275466	0.291335	0.0939064	3.26503	0.0848761	0.00109453	0.366609	0.191356	0.134402	4.06356	4.8329e-05	0.0145415	0.0080468	-0.00282686	0.0189205	0.294735	1.45074	0.146909	0.998628	-7.11022	1	0.00554734	0.122648
ENSG00000070371	CLTCL1	clathrin heavy chain like 1 [Source:HGNC Symbol;Acc:HGNC:2093]	protein_coding	22	19179473	19291716	-1	0.5	2182	3	0.447076	0.0711115	0.106269	0.144218	0.211674	0.238268	2.9019e-05	0.403096	0.185862	4.84831	0.162487	1.24516e-06	0.503522	0.307472	0.253535	6.23273	4.58388e-10	2.23301e-07	-0.00249108	-0.00586009	0.000877919	0.0818924	-1.44953	0.147244	0.998628	-7.03284	1	0.00171791	0.0100365
ENSG00000230813	AL356583.3		unprocessed_pseudogene	1	246527030	246528155	1	0.5	4283	69	0.210508	0.148207	0.0592687	0.130155	0.159124	0.53157	2.85953e-05	0.436899	0.0988995	5.11891	0.19088	3.07299e-07	0.419934	0.189336	0.176345	4.73655	2.17382e-06	0.00143923	0.0109554	-0.00386574	0.0257766	0.310817	1.44907	0.147375	0.998628	-7.11721	1	0.00756134	0.229965
ENSG00000137747	TMPRSS13	transmembrane protease, serine 13 [Source:HGNC Symbol;Acc:HGNC:29808]	protein_coding	11	117900643	117929459	-1	0.5	2851	17	0.367574	0.0650896	0.0796849	0.125233	0.146135	0.160498	0.0196712	0.3002	0.0949828	3.37716	0.0901201	0.000732388	0.386116	0.296991	0.149085	4.56642	4.96133e-06	0.000348771	0.00446635	-0.00160154	0.0105342	-0.286153	1.44297	0.149085	0.998628	-7.13126	1	0.00309534	0.0389447
ENSG00000249752	AC108156.1		lincRNA	4	149027445	149062522	-1	0.5	2496	11	0.392851	0.0734136	0.0631842	0.00630537	0.317185	0.174015	0.00113755	0.356758	0.15009	4.12139	0.127276	3.76601e-05	0.323148	0.336564	0.104425	3.72604	0.000194508	0.00149202	-0.00637172	-0.0150289	0.00228545	-0.288781	-1.44285	0.149117	0.998628	-7.13477	1	0.00441646	0.0798169
ENSG00000230733	AC092171.2		lincRNA	7	5475804	5479811	1	0.5	3016	4	0.480123	-0.127259	0.294723	0.0150028	0.0463943	0.0595462	0.0196473	0.268896	0.188708	3.09515	0.0723051	0.00196711	0.192139	0.239947	0.0369175	2.1031	0.0354566	0.37638	0.000467314	-0.000168302	0.00110293	-0.0658516	1.4413	0.149554	0.998628	-7.01239	1	0.000319061	0.000324461
ENSG00000233048	LINC01722	long intergenic non-protein coding RNA 1722 [Source:HGNC Symbol;Acc:HGNC:52510]	lincRNA	20	12865202	12952519	-1	0.5	3457	63	0.230922	0.0119315	0.0211918	-0.0614262	0.365858	0.413456	0.390653	0.186596	0.0525221	2.05197	0.0348183	0.0401724	0.177631	0.354077	0.0315527	2.0825	0.0372968	0.0623371	-0.00712066	-0.0168128	0.00257145	0.0790895	-1.44027	0.149847	0.998628	-7.12619	1	0.0049445	0.0976047
ENSG00000135226	UGT2B28	UDP glucuronosyltransferase family 2 member B28 [Source:HGNC Symbol;Acc:HGNC:13479]	protein_coding	4	69280499	69295050	1	0.5	4332	97	0.0846445	-0.235743	0.688742	-1.01893	1.52409	0.693185	1.09303e-06	0.468381	0.144736	5.66868	0.219381	1.43905e-08	0.291644	0.259618	0.0850563	3.33917	0.000840304	0.0449019	0.0109171	-0.00396491	0.0257992	-0.822389	1.4381	0.150463	0.998628	-7.11707	1	0.0075924	0.224557
ENSG00000119408	NEK6	NIMA related kinase 6 [Source:HGNC Symbol;Acc:HGNC:7749]	protein_coding	9	124257606	124353307	1	0.5	2048	18	0.308836	0.0181488	0.0588432	0.096499	0.140057	0.230335	0.0847912	0.20442	0.184715	2.32154	0.0417875	0.0202578	0.379431	0.234024	0.143968	4.26057	2.03906e-05	0.00319122	-0.00584066	-0.0138109	0.00212963	-0.163059	-1.43658	0.150894	0.998628	-7.13527	1	0.004066	0.066505
ENSG00000233827	FAM58BP	family with sequence similarity 58 member B, pseudogene [Source:HGNC Symbol;Acc:HGNC:27373]	processed_pseudogene	1	200213678	200214322	1	0.5	3177	54	0.221879	-0.111012	0.246312	-0.343439	0.640826	0.425307	0.144825	0.235272	0.075241	2.60488	0.0553531	0.00919067	0.318087	0.274188	0.101179	3.72195	0.000197687	0.0100626	0.00857982	-0.00313962	0.0202993	-0.568081	1.4352	0.151285	0.998628	-7.13615	1	0.00597885	0.143483
ENSG00000184058	TBX1	T-box 1 [Source:HGNC Symbol;Acc:HGNC:11592]	protein_coding	22	19756703	19783593	1	0.5	2854	3	0.457876	0.117391	0.0259384	0.0332585	0.308147	0.149832	0.000222964	0.411175	0.0251366	4.72971	0.169065	2.24837e-06	0.382045	0.382653	0.145958	4.4311	9.37533e-06	2.62996e-05	-0.00473018	-0.0111935	0.00173314	-0.245034	-1.43471	0.151426	0.998628	-7.14541	1	0.00329711	0.0443897
ENSG00000166669	ATF7IP2	activating transcription factor 7 interacting protein 2 [Source:HGNC Symbol;Acc:HGNC:20397]	protein_coding	16	10326434	10483638	1	0.5	4867	15	0.367815	0.215287	0.0737387	0.217384	0.152403	0.286255	9.34463e-08	0.507112	0.136265	6.18104	0.257162	6.36792e-10	0.480452	0.222818	0.230835	5.66184	1.49757e-08	1.82044e-05	0.00885377	-0.00328003	0.0209876	-0.415963	1.43045	0.152643	0.998628	-7.15516	1	0.00619026	0.157623
ENSG00000149596	JPH2	junctophilin 2 [Source:HGNC Symbol;Acc:HGNC:14202]	protein_coding	20	44111695	44187578	-1	0.5	2735	76	0.214622	0.127439	0.176578	0.237138	0.177506	0.524961	1.77627e-05	0.411378	0.196421	4.94938	0.169232	7.445e-07	0.488408	0.225272	0.238542	5.95591	2.58627e-09	2.60778e-06	0.00855877	-0.0031841	0.0203016	0.690175	1.42882	0.153111	0.998628	-7.13732	1	0.00599081	0.141778
ENSG00000182165	TP53TG1	TP53 target 1 (non-protein coding) [Source:HGNC Symbol;Acc:HGNC:17026]	lincRNA	7	87325225	87345515	-1	0.5	2103	81	0.176977	0.0747194	0.0597999	-0.000682248	0.372635	0.34042	0.011101	0.310057	0.11854	3.51803	0.0961355	0.000434766	0.303192	0.222481	0.0919255	3.27048	0.00107364	0.0570823	0.00874794	-0.00325484	0.0207507	0.994053	1.42878	0.153123	0.998628	-7.14256	1	0.00612341	0.14967
ENSG00000127993	RBM48	RNA binding motif protein 48 [Source:HGNC Symbol;Acc:HGNC:21785]	protein_coding	7	92528773	92538005	1	0.5	1720	9	0.410009	-0.0238015	0.102241	0.0227712	0.0545836	0.0865363	0.0701411	0.185358	0.236467	2.10754	0.0343577	0.0350705	0.214865	0.17411	0.0461669	2.2683	0.0233112	0.600754	0.00237721	-0.000884834	0.00563925	-0.0472222	1.42863	0.153167	0.998628	-7.12069	1	0.00166342	0.0105662
ENSG00000228039	AC253536.2		processed_pseudogene	22	23963780	23964374	1	0.5	3116	79	0.159524	-0.0263128	0.105408	0.11165	0.211942	0.613615	0.289745	0.179918	0.134941	1.99099	0.0323705	0.0464825	0.424176	0.2086	0.179925	4.89733	9.71452e-07	0.00051004	-0.0104867	-0.0248876	0.00391431	1.05598	-1.42754	0.153481	0.998628	-7.14614	1	0.00734696	0.216238
ENSG00000249624	AP000295.1		protein_coding	21	33246774	33283212	1	0.5	2655	17	0.37312	-0.0225774	0.106602	-0.0299098	0.183319	0.145597	0.00298602	0.257258	0.282663	3.035	0.0661818	0.00240534	0.244484	0.263305	0.0597723	2.66326	0.00773884	0.12108	-0.00451343	-0.0107253	0.00169843	-0.00524533	-1.42438	0.154391	0.998628	-7.16027	1	0.0031688	0.0410113
ENSG00000109794	FAM149A	family with sequence similarity 149 member A [Source:HGNC Symbol;Acc:HGNC:24527]	protein_coding	4	186104419	186172667	1	0.5	4194	53	0.277401	0.345463	0.0562508	0.350249	0.213377	0.528933	9.68861e-14	0.647129	0.0852122	8.45726	0.418776	2.73738e-17	0.672314	0.153238	0.452006	8.60529	7.6124e-18	1.8406e-12	0.0130447	-0.00491618	0.0310056	0.635191	1.4238	0.154561	0.998628	-7.16259	1	0.0091632	0.343949
ENSG00000235700	CYCSP52	cytochrome c, somatic pseudogene 52 [Source:HGNC Symbol;Acc:HGNC:24393]	processed_pseudogene	1	157128362	157128671	1	0.5	2839	46	0.251005	0.0132787	0.116759	0.084203	0.193002	0.39284	0.126705	0.239702	0.0850623	2.654	0.0574569	0.00795449	0.304595	0.299893	0.0927784	3.45998	0.000540214	0.00918784	-0.00719508	-0.0171374	0.00274726	-0.121798	-1.41869	0.156044	0.998628	-7.15999	1	0.00507217	0.103328
ENSG00000121691	CAT	catalase [Source:HGNC Symbol;Acc:HGNC:1516]	protein_coding	11	34438925	34472062	1	0.5	3419	55	0.239417	0.0965161	0.103489	0.116925	0.365857	0.478584	0.000185069	0.388777	0.154431	4.55708	0.151147	5.18706e-06	0.332562	0.389274	0.110597	4.12281	3.74278e-05	9.58056e-05	0.008804	-0.0033746	0.0209826	0.350433	1.41718	0.156486	0.998628	-7.16288	1	0.00621312	0.155273
ENSG00000174808	BTC	betacellulin [Source:HGNC Symbol;Acc:HGNC:1121]	protein_coding	4	74744759	74794686	-1	0.5	2835	92	0.270979	-0.247982	0.664543	-0.0988657	0.487868	0.286981	0.256015	0.179666	0.151505	2.00218	0.0322799	0.0452658	0.301746	0.282938	0.0910508	3.40637	0.000658339	0.0174754	-0.00544506	-0.0129846	0.00209449	-0.0454533	-1.41579	0.156892	0.998628	-7.16034	1	0.00384622	0.0589692
ENSG00000130948	HSD17B3	hydroxysteroid 17-beta dehydrogenase 3 [Source:HGNC Symbol;Acc:HGNC:5212]	protein_coding	9	96235306	96302152	-1	0.5	2121	30	0.272742	0.0520963	0.0738873	0.0973647	0.148571	0.291618	0.0415293	0.263107	0.139668	2.97847	0.0692255	0.00289694	0.314974	0.261246	0.0992085	3.49292	0.00047777	0.0199019	0.00645302	-0.00249571	0.0154018	-0.755341	1.41365	0.157519	0.998628	-7.1678	1	0.00456522	0.083821
ENSG00000107263	RAPGEF1	Rap guanine nucleotide exchange factor 1 [Source:HGNC Symbol;Acc:HGNC:4568]	protein_coding	9	131576770	131740074	-1	0.5	2836	11	0.399376	-0.0267842	0.0616028	0.0151823	0.0749913	0.123672	0.0777654	0.236679	0.160517	2.67526	0.0560168	0.00746715	0.199905	0.220949	0.0399621	2.16838	0.0301299	0.475117	0.00245778	-0.000951569	0.00586712	-0.170869	1.41323	0.157643	0.998628	-7.14296	1	0.00173861	0.0115525
ENSG00000255071	SAA2-SAA4	SAA2-SAA4 readthrough [Source:HGNC Symbol;Acc:HGNC:39550]	protein_coding	11	18231423	18248635	-1	0.5	3389	43	0.256706	0.0762581	0.0531063	0.0801228	0.16563	0.395864	0.0246958	0.29666	0.0839501	3.32293	0.0880073	0.000890778	0.311653	0.27165	0.0971278	3.51261	0.000443734	0.0198535	0.00721606	-0.00280803	0.0172401	0.44656	1.41123	0.158233	0.998628	-7.17005	1	0.00511388	0.10493
ENSG00000054523	KIF1B	kinesin family member 1B [Source:HGNC Symbol;Acc:HGNC:16636]	protein_coding	1	10210805	10381603	1	0.5	2318	29	0.291911	0.033421	0.101689	0.0985003	0.173431	0.287063	0.0293427	0.269799	0.153107	3.06827	0.0727918	0.002153	0.325072	0.251332	0.105672	3.66248	0.000249786	0.0169233	-0.00622413	-0.0148726	0.00242435	0.110242	-1.41085	0.158344	0.998628	-7.17474	1	0.00441202	0.0787585
ENSG00000247157	LINC01252	long intergenic non-protein coding RNA 1252 [Source:HGNC Symbol;Acc:HGNC:27888]	lincRNA	12	11548030	11590369	1	0.5	3424	54	0.215521	0.119425	0.123607	0.255876	0.19727	0.530504	1.54166e-05	0.446312	0.095956	5.25331	0.199194	1.49386e-07	0.540117	0.191813	0.291727	6.48605	8.81167e-11	4.09118e-07	-0.012798	-0.0305878	0.00499175	0.0124815	-1.41031	0.158504	0.998628	-7.17791	1	0.0090759	0.334886
ENSG00000145348	TBCK	TBC1 domain containing kinase [Source:HGNC Symbol;Acc:HGNC:28261]	protein_coding	4	106041599	106321495	-1	0.5	2278	1	0.482376	0.0085924	0.0221187	-0.00435077	0.089004	0.0446793	0.1193	0.226224	0.141256	2.52767	0.0511771	0.0114822	0.163128	0.312217	0.0266107	1.62522	0.104116	0.1563	0.0016718	-0.000655293	0.0039989	-0.123101	1.40836	0.159081	0.998628	-7.18053	1	0.00118615	0.00571849
ENSG00000111652	COPS7A	COP9 signalosome subunit 7A [Source:HGNC Symbol;Acc:HGNC:16758]	protein_coding	12	6723741	6731875	1	0.5	2713	1	0.514589	0.00949104	0.0637842	0.02777	0.0609395	0.0607866	0.271019	0.187174	0.142187	2.09231	0.0350342	0.0364111	0.217511	0.204735	0.0473111	2.33141	0.0197317	0.36039	-0.00114712	-0.00274699	0.000452753	-0.058716	-1.40561	0.159895	0.998628	-7.11346	1	0.000814376	0.00233825
ENSG00000249584	LINC02225	long intergenic non-protein coding RNA 2225 [Source:HGNC Symbol;Acc:HGNC:53094]	lincRNA	5	57890327	57899162	-1	0.5	3216	50	0.359859	-0.0170098	0.0694525	-0.0359665	0.214779	0.152636	0.248512	0.201945	0.115325	2.23074	0.0407817	0.0256984	0.252075	0.296588	0.0635419	2.77395	0.00553797	0.044909	0.00362708	-0.00144073	0.00869488	0.00308624	1.40307	0.160652	0.998628	-7.18418	1	0.00258503	0.0269558
ENSG00000147885	IFNA16	interferon alpha 16 [Source:HGNC Symbol;Acc:HGNC:5421]	protein_coding	9	21216373	21217311	-1	0.5	2839	4	0.378523	0.0231053	0.0642732	0.0395365	0.217444	0.126163	0.0102585	0.296929	0.16416	3.41013	0.0881671	0.000649317	0.352402	0.243313	0.124187	4.03185	5.53385e-05	0.0079596	0.00269367	-0.0010728	0.00646014	0.0259895	1.40201	0.160967	0.998628	-7.18057	1	0.00192091	0.0147333
ENSG00000214185	XPOTP1	exportin for tRNA pseudogene 1 [Source:HGNC Symbol;Acc:HGNC:16586]	processed_pseudogene	20	34213495	34215892	-1	0.5	1751	26	0.16919	-0.0460181	0.123612	-0.284958	0.422769	0.203287	0.03269	0.272781	0.140252	3.08736	0.0744096	0.00201942	0.213279	0.333889	0.045488	2.37698	0.0174553	0.0492879	0.00690384	-0.00275321	0.0165609	0.54172	1.40148	0.161125	0.998628	-7.18664	1	0.00492661	0.0979543
ENSG00000167984	NLRC3	NLR family CARD domain containing 3 [Source:HGNC Symbol;Acc:HGNC:29889]	protein_coding	16	3539033	3577400	-1	0.5	2474	5	0.491773	0.0789195	0.0479246	0.0991824	0.0864708	0.156134	0.000826728	0.365958	0.139985	4.22538	0.133925	2.3854e-05	0.349941	0.264047	0.122459	4.02431	5.71426e-05	0.00520147	0.00228115	-0.000911427	0.00547373	-0.121544	1.40073	0.16135	0.998628	-7.124	1	0.00162789	0.00941276
ENSG00000088882	CPXM1	carboxypeptidase X, M14 family member 1 [Source:HGNC Symbol;Acc:HGNC:15771]	protein_coding	20	2794069	2800637	-1	0.5	3352	6	0.437802	0.0262946	0.0441372	0.040569	0.0688402	0.118342	0.0680578	0.258803	0.10573	2.88896	0.0669791	0.00386513	0.242171	0.192802	0.0586467	2.56693	0.0102602	0.309863	-0.00353218	-0.00848725	0.0014229	-0.152252	-1.39744	0.162336	0.998628	-7.19749	1	0.00252752	0.0260521
ENSG00000276234	TADA2A	transcriptional adaptor 2A [Source:HGNC Symbol;Acc:HGNC:11531]	protein_coding	17	37406874	37479730	1	0.5	1850	50	0.182915	0.0419201	0.059292	0.106613	0.14503	0.475413	0.0604376	0.250003	0.144205	2.82393	0.0625017	0.00474383	0.368392	0.222179	0.135713	4.09973	4.13636e-05	0.0095203	-0.0101689	-0.024435	0.00409717	-0.468601	-1.39737	0.162357	0.998628	-7.19121	1	0.00727814	0.213277
ENSG00000154134	ROBO3	roundabout guidance receptor 3 [Source:HGNC Symbol;Acc:HGNC:13433]	protein_coding	11	124865386	124881470	1	0.5	3626	34	0.357743	0.0714004	0.159498	0.153307	0.110509	0.241847	0.000250548	0.364466	0.213559	4.30952	0.132835	1.63612e-05	0.427953	0.175684	0.183144	4.82142	1.42542e-06	0.00119695	0.00590737	-0.00238968	0.0142044	0.203617	1.39576	0.162841	0.998628	-7.19344	1	0.00423273	0.0721329
ENSG00000167644	C19orf33	chromosome 19 open reading frame 33 [Source:HGNC Symbol;Acc:HGNC:16668]	protein_coding	19	38304161	38305009	1	0.5	2865	10	0.31564	0.250217	0.120975	0.276688	0.210611	0.296899	7.11423e-08	0.510995	0.138672	6.23401	0.261116	4.54639e-10	0.574784	0.174034	0.330376	6.91723	4.60559e-12	5.69155e-08	-0.00959722	-0.0230816	0.00388715	-0.398446	-1.39526	0.162991	0.998628	-7.20009	1	0.00687932	0.192825
ENSG00000058335	RASGRF1	Ras protein specific guanine nucleotide releasing factor 1 [Source:HGNC Symbol;Acc:HGNC:9875]	protein_coding	15	78959947	79090773	-1	0.5	3808	3	0.471081	0.0347167	0.0236774	0.0583188	0.0557549	0.0678142	0.00224301	0.342785	0.14621	3.94171	0.117501	8.09015e-05	0.325277	0.150006	0.105805	3.50153	0.000462601	0.0918565	0.00198527	-0.000805141	0.00477568	-0.0356416	1.39474	0.16315	0.998628	-7.20078	1	0.00142271	0.0082465
ENSG00000237674	GSTA7P	glutathione S-transferase alpha 7, pseudogene [Source:HGNC Symbol;Acc:HGNC:4631]	unprocessed_pseudogene	6	52739590	52744656	-1	0.5	3327	55	0.234359	-0.00500281	0.0407467	0.0638252	0.0944651	0.414013	0.223995	0.201704	0.128542	2.24552	0.0406846	0.0247347	0.35022	0.143184	0.122654	3.76188	0.000168642	0.0513753	-0.00706148	-0.0169895	0.00286652	-0.178567	-1.39436	0.163264	0.998628	-7.1921	1	0.00506485	0.102601
ENSG00000262803	AL354943.1		processed_pseudogene	6	70693839	70694619	1	0.5	2812	2	0.460871	0.0281051	0.0216711	0.0263054	0.0617527	0.0704599	0.136764	0.202777	0.129999	2.24383	0.0411184	0.0248435	0.320778	0.184433	0.102899	3.48062	0.000500252	0.0640924	-0.00313706	-0.00755049	0.00127637	0.108405	-1.39344	0.163542	0.998628	-7.2086	1	0.00225112	0.0208961
ENSG00000240204	SMKR1	small lysine rich protein 1 [Source:HGNC Symbol;Acc:HGNC:43561]	protein_coding	7	129502479	129512932	1	0.5	2834	9	0.392632	0.0679916	0.0511138	0.0385805	0.0870118	0.106014	0.000513998	0.367265	0.167524	4.27903	0.134883	1.87713e-05	0.285701	0.257122	0.0816253	3.26983	0.00107613	0.0525822	-0.000261866	-0.000630825	0.000107092	-0.0534168	-1.39137	0.164167	0.998628	-6.94011	1	0.000175946	7.4065e-05
ENSG00000214776	AC092821.1		protein_coding	12	9467552	9576275	1	0.5	3606	43	0.3295	0.262665	0.0855218	0.318514	0.208851	0.394751	1.79924e-09	0.548238	0.120006	6.85643	0.300565	7.06012e-12	0.570661	0.201982	0.325654	6.91483	4.68432e-12	4.16386e-08	0.011051	-0.00453729	0.0266392	0.241203	1.38977	0.164652	0.998628	-7.20325	1	0.0079527	0.255388
ENSG00000144724	PTPRG	protein tyrosine phosphatase, receptor type G [Source:HGNC Symbol;Acc:HGNC:9671]	protein_coding	3	61561569	62297613	1	0.5	4459	12	0.434065	0.0769474	0.10185	0.115257	0.0727513	0.156993	0.000351275	0.365639	0.200419	4.27996	0.133692	1.86926e-05	0.384169	0.149229	0.147586	4.17334	3.00172e-05	0.0155537	0.00598828	-0.00247088	0.0144474	-0.260787	1.38777	0.165263	0.998628	-7.2157	1	0.00431544	0.0766723
ENSG00000137936	BCAR3	breast cancer anti-estrogen resistance 3 [Source:HGNC Symbol;Acc:HGNC:973]	protein_coding	1	93561786	93847150	-1	0.5	2640	21	0.340137	0.00539421	0.0819249	0.0719734	0.134555	0.200448	0.0865344	0.232257	0.159787	2.62217	0.0539434	0.00873731	0.309574	0.248058	0.0958359	3.495	0.000474061	0.033405	0.00467334	-0.00192907	0.0112757	-0.303171	1.38761	0.165312	0.998628	-7.19759	1	0.00336807	0.0450184
ENSG00000113303	BTNL8	butyrophilin like 8 [Source:HGNC Symbol;Acc:HGNC:26131]	protein_coding	5	180899077	180950906	1	0.5	2541	58	0.209792	0.093856	0.21623	0.263679	0.208949	0.529292	2.48749e-06	0.444274	0.204057	5.38034	0.197379	7.43463e-08	0.527949	0.174825	0.27873	6.24286	4.2964e-10	1.80284e-06	-0.011749	-0.0283698	0.00487189	-0.623507	-1.38576	0.165875	0.998628	-7.21198	1	0.00847952	0.292194
ENSG00000241973	PI4KA	phosphatidylinositol 4-kinase alpha [Source:HGNC Symbol;Acc:HGNC:8983]	protein_coding	22	20707691	20859417	-1	0.5	2578	28	0.350485	0.0628809	0.0248804	0.0205186	0.202589	0.165949	0.00581302	0.338987	0.0629988	3.82638	0.114912	0.000130041	0.3511	0.165065	0.123271	3.83486	0.000125637	0.0342205	-0.00349716	-0.00844585	0.00145152	-0.21348	-1.38538	0.165992	0.998628	-7.20664	1	0.00252425	0.0255908
ENSG00000221963	APOL6	apolipoprotein L6 [Source:HGNC Symbol;Acc:HGNC:14870]	protein_coding	22	35648395	35668409	1	0.5	3020	20	0.34348	0.0458757	0.0951435	0.117687	0.0671223	0.248271	0.00305966	0.321637	0.180905	3.72775	0.103451	0.000193194	0.371738	0.13783	0.138189	4.03566	5.44487e-05	0.0244229	0.00569603	-0.0023757	0.0137678	0.546811	1.3834	0.166598	0.998628	-7.21588	1	0.00411776	0.0689929
ENSG00000183628	DGCR6	DiGeorge syndrome critical region gene 6 [Source:HGNC Symbol;Acc:HGNC:2846]	protein_coding	22	18906028	18914238	1	0.5	2056	11	0.425064	0.0243769	0.125063	0.037688	0.15017	0.158658	0.0014651	0.294628	0.268494	3.53682	0.0868058	0.00040498	0.269716	0.34215	0.072747	3.05402	0.00225796	0.00830204	0.00314909	-0.00131381	0.007612	-0.00175225	1.38328	0.166635	0.998628	-7.19023	1	0.00227633	0.0200204
ENSG00000184986	TMEM121	transmembrane protein 121 [Source:HGNC Symbol;Acc:HGNC:20511]	protein_coding	14	105526603	105530202	1	0.5	1283	23	0.256662	0.0304269	0.0839419	0.00461886	0.133618	0.196691	0.0780434	0.1872	0.221409	2.10271	0.0350439	0.0354914	0.20227	0.198954	0.0409131	2.11535	0.0344003	0.516233	0.00490657	-0.00204776	0.0118609	-0.470119	1.38313	0.166679	0.998628	-7.20479	1	0.00354763	0.0500473
ENSG00000171291	ZNF439	zinc finger protein 439 [Source:HGNC Symbol;Acc:HGNC:20873]	protein_coding	19	11848726	11883750	1	0.5	2301	2	0.414257	0.00374835	0.0464963	0.0294478	0.084387	0.0885085	0.0238212	0.235815	0.240573	2.74606	0.0556088	0.00603163	0.23811	0.300597	0.0566964	2.67105	0.00756141	0.0587697	0.000940452	-0.000393529	0.00227443	-0.0792786	1.38207	0.167007	0.998628	-7.10388	1	0.000678149	0.00148935
ENSG00000163029	SMC6	structural maintenance of chromosomes 6 [Source:HGNC Symbol;Acc:HGNC:20466]	protein_coding	2	17663812	17800242	-1	0.5	3047	11	0.43246	0.161442	0.0711996	0.0852502	0.125288	0.186302	2.70501e-06	0.455755	0.163539	5.4723	0.207713	4.44235e-08	0.347859	0.278927	0.121006	3.98508	6.74575e-05	0.00328759	-0.00534798	-0.0129384	0.00224246	-0.302774	-1.38123	0.167264	0.998628	-7.22166	1	0.0038722	0.0613497
ENSG00000166225	FRS2	fibroblast growth factor receptor substrate 2 [Source:HGNC Symbol;Acc:HGNC:16971]	protein_coding	12	69470349	69579789	1	0.5	3664	49	0.286033	0.00460647	0.278171	0.0674688	0.164809	0.380334	0.000326525	0.352869	0.228508	4.16331	0.124516	3.13669e-05	0.347078	0.228962	0.120463	3.85437	0.000116029	0.0176514	-0.00687123	-0.0166263	0.00288381	0.194264	-1.38085	0.167379	0.998628	-7.21458	1	0.00497661	0.0998051
ENSG00000173239	LIPM	lipase family member M [Source:HGNC Symbol;Acc:HGNC:23455]	protein_coding	10	88802730	88820546	1	0.5	2871	37	0.259619	0.0833347	0.156704	0.0588833	0.252186	0.376861	9.50901e-05	0.272099	0.366471	3.24081	0.074038	0.0011919	0.263971	0.343405	0.0696806	3.17324	0.00150747	0.00846957	-0.0064331	-0.0155721	0.00270594	0.0335293	-1.37994	0.167659	0.998628	-7.19219	1	0.00466231	0.0835415
ENSG00000170017	ALCAM	activated leukocyte cell adhesion molecule [Source:HGNC Symbol;Acc:HGNC:400]	protein_coding	3	105366909	105576900	1	0.5	3434	24	0.31274	0.118814	0.0993524	0.0288867	0.242182	0.272729	8.69944e-05	0.410233	0.142148	4.79121	0.168291	1.65782e-06	0.340754	0.355159	0.116113	3.98322	6.79876e-05	0.000416485	0.00561935	-0.00236527	0.013604	0.157802	1.37966	0.167745	0.998628	-7.2152	1	0.00407332	0.0667267
ENSG00000231584	FAHD2CP	fumarylacetoacetate hydrolase domain containing 2C, pseudogene [Source:HGNC Symbol;Acc:HGNC:44135]	transcribed_unprocessed_pseudogene	2	96010551	96023380	1	0.5	852	23	0.201065	0.00554949	0.043251	0.0708833	0.159389	0.198371	0.242764	0.210023	0.0779606	2.31998	0.0441097	0.0203421	0.285881	0.211608	0.0817282	3.19264	0.00140978	0.10426	-0.00628375	-0.0152142	0.00264669	0.32655	-1.37939	0.167829	0.998628	-7.21284	1	0.00455589	0.0830162
ENSG00000148308	GTF3C5	general transcription factor IIIC subunit 5 [Source:HGNC Symbol;Acc:HGNC:4668]	protein_coding	9	133030675	133058503	1	0.5	3149	12	0.439771	-0.343188	0.774441	0.0107038	0.108169	0.138135	0.178003	0.198971	0.17548	2.22931	0.0395896	0.0257936	0.226623	0.214875	0.0513582	2.46473	0.0137115	0.305103	0.00251977	-0.00106671	0.00610626	-0.158566	1.37732	0.168469	0.998628	-7.22052	1	0.00182906	0.0135107
ENSG00000070526	ST6GALNAC1	ST6 N-acetylgalactosaminide alpha-2,6-sialyltransferase 1 [Source:HGNC Symbol;Acc:HGNC:23614]	protein_coding	17	76624761	76643838	-1	0.5	3203	33	0.330414	0.107992	0.177532	0.174741	0.146804	0.336404	1.13198e-05	0.42093	0.203332	5.05709	0.177182	4.25693e-07	0.443346	0.256444	0.196556	5.28231	1.27562e-07	4.42466e-05	0.0091303	-0.00386979	0.0221304	0.238444	1.37683	0.16862	0.998628	-7.22533	1	0.00663224	0.17912
ENSG00000237651	C2orf74	chromosome 2 open reading frame 74 [Source:HGNC Symbol;Acc:HGNC:34439]	protein_coding	2	61145068	61164829	1	0.5	2337	78	0.109025	0.284247	0.10032	0.261447	0.438475	0.721263	1.45773e-09	0.558954	0.102574	6.95469	0.31243	3.53333e-12	0.613592	0.222738	0.376496	7.90132	2.75957e-15	5.177e-11	0.0161206	-0.00683991	0.0390812	0.446433	1.37639	0.168756	0.998628	-7.22444	1	0.011714	0.557101
ENSG00000256912	AC007068.2		processed_pseudogene	12	9817350	9818025	-1	0.5	3661	140	0.117676	-0.0692669	0.219085	0.0417983	0.254294	0.730761	0.309936	0.178521	0.142273	2	0.0318699	0.0455006	0.406634	0.229924	0.165351	4.68393	2.81424e-06	0.000994784	0.0121599	-0.00516262	0.0294823	0.659052	1.37613	0.168836	0.998628	-7.21874	1	0.00883749	0.313263
ENSG00000257859	CASC18	cancer susceptibility 18 (non-protein coding) [Source:HGNC Symbol;Acc:HGNC:49463]	lincRNA	12	105704203	105744062	1	0.5	3202	51	0.219162	0.0750802	0.261864	0.15488	0.268796	0.521549	6.59316e-06	0.41329	0.240891	5.0267	0.170809	4.98992e-07	0.501211	0.18503	0.251212	5.82031	5.87386e-09	1.51353e-05	0.00986888	-0.00419942	0.0239372	1.14156	1.37521	0.169122	0.998628	-7.21972	1	0.00717723	0.206496
ENSG00000105894	PTN	pleiotrophin [Source:HGNC Symbol;Acc:HGNC:9630]	protein_coding	7	137227341	137343865	-1	0.5	2569	29	0.278498	0.346218	0.125788	0.327099	0.165886	0.475868	7.93909e-13	0.616586	0.117326	8.05113	0.380178	8.20351e-16	0.609886	0.166449	0.371961	7.50259	6.25681e-14	1.88966e-09	-0.0120965	-0.0293547	0.00516172	-0.448128	-1.37406	0.169478	0.998628	-7.22372	1	0.00880471	0.312272
ENSG00000189139	FSCB	fibrous sheath CABYR binding protein [Source:HGNC Symbol;Acc:HGNC:20494]	protein_coding	14	44504342	44507279	-1	0.5	2574	35	0.211025	-0.496214	1.22653	-0.190508	0.342309	0.382415	0.0171805	0.20005	0.272273	2.28711	0.0400198	0.0221893	0.367933	0.163797	0.135375	4.04575	5.2155e-05	0.0187288	0.00773184	-0.0033049	0.0187686	0.52401	1.37336	0.169696	0.998628	-7.22153	1	0.00563053	0.1269
ENSG00000168916	ZNF608	zinc finger protein 608 [Source:HGNC Symbol;Acc:HGNC:29238]	protein_coding	5	124636913	124748807	-1	0.5	3320	68	0.163594	0.114061	0.0612462	0.0871932	0.228039	0.632865	0.00426927	0.341637	0.087577	3.87838	0.116716	0.000105155	0.363884	0.169565	0.132411	4.02225	5.7646e-05	0.018456	-0.0105211	-0.0255495	0.00450731	0.185933	-1.37243	0.169985	0.998628	-7.22319	1	0.00766707	0.235482
ENSG00000120555	SEPT7P9	septin 7 pseudogene 9 [Source:HGNC Symbol;Acc:HGNC:30810]	transcribed_unprocessed_pseudogene	10	38383069	38402916	-1	0.5	1572	33	0.207568	0.0562612	0.0636561	0.0557854	0.118759	0.155062	0.0454533	0.277508	0.0785396	3.10014	0.0770107	0.0019343	0.262765	0.22966	0.0690454	2.85983	0.00423866	0.157133	-0.00653528	-0.0158805	0.00280993	0.38585	-1.37093	0.17045	0.998628	-7.23465	1	0.00476751	0.0927842
ENSG00000204622	HLA-J	major histocompatibility complex, class I, J (pseudogene) [Source:HGNC Symbol;Acc:HGNC:4967]	transcribed_unprocessed_pseudogene	6	30005971	30009956	1	0.5	6959	94	0.144118	0.0382156	0.197949	0.077916	0.35466	0.560809	0.000409591	0.377265	0.144898	4.39065	0.142329	1.13011e-05	0.412824	0.302313	0.170424	5.01343	5.34674e-07	5.58148e-05	0.0106659	-0.00460324	0.0259351	0.372355	1.36938	0.170934	0.998628	-7.22398	1	0.00778991	0.241447
ENSG00000197980	LEKR1	leucine, glutamate and lysine rich 1 [Source:HGNC Symbol;Acc:HGNC:33765]	protein_coding	3	156825481	157046129	1	0.5	2795	32	0.310036	0.0463868	0.0509218	0.128811	0.143044	0.224621	0.0138459	0.30969	0.10453	3.48717	0.095908	0.000488159	0.425819	0.242129	0.181322	4.88748	1.02136e-06	0.000409414	0.0061193	-0.00264522	0.0148838	0.40849	1.36872	0.171141	0.998628	-7.23255	1	0.00447123	0.0807768
ENSG00000138413	IDH1	isocitrate dehydrogenase (NADP(+)) 1, cytosolic [Source:HGNC Symbol;Acc:HGNC:5382]	protein_coding	2	208236227	208266074	-1	0.5	3111	9	0.395238	0.0522418	0.063134	0.0601798	0.216213	0.18641	0.0246345	0.285876	0.127412	3.23034	0.0817249	0.00123643	0.406558	0.188483	0.16529	4.55718	5.18459e-06	0.00293078	0.00440435	-0.00191767	0.0107264	-0.182768	1.36574	0.172076	0.998628	-7.2297	1	0.003225	0.0414435
ENSG00000248827	AC024587.1		processed_pseudogene	5	107724961	107727117	1	0.5	3412	4	0.442031	-0.13949	0.27709	0.0401057	0.0531256	0.0862354	5.82738e-05	0.228204	0.404538	2.75908	0.052077	0.00579645	0.254523	0.236849	0.0647818	2.72087	0.00651094	0.133581	0.00117268	-0.000515978	0.00286135	-0.0849255	1.36138	0.173448	0.998628	-7.16884	1	0.000859752	0.00257625
ENSG00000166133	RPUSD2	RNA pseudouridylate synthase domain containing 2 [Source:HGNC Symbol;Acc:HGNC:24180]	protein_coding	15	40569300	40574943	1	0.5	2355	37	0.27464	0.0710638	0.119743	0.0678523	0.0900325	0.237611	0.000739819	0.339744	0.2203	3.96588	0.115426	7.31249e-05	0.289055	0.254707	0.0835528	3.22867	0.00124366	0.0603428	0.00641908	-0.0028251	0.0156633	0.425379	1.36128	0.173481	0.998628	-7.24423	1	0.00471597	0.0901358
ENSG00000242034	AC097493.1		processed_pseudogene	4	9553614	9553985	-1	0.5	2176	21	0.234334	0.0265273	0.032761	0.0189495	0.142152	0.220047	0.146184	0.23719	0.0586779	2.62301	0.0562593	0.00871555	0.206926	0.265667	0.0428184	2.32222	0.0202213	0.197208	-0.00502369	-0.0122585	0.00221106	0.439553	-1.36126	0.173486	0.998628	-7.23445	1	0.00369071	0.0541309
ENSG00000165819	METTL3	methyltransferase like 3 [Source:HGNC Symbol;Acc:HGNC:17563]	protein_coding	14	21498133	21511375	-1	0.5	4011	7	0.542447	0.0124505	0.10177	0.0208212	0.10608	0.111441	0.0628959	0.264194	0.0906459	2.94853	0.0697983	0.00319291	0.180592	0.196249	0.0326134	1.91385	0.0556396	0.558212	0.00216608	-0.000959159	0.00529133	0.350977	1.35873	0.174287	0.998628	-7.23796	1	0.00159362	0.0100939
ENSG00000228198	OR2M3	olfactory receptor family 2 subfamily M member 3 [Source:HGNC Symbol;Acc:HGNC:8269]	protein_coding	1	248197265	248212925	1	0.5	2617	19	0.264441	0.00665038	0.0329935	0.0443101	0.173505	0.25421	0.159103	0.186667	0.15785	2.10822	0.0348446	0.0350115	0.293849	0.372447	0.086347	3.5935	0.000326266	0.000552362	0.00540028	-0.00239582	0.0131964	0.849034	1.35794	0.174537	0.998628	-7.24435	1	0.00397713	0.0635408
ENSG00000243302	AC018638.4		processed_pseudogene	7	128651185	128652334	1	0.5	2594	2	0.552407	-0.0167355	0.117924	0.00801113	0.160942	0.0503426	0.0801589	0.20504	0.200351	2.30225	0.0420416	0.021321	0.227922	0.204849	0.0519486	2.38545	0.0170582	0.17917	0.00189856	-0.000851945	0.00464906	0.074706	1.35317	0.176055	0.998628	-7.26203	1	0.00140235	0.00807969
ENSG00000134809	TIMM10	translocase of inner mitochondrial membrane 10 [Source:HGNC Symbol;Acc:HGNC:11814]	protein_coding	11	57528463	57530803	-1	0.5	2926	36	0.181978	0.0352343	0.124543	0.140429	0.221249	0.378345	0.00503286	0.329006	0.124819	3.75211	0.108245	0.000175354	0.344584	0.292154	0.118738	4.24928	2.14455e-05	0.00053599	-0.00889092	-0.021773	0.0039912	-0.880974	-1.35301	0.176107	0.998628	-7.25143	1	0.00657205	0.173647
ENSG00000196800	SPINK14	serine peptidase inhibitor, Kazal type 14 (putative) [Source:HGNC Symbol;Acc:HGNC:33825]	protein_coding	5	148169733	148175398	1	0.5	2930	65	0.281336	0.066676	0.0773683	-0.00206412	0.274446	0.324777	0.0181446	0.303389	0.0919305	3.41326	0.0920448	0.000641902	0.291716	0.242578	0.0850981	3.25288	0.00114242	0.0637837	0.00592353	-0.00266515	0.0145122	-0.471729	1.35206	0.176411	0.998628	-7.24873	1	0.00438152	0.0765674
ENSG00000237691	IFNWP2	interferon omega 1 pseudogene 2 [Source:HGNC Symbol;Acc:HGNC:5452]	unprocessed_pseudogene	9	21420234	21420813	1	0.5	2819	22	0.283818	0.0436772	0.045358	0.0337246	0.0938464	0.273257	0.0604877	0.238504	0.173223	2.70481	0.0568843	0.00683435	0.208877	0.162298	0.0436297	2.20904	0.027172	0.628291	0.00523448	-0.00236441	0.0128334	0.119789	1.35041	0.17694	0.998628	-7.25153	1	0.0038765	0.060003
ENSG00000122033	MTIF3	mitochondrial translational initiation factor 3 [Source:HGNC Symbol;Acc:HGNC:29788]	protein_coding	13	27435643	27450591	-1	0.5	3400	75	0.191035	0.0521387	0.218255	0.0813549	0.262388	0.528221	0.00023933	0.317179	0.247883	3.9544	0.100602	7.67279e-05	0.394162	0.235523	0.155364	4.62053	3.82769e-06	0.000937212	0.00900313	-0.0040717	0.022078	-0.311805	1.34989	0.177105	0.998628	-7.25687	1	0.00667037	0.179325
ENSG00000131400	NAPSA	napsin A aspartic peptidase [Source:HGNC Symbol;Acc:HGNC:13395]	protein_coding	19	50358477	50365830	-1	0.5	2803	66	0.202887	0.00521491	0.0296752	0.0226877	0.285732	0.539267	0.229199	0.210224	0.0914985	2.32758	0.0441941	0.0199343	0.315471	0.287706	0.0995222	3.55309	0.000380729	0.0102094	0.00896547	-0.00407508	0.022006	-0.68601	1.34778	0.177784	0.998628	-7.25668	1	0.00665288	0.177303
ENSG00000229719	MIR194-2HG	MIR194-2 host gene [Source:HGNC Symbol;Acc:HGNC:51946]	lincRNA	11	64889560	64893449	-1	0.5	1799	30	0.231184	0.078572	0.0831654	0.0293452	0.132689	0.288825	0.00442442	0.256157	0.236497	2.96648	0.0656166	0.00301233	0.273813	0.258754	0.0749738	3.12976	0.00174946	0.0702212	0.00620805	-0.00282441	0.0152405	0.29336	1.34738	0.177911	0.998628	-7.2584	1	0.00460794	0.0852585
ENSG00000261701	HPR	haptoglobin-related protein [Source:HGNC Symbol;Acc:HGNC:5156]	protein_coding	16	72063224	72077246	1	0.5	2262	27	0.255781	0.034374	0.0841988	0.0270955	0.150216	0.274297	0.108093	0.230517	0.147173	2.57449	0.0531379	0.0100387	0.331245	0.221521	0.109724	3.64058	0.00027202	0.0296079	0.00575059	-0.00261809	0.0141193	-0.499063	1.34709	0.178005	0.998628	-7.25681	1	0.00426927	0.0728975
ENSG00000235869	Z99127.2		processed_pseudogene	1	174922107	174922440	-1	0.5	2493	113	0.085385	0.0223141	0.0922425	0.0775433	0.22777	0.651877	0.098237	0.242104	0.113051	2.70414	0.0586144	0.00684817	0.355738	0.211821	0.126549	3.94023	8.14025e-05	0.0140048	0.013499	-0.00614834	0.0331464	1.08852	1.34691	0.178062	0.998628	-7.25617	1	0.0100236	0.401134
ENSG00000255364	SMILR	smooth muscle induced lncRNA, enhancer of proliferation [Source:HGNC Symbol;Acc:HGNC:51825]	lincRNA	8	122414332	122428551	-1	0.5	2471	20	0.413798	0.0461948	0.0180977	0.088447	0.0845102	0.160476	0.0902669	0.25442	0.0760201	2.82364	0.0647295	0.00474812	0.350667	0.201501	0.122967	3.87742	0.000105571	0.0235779	0.00390017	-0.00177654	0.00957687	-0.038433	1.34688	0.178074	0.998628	-7.26177	1	0.00289574	0.0338524
ENSG00000231205	ZNF826P	zinc finger protein 826, pseudogene [Source:HGNC Symbol;Acc:HGNC:33875]	transcribed_unprocessed_pseudogene	19	20340269	20424969	-1	0.5	3980	7	0.448447	0.0123138	0.0332585	-0.0251646	0.181687	0.0804577	0.40668	0.181289	0.0803768	1.9858	0.0328657	0.0470555	0.222757	0.388103	0.0496206	2.43763	0.014784	0.00567412	0.00240564	-0.00109701	0.00590829	-0.126719	1.34641	0.178226	0.998628	-7.26664	1	0.00178628	0.0129912
ENSG00000112365	ZBTB24	zinc finger and BTB domain containing 24 [Source:HGNC Symbol;Acc:HGNC:21143]	protein_coding	6	109462594	109483237	-1	0.5	2502	18	0.306234	0.016167	0.0134764	0.0535888	0.116037	0.178118	0.372554	0.187897	0.0682119	2.06554	0.0353052	0.0388724	0.197266	0.237619	0.038914	2.11847	0.0341355	0.396174	-0.00473278	-0.0116243	0.00215878	-0.12213	-1.3463	0.178262	0.998628	-7.26161	1	0.00351561	0.0498021
ENSG00000185386	MAPK11	mitogen-activated protein kinase 11 [Source:HGNC Symbol;Acc:HGNC:6873]	protein_coding	22	50263713	50270767	-1	0.5	3039	29	0.291252	0.0545064	0.0598413	0.0808327	0.159748	0.320535	0.0322016	0.282427	0.111503	3.17005	0.0797652	0.00152411	0.39445	0.179627	0.15559	4.4098	1.03465e-05	0.00498608	0.00615533	-0.00281332	0.015124	0.239881	1.34544	0.178536	0.998628	-7.26232	1	0.00457539	0.0842796
ENSG00000070081	NUCB2	nucleobindin 2 [Source:HGNC Symbol;Acc:HGNC:8044]	protein_coding	11	17208153	17349974	1	0.5	3338	47	0.279214	-0.0119077	0.117481	0.131001	0.127836	0.309163	0.148512	0.185836	0.155611	2.07438	0.0345349	0.0380445	0.415993	0.201125	0.17305	4.74174	2.11896e-06	0.00114939	-0.00726913	-0.0178632	0.0033249	0.00873046	-1.34513	0.178639	0.998628	-7.26263	1	0.00540466	0.117573
ENSG00000257826	AL133304.2		lincRNA	14	36061026	36067190	-1	0.5	2625	19	0.400974	0.00248036	0.202946	0.0390738	0.160218	0.182982	0.000447195	0.224046	0.369694	2.71507	0.0501965	0.00662627	0.312122	0.296306	0.0974201	3.6005	0.000317603	0.00917965	0.00481626	-0.00225176	0.0118843	-0.125951	1.33584	0.181657	0.998628	-7.28088	1	0.00360565	0.0529408
ENSG00000177098	SCN4B	sodium voltage-gated channel beta subunit 4 [Source:HGNC Symbol;Acc:HGNC:10592]	protein_coding	11	118133377	118152888	-1	0.5	2898	34	0.270729	0.20725	0.0676772	0.250627	0.152401	0.428444	1.96831e-07	0.506608	0.0897708	6.11758	0.256652	9.50088e-10	0.520719	0.213217	0.271149	6.14562	7.96506e-10	2.31784e-06	-0.00869601	-0.0214717	0.00407966	-0.16802	-1.33438	0.182135	0.998628	-7.28065	1	0.00651774	0.172235
ENSG00000283321	AC019117.3		protein_coding	7	17299295	17467234	1	0.5	3638	14	0.336588	-0.0154731	0.0275267	0.0515081	0.0925922	0.203627	0.218106	0.199012	0.142454	2.22359	0.039606	0.0261762	0.282982	0.22805	0.0800787	3.13115	0.00174123	0.102471	-0.00404283	-0.00998966	0.001904	0.0439724	-1.33273	0.182675	0.998628	-7.2818	1	0.00303357	0.0372328
ENSG00000259395	AC087516.1		lincRNA	15	36341739	36344166	1	0.5	2847	44	0.38449	-0.338968	0.647697	-0.471918	0.839826	0.268448	0.0253822	0.191567	0.277804	2.29753	0.0366978	0.0215884	0.246519	0.30636	0.0607716	2.67568	0.00745786	0.0446823	-0.00330853	-0.00817724	0.00156019	0.064279	-1.33218	0.182856	0.998628	-7.22536	1	0.00248338	0.0222501
ENSG00000224848	AL589843.1		lincRNA	9	96687056	96721121	1	0.5	2144	50	0.290496	0.0548507	0.0216616	0.0590409	0.0630437	0.216851	0.0285817	0.294069	0.0630182	3.29449	0.0864764	0.000986014	0.279042	0.100598	0.0778643	2.93162	0.00337194	0.335356	0.00511902	-0.00241475	0.0126528	0.276354	1.33204	0.182902	0.998628	-7.27573	1	0.00384328	0.0589294
ENSG00000223443	USP17L2	ubiquitin specific peptidase 17-like family member 2 [Source:HGNC Symbol;Acc:HGNC:34434]	protein_coding	8	12137168	12139077	-1	0.5	3095	54	0.174636	-0.0981237	0.270532	0.0114656	0.26761	0.518272	0.172838	0.176296	0.192911	1.98917	0.0310803	0.0466823	0.235616	0.345545	0.0555151	2.62145	0.00875564	0.0201624	0.00816285	-0.00385163	0.0201773	0.58641	1.33192	0.18294	0.998628	-7.2767	1	0.00612938	0.150134
ENSG00000173599	PC	pyruvate carboxylase [Source:HGNC Symbol;Acc:HGNC:8636]	protein_coding	11	66848233	66958376	-1	0.5	1341	10	0.316194	0.0180185	0.0888644	0.0582351	0.058275	0.1434	0.0437453	0.247214	0.179066	2.81773	0.0611149	0.00483638	0.272923	0.165212	0.0744872	2.89841	0.00375061	0.250881	0.00437857	-0.00206761	0.0108247	-0.146616	1.33159	0.183048	0.998628	-7.28693	1	0.00328836	0.0440688
ENSG00000215480	OR7E37P	olfactory receptor family 7 subfamily E member 37 pseudogene [Source:HGNC Symbol;Acc:HGNC:8410]	unprocessed_pseudogene	13	41442770	41443666	1	0.5	2511	10	0.352208	-0.0277144	0.16374	0.0305295	0.147698	0.131202	0.00993087	0.245817	0.253644	2.85751	0.0604261	0.00426975	0.283892	0.360161	0.0805945	3.32061	0.000898219	0.00258653	0.00266266	-0.00126018	0.00658551	0.635922	1.33063	0.183366	0.998628	-7.22198	1	0.00200065	0.014284
ENSG00000230561	CCDC192	coiled-coil domain containing 192 [Source:HGNC Symbol;Acc:HGNC:49566]	protein_coding	5	127703389	127941634	1	0.5	2720	56	0.295891	-0.0117828	0.164901	0.00754287	0.230694	0.219674	0.00202529	0.3001	0.238481	3.5741	0.0900601	0.000351435	0.305542	0.198388	0.093356	3.35888	0.000782595	0.0872911	0.00536936	-0.00255726	0.013296	0.366447	1.32793	0.184254	0.998628	-7.28946	1	0.00404373	0.066328
ENSG00000173210	ABLIM3	actin binding LIM protein family member 3 [Source:HGNC Symbol;Acc:HGNC:29132]	protein_coding	5	149141483	149260542	1	0.5	3006	23	0.257563	0.280911	0.0972392	0.203585	0.37024	0.467584	2.62771e-10	0.574848	0.105904	7.22587	0.33045	4.97919e-13	0.569327	0.205338	0.324133	7.02604	2.12471e-12	1.51849e-08	0.0110471	-0.00528411	0.0273783	-0.412555	1.32608	0.184866	0.998628	-7.2953	1	0.00833175	0.283505
ENSG00000260232	PWRN4	Prader-Willi region non-protein coding RNA 4 [Source:HGNC Symbol;Acc:HGNC:49130]	lincRNA	15	23975172	24003435	1	0.5	4047	9	0.374895	-0.240775	0.278117	-0.781533	1.32585	0.215921	0.00144849	0.26854	0.300389	3.30069	0.0721138	0.000964485	0.19175	0.403917	0.036768	2.47972	0.0131486	0.00350398	-0.00374756	-0.00929287	0.00179775	0.219309	-1.32484	0.185278	0.998628	-7.27018	1	0.00282867	0.0309706
ENSG00000108639	SYNGR2	synaptogyrin 2 [Source:HGNC Symbol;Acc:HGNC:11499]	protein_coding	17	78168558	78173527	1	0.5	3502	10	0.397534	0.0480492	0.0614495	0.0408234	0.155053	0.173155	0.0100139	0.273518	0.212502	3.18833	0.0748119	0.00143098	0.333679	0.308826	0.111341	4.26628	1.98762e-05	0.000320215	-0.00400686	-0.00994073	0.001927	0.0628204	-1.32376	0.185638	0.998628	-7.29323	1	0.00302695	0.0370353
ENSG00000215409	AL355493.1		unprocessed_pseudogene	10	27331357	27341252	-1	0.5	3655	9	0.417906	0.142257	0.0666066	0.182173	0.131446	0.225329	7.80625e-06	0.454727	0.102675	5.38149	0.206777	7.38735e-08	0.497786	0.244764	0.247791	6.03574	1.58237e-09	1.7157e-06	-0.0071514	-0.0177561	0.00345332	-0.647173	-1.32201	0.18622	0.998628	-7.30107	1	0.00541012	0.119626
ENSG00000104853	CLPTM1	CLPTM1, transmembrane protein [Source:HGNC Symbol;Acc:HGNC:2087]	protein_coding	19	44954585	44993341	1	0.5	3120	32	0.29796	-0.0232455	0.225913	0.0674473	0.119772	0.270635	0.0419752	0.22286	0.217676	2.5332	0.0496667	0.0113027	0.273034	0.201864	0.0745476	2.98825	0.00280577	0.152177	0.00539957	-0.00261077	0.0134099	0.167154	1.32145	0.186406	0.998628	-7.29284	1	0.00408644	0.0670345
ENSG00000057608	GDI2	GDP dissociation inhibitor 2 [Source:HGNC Symbol;Acc:HGNC:4227]	protein_coding	10	5765223	5842132	-1	0.5	4817	13	0.530391	-0.000121574	0.0442529	0.0111415	0.105087	0.112076	0.12159	0.230807	0.131115	2.57433	0.0532718	0.0100434	0.164167	0.270377	0.0269507	1.80305	0.0713803	0.3326	-0.00259062	-0.00643654	0.00125531	0.237991	-1.32052	0.186716	0.998628	-7.30395	1	0.00196149	0.0157537
ENSG00000231443	AC124944.2		processed_pseudogene	3	195937243	195938739	1	0.5	3423	45	0.30942	0.144025	0.0973977	0.142473	0.192715	0.350592	0.000102014	0.406275	0.132072	4.75576	0.165059	1.97703e-06	0.418144	0.20794	0.174844	4.88767	1.02037e-06	0.000438648	-0.00596183	-0.0148146	0.00289094	0.405103	-1.32021	0.18682	0.998628	-7.29473	1	0.00451626	0.0819189
ENSG00000230495	AL132765.1		processed_pseudogene	20	17599255	17599807	-1	0.5	3720	50	0.238518	0.0324696	0.0758081	0.0278037	0.255918	0.44637	0.144717	0.217742	0.14656	2.43435	0.0474115	0.0149187	0.252359	0.350388	0.0636851	2.97918	0.00289017	0.0151905	0.00693048	-0.00336328	0.0172242	-0.347064	1.31987	0.186933	0.998628	-7.29102	1	0.00525146	0.109842
ENSG00000249319	AC068533.4		protein_coding	7	66087761	66152277	1	0.5	2598	2	0.371461	-0.0035415	0.0498088	-0.0437785	0.101237	0.0498642	0.155583	0.17787	0.19548	1.99593	0.0316378	0.0459414	0.00166674	0.323151	2.77803e-06	-0.0278186	0.977807	0.292073	0.00118563	-0.000575809	0.00294708	-0.083384	1.31954	0.187041	0.998628	-7.23474	1	0.000896992	0.00286032
ENSG00000165917	RAPSN	receptor associated protein of the synapse [Source:HGNC Symbol;Acc:HGNC:9863]	protein_coding	11	47437757	47449178	-1	0.5	1854	9	0.253781	0.0538543	0.0611181	0.0830296	0.0967912	0.186169	0.00959943	0.31306	0.126665	3.5538	0.0980068	0.00037971	0.318111	0.168405	0.101195	3.43252	0.00059801	0.0951192	-0.0063698	-0.015837	0.00309738	-0.455021	-1.31901	0.187221	0.998628	-7.30331	1	0.00482974	0.0950094
ENSG00000283304	LINC02183	long intergenic non-protein coding RNA 2183 [Source:HGNC Symbol;Acc:HGNC:53045]	lincRNA	16	54542808	54559100	-1	0.5	3391	55	0.27266	0.0631699	0.0575025	0.0626579	0.1965	0.358914	0.00590945	0.325025	0.116989	3.71036	0.105641	0.000206963	0.286878	0.281249	0.0822987	3.32342	0.000889197	0.0361269	0.00724649	-0.003525	0.018018	-0.226928	1.31884	0.187275	0.998628	-7.30064	1	0.00549521	0.122286
ENSG00000278830	AL355493.4		unprocessed_pseudogene	10	27313723	27316587	1	0.5	3652	9	0.362633	-0.193861	0.358706	0.00435165	0.11471	0.149403	0.200574	0.190084	0.160645	2.13003	0.0361318	0.033169	0.252736	0.152719	0.0638754	2.6724	0.00753113	0.413935	-0.00367182	-0.00913725	0.00179361	-0.449259	-1.31704	0.18788	0.998628	-7.30066	1	0.00278793	0.0313274
ENSG00000109670	FBXW7	F-box and WD repeat domain containing 7 [Source:HGNC Symbol;Acc:HGNC:16712]	protein_coding	4	152321259	152536101	-1	0.5	2639	9	0.396058	0.0268542	0.0463815	0.0236538	0.0702711	0.119901	0.0613311	0.252846	0.137095	2.84558	0.063931	0.0044331	0.218075	0.254371	0.0475566	2.36644	0.0179603	0.202459	-0.0028882	-0.00718873	0.00141232	-0.244413	-1.31658	0.188033	0.998628	-7.30573	1	0.00219349	0.0195668
ENSG00000220515	PGAM1P10	phosphoglycerate mutase 1 pseudogene 10 [Source:HGNC Symbol;Acc:HGNC:42457]	processed_pseudogene	6	73055097	73055857	1	0.5	2793	4	0.421864	-0.0257321	0.0389718	-0.0360087	0.146785	0.0660256	0.0883602	0.17239	0.235089	1.96998	0.0297182	0.0488406	0.152633	0.256437	0.023297	1.6527	0.0983916	0.463388	0.00109439	-0.000536095	0.00272487	0.0527007	1.31582	0.188288	0.998628	-7.23804	1	0.000830036	0.00244139
ENSG00000119599	DCAF4	DDB1 and CUL4 associated factor 4 [Source:HGNC Symbol;Acc:HGNC:20229]	protein_coding	14	72926332	72959703	1	0.5	3038	13	0.355005	0.0779218	0.0859487	0.0926538	0.159114	0.209787	0.00130573	0.353018	0.155394	4.06889	0.124622	4.72375e-05	0.379004	0.249923	0.143644	4.31807	1.57399e-05	0.00213	0.00339485	-0.0016704	0.00846011	0.0979684	1.3139	0.188935	0.998628	-7.27251	1	0.0025837	0.02522
ENSG00000168038	ULK4	unc-51 like kinase 4 [Source:HGNC Symbol;Acc:HGNC:15784]	protein_coding	3	41246599	41962430	-1	0.5	3569	52	0.325655	0.411546	0.147035	0.477368	0.136789	0.505667	1.90533e-15	0.673906	0.0804002	8.99486	0.454149	2.36529e-19	0.732673	0.100174	0.53681	9.69493	3.16851e-22	1.33555e-15	0.00412115	-0.00202941	0.0102717	0.104779	1.31355	0.189052	0.998628	-7.19739	1	0.00313743	0.0319591
ENSG00000259098	AC025884.2		processed_pseudogene	15	22258138	22258848	1	0.5	586	11	0.290581	-0.00926484	0.0781916	0.03202	0.106177	0.146552	0.352175	0.18705	0.0902006	2.06255	0.0349877	0.0391558	0.209949	0.358293	0.0440785	2.23393	0.0254879	0.0239689	-0.00342722	-0.00856042	0.00170598	-0.385639	-1.30887	0.190633	0.998628	-7.30702	1	0.0026184	0.0273929
ENSG00000143194	MAEL	maelstrom spermatogenic transposon silencer [Source:HGNC Symbol;Acc:HGNC:25929]	protein_coding	1	166975582	167022214	1	0.5	3138	15	0.339257	0.0186334	0.105358	0.100428	0.144245	0.216596	0.0292858	0.254266	0.186731	2.88533	0.0646514	0.00391002	0.392607	0.275878	0.154141	4.81832	1.44769e-06	0.00011202	0.00553262	-0.0027568	0.013822	0.704903	1.30842	0.190783	0.998628	-7.31247	1	0.00422883	0.0721506
ENSG00000151914	DST	dystonin [Source:HGNC Symbol;Acc:HGNC:1090]	protein_coding	6	56457987	56954628	-1	0.5	2843	3	0.559983	0.014418	0.0395382	-0.00251267	0.0917741	0.0546818	0.0416053	0.282111	0.0673511	3.15078	0.0795864	0.00162837	0.19693	0.340366	0.0387814	2.1865	0.0287787	0.0537237	0.0012872	-0.000642302	0.0032167	0.334799	1.3078	0.190994	0.998628	-7.28119	1	0.000982971	0.00365553
ENSG00000050393	MCUR1	mitochondrial calcium uniporter regulator 1 [Source:HGNC Symbol;Acc:HGNC:21097]	protein_coding	6	13786557	13814568	-1	0.5	2710	38	0.389436	-0.00774965	0.0711807	-0.0192591	0.166805	0.152209	0.130538	0.214649	0.158496	2.41298	0.0460741	0.0158225	0.172341	0.254374	0.0297016	1.87664	0.0605677	0.409759	0.00314518	-0.00156961	0.00785997	-0.0173356	1.30775	0.191011	0.998628	-7.31139	1	0.00240489	0.0232427
ENSG00000251591	AC016612.1		processed_pseudogene	5	36071791	36072079	-1	0.5	2481	13	0.394345	-0.181083	0.529782	0.000388583	0.146834	0.157855	0.0491798	0.233334	0.188856	2.64554	0.0544449	0.00815595	0.266515	0.18887	0.0710301	2.82767	0.00468882	0.0939666	0.00394347	-0.00197106	0.009858	8.57076e-05	1.30707	0.191242	0.998628	-7.31986	1	0.00301709	0.0371425
ENSG00000205649	HTN3	histatin 3 [Source:HGNC Symbol;Acc:HGNC:5284]	protein_coding	4	70028413	70036538	1	0.5	4234	3	0.376707	0.0114727	0.0562376	0.0287018	0.106442	0.0920084	0.160324	0.219108	0.125492	2.4442	0.0480084	0.0145172	0.273627	0.303011	0.0748717	3.10927	0.0018755	0.0241721	0.00362749	-0.00181768	0.00907267	0.359665	1.30598	0.191613	0.998628	-7.32329	1	0.0027776	0.0316069
ENSG00000267120	AD000671.2		protein_coding	19	35739252	35745432	-1	0.5	3019	18	0.342706	0.0493622	0.107046	-0.0510493	0.246182	0.245175	0.0023247	0.257711	0.219264	3.02409	0.0664148	0.0024938	0.215728	0.304956	0.0465386	2.30114	0.0213839	0.0850258	-0.00426343	-0.0106642	0.00213733	0.0565004	-1.30578	0.191682	0.998628	-7.31555	1	0.00326518	0.0429821
ENSG00000235942	LCE6A	late cornified envelope 6A [Source:HGNC Symbol;Acc:HGNC:31824]	protein_coding	1	152842868	152843983	1	0.5	2588	33	0.205402	0.0271966	0.110733	0.0310655	0.251584	0.351745	0.0846976	0.21158	0.189188	2.4141	0.0447661	0.0157742	0.272776	0.330463	0.074407	3.07672	0.00209289	0.0139959	-0.00733949	-0.0183677	0.00368868	-0.252797	-1.30468	0.192055	0.998628	-7.31743	1	0.00562617	0.127729
ENSG00000067221	STOML1	stomatin like 1 [Source:HGNC Symbol;Acc:HGNC:14560]	protein_coding	15	73978923	73994622	-1	0.5	1695	6	0.443671	0.00790502	0.0789609	0.0018277	0.108541	0.0832283	0.0379328	0.2523	0.182497	2.86349	0.0636552	0.00419	0.274241	0.315517	0.0752084	3.09888	0.00194252	0.014892	-0.00273641	-0.00685238	0.00137956	-0.239546	-1.30332	0.192519	0.998628	-7.32415	1	0.00209931	0.0179608
ENSG00000129204	USP6	ubiquitin specific peptidase 6 [Source:HGNC Symbol;Acc:HGNC:12629]	protein_coding	17	5116438	5175034	1	0.5	3484	36	0.329709	0.0590875	0.149277	0.0315685	0.185381	0.263095	0.000147302	0.352277	0.256994	4.19848	0.124099	2.6871e-05	0.276277	0.25716	0.0763288	3.07932	0.00207475	0.0632289	-0.00630124	-0.0157849	0.00318242	0.133075	-1.30254	0.192785	0.998628	-7.32371	1	0.00483815	0.0951187
ENSG00000176393	RNPEP	arginyl aminopeptidase [Source:HGNC Symbol;Acc:HGNC:10078]	protein_coding	1	201982372	202006147	1	0.5	2869	20	0.363661	0.132786	0.119346	0.169326	0.266566	0.29245	4.11085e-05	0.408855	0.164456	4.85933	0.167162	1.17786e-06	0.504144	0.273557	0.254161	6.03135	1.62591e-09	8.10513e-07	0.005411	-0.00273751	0.0135595	0.224849	1.30179	0.193042	0.998628	-7.31667	1	0.00415694	0.0690996
ENSG00000256463	SALL3	spalt like transcription factor 3 [Source:HGNC Symbol;Acc:HGNC:10527]	protein_coding	18	78980275	79002677	1	0.5	4227	9	0.461236	-0.00140297	0.0595692	0.00445062	0.107166	0.113352	0.0620663	0.22019	0.206974	2.50382	0.0484835	0.012286	0.218453	0.29084	0.0477218	2.43091	0.015061	0.132412	0.00298877	-0.00152036	0.00749789	-0.0940881	1.2994	0.193862	0.998628	-7.3293	1	0.00229995	0.0215602
ENSG00000079337	RAPGEF3	Rap guanine nucleotide exchange factor 3 [Source:HGNC Symbol;Acc:HGNC:16629]	protein_coding	12	47734367	47771040	-1	0.5	3481	27	0.311293	0.0384949	0.0857473	0.049636	0.132458	0.273646	0.0454356	0.265029	0.13359	2.98149	0.0702406	0.00286848	0.225309	0.245791	0.0507642	2.44635	0.014431	0.24514	0.00542106	-0.00275954	0.0136017	0.0711008	1.29909	0.193965	0.998628	-7.32473	1	0.00417331	0.0702834
ENSG00000213024	NUP62	nucleoporin 62 [Source:HGNC Symbol;Acc:HGNC:8066]	protein_coding	19	49906825	49929763	-1	0.5	2900	18	0.359632	0.00891654	0.030313	0.0135389	0.117114	0.178365	0.225506	0.218341	0.0531531	2.40287	0.047673	0.016267	0.215522	0.248777	0.0464497	2.37608	0.0174977	0.23464	-0.00369509	-0.00927314	0.00188296	-0.188402	-1.29863	0.194126	0.998628	-7.32282	1	0.00284539	0.0325079
ENSG00000225434	LINC01504	long intergenic non-protein coding RNA 1504 [Source:HGNC Symbol;Acc:HGNC:51185]	lincRNA	9	72305430	72343210	1	0.5	2418	37	0.203057	0.287977	0.0934826	0.292284	0.188851	0.464122	2.81862e-12	0.609544	0.129436	7.88352	0.371544	3.1828e-15	0.560489	0.199731	0.314148	6.80042	1.04313e-11	7.06253e-08	-0.0114731	-0.0288239	0.00587768	0.125304	-1.29629	0.194928	0.998628	-7.33427	1	0.00885194	0.319973
ENSG00000236864	AC068295.1		lincRNA	3	187932764	187946221	-1	0.5	3137	29	0.299558	0.0443576	0.0294079	0.0633151	0.0698241	0.295997	0.0161998	0.298379	0.129018	3.37132	0.08903	0.000748083	0.270411	0.137257	0.0731221	2.85643	0.00428437	0.336441	0.00463747	-0.00238136	0.0116563	-0.0183954	1.29526	0.195283	0.998628	-7.3243	1	0.00358054	0.0511801
ENSG00000178852	EFCAB13	EF-hand calcium binding domain 13 [Source:HGNC Symbol;Acc:HGNC:26864]	protein_coding	17	47323290	47441312	1	0.5	2172	35	0.24795	0.130426	0.102529	0.158851	0.198194	0.349707	0.000231602	0.400953	0.101226	4.63655	0.160764	3.5428e-06	0.415517	0.191764	0.172654	4.68864	2.75022e-06	0.00162762	0.00796876	-0.00410467	0.0200422	0.0362829	1.2939	0.195752	0.998628	-7.33349	1	0.00615946	0.153729
ENSG00000166484	MAPK7	mitogen-activated protein kinase 7 [Source:HGNC Symbol;Acc:HGNC:6880]	protein_coding	17	19377721	19383544	1	0.5	1484	7	0.371486	0.00712363	0.0235041	0.00863526	0.09001	0.0814953	0.225615	0.190764	0.157177	2.14162	0.0363909	0.0322244	0.187313	0.261006	0.0350863	1.99226	0.0463423	0.300352	-0.00367363	-0.00924912	0.00190187	-0.438029	-1.29168	0.196523	0.998628	-7.34475	1	0.0028441	0.0333318
ENSG00000163531	NFASC	neurofascin [Source:HGNC Symbol;Acc:HGNC:29866]	protein_coding	1	204828651	205022822	1	0.5	3157	19	0.407666	0.137137	0.0809471	0.123095	0.175878	0.222521	2.53208e-08	0.49314	0.19324	6.20062	0.243187	5.62429e-10	0.432132	0.30603	0.186738	5.59188	2.2462e-08	1.72731e-06	-0.00649461	-0.0163593	0.0033701	-0.214052	-1.29065	0.196876	0.998628	-7.34341	1	0.00503257	0.103808
ENSG00000146733	PSPH	phosphoserine phosphatase [Source:HGNC Symbol;Acc:HGNC:9577]	protein_coding	7	56011051	56051604	-1	0.5	3151	10	0.384137	0.0247557	0.0703627	0.0455321	0.0507596	0.0997809	0.0291334	0.242067	0.211346	2.76581	0.0585965	0.0056781	0.307915	0.189596	0.0948116	3.38584	0.000709613	0.0860934	-0.0039404	-0.00993367	0.00205287	0.265318	-1.28889	0.197488	0.998628	-7.34694	1	0.00305727	0.0384075
ENSG00000106003	LFNG	LFNG O-fucosylpeptide 3-beta-N-acetylglucosaminyltransferase [Source:HGNC Symbol;Acc:HGNC:6560]	protein_coding	7	2512529	2529177	1	0.5	4356	2	0.540324	-0.0209731	0.123623	0.0227912	0.0468739	0.0623259	0.00255466	0.26075	0.278748	3.04571	0.0679908	0.00232133	0.273896	0.199819	0.0750191	2.97821	0.00289935	0.183102	-0.000366186	-0.000923332	0.00019096	0.0440895	-1.28847	0.197635	0.998628	-7.2503	1	0.000278623	0.000262528
ENSG00000176473	WDR25	WD repeat domain 25 [Source:HGNC Symbol;Acc:HGNC:21064]	protein_coding	14	100376418	100530303	1	0.5	2903	56	0.281677	0.104811	0.0775607	0.0853265	0.13425	0.380863	0.000322244	0.378939	0.144089	4.4304	0.143595	9.40574e-06	0.326974	0.146802	0.106912	3.53818	0.000402899	0.0809655	0.00679863	-0.00355962	0.0171569	0.461858	1.2867	0.198252	0.998628	-7.33871	1	0.00528437	0.112232
ENSG00000196109	ZNF676	zinc finger protein 676 [Source:HGNC Symbol;Acc:HGNC:20429]	protein_coding	19	22179091	22196951	-1	0.5	3972	8	0.440946	0.0416324	0.036906	0.00384607	0.16377	0.075036	0.00467923	0.298286	0.199273	3.48903	0.0889746	0.000484783	0.179551	0.309198	0.0322384	2.04192	0.0411599	0.137216	0.00278269	-0.00145943	0.00702482	-0.00147768	1.28595	0.198514	0.998628	-7.34896	1	0.00216369	0.0191691
ENSG00000232294	AL031674.1		lincRNA	20	52671917	52690929	1	0.5	3266	21	0.298061	0.0654396	0.0831369	0.127185	0.155185	0.320867	7.52789e-05	0.382644	0.219559	4.56238	0.146416	5.05778e-06	0.445357	0.262564	0.198343	5.10472	3.31292e-07	6.90738e-05	0.0048322	-0.00254387	0.0122083	-0.487002	1.28428	0.199095	0.998628	-7.31851	1	0.0037628	0.054309
ENSG00000278464	AC068506.1		lincRNA	18	34892013	34902885	-1	0.5	1767	5	0.441907	-0.0284411	0.0715753	-0.0824983	0.188167	0.043981	0.376745	0.184204	0.0864968	2.02626	0.033931	0.0427386	0.282272	0.230396	0.0796772	3.08711	0.00202113	0.094247	0.00140494	-0.000739753	0.00354962	0.0559248	1.2842	0.199124	0.998628	-7.32503	1	0.00109294	0.00464107
ENSG00000259235	AC066612.1		lincRNA	15	48189037	48191691	-1	0.5	2075	21	0.249218	0.0500028	0.0895694	0.0496915	0.133174	0.274421	0.0228271	0.269754	0.180936	3.08267	0.0727674	0.0020515	0.261511	0.263512	0.0683882	2.86972	0.00410831	0.0975444	-0.00574065	-0.0145084	0.00302709	-0.300757	-1.28356	0.19935	0.998628	-7.34087	1	0.00447287	0.0801074
ENSG00000114547	ROPN1B	rhophilin associated tail protein 1B [Source:HGNC Symbol;Acc:HGNC:31927]	protein_coding	3	125969144	125983454	1	0.5	3292	46	0.415586	0.0608324	0.0690013	0.0839932	0.0628508	0.185042	0.000367797	0.332035	0.248636	3.99764	0.110247	6.39769e-05	0.356988	0.171142	0.12744	3.89838	9.68395e-05	0.0289898	-0.00530638	-0.0134167	0.00280395	-0.266874	-1.28263	0.199675	0.998628	-7.35079	1	0.00413746	0.0697536
ENSG00000197165	SULT1A2	sulfotransferase family 1A member 2 [Source:HGNC Symbol;Acc:HGNC:11454]	protein_coding	16	28591943	28597109	-1	0.5	1706	48	0.187371	0.0900748	0.123757	0.148596	0.246919	0.398025	0.000531975	0.374588	0.14153	4.33854	0.140316	1.43429e-05	0.393907	0.263794	0.155163	4.48697	7.22448e-06	0.000909467	-0.00808335	-0.0204628	0.00429614	-0.179089	-1.28006	0.200577	0.998628	-7.34935	1	0.00631561	0.160993
ENSG00000123965	PMS2P5	PMS1 homolog 2, mismatch repair system component pseudogene 5 [Source:HGNC Symbol;Acc:HGNC:9130]	unprocessed_pseudogene	7	74894116	74897835	1	0.5	1446	64	0.166449	-0.0216479	0.0661963	0.0561625	0.247646	0.475809	0.122845	0.211653	0.128456	2.3416	0.0447969	0.0192013	0.289352	0.32818	0.0837248	3.39583	0.000684204	0.00622285	-0.00828896	-0.0209836	0.00440565	0.0620223	-1.28004	0.200585	0.998628	-7.34542	1	0.00647638	0.167957
ENSG00000007062	PROM1	prominin 1 [Source:HGNC Symbol;Acc:HGNC:9454]	protein_coding	4	15963076	16084378	-1	0.5	3092	7	0.416053	0.0145766	0.0847084	0.0268683	0.154339	0.157418	0.135511	0.223965	0.135047	2.50018	0.0501603	0.012413	0.219167	0.335744	0.0480341	2.55393	0.0106514	0.0357899	-0.00335309	-0.00849655	0.00179036	-0.404438	-1.27801	0.2013	0.998628	-7.34518	1	0.00262363	0.0274073
ENSG00000182831	C16orf72	chromosome 16 open reading frame 72 [Source:HGNC Symbol;Acc:HGNC:30103]	protein_coding	16	9091648	9121640	1	0.5	4904	24	0.383265	-0.0677789	0.215001	-0.0234823	0.179446	0.227989	0.178338	0.216947	0.112237	2.4153	0.0470661	0.0157224	0.156133	0.300876	0.0243774	1.66736	0.0954424	0.237026	-0.00331907	-0.00841372	0.00177558	0.0108505	-1.27715	0.201601	0.998628	-7.34973	1	0.00259873	0.0270769
ENSG00000263639	MSMB	microseminoprotein beta [Source:HGNC Symbol;Acc:HGNC:7372]	protein_coding	10	46033307	46046269	-1	0.5	1492	30	0.236685	0.410953	0.184013	0.452377	0.100085	0.500944	3.31918e-17	0.694599	0.105728	9.50633	0.482468	1.97502e-21	0.703377	0.097341	0.494739	9.11345	7.98012e-20	7.59329e-14	-0.0136913	-0.0347323	0.00734971	0.583019	-1.27561	0.202145	0.998628	-7.36463	1	0.0107346	0.474149
ENSG00000250470	AC253536.5		unprocessed_pseudogene	22	23976904	23977585	-1	0.5	3125	67	0.203781	0.0627626	0.0813162	0.172851	0.145877	0.531349	0.0425623	0.261835	0.144641	2.96028	0.0685577	0.00307361	0.414418	0.174545	0.171742	4.63322	3.60023e-06	0.00250247	-0.00866214	-0.0219857	0.00466146	0.628171	-1.27452	0.202533	0.998628	-7.35756	1	0.00679729	0.186914
ENSG00000134202	GSTM3	glutathione S-transferase mu 3 [Source:HGNC Symbol;Acc:HGNC:4635]	protein_coding	1	109733932	109741038	-1	0.5	2487	19	0.309503	0.22136	0.0772865	0.157119	0.229556	0.333164	3.38484e-07	0.49577	0.117695	5.98222	0.245788	2.20111e-09	0.510301	0.207195	0.260407	6.04545	1.4899e-09	3.40859e-06	0.0083223	-0.00450965	0.0211543	0.128855	1.27143	0.203629	0.998628	-7.36121	1	0.00654646	0.173275
ENSG00000213787	AC073472.1		processed_pseudogene	7	26922110	26922912	1	0.5	2920	24	0.344425	0.0311369	0.0756455	-0.0174617	0.168983	0.177345	0.00304094	0.334424	0.150882	3.8401	0.111839	0.000122982	0.155126	0.416939	0.024064	1.99136	0.0464411	0.00391561	0.00351992	-0.00190958	0.00894942	0.110841	1.27091	0.203814	0.998628	-7.3578	1	0.00276959	0.0307622
ENSG00000105650	PDE4C	phosphodiesterase 4C [Source:HGNC Symbol;Acc:HGNC:8782]	protein_coding	19	18207961	18255419	-1	0.5	3280	20	0.252615	0.343848	0.117034	0.31289	0.351335	0.510652	4.81245e-13	0.634157	0.0878895	8.2195	0.402155	2.04353e-16	0.584658	0.31435	0.341825	7.56946	3.74773e-14	4.45309e-11	-0.0116766	-0.0297144	0.0063611	-0.451054	-1.26905	0.204477	0.998628	-7.36852	1	0.00920241	0.34535
ENSG00000039123	SKIV2L2	Ski2 like RNA helicase 2 [Source:HGNC Symbol;Acc:HGNC:18734]	protein_coding	5	55307760	55425581	1	0.5	3259	17	0.450038	-0.00782153	0.0894092	0.043967	0.128304	0.0986523	0.0244221	0.205905	0.264925	2.39693	0.0423971	0.016533	0.301318	0.233438	0.0907924	3.31455	0.000917897	0.0675124	-0.00341288	-0.00868873	0.00186296	-0.127598	-1.26815	0.204796	0.998628	-7.36967	1	0.00269119	0.0295366
ENSG00000196502	SULT1A1	sulfotransferase family 1A member 1 [Source:HGNC Symbol;Acc:HGNC:11453]	protein_coding	16	28605196	28623625	-1	0.5	1711	29	0.286496	0.00947683	0.0347692	0.0664372	0.0919177	0.203728	0.320362	0.19452	0.076566	2.14936	0.0378381	0.0316062	0.271722	0.196963	0.0738331	2.93851	0.00329794	0.212583	0.00467058	-0.00255487	0.011896	0.358414	1.26721	0.205134	0.998628	-7.36696	1	0.00368597	0.054976
ENSG00000111412	C12orf49	chromosome 12 open reading frame 49 [Source:HGNC Symbol;Acc:HGNC:26128]	protein_coding	12	116710185	116738070	-1	0.5	2911	34	0.266432	-0.000521887	0.0634637	-0.116673	0.386944	0.400252	0.0873322	0.180222	0.234596	2.06272	0.03248	0.0391397	0.244416	0.2658	0.059739	2.65066	0.00803347	0.125298	-0.00673754	-0.0171946	0.00371953	0.570689	-1.26309	0.206611	0.998628	-7.36808	1	0.00533479	0.114222
ENSG00000277971	AC007731.5		protein_coding	22	20429241	20446620	-1	0.5	2601	11	0.398576	0.0421162	0.048304	0.0397552	0.130059	0.135998	0.124883	0.211232	0.143682	2.35239	0.0446188	0.0186533	0.366298	0.286386	0.134174	4.26123	2.03305e-05	0.00124366	0.00309882	-0.00171309	0.00791073	-0.102173	1.26247	0.206833	0.998628	-7.36842	1	0.00245445	0.0241567
ENSG00000223658	C1GALT1C1L	C1GALT1-specific chaperone 1 like [Source:HGNC Symbol;Acc:HGNC:51617]	protein_coding	2	43675151	43676322	-1	0.5	3521	21	0.275942	0.073247	0.102894	0.152414	0.122728	0.331663	3.21853e-05	0.406463	0.195928	4.84585	0.165212	1.26071e-06	0.436205	0.175666	0.190275	4.8909	1.00375e-06	0.0010107	0.0064222	-0.00355125	0.0163957	-0.948585	1.26235	0.206875	0.998628	-7.36945	1	0.00508804	0.103993
ENSG00000141577	CEP131	centrosomal protein 131 [Source:HGNC Symbol;Acc:HGNC:29511]	protein_coding	17	81189593	81222999	-1	0.5	3868	5	0.424591	0.0153958	0.0436859	0.0466315	0.0829884	0.124702	0.123088	0.241044	0.0751279	2.67651	0.0581024	0.00743934	0.289261	0.25498	0.083672	3.24018	0.00119454	0.0464501	0.00373199	-0.00206445	0.00952843	0.266072	1.26218	0.206937	0.998628	-7.38001	1	0.00295684	0.0358552
ENSG00000148341	SH3GLB2	SH3 domain containing GRB2 like, endophilin B2 [Source:HGNC Symbol;Acc:HGNC:10834]	protein_coding	9	129007036	129028303	-1	0.5	2172	6	0.405896	0.0736001	0.0611725	0.137209	0.145042	0.150951	0.00241098	0.3243	0.17775	3.78263	0.10517	0.000155182	0.433449	0.241088	0.187878	5.03273	4.83539e-07	0.000164949	0.00375787	-0.00208267	0.0095984	-0.3278	1.26133	0.207241	0.998628	-7.3372	1	0.0029793	0.0333381
ENSG00000112305	SMAP1	small ArfGAP 1 [Source:HGNC Symbol;Acc:HGNC:19651]	protein_coding	6	70667776	70862015	1	0.5	3302	52	0.209245	-0.0048748	0.29467	0.0308778	0.341615	0.469481	8.00939e-06	0.384353	0.283931	4.76397	0.147727	1.89819e-06	0.377562	0.321337	0.142553	4.42771	9.52401e-06	0.000303889	-0.00785307	-0.0200771	0.00437093	1.52091	-1.25941	0.207934	0.998628	-7.36912	1	0.00623628	0.154967
ENSG00000227671	AL390728.4		transcribed_unprocessed_pseudogene	1	247189851	247210856	-1	0.5	4034	40	0.335995	0.106922	0.109637	0.0988696	0.201873	0.264581	0.00078972	0.361686	0.153002	4.19989	0.130817	2.67048e-05	0.359173	0.230496	0.129005	4.05757	4.95865e-05	0.00891135	0.00524078	-0.00292671	0.0134083	-0.372571	1.25791	0.208477	0.998628	-7.38052	1	0.00416663	0.0705078
ENSG00000254223	AC103718.1		lincRNA	8	129679135	129683679	-1	0.5	3244	15	0.349472	0.0142771	0.114807	0.107246	0.095032	0.192127	0.0208211	0.249468	0.220446	2.89026	0.0622343	0.0038492	0.373012	0.230709	0.139138	4.20276	2.63682e-05	0.00626985	0.00421811	-0.00235781	0.010794	-0.195232	1.25749	0.20863	0.998628	-7.37834	1	0.00335456	0.0454545
ENSG00000276251	AC007786.2		lincRNA	19	29220864	29221666	1	0.5	3790	1	0.520112	0.0318764	0.0153097	0.0179497	0.0314458	0.0512598	0.0622047	0.262784	0.0958726	2.94112	0.0690554	0.0032703	0.319416	0.183604	0.102027	3.49704	0.000470451	0.071388	-0.00154444	-0.00395411	0.000865234	-0.113448	-1.25647	0.208996	0.998628	-7.37989	1	0.00122831	0.00609773
ENSG00000213400	RPL12P18	ribosomal protein L12 pseudogene 18 [Source:HGNC Symbol;Acc:HGNC:36750]	processed_pseudogene	2	84874696	84875020	1	0.5	2058	29	0.258738	0.028614	0.079017	0.0677538	0.209494	0.301891	0.0510245	0.207361	0.209371	2.41369	0.0429986	0.0157921	0.276356	0.338998	0.0763728	3.37464	0.000739119	0.00377656	-0.00623133	-0.0159546	0.00349194	0.589302	-1.25635	0.209042	0.998628	-7.37845	1	0.0049604	0.0991263
ENSG00000137561	TTPA	alpha tocopherol transfer protein [Source:HGNC Symbol;Acc:HGNC:12404]	protein_coding	8	63048553	63086053	-1	0.5	2569	12	0.278215	0.0203669	0.0610309	0.0425795	0.117449	0.147987	0.0196108	0.267694	0.189508	3.05913	0.0716603	0.00221983	0.26172	0.231663	0.0684974	2.8446	0.00444671	0.148871	0.00528711	-0.00296728	0.0135415	0.079653	1.25567	0.209288	0.998628	-7.38702	1	0.00421096	0.0725498
ENSG00000183067	IGSF5	immunoglobulin superfamily member 5 [Source:HGNC Symbol;Acc:HGNC:5952]	protein_coding	21	39745407	39802096	1	0.5	4255	9	0.439892	0.0364725	0.0502997	0.0716871	0.0703901	0.157123	0.0254543	0.289523	0.109677	3.25945	0.0838237	0.0011163	0.330212	0.223114	0.10904	3.61335	0.000302268	0.0335196	0.00436844	-0.00246006	0.0111969	0.327765	1.25413	0.209847	0.998628	-7.38782	1	0.00348343	0.0495341
ENSG00000264538	SUZ12P1	SUZ12 polycomb repressive complex 2 subunit pseudogene 1 [Source:HGNC Symbol;Acc:HGNC:32421]	transcribed_unprocessed_pseudogene	17	30709299	30790908	1	0.5	2257	18	0.324314	0.0133516	0.049443	0.0367158	0.121341	0.133159	0.145924	0.207881	0.155504	2.32275	0.0432146	0.0201925	0.332994	0.186925	0.110885	3.62002	0.000294584	0.0557627	0.00305538	-0.00172245	0.00783321	0.123977	1.25365	0.210022	0.998628	-7.36935	1	0.00243705	0.0233357
ENSG00000130045	NXNL2	nucleoredoxin like 2 [Source:HGNC Symbol;Acc:HGNC:30482]	protein_coding	9	88535101	88584274	1	0.5	3035	51	0.250056	0.0426826	0.0596646	0.0175306	0.161489	0.421985	0.0621589	0.198033	0.160824	2.21881	0.0392171	0.0264999	0.289602	0.138842	0.0838692	3.07679	0.00209242	0.230799	-0.00603543	-0.0154751	0.00340425	0.0314699	-1.25341	0.210109	0.998628	-7.37211	1	0.0048157	0.0915704
ENSG00000167703	SLC43A2	solute carrier family 43 member 2 [Source:HGNC Symbol;Acc:HGNC:23087]	protein_coding	17	1569267	1628886	-1	0.5	3778	65	0.222372	-0.0014073	0.0501218	-0.0496209	0.367052	0.535851	0.165593	0.221186	0.108959	2.46384	0.0489234	0.0137457	0.219393	0.371979	0.0481333	2.65102	0.00802497	0.00608908	0.00782861	-0.00442453	0.0200817	0.334372	1.2525	0.210439	0.998628	-7.37925	1	0.00625114	0.156162
ENSG00000168778	TCTN2	tectonic family member 2 [Source:HGNC Symbol;Acc:HGNC:25774]	protein_coding	12	123671113	123708403	1	0.5	2420	69	0.325333	0.00395914	0.104385	0.107147	0.184992	0.163906	0.0656526	0.226458	0.195792	2.59588	0.0512834	0.00943486	0.321154	0.286983	0.10314	3.68506	0.00022865	0.0119036	0.00454599	-0.00257311	0.0116651	-0.388307	1.25183	0.210684	0.998628	-7.39211	1	0.00363171	0.0539935
ENSG00000159247	TUBBP5	tubulin beta pseudogene 5 [Source:HGNC Symbol;Acc:HGNC:23674]	transcribed_unprocessed_pseudogene	9	138150075	138177433	1	0.5	596	25	0.245047	0.353387	0.0860881	0.288822	0.184128	0.391348	5.97794e-12	0.615433	0.0891765	7.85666	0.378758	3.94504e-15	0.574413	0.250942	0.32995	7.33074	2.28879e-13	1.0146e-09	0.00977285	-0.00554338	0.0250891	-0.712401	1.25087	0.211035	0.998628	-7.38749	1	0.00781392	0.247053
ENSG00000273406	AC245008.1		lincRNA	1	120076616	120077091	1	0.5	1193	13	0.341194	0.0392095	0.0831991	-0.000855566	0.0791358	0.118867	0.133508	0.199433	0.178223	2.22759	0.0397735	0.0259076	0.166777	0.165391	0.0278147	1.76269	0.0779525	0.808835	-0.00331871	-0.00852278	0.00188537	-0.142791	-1.25016	0.211292	0.998628	-7.38727	1	0.00265457	0.0284503
ENSG00000148296	SURF6	surfeit 6 [Source:HGNC Symbol;Acc:HGNC:11478]	protein_coding	9	133328774	133336398	-1	0.5	3248	12	0.410985	0.0432128	0.041413	0.039114	0.0623885	0.162558	0.0301591	0.279353	0.131688	3.14716	0.0780381	0.00164862	0.380811	0.222099	0.145017	4.46882	7.86515e-06	0.00151354	-0.0034064	-0.00875326	0.00194047	0.0479877	-1.24893	0.211744	0.998628	-7.3868	1	0.00272743	0.0299125
ENSG00000187676	B3GLCT	beta 3-glucosyltransferase [Source:HGNC Symbol;Acc:HGNC:20207]	protein_coding	13	31199936	31332276	1	0.5	3151	56	0.280303	0.146108	0.10035	0.238822	0.219989	0.436471	1.67033e-07	0.47868	0.191512	5.90857	0.229135	3.45097e-09	0.507634	0.244104	0.257692	6.17649	6.55443e-10	8.72641e-07	0.00880241	-0.00502134	0.0226262	-0.462	1.24829	0.211975	0.998628	-7.39257	1	0.00705247	0.202004
ENSG00000245532	NEAT1	nuclear paraspeckle assembly transcript 1 (non-protein coding) [Source:HGNC Symbol;Acc:HGNC:30815]	lincRNA	11	65422774	65445540	1	0.5	1791	38	0.311743	0.192911	0.131153	0.263705	0.112967	0.360975	4.75773e-07	0.490808	0.117194	5.91289	0.240892	3.36161e-09	0.582504	0.0659433	0.339311	6.79474	1.08508e-11	2.94445e-07	0.00898019	-0.00512425	0.0230846	-0.827078	1.24816	0.212023	0.998628	-7.39537	1	0.00719568	0.211405
ENSG00000166415	WDR72	WD repeat domain 72 [Source:HGNC Symbol;Acc:HGNC:26790]	protein_coding	15	53513741	53762878	-1	0.5	3787	50	0.275125	0.0655688	0.0576487	0.147952	0.0719525	0.401522	0.00476306	0.342427	0.0677942	3.87632	0.117256	0.000106049	0.409463	0.111878	0.16766	4.4507	8.55891e-06	0.0080756	0.00630101	-0.00360574	0.0162078	0.183533	1.24687	0.212498	0.998628	-7.38812	1	0.00505401	0.102455
ENSG00000151552	QDPR	quinoid dihydropteridine reductase [Source:HGNC Symbol;Acc:HGNC:9752]	protein_coding	4	17460261	17512234	-1	0.5	3018	7	0.412664	0.0576318	0.0702638	0.0857082	0.148648	0.162314	0.00395169	0.335675	0.1191	3.83248	0.112678	0.000126856	0.399346	0.251918	0.159477	4.65464	3.24553e-06	0.000711748	0.00529824	-0.00303245	0.0136289	-0.189794	1.24679	0.212527	0.998628	-7.39764	1	0.00424989	0.073826
ENSG00000006432	MAP3K9	mitogen-activated protein kinase kinase kinase 9 [Source:HGNC Symbol;Acc:HGNC:6861]	protein_coding	14	70722526	70809534	-1	0.5	2671	33	0.296033	0.0457651	0.0528017	0.0529527	0.053779	0.265019	0.0461035	0.258751	0.154115	2.92063	0.0669519	0.0034932	0.276631	0.147887	0.0765246	2.93911	0.0032916	0.246367	0.00463261	-0.0026634	0.0119286	0.161112	1.24475	0.213276	0.998628	-7.38947	1	0.00372197	0.0554223
ENSG00000254521	SIGLEC12	sialic acid binding Ig like lectin 12 (gene/pseudogene) [Source:HGNC Symbol;Acc:HGNC:15482]	protein_coding	19	51491357	51501789	-1	0.5	3843	49	0.3105	0.0197609	0.180673	0.150054	0.140748	0.381322	0.000327945	0.374318	0.172655	4.37258	0.140114	1.22788e-05	0.491585	0.166909	0.241656	5.73733	9.61813e-09	2.18126e-05	0.00670399	-0.00385916	0.0172671	-0.436362	1.24418	0.213487	0.998628	-7.39666	1	0.00538891	0.117699
ENSG00000198633	ZNF534	zinc finger protein 534 [Source:HGNC Symbol;Acc:HGNC:26337]	protein_coding	19	52429187	52452315	1	0.5	4298	26	0.405149	0.0216868	0.11338	0.0954402	0.0927455	0.1762	0.0035105	0.295275	0.235661	3.46763	0.0871875	0.000525064	0.332182	0.170532	0.110345	3.6112	0.000304781	0.060954	0.00320852	-0.00184777	0.0082648	0.233913	1.24398	0.213558	0.998628	-7.34749	1	0.00257911	0.0244177
ENSG00000163606	CD200R1	CD200 receptor 1 [Source:HGNC Symbol;Acc:HGNC:24235]	protein_coding	3	112921209	112975122	-1	0.5	3066	25	0.440911	-0.0284226	0.0902426	0.042915	0.143547	0.138235	0.129141	0.237222	0.0944235	2.62716	0.0562742	0.0086101	0.316462	0.316658	0.100148	3.62579	0.000288085	0.00754115	-0.00323276	-0.00833384	0.00186832	0.205748	-1.24238	0.214149	0.998628	-7.39678	1	0.00260201	0.0273244
ENSG00000259230	LINC02323	long intergenic non-protein coding RNA 2323 [Source:HGNC Symbol;Acc:HGNC:53242]	lincRNA	14	102545254	102555826	1	0.5	2036	24	0.277389	-0.000679227	0.170205	0.0615177	0.0669619	0.229562	0.061998	0.216613	0.207151	2.48457	0.0469213	0.0129708	0.292456	0.11311	0.0855307	3.07762	0.00208661	0.258385	-0.00456984	-0.0117891	0.00264937	-0.729983	-1.24095	0.214677	0.998628	-7.39158	1	0.00368278	0.0539777
ENSG00000132740	IGHMBP2	immunoglobulin mu binding protein 2 [Source:HGNC Symbol;Acc:HGNC:5542]	protein_coding	11	68903842	68940602	1	0.5	2872	32	0.38241	0.0246367	0.0632839	0.00903304	0.0978222	0.181744	0.00896118	0.282669	0.202969	3.29255	0.079902	0.000992846	0.227964	0.2001	0.0519674	2.42346	0.0153733	0.373797	-0.0038631	-0.00996732	0.00224112	0.0615538	-1.24064	0.214789	0.998628	-7.40119	1	0.00311388	0.0393098
ENSG00000168903	BTNL3	butyrophilin like 3 [Source:HGNC Symbol;Acc:HGNC:1143]	protein_coding	5	180988845	181006727	1	0.5	2452	12	0.435777	0.0527389	0.0869578	0.000875949	0.182962	0.0930007	0.000554843	0.349468	0.203566	4.11234	0.122128	3.91669e-05	0.381678	0.220372	0.145678	4.41476	1.0112e-05	0.00245127	0.0031067	-0.00180415	0.00801756	0.186075	1.24018	0.214961	0.998628	-7.39966	1	0.00250495	0.0253319
ENSG00000132640	BTBD3	BTB domain containing 3 [Source:HGNC Symbol;Acc:HGNC:15854]	protein_coding	20	11890723	11926609	1	0.5	3525	5	0.454914	0.00487042	0.0282908	0.0185033	0.0564765	0.0523151	0.153689	0.198913	0.178614	2.26428	0.0395666	0.0235572	0.200647	0.243046	0.0402593	2.19884	0.0278891	0.353948	0.002568	-0.00149271	0.00662871	0.127351	1.23975	0.215119	0.998628	-7.41656	1	0.00207112	0.0178947
ENSG00000113734	BNIP1	BCL2 interacting protein 1 [Source:HGNC Symbol;Acc:HGNC:1082]	protein_coding	5	173144442	173164387	1	0.5	3419	48	0.284158	0.00236852	0.0968208	0.0703905	0.10484	0.318496	0.184705	0.197031	0.146415	2.19166	0.0388212	0.0284038	0.384507	0.207857	0.147846	4.33538	1.4551e-05	0.00483377	0.00462153	-0.00270237	0.0119454	0.292221	1.23704	0.216123	0.998628	-7.39731	1	0.00373619	0.0556552
ENSG00000234492	RPL34-AS1	RPL34 antisense RNA 1 (head to head) [Source:HGNC Symbol;Acc:HGNC:26749]	lincRNA	4	108538190	108620460	-1	0.5	2781	45	0.21023	0.12239	0.0751143	0.100926	0.232152	0.406411	0.00156978	0.356761	0.121262	4.09528	0.127278	4.21655e-05	0.381192	0.310238	0.145307	4.32087	1.55417e-05	0.000378001	-0.00724236	-0.0187426	0.00425786	-0.223689	-1.23457	0.217042	0.998628	-7.40518	1	0.00586701	0.138569
ENSG00000161544	CYGB	cytoglobin [Source:HGNC Symbol;Acc:HGNC:16505]	protein_coding	17	76527356	76551175	-1	0.5	3261	22	0.445889	-0.149077	0.232672	-0.235341	0.546169	0.178086	0.00385921	0.269011	0.266213	3.17781	0.072367	0.00148392	0.246474	0.404126	0.0607495	2.77557	0.00551059	0.00213866	0.0041477	-0.00244417	0.0107396	-0.207151	1.2335	0.21744	0.998628	-7.41268	1	0.0033627	0.0460891
ENSG00000174804	FZD4	frizzled class receptor 4 [Source:HGNC Symbol;Acc:HGNC:4042]	protein_coding	11	86945679	86955391	-1	0.5	3729	18	0.334659	-0.0432603	0.143412	0.0209705	0.165802	0.211759	0.0292908	0.202473	0.24533	2.38323	0.0409953	0.0171617	0.260365	0.34866	0.0677897	3.0051	0.00265496	0.00918286	-0.00476715	-0.0123544	0.0028201	0.339091	-1.23173	0.218101	0.998628	-7.41402	1	0.00387057	0.0609592
ENSG00000090097	PCBP4	poly(rC) binding protein 4 [Source:HGNC Symbol;Acc:HGNC:8652]	protein_coding	3	51957454	51974016	-1	0.5	1308	25	0.176372	0.0130297	0.0777913	0.113259	0.215533	0.261807	0.0817281	0.252231	0.101296	2.81702	0.0636203	0.00484713	0.346011	0.287658	0.119724	3.8905	0.000100039	0.00364593	-0.00565066	-0.0146475	0.00334622	0.126383	-1.23126	0.218278	0.998628	-7.40848	1	0.00458978	0.0846725
ENSG00000089048	ESF1	ESF1 nucleolar pre-rRNA processing protein homolog [Source:HGNC Symbol;Acc:HGNC:15898]	protein_coding	20	13714322	13784886	-1	0.5	2831	55	0.233047	0.0304927	0.113642	0.0209948	0.269554	0.371301	0.0681926	0.234368	0.172348	2.66282	0.0549281	0.00774897	0.330929	0.258441	0.109514	3.67507	0.000237781	0.0154606	-0.00624986	-0.01621	0.00371033	-0.0773967	-1.23011	0.218707	0.998628	-7.40464	1	0.00508127	0.102691
ENSG00000243607	AP001318.1		processed_pseudogene	11	126278257	126278577	-1	0.5	3513	6	0.425498	-0.0146649	0.0760006	0.0222568	0.0448234	0.0755912	0.0701572	0.202012	0.202996	2.27876	0.0408088	0.0226815	0.238692	0.29854	0.0569737	2.88697	0.00388969	0.0308622	-0.00234517	-0.00608456	0.00139421	-0.288856	-1.22946	0.218949	0.998628	-7.42199	1	0.00190711	0.0149537
ENSG00000099377	HSD3B7	hydroxy-delta-5-steroid dehydrogenase, 3 beta- and steroid delta-isomerase 7 [Source:HGNC Symbol;Acc:HGNC:18324]	protein_coding	16	30985207	30989152	1	0.5	1436	19	0.313888	0.0363976	0.208626	0.141322	0.166363	0.179427	0.00175978	0.303773	0.238603	3.53432	0.092278	0.000408825	0.381397	0.294103	0.145464	4.49494	6.95905e-06	0.000427336	-0.00608382	-0.0157946	0.00362695	-0.314864	-1.22819	0.219428	0.998628	-7.42142	1	0.00495402	0.100473
ENSG00000258289	CHURC1	churchill domain containing 1 [Source:HGNC Symbol;Acc:HGNC:20099]	protein_coding	14	64914361	64944591	1	0.5	2215	58	0.16397	-0.000670175	0.203391	-0.108356	0.359853	0.483046	0.00247493	0.316434	0.214416	3.65096	0.100131	0.000261262	0.23318	0.322416	0.0543727	2.76275	0.00573171	0.0372326	-0.00849633	-0.0220732	0.00508056	0.670574	-1.2268	0.21995	0.998628	-7.41366	1	0.00692652	0.192721
ENSG00000248810	LINC02432	long intergenic non-protein coding RNA 2432 [Source:HGNC Symbol;Acc:HGNC:53363]	lincRNA	4	141319450	141332618	-1	0.5	2826	54	0.177372	0.05368	0.120335	0.0309882	0.291885	0.478032	0.0455574	0.249402	0.182786	2.82945	0.0622013	0.0046628	0.304139	0.214491	0.0925008	3.32773	0.000875563	0.0769285	-0.00721408	-0.0187562	0.00432808	-0.2325	-1.22528	0.220521	0.998628	-7.41109	1	0.0058884	0.138051
ENSG00000244234	GMCL1P1	germ cell-less, spermatogenesis associated 1 pseudogene 1 [Source:HGNC Symbol;Acc:HGNC:19717]	processed_pseudogene	5	178185719	178187299	-1	0.5	3278	14	0.376236	-0.000414115	0.0953141	0.00246568	0.102427	0.142747	0.0726212	0.210999	0.202096	2.37843	0.0445204	0.0173865	0.106191	0.359831	0.0112766	1.1143	0.265151	0.102819	-0.00291765	-0.0075874	0.00175211	-0.0657854	-1.22484	0.220686	0.998628	-7.41266	1	0.00238191	0.0226358
ENSG00000170074	FAM153A	family with sequence similarity 153 member A [Source:HGNC Symbol;Acc:HGNC:29940]	protein_coding	5	177707981	177783398	-1	0.5	2391	39	0.309016	0.297267	0.0506125	0.314388	0.153909	0.408721	2.47335e-10	0.581402	0.0811628	7.27625	0.338028	3.43221e-13	0.627458	0.131826	0.393703	7.67973	1.59422e-14	9.74526e-10	0.0107003	-0.00644694	0.0278476	-0.725777	1.22333	0.221256	0.998628	-7.42709	1	0.00874811	0.313131
ENSG00000162782	TDRD5	tudor domain containing 5 [Source:HGNC Symbol;Acc:HGNC:20614]	protein_coding	1	179591613	179691272	1	0.5	3281	22	0.399184	0.0230407	0.059782	0.059287	0.108192	0.17112	0.12183	0.220006	0.160737	2.46508	0.0484027	0.0136983	0.233845	0.239633	0.0546834	2.55902	0.0104966	0.232088	-0.00428729	-0.011163	0.00258841	0.16448	-1.22238	0.221614	0.998628	-7.42599	1	0.00350752	0.0501104
ENSG00000168405	CMAHP	cytidine monophospho-N-acetylneuraminic acid hydroxylase, pseudogene [Source:HGNC Symbol;Acc:HGNC:2098]	transcribed_unitary_pseudogene	6	25081068	25166555	-1	0.5	3767	21	0.44011	0.114582	0.0475611	0.166781	0.0770403	0.191805	0.000158832	0.401558	0.119906	4.68002	0.161249	2.86854e-06	0.472664	0.144028	0.223412	5.36484	8.10228e-08	0.000168992	-0.005776	-0.0150405	0.00348851	-0.750839	-1.22221	0.221679	0.998628	-7.42655	1	0.00472634	0.0910503
ENSG00000175197	DDIT3	DNA damage inducible transcript 3 [Source:HGNC Symbol;Acc:HGNC:2726]	protein_coding	12	57516588	57520517	-1	0.5	2357	11	0.354996	0.0128564	0.0354985	-0.00136712	0.0950362	0.107846	0.138377	0.211898	0.138586	2.37299	0.0449007	0.0176449	0.214416	0.18766	0.0459742	2.26538	0.0234891	0.477075	0.0025682	-0.00155732	0.00669372	-0.386526	1.22037	0.222376	0.998628	-7.42336	1	0.00210417	0.0178511
ENSG00000119440	LCN1P1	lipocalin 1 pseudogene 1 [Source:HGNC Symbol;Acc:HGNC:23412]	unprocessed_pseudogene	9	133224905	133228591	-1	0.5	3245	14	0.374956	0.103987	0.0945075	0.138898	0.104107	0.261351	3.55052e-05	0.419056	0.144697	4.95385	0.175608	7.27593e-07	0.474492	0.168325	0.225143	5.45368	4.9338e-08	8.71741e-05	0.00433842	-0.00263612	0.011313	0.28654	1.21943	0.222732	0.998628	-7.38321	1	0.00355792	0.046984
ENSG00000101098	RIMS4	regulating synaptic membrane exocytosis 4 [Source:HGNC Symbol;Acc:HGNC:16183]	protein_coding	20	44751808	44810338	-1	0.5	3093	23	0.305096	0.0385197	0.0321913	0.0352688	0.149854	0.23573	0.0889505	0.24782	0.105862	2.76865	0.0614147	0.00562891	0.321446	0.23112	0.103327	3.58677	0.000334803	0.0320466	0.00448592	-0.00272961	0.0117014	0.155806	1.21878	0.222979	0.998628	-7.42417	1	0.0036809	0.0545037
ENSG00000011028	MRC2	mannose receptor C type 2 [Source:HGNC Symbol;Acc:HGNC:16875]	protein_coding	17	62627401	62693597	1	0.5	1666	18	0.285787	0.048604	0.062792	0.0570353	0.118735	0.210049	0.000241657	0.363662	0.208507	4.31222	0.13225	1.61625e-05	0.27507	0.223461	0.0756637	2.98662	0.00282077	0.133201	0.00548785	-0.00334926	0.0143249	0.0996715	1.2174	0.223503	0.998628	-7.43012	1	0.00450827	0.0824626
ENSG00000250919	UGT2B26P	UDP glucuronosyltransferase family 2 member B26, pseudogene [Source:HGNC Symbol;Acc:HGNC:12550]	unprocessed_pseudogene	4	69027831	69044578	1	0.5	4125	22	0.266208	0.112612	0.0423738	0.0792181	0.165446	0.226665	0.00226965	0.361548	0.0550102	4.10636	0.130717	4.01949e-05	0.401198	0.221248	0.16096	4.57885	4.67544e-06	0.00169284	-0.00534731	-0.0139633	0.00326864	-0.258659	-1.21667	0.22378	0.998628	-7.42789	1	0.00439543	0.0778988
ENSG00000149292	TTC12	tetratricopeptide repeat domain 12 [Source:HGNC Symbol;Acc:HGNC:23700]	protein_coding	11	113314529	113383544	1	0.5	3043	48	0.244363	0.315121	0.105739	0.28459	0.457489	0.526866	2.47132e-11	0.601788	0.0948642	7.63067	0.362149	2.33535e-14	0.630862	0.245646	0.397987	8.27966	1.23527e-16	3.36042e-12	0.00956184	-0.00584595	0.0249696	-0.387368	1.21659	0.223813	0.998628	-7.43028	1	0.00786064	0.250284
ENSG00000196734	LCE1B	late cornified envelope 1B [Source:HGNC Symbol;Acc:HGNC:16611]	protein_coding	1	152811971	152813109	1	0.5	2596	27	0.258226	-0.0118495	0.119239	0.00638142	0.212668	0.249815	0.0426012	0.2273	0.206487	2.58957	0.0516654	0.00960945	0.153489	0.352765	0.023559	1.7838	0.0744569	0.0618378	0.00509065	-0.00311393	0.0132952	0.461744	1.21635	0.223903	0.998628	-7.4284	1	0.00418555	0.070653
ENSG00000229178	AC233280.1		lincRNA	3	195655565	195657927	-1	0.5	3544	19	0.423263	0.123649	0.136978	0.110582	0.192812	0.272082	0.000339841	0.37373	0.159384	4.37813	0.139674	1.19702e-05	0.438348	0.261859	0.192149	5.15918	2.48031e-07	8.33241e-05	-0.00534454	-0.0139605	0.00327137	0.0402976	-1.21605	0.224018	0.998628	-7.43248	1	0.00439542	0.0784978
ENSG00000142794	NBPF3	NBPF member 3 [Source:HGNC Symbol;Acc:HGNC:25076]	protein_coding	1	21440128	21485005	1	0.5	3138	58	0.230105	0.111852	0.10783	0.235212	0.165122	0.519202	1.93035e-05	0.436443	0.122082	5.15151	0.190482	2.58396e-07	0.543458	0.132307	0.295347	6.35392	2.09896e-10	1.6788e-06	0.0100994	-0.00623629	0.0264351	-0.848102	1.21199	0.225566	0.998628	-7.43912	1	0.00833405	0.283186
ENSG00000103184	SEC14L5	SEC14 like lipid binding 5 [Source:HGNC Symbol;Acc:HGNC:29032]	protein_coding	16	4958317	5019158	1	0.5	3733	12	0.373792	0.00916683	0.0831431	-0.0359059	0.287273	0.181882	0.051429	0.186406	0.248627	2.13107	0.0347472	0.0330831	0.212567	0.397142	0.0451846	2.52918	0.0114328	0.00489715	-0.00318015	-0.00833328	0.00197298	-0.0175443	-1.20981	0.226402	0.998628	-7.42152	1	0.00262856	0.0270512
ENSG00000105808	RASA4	RAS p21 protein activator 4 [Source:HGNC Symbol;Acc:HGNC:23181]	protein_coding	7	102573807	102616757	-1	0.5	2096	26	0.312006	0.137632	0.127328	0.131339	0.14342	0.282906	3.15454e-07	0.464599	0.201446	5.73711	0.215853	9.63041e-09	0.454791	0.217793	0.206835	5.23175	1.67917e-07	0.000150293	0.00532757	-0.00331391	0.0139691	0.346547	1.2086	0.226867	0.998628	-7.43603	1	0.00440846	0.0781039
ENSG00000152208	GRID2	glutamate ionotropic receptor delta type subunit 2 [Source:HGNC Symbol;Acc:HGNC:4576]	protein_coding	4	92303622	93810157	1	0.5	3996	28	0.357195	0.0197015	0.0492285	0.0166881	0.142847	0.227875	0.119006	0.209283	0.177254	2.3747	0.0437993	0.0175631	0.23027	0.267793	0.0530242	2.57257	0.0100946	0.135915	-0.00454108	-0.0119142	0.00283208	0.444402	-1.20739	0.227333	0.998628	-7.43981	1	0.00376133	0.0571216
ENSG00000140386	SCAPER	S-phase cyclin A associated protein in the ER [Source:HGNC Symbol;Acc:HGNC:13081]	protein_coding	15	76347904	76905444	-1	0.5	2687	19	0.286365	0.0776413	0.118191	0.0858217	0.112475	0.216856	0.026211	0.257598	0.191523	2.96652	0.0663569	0.00301187	0.354523	0.190156	0.125686	3.919	8.89189e-05	0.0221679	-0.00530159	-0.0139112	0.00330807	0.387697	-1.20715	0.227425	0.998628	-7.44269	1	0.00439222	0.078297
ENSG00000178917	ZNF852	zinc finger protein 852 [Source:HGNC Symbol;Acc:HGNC:27713]	protein_coding	3	44498970	44510636	-1	0.5	2279	13	0.437203	-0.00232578	0.0932998	-0.053661	0.162479	0.0974861	0.105076	0.216732	0.171015	2.44544	0.0469726	0.0144676	0.128794	0.238918	0.0165878	1.40117	0.161164	0.648319	0.00218489	-0.00136604	0.00573582	-0.162187	1.20623	0.227781	0.998628	-7.43996	1	0.00181091	0.0132077
ENSG00000136238	RAC1	ras-related C3 botulinum toxin substrate 1 (rho family, small GTP binding protein Rac1) [Source:HGNC Symbol;Acc:HGNC:9801]	protein_coding	7	6374523	6403977	1	0.5	2844	17	0.378375	0.0185774	0.0891542	0.09261	0.0896811	0.122205	0.000283493	0.293343	0.29925	3.69052	0.0860501	0.000223796	0.359781	0.185768	0.129442	3.968	7.24792e-05	0.0204072	0.00308992	-0.00193889	0.00811873	0.101684	1.20455	0.228429	0.998628	-7.44238	1	0.00256513	0.0265214
ENSG00000261349	AL031432.2		unprocessed_pseudogene	1	25266102	25267136	-1	0.5	2604	57	0.191117	0.236258	0.114623	0.275514	0.214402	0.536136	7.63537e-08	0.519142	0.0841613	6.29844	0.269508	3.0066e-10	0.542042	0.224503	0.293809	6.53117	6.52559e-11	2.47528e-07	-0.00960372	-0.0252377	0.00603023	-0.761255	-1.20424	0.228548	0.998628	-7.44029	1	0.00797602	0.255156
ENSG00000174384	PMS2P6	PMS1 homolog 2, mismatch repair system component pseudogene 6 [Source:HGNC Symbol;Acc:HGNC:33514]	unprocessed_pseudogene	7	73093657	73105389	1	0.5	1622	26	0.235088	0.0338718	0.0292875	0.0710052	0.181179	0.190598	0.153339	0.227064	0.102207	2.52424	0.0515579	0.0115949	0.276734	0.22153	0.0765819	3.04443	0.00233124	0.136332	-0.00521097	-0.0137126	0.00329062	-0.0573013	-1.2016	0.229569	0.998628	-7.44393	1	0.00433708	0.0755154
ENSG00000109472	CPE	carboxypeptidase E [Source:HGNC Symbol;Acc:HGNC:2303]	protein_coding	4	165361194	165498320	1	0.5	3667	13	0.397072	-0.0256046	0.0648026	0.0406905	0.069194	0.141548	0.160153	0.185302	0.203553	2.11835	0.0343367	0.0341453	0.288213	0.194945	0.083067	3.11712	0.00182627	0.13202	-0.00260799	-0.00686553	0.00164956	-0.141353	-1.20085	0.229862	0.998628	-7.44817	1	0.00217155	0.0190584
ENSG00000121578	B4GALT4	beta-1,4-galactosyltransferase 4 [Source:HGNC Symbol;Acc:HGNC:927]	protein_coding	3	119211732	119241103	-1	0.5	2849	68	0.253513	0.0423451	0.0535703	0.125868	0.132661	0.366825	0.00575448	0.338099	0.0634811	3.82312	0.114311	0.000131774	0.420199	0.20563	0.176567	4.749	2.04424e-06	0.00125138	-0.00582326	-0.0153306	0.00368407	-0.0754285	-1.20074	0.229903	0.998628	-7.4415	1	0.00485022	0.0937877
ENSG00000188002	AC026412.1		transcribed_unprocessed_pseudogene	5	1598920	1634005	-1	0.5	4212	27	0.318149	0.205721	0.0996218	0.236594	0.0891215	0.437056	3.33178e-06	0.468764	0.101492	5.56664	0.21974	2.59694e-08	0.530227	0.139384	0.281141	6.21274	5.20682e-10	2.84341e-06	0.00873065	-0.00552637	0.0229877	-0.398601	1.20049	0.229999	0.998628	-7.45318	1	0.00727352	0.215786
ENSG00000213976	AC010615.1		unprocessed_pseudogene	19	21382865	21387177	1	0.5	4522	39	0.222617	0.122741	0.131468	0.133372	0.110561	0.343907	0.000296057	0.376293	0.175792	4.39644	0.141597	1.10041e-05	0.377815	0.198209	0.142745	4.17424	2.98981e-05	0.0100295	-0.00688283	-0.0181363	0.0043706	-0.301273	-1.19901	0.230574	0.998628	-7.44858	1	0.0057411	0.132733
ENSG00000224310	LINC01567	long intergenic non-protein coding RNA 1567 [Source:HGNC Symbol;Acc:HGNC:51367]	lincRNA	16	24661422	24671062	-1	0.5	3378	25	0.287072	0.111048	0.0839999	0.081206	0.15397	0.319098	0.000403923	0.378591	0.148557	4.39406	0.143331	1.11253e-05	0.264037	0.328228	0.0697157	2.94652	0.00321371	0.0162536	0.00553846	-0.00352315	0.0146001	-0.231734	1.19819	0.230894	0.998628	-7.45022	1	0.00462281	0.0861716
ENSG00000253789	NARSP2	asparaginyl-tRNA synthetase pseudogene 2 [Source:HGNC Symbol;Acc:HGNC:50481]	transcribed_processed_pseudogene	8	62110524	62119898	1	0.5	3171	119	0.0738367	-0.0341783	0.0845613	0.054357	0.296348	0.71815	0.134794	0.230483	0.108009	2.56966	0.0531222	0.0101799	0.39969	0.190286	0.159752	4.45541	8.37339e-06	0.00426531	0.0122624	-0.00780456	0.0323293	1.14178	1.19794	0.230991	0.998628	-7.44583	1	0.0102377	0.418677
ENSG00000196811	CHRNG	cholinergic receptor nicotinic gamma subunit [Source:HGNC Symbol;Acc:HGNC:1967]	protein_coding	2	232539727	232546403	1	0.5	2777	11	0.36084	-0.00756762	0.0448852	0.0476213	0.0767045	0.147378	0.129591	0.18939	0.178496	2.14151	0.0358685	0.032233	0.307273	0.232946	0.0944168	3.38974	0.000699583	0.0647165	-0.00273803	-0.00721914	0.00174308	0.132478	-1.19783	0.231035	0.998628	-7.44174	1	0.00228564	0.0206925
ENSG00000259030	FPGT-TNNI3K	FPGT-TNNI3K readthrough [Source:HGNC Symbol;Acc:HGNC:42952]	protein_coding	1	74198235	74543982	1	0.5	2873	47	0.274434	0.079658	0.089525	0.0806377	0.156816	0.250279	0.00566267	0.319723	0.156811	3.65263	0.102223	0.00025957	0.369897	0.198404	0.136824	4.16967	3.05035e-05	0.008457	-0.00591405	-0.0155984	0.00377028	0.24227	-1.19717	0.23129	0.998628	-7.45175	1	0.00494053	0.0984856
ENSG00000255427	AC087783.1		lincRNA	11	34570876	34573982	1	0.5	3566	23	0.297152	-0.0510172	0.177115	0.0270645	0.424905	0.285992	0.0618633	0.195255	0.164552	2.18452	0.0381246	0.0289239	0.338338	0.271399	0.114472	3.81562	0.00013584	0.00758002	0.00468111	-0.0029855	0.0123477	0.00904998	1.19698	0.231365	0.998628	-7.44853	1	0.00391106	0.0612937
ENSG00000177192	PUS1	pseudouridylate synthase 1 [Source:HGNC Symbol;Acc:HGNC:15508]	protein_coding	12	131929200	131945896	1	0.5	3906	2	0.488834	-0.00224235	0.037294	0.00354797	0.0504998	0.0597641	0.0653519	0.231966	0.145875	2.60805	0.0538082	0.00910595	0.193508	0.247042	0.0374454	2.19019	0.0285104	0.314607	0.000597949	-0.00038169	0.00157759	0.0653432	1.19657	0.231523	0.998628	-7.35179	1	0.000496542	0.000813026
ENSG00000103226	NOMO3	NODAL modulator 3 [Source:HGNC Symbol;Acc:HGNC:25242]	protein_coding	16	16232495	16294814	1	0.5	2096	31	0.260236	-0.0112063	0.123769	0.0709039	0.135485	0.336279	0.0245757	0.270535	0.167749	3.08863	0.0731892	0.00201079	0.307934	0.203172	0.0948234	3.352	0.000802286	0.087112	0.00598492	-0.00382228	0.0157921	0.114302	1.19634	0.231614	0.998628	-7.45108	1	0.00500322	0.100665
ENSG00000234735	AL022237.1		processed_pseudogene	22	43092167	43092524	1	0.5	3660	43	0.30154	0.00333426	0.0750989	0.0222504	0.131596	0.320535	0.206421	0.212834	0.107855	2.35885	0.0452983	0.0183317	0.165519	0.291391	0.0273967	1.80645	0.0708474	0.2465	0.00460079	-0.00294612	0.0121477	0.361263	1.1951	0.232098	0.998628	-7.45273	1	0.00384999	0.0596272
ENSG00000232386	AC015712.1		lincRNA	15	100849561	100861756	1	0.5	3954	19	0.491598	0.00995264	0.0766979	0.0254277	0.0818728	0.0886557	0.11918	0.239971	0.0846881	2.67238	0.0575861	0.00753148	0.270684	0.315196	0.0732698	3.11502	0.00183931	0.0234924	-0.00225227	-0.0059504	0.00144586	-0.217057	-1.19393	0.232554	0.998628	-7.4627	1	0.00188605	0.0145579
ENSG00000111581	NUP107	nucleoporin 107 [Source:HGNC Symbol;Acc:HGNC:29914]	protein_coding	12	68686734	68745809	1	0.5	3161	16	0.398947	0.0164906	0.0869855	0.0431901	0.0709859	0.164769	0.0261667	0.247233	0.2169	2.86355	0.0611239	0.00418923	0.246252	0.154271	0.0606399	2.56851	0.0102138	0.454589	0.00306522	-0.00198634	0.00811678	0.311703	1.18954	0.234279	0.998628	-7.4583	1	0.00257674	0.0266531
ENSG00000196365	LONP1	lon peptidase 1, mitochondrial [Source:HGNC Symbol;Acc:HGNC:9479]	protein_coding	19	5691834	5720572	-1	0.5	3243	12	0.472374	0.0442838	0.0619034	0.0633579	0.179466	0.137236	0.032953	0.274735	0.134588	3.10249	0.0754794	0.00191898	0.325471	0.283874	0.105931	3.64059	0.000272013	0.00916238	0.00254099	-0.00164838	0.00673036	0.177351	1.18904	0.234474	0.998628	-7.45997	1	0.00213676	0.0183676
ENSG00000111275	ALDH2	aldehyde dehydrogenase 2 family (mitochondrial) [Source:HGNC Symbol;Acc:HGNC:404]	protein_coding	12	111766887	111817529	1	0.5	1088	13	0.324967	0.00918313	0.0531651	0.0395258	0.105722	0.106857	0.0965462	0.24421	0.11221	2.72258	0.0596383	0.00647751	0.225434	0.263162	0.0508204	2.56735	0.010248	0.199813	0.00348753	-0.00226537	0.00924043	-0.148978	1.18843	0.234715	0.998628	-7.4623	1	0.00293461	0.0347568
ENSG00000151640	DPYSL4	dihydropyrimidinase like 4 [Source:HGNC Symbol;Acc:HGNC:3016]	protein_coding	10	132186900	132205776	1	0.5	4016	47	0.259844	-0.127081	0.413002	0.0316449	0.540687	0.459635	4.55725e-06	0.45723	0.128317	5.44515	0.209059	5.1763e-08	0.478345	0.17286	0.228814	5.43289	5.54486e-08	0.000110493	0.00706155	-0.00460387	0.018727	-0.867547	1.1867	0.235396	0.998628	-7.46025	1	0.00595129	0.141773
ENSG00000165156	ZHX1	zinc fingers and homeoboxes 1 [Source:HGNC Symbol;Acc:HGNC:12871]	protein_coding	8	123248451	123275541	-1	0.5	2734	32	0.329911	0.0636218	0.0649235	0.0506124	0.134322	0.270798	0.0519847	0.265104	0.116915	2.97088	0.0702803	0.00296951	0.2752	0.221349	0.0757352	2.98981	0.00279149	0.135686	0.00440067	-0.00287563	0.011677	0.260252	1.18563	0.235818	0.998628	-7.46411	1	0.00371191	0.0554406
ENSG00000160194	NDUFV3	NADH:ubiquinone oxidoreductase subunit V3 [Source:HGNC Symbol;Acc:HGNC:7719]	protein_coding	21	42879644	42913304	1	0.5	3846	2	0.486489	-0.0251977	0.186715	0.0309914	0.130292	0.112348	0.0723116	0.175972	0.23984	2.02114	0.0309662	0.0432656	0.268251	0.280655	0.0719586	2.98064	0.0028765	0.0447036	-0.000135036	-0.000358412	8.83396e-05	0.632072	-1.1851	0.236028	0.998628	-7.34283	1	9.79231e-05	3.02191e-05
ENSG00000226156	RPL23AP76	ribosomal protein L23a pseudogene 76 [Source:HGNC Symbol;Acc:HGNC:36555]	processed_pseudogene	17	14947741	14948198	-1	0.5	3693	50	0.244186	-1.52655	2.15528	-0.961276	0.919612	0.429809	0.116748	0.20356	0.192688	2.31183	0.0414367	0.0207871	0.296005	0.235083	0.087619	3.30367	0.000954287	0.0734129	0.00656894	-0.00430641	0.0174443	0.424593	1.18411	0.236418	0.998628	-7.46355	1	0.00554819	0.123276
ENSG00000095380	NANS	N-acetylneuraminate synthase [Source:HGNC Symbol;Acc:HGNC:19237]	protein_coding	9	98056739	98083075	1	0.5	2947	19	0.454651	0.0391626	0.0656624	0.0364297	0.043054	0.0924827	0.10625	0.249659	0.0615899	2.76901	0.0623296	0.00562275	0.240598	0.136342	0.0578873	2.53526	0.0112364	0.510904	0.00220388	-0.00144559	0.00585335	-0.0920171	1.18386	0.236519	0.998628	-7.47113	1	0.00186121	0.0140768
ENSG00000133731	IMPA1	inositol monophosphatase 1 [Source:HGNC Symbol;Acc:HGNC:6050]	protein_coding	8	81657961	81686693	-1	0.5	2511	16	0.389884	0.0333405	0.0557481	0.0340311	0.0980027	0.136488	0.135619	0.20385	0.17426	2.31075	0.0415547	0.0208468	0.280958	0.155142	0.0789372	2.98983	0.00279132	0.255017	0.00280334	-0.00184068	0.00744736	0.0640896	1.18338	0.236709	0.998628	-7.46928	1	0.00236878	0.0226911
ENSG00000229757	AL031736.2		processed_pseudogene	1	168578653	168579439	-1	0.5	3074	109	0.156336	0.0296037	0.0648638	0.133322	0.183408	0.602128	0.0174783	0.258493	0.205645	2.98115	0.0668186	0.00287167	0.415478	0.229825	0.172622	4.78216	1.73419e-06	0.00072031	0.00941801	-0.00620214	0.0250382	-0.0326024	1.18199	0.237258	0.998628	-7.46917	1	0.00796898	0.255915
ENSG00000237361	TUSC8	tumor suppressor candidate 8 (non-protein coding) [Source:HGNC Symbol;Acc:HGNC:49111]	lincRNA	13	44400250	44405984	-1	0.5	2207	6	0.423749	0.0121007	0.0304581	0.0385019	0.0619853	0.0778054	0.0295016	0.212164	0.182993	2.40226	0.0450137	0.016294	0.276259	0.245461	0.0763188	3.07329	0.00211714	0.0831947	0.00279695	-0.00185661	0.00745051	-0.170914	1.17826	0.238743	0.998628	-7.48933	1	0.00237366	0.0234336
ENSG00000145685	LHFPL2	LHFPL tetraspan subfamily member 2 [Source:HGNC Symbol;Acc:HGNC:6588]	protein_coding	5	78485215	78770021	-1	0.5	3256	19	0.34792	0.0398646	0.0789207	-0.0412726	0.240136	0.186182	0.26199	0.184989	0.155041	2.06401	0.0342208	0.0390172	0.278535	0.233663	0.0775816	3.06715	0.00216112	0.119224	0.00344779	-0.00228988	0.00918546	-0.0998724	1.178	0.238845	0.998628	-7.46191	1	0.00292683	0.0337031
ENSG00000187097	ENTPD5	ectonucleoside triphosphate diphosphohydrolase 5 [Source:HGNC Symbol;Acc:HGNC:3367]	protein_coding	14	73958010	74019399	-1	0.5	2807	18	0.309936	-0.0293792	0.0990195	0.117702	0.0904463	0.228931	0.0072328	0.289537	0.214448	3.34785	0.0838315	0.000814403	0.444035	0.166604	0.197167	5.04509	4.53306e-07	0.00050237	-0.00475515	-0.0126688	0.00315852	0.0377831	-1.17795	0.238865	0.998628	-7.47307	1	0.00403711	0.0655663
ENSG00000169026	MFSD7	major facilitator superfamily domain containing 7 [Source:HGNC Symbol;Acc:HGNC:26177]	protein_coding	4	681829	689441	-1	0.5	2662	10	0.399834	-0.0238355	0.13536	0.0411577	0.0598392	0.106628	0.0898724	0.184518	0.20992	2.08632	0.0340469	0.0369495	0.181853	0.267847	0.0330705	1.97129	0.0486904	0.273031	0.0023087	-0.00154077	0.00615818	0.141293	1.17573	0.239751	0.998628	-7.47369	1	0.00196328	0.0154443
ENSG00000157014	TATDN2	TatD DNase domain containing 2 [Source:HGNC Symbol;Acc:HGNC:28988]	protein_coding	3	10248023	10281218	1	0.5	2871	14	0.362041	0.0439058	0.0716684	0.0213031	0.105582	0.16459	0.00946991	0.318953	0.103845	3.60712	0.101731	0.000309609	0.272301	0.25263	0.0741479	3.07593	0.00209844	0.0684722	0.00370527	-0.00247419	0.00988472	-0.276511	1.17547	0.239857	0.998628	-7.47858	1	0.00315226	0.0401823
ENSG00000181036	FCRL6	Fc receptor like 6 [Source:HGNC Symbol;Acc:HGNC:31910]	protein_coding	1	159800511	159816251	1	0.5	2805	50	0.227745	0.0187442	0.120157	0.0439091	0.192124	0.420749	0.0117122	0.27986	0.202028	3.23009	0.0783214	0.00123753	0.302223	0.189581	0.0913387	3.27503	0.00105651	0.113904	0.00697966	-0.00466401	0.0186233	-0.243062	1.17513	0.239992	0.998628	-7.4769	1	0.00594019	0.142096
ENSG00000174744	BRMS1	breast cancer metastasis suppressor 1 [Source:HGNC Symbol;Acc:HGNC:17262]	protein_coding	11	66337333	66345125	-1	0.5	1459	21	0.290443	0.00481802	0.0556777	0.0100058	0.148365	0.124448	0.191914	0.179485	0.194683	2.0288	0.032215	0.0424786	0.247322	0.307915	0.0611683	2.72027	0.00652281	0.0353083	0.00317965	-0.00212708	0.00848638	0.0109317	1.17461	0.240201	0.998628	-7.47783	1	0.00270695	0.0295267
ENSG00000197496	SLC2A10	solute carrier family 2 member 10 [Source:HGNC Symbol;Acc:HGNC:13444]	protein_coding	20	46709487	46736347	1	0.5	2656	2	0.612349	-0.153995	0.289874	-0.00476595	0.178424	0.0914578	0.0104981	0.178265	0.314714	2.07689	0.0317783	0.0378119	0.158553	0.305373	0.0251391	1.74107	0.0816714	0.163485	0.000449711	-0.000301574	0.001201	-0.0632663	1.17347	0.240659	0.998628	-7.37531	1	0.000379004	0.00047005
ENSG00000162078	ZG16B	zymogen granule protein 16B [Source:HGNC Symbol;Acc:HGNC:30456]	protein_coding	16	2830169	2839585	1	0.5	2502	30	0.231399	0.0788458	0.0978947	0.168564	0.228964	0.381153	0.00767729	0.304818	0.167133	3.50097	0.0929143	0.000463563	0.402657	0.23722	0.162133	4.62469	3.75165e-06	0.00119134	0.0079466	-0.00532911	0.0212223	0.160977	1.17345	0.240664	0.998628	-7.48359	1	0.00677286	0.186481
ENSG00000152219	ARL14EP	ADP ribosylation factor like GTPase 14 effector protein [Source:HGNC Symbol;Acc:HGNC:26798]	protein_coding	11	30323051	30338227	1	0.5	2278	42	0.343461	0.00346539	0.192177	0.131301	0.15023	0.237021	0.00276539	0.286815	0.253974	3.39882	0.082263	0.000676784	0.366945	0.241871	0.134649	4.17112	3.03112e-05	0.00568379	-0.00559163	-0.0149378	0.00375456	0.61675	-1.17286	0.240902	0.998628	-7.4883	1	0.00476801	0.0931653
ENSG00000112116	IL17F	interleukin 17F [Source:HGNC Symbol;Acc:HGNC:16404]	protein_coding	6	52236681	52244537	-1	0.5	3106	15	0.374915	0.0142472	0.0345408	0.0125576	0.138378	0.117952	0.166166	0.214773	0.130354	2.39765	0.0461275	0.0165005	0.148205	0.277112	0.0219648	1.5521	0.120638	0.338002	0.00162719	-0.00109332	0.00434769	-0.0539255	1.17255	0.241028	0.998628	-7.43098	1	0.00138691	0.00702228
ENSG00000229413	AC018638.1		processed_pseudogene	7	128653690	128654019	-1	0.5	2593	2	0.57871	-0.0368194	0.101117	-0.0182514	0.111143	0.0402933	0.073281	0.219017	0.191344	2.52516	0.0479686	0.0115645	0.161695	0.23133	0.0261454	1.70854	0.087537	0.522775	0.00146968	-0.000988018	0.00392738	0.0604192	1.17229	0.241129	0.998628	-7.49107	1	0.00125286	0.00645985
ENSG00000204936	CD177	CD177 molecule [Source:HGNC Symbol;Acc:HGNC:30072]	protein_coding	19	43353659	43363172	1	0.5	2723	45	0.26128	0.11869	0.272956	0.123001	0.22779	0.336671	7.8899e-06	0.391352	0.280441	4.73507	0.153156	2.18977e-06	0.41507	0.276892	0.172283	4.75445	1.98986e-06	0.000247199	0.00546486	-0.00367546	0.0146052	-0.274349	1.17208	0.241213	0.998628	-7.47093	1	0.00466297	0.0859021
ENSG00000269153	LYPLA2P2	lysophospholipase II pseudogene 2 [Source:HGNC Symbol;Acc:HGNC:50445]	processed_pseudogene	19	7879445	7880120	-1	0.5	4007	31	0.327275	-0.0592216	0.183493	-0.227185	0.604145	0.305443	0.185269	0.186339	0.196243	2.10375	0.0347223	0.0353999	0.202231	0.235749	0.0408976	2.15244	0.0313625	0.370863	0.00425978	-0.00286879	0.0113884	-0.275672	1.17146	0.241465	0.998628	-7.47703	1	0.00363654	0.0528107
ENSG00000227403	LINC01806	long intergenic non-protein coding RNA 1806 [Source:HGNC Symbol;Acc:HGNC:52599]	lincRNA	2	161244739	161249050	1	0.5	1865	19	0.300908	0.0302158	0.0871272	0.0998166	0.104639	0.204256	0.021484	0.262648	0.193481	3.03309	0.0689838	0.00242065	0.356913	0.179463	0.127387	3.96669	7.28774e-05	0.0189285	0.00537934	-0.00363936	0.014398	-0.629563	1.1693	0.242331	0.998628	-7.48735	1	0.00460092	0.085867
ENSG00000091137	SLC26A4	solute carrier family 26 member 4 [Source:HGNC Symbol;Acc:HGNC:8818]	protein_coding	7	107660635	107717809	1	0.5	2539	11	0.371436	0.0317782	0.0230395	0.0377601	0.102556	0.140885	0.193216	0.209694	0.132932	2.32172	0.0439715	0.0202479	0.228988	0.261652	0.0524355	2.53021	0.0113993	0.156598	0.00267084	-0.00180966	0.00715135	0.321486	1.16859	0.242617	0.998628	-7.48143	1	0.00228533	0.0209006
ENSG00000157335	CLEC18C	C-type lectin domain family 18 member C [Source:HGNC Symbol;Acc:HGNC:28538]	protein_coding	16	70173322	70187361	1	0.5	1578	18	0.298475	0.0303536	0.0869208	0.0840295	0.111361	0.173228	0.00869566	0.276203	0.232578	3.21157	0.0762883	0.00132013	0.33185	0.239751	0.110124	3.75973	0.000170095	0.0138132	0.00541583	-0.00367215	0.0145038	-0.301728	1.16826	0.242752	0.998628	-7.49495	1	0.00463627	0.0883126
ENSG00000267659	LINC01482	long intergenic non-protein coding RNA 1482 [Source:HGNC Symbol;Acc:HGNC:51128]	lincRNA	17	68591796	68763882	1	0.5	3016	18	0.336096	0.0547335	0.0660436	0.012539	0.128651	0.214335	0.00267131	0.350566	0.0998411	3.99612	0.122897	6.4388e-05	0.282837	0.213815	0.0799967	3.09801	0.00194825	0.118857	0.00420952	-0.00285711	0.0112762	-0.405725	1.16778	0.242945	0.998628	-7.48281	1	0.00360493	0.0520511
ENSG00000103227	LMF1	lipase maturation factor 1 [Source:HGNC Symbol;Acc:HGNC:14154]	protein_coding	16	853634	981318	-1	0.5	3646	28	0.297062	-0.0703094	0.202788	-0.0219213	0.217444	0.317042	0.0665919	0.189678	0.222214	2.16906	0.0359778	0.030078	0.249664	0.416423	0.0623321	2.96179	0.00305859	0.000715111	0.00450563	-0.00306612	0.0120774	0.166255	1.16654	0.243444	0.998628	-7.47843	1	0.00386266	0.0590664
ENSG00000283251	AC008687.7		transcribed_unprocessed_pseudogene	19	49056088	49058761	-1	0.5	3137	36	0.258084	0.0548078	0.0456545	0.0413868	0.152327	0.343629	0.0241664	0.269637	0.167177	3.04554	0.072704	0.00232263	0.327004	0.175152	0.106932	3.5687	0.000358763	0.0639246	0.0056335	-0.00383883	0.0151058	0.360359	1.1659	0.243702	0.998628	-7.48522	1	0.00483236	0.0935726
ENSG00000149305	HTR3B	5-hydroxytryptamine receptor 3B [Source:HGNC Symbol;Acc:HGNC:5298]	protein_coding	11	113904677	113946565	1	0.5	3075	25	0.324009	0.020198	0.0257276	0.0406823	0.167635	0.255667	0.126929	0.220812	0.147539	2.48222	0.0487579	0.0130567	0.255764	0.320458	0.0654153	2.92921	0.00339821	0.0258808	-0.00438375	-0.0117576	0.00299013	-0.421168	-1.16544	0.243889	0.998628	-7.49085	1	0.0037617	0.0572838
ENSG00000073605	GSDMB	gasdermin B [Source:HGNC Symbol;Acc:HGNC:23690]	protein_coding	17	39904595	39919854	-1	0.5	1940	29	0.359356	0.331828	0.121064	0.353711	0.164388	0.406857	3.16166e-12	0.607255	0.133771	7.85654	0.368758	3.94892e-15	0.625405	0.156855	0.391131	7.83424	4.71683e-15	2.17861e-10	-0.00853572	-0.0229003	0.00582883	-0.0447743	-1.1649	0.244108	0.998628	-7.49015	1	0.00732838	0.216834
ENSG00000127252	HRASLS	HRAS like suppressor [Source:HGNC Symbol;Acc:HGNC:14922]	protein_coding	3	193241125	193277738	1	0.5	3232	49	0.353983	0.0918352	0.0707665	0.0955256	0.119689	0.270419	0.00114086	0.323026	0.215698	3.79038	0.104346	0.000150415	0.419917	0.193284	0.17633	4.78786	1.68573e-06	0.00101676	-0.00427214	-0.0114624	0.00291816	-0.175595	-1.16477	0.244162	0.998628	-7.48489	1	0.00366803	0.0537355
ENSG00000197345	MRPL21	mitochondrial ribosomal protein L21 [Source:HGNC Symbol;Acc:HGNC:14479]	protein_coding	11	68891276	68903835	-1	0.5	2872	64	0.349434	0.411873	0.102388	0.412192	0.182194	0.396387	7.70353e-15	0.672528	0.0434557	8.85882	0.452293	8.08688e-19	0.700291	0.146042	0.490408	9.46136	3.03972e-21	2.52569e-15	0.00967067	-0.00661493	0.0259563	-0.400718	1.16411	0.244428	0.998628	-7.49752	1	0.00830848	0.282336
ENSG00000234624	AC016894.1		processed_pseudogene	2	61416887	61417197	-1	0.5	2334	9	0.341832	0.018401	0.0291633	0.0489613	0.109384	0.145716	0.36621	0.187185	0.0823316	2.05552	0.0350384	0.0398285	0.236012	0.332124	0.0557016	2.67167	0.00754754	0.0229667	-0.00369987	-0.00993504	0.0025353	0.601131	-1.16327	0.24477	0.998628	-7.49402	1	0.00318069	0.0410074
ENSG00000229391	HLA-DRB6	major histocompatibility complex, class II, DR beta 6 (pseudogene) [Source:HGNC Symbol;Acc:HGNC:4954]	transcribed_unprocessed_pseudogene	6	32552713	32560022	-1	0.5	15479	41	0.295901	0.18529	0.156121	0.190249	0.29723	0.475418	9.45654e-09	0.519957	0.181795	6.47651	0.270355	9.38692e-11	0.463331	0.318956	0.214675	5.96974	2.37632e-09	3.24898e-07	-0.0090159	-0.0242287	0.00619686	1.32457	-1.16183	0.245354	0.998628	-7.50062	1	0.00776114	0.246583
ENSG00000130803	ZNF317	zinc finger protein 317 [Source:HGNC Symbol;Acc:HGNC:13507]	protein_coding	19	9140380	9163424	1	0.5	3327	15	0.400569	0.0215741	0.0624851	0.0509689	0.11363	0.13897	0.150094	0.21137	0.159513	2.36863	0.0446773	0.017854	0.31038	0.317086	0.0963355	3.553	0.000380864	0.00644066	-0.00387189	-0.0104059	0.00266214	-0.103029	-1.16167	0.245418	0.998628	-7.49681	1	0.00333319	0.0451185
ENSG00000223638	RFPL4A	ret finger protein like 4A [Source:HGNC Symbol;Acc:HGNC:16449]	protein_coding	19	55759014	55763175	1	0.5	3629	4	0.489226	0.0768136	0.044584	0.0907187	0.0723391	0.14405	1.88636e-06	0.436539	0.215428	5.35204	0.190566	8.69668e-08	0.345764	0.261174	0.119553	3.83213	0.000127038	0.00729202	0.00293939	-0.00204255	0.00792133	0.185813	1.15665	0.247466	0.998628	-7.48981	1	0.00254121	0.0255596
ENSG00000178772	CPN2	carboxypeptidase N subunit 2 [Source:HGNC Symbol;Acc:HGNC:2313]	protein_coding	3	194339765	194351328	-1	0.5	3746	8	0.414188	0.0320948	0.0476004	0.0452163	0.150862	0.16225	0.00166132	0.302377	0.229809	3.62799	0.091432	0.000285636	0.297382	0.440695	0.0884362	3.93451	8.33652e-05	1.48102e-05	0.00291469	-0.00203512	0.0078645	-0.266996	1.15437	0.248398	0.998628	-7.49818	1	0.00252482	0.0255234
ENSG00000235964	FXYD6P2	FXYD domain containing ion transport regulator 6 pseudogene 2 [Source:HGNC Symbol;Acc:HGNC:4032]	processed_pseudogene	10	38091764	38092051	-1	0.5	1719	12	0.224141	-0.0232729	0.155333	-0.103922	0.279565	0.113261	0.027531	0.202239	0.252807	2.34961	0.0409008	0.0187931	0.154625	0.324498	0.0239088	1.72621	0.0843105	0.148518	-0.00343368	-0.00926744	0.00240008	0.0267489	-1.15386	0.248607	0.998628	-7.50131	1	0.00297587	0.0356378
ENSG00000231852	CYP21A2	cytochrome P450 family 21 subfamily A member 2 [Source:HGNC Symbol;Acc:HGNC:2600]	protein_coding	6	32038265	32041670	1	0.5	19447	23	0.382434	0.191593	0.217897	0.176103	0.277022	0.360484	3.18064e-09	0.507248	0.216529	6.486	0.257301	8.81439e-11	0.496143	0.269593	0.246157	6.25977	3.85551e-10	2.36728e-07	-0.00747538	-0.0201913	0.00524055	0.877912	-1.15246	0.24918	0.998628	-7.5081	1	0.00648726	0.171128
ENSG00000172955	ADH6	alcohol dehydrogenase 6 (class V) [Source:HGNC Symbol;Acc:HGNC:255]	protein_coding	4	99202638	99219537	-1	0.5	2573	25	0.321969	0.0115125	0.072491	0.0666566	0.17184	0.206564	0.0906223	0.240059	0.13775	2.68715	0.0576281	0.00720646	0.266459	0.306029	0.0710006	3.24802	0.00116212	0.0142036	0.00415782	-0.00292051	0.0112361	0.466056	1.15153	0.249562	0.998628	-7.503	1	0.0036109	0.0523672
ENSG00000139832	RAB20	RAB20, member RAS oncogene family [Source:HGNC Symbol;Acc:HGNC:18260]	protein_coding	13	110523066	110561733	-1	0.5	4285	9	0.384607	0.0022799	0.0358024	-0.126956	0.314033	0.184965	0.00270006	0.251312	0.290002	3.04335	0.0631578	0.00233961	0.178711	0.335698	0.0319375	2.00313	0.0451638	0.0609315	0.002934	-0.00206446	0.00793246	-0.262157	1.15071	0.249901	0.998628	-7.50055	1	0.00254964	0.0259318
ENSG00000272832	AC022296.3		lincRNA	3	133543064	133543466	-1	0.5	3296	74	0.140519	0.0484359	0.0487202	0.0475846	0.219634	0.619971	0.0328489	0.29215	0.0475747	3.26305	0.0853517	0.00110219	0.295351	0.238522	0.0872322	3.29595	0.000980891	0.0580672	0.009349	-0.00658266	0.0252807	1.09324	1.15039	0.250032	0.998628	-7.50458	1	0.00812791	0.26547
ENSG00000055732	MCOLN3	mucolipin 3 [Source:HGNC Symbol;Acc:HGNC:13358]	protein_coding	1	85018082	85048499	-1	0.5	2878	38	0.335323	0.20107	0.0799255	0.215623	0.17153	0.329503	9.01334e-07	0.482183	0.106128	5.79327	0.2325	6.90275e-09	0.493179	0.20322	0.243226	5.85193	4.85887e-09	7.89134e-06	0.00723332	-0.00511206	0.0195787	-0.200855	1.14862	0.250763	0.998628	-7.51216	1	0.00629821	0.161181
ENSG00000161533	ACOX1	acyl-CoA oxidase 1 [Source:HGNC Symbol;Acc:HGNC:119]	protein_coding	17	75941507	75979363	-1	0.5	2817	1	0.553006	-0.00662114	0.0160074	0.00116184	0.0324067	0.0197071	0.371115	0.185796	0.076079	2.05075	0.0345201	0.0402915	0.142243	0.239534	0.0202331	1.6189	0.105468	0.584927	-0.000127426	-0.000345115	9.02638e-05	-0.0172908	-1.14752	0.251215	0.998628	-7.39895	1	9.49693e-05	2.91353e-05
ENSG00000105443	CYTH2	cytohesin 2 [Source:HGNC Symbol;Acc:HGNC:9502]	protein_coding	19	48469032	48482314	1	0.5	3780	1	0.507527	0.0069417	0.020151	-0.00101061	0.0716641	0.0397461	0.0185102	0.272044	0.168634	3.09309	0.0740081	0.00198083	0.207288	0.249035	0.0429683	2.30962	0.020909	0.306871	0.00122917	-0.000872016	0.00333035	-0.0487413	1.1468	0.251512	0.998628	-7.51687	1	0.00107078	0.00468344
ENSG00000271356	AC073091.2		processed_pseudogene	2	76260755	76261661	-1	0.5	3782	3	0.546293	-0.0337941	0.132316	-0.0101412	0.253827	0.0960365	0.0178057	0.223001	0.241098	2.59504	0.0497295	0.00945796	0.176553	0.33659	0.0311709	1.94385	0.0519138	0.0764766	0.00216213	-0.00153765	0.00586191	0.0897	1.14564	0.251993	0.998628	-7.51659	1	0.00188689	0.0144965
ENSG00000224967	AC009303.1		processed_pseudogene	2	117934025	117934789	-1	0.5	2563	29	0.299997	0.0392347	0.0952391	0.0339101	0.149615	0.270135	0.0301043	0.205608	0.200111	2.32343	0.0422747	0.0201562	0.261193	0.203919	0.0682218	2.83186	0.00462782	0.231034	0.00487446	-0.00348344	0.0132324	0.216706	1.14333	0.252951	0.998628	-7.51272	1	0.00426377	0.0730604
ENSG00000065970	FOXJ2	forkhead box J2 [Source:HGNC Symbol;Acc:HGNC:24818]	protein_coding	12	8032703	8055503	1	0.5	2750	12	0.400234	-0.0333544	0.0599007	0.0347727	0.105068	0.147166	0.00699584	0.245731	0.268329	2.92799	0.0603839	0.00341162	0.221135	0.318915	0.0489005	2.59109	0.00956736	0.04449	0.0035438	-0.00254843	0.00963604	0.293865	1.14034	0.254193	0.998628	-7.52083	1	0.00310776	0.0391818
ENSG00000161643	SIGLEC16	sialic acid binding Ig like lectin 16 (gene/pseudogene) [Source:HGNC Symbol;Acc:HGNC:24851]	transcribed_unprocessed_pseudogene	19	49969673	49975814	1	0.5	2864	55	0.323337	0.212157	0.261798	0.335367	0.138546	0.432125	1.01228e-07	0.473452	0.241433	5.88289	0.224157	4.03173e-09	0.593008	0.104091	0.351658	7.01472	2.30402e-12	7.12017e-08	-0.00862751	-0.0234842	0.00622923	0.356353	-1.13842	0.254993	0.998628	-7.52759	1	0.00757949	0.235209
ENSG00000101115	SALL4	spalt like transcription factor 4 [Source:HGNC Symbol;Acc:HGNC:15924]	protein_coding	20	51782331	51802520	-1	0.5	3449	29	0.314563	0.159609	0.0173492	0.203537	0.173151	0.33805	6.03197e-05	0.433058	0.0449167	5.02382	0.18754	5.06538e-07	0.451489	0.295652	0.203843	5.39201	6.96725e-08	8.52765e-06	-0.00589593	-0.016059	0.00426716	0.0945488	-1.13728	0.255469	0.998628	-7.52358	1	0.0051848	0.108898
ENSG00000101639	CEP192	centrosomal protein 192 [Source:HGNC Symbol;Acc:HGNC:25515]	protein_coding	18	12991362	13125052	1	0.5	3767	46	0.290529	0.0457825	0.0911719	0.0977403	0.129782	0.353604	0.00445764	0.33432	0.114109	3.81243	0.11177	0.000137607	0.360744	0.180616	0.130136	3.99284	6.52872e-05	0.0182993	-0.00576305	-0.0157083	0.00418221	-0.503771	-1.136	0.256006	0.998628	-7.5216	1	0.00507366	0.103562
ENSG00000187867	PALM3	paralemmin 3 [Source:HGNC Symbol;Acc:HGNC:33274]	protein_coding	19	14053365	14059159	-1	0.5	3150	25	0.390413	0.0426659	0.032385	0.0783622	0.121041	0.174645	0.0710779	0.264359	0.0663917	2.93947	0.0698855	0.00328773	0.285756	0.28626	0.0816564	3.24576	0.00117136	0.0241153	-0.00351381	-0.00958343	0.00255581	-0.374852	-1.1349	0.256465	0.998628	-7.52885	1	0.00309622	0.0390347
ENSG00000236206	AL356441.1		lincRNA	1	165598463	165623331	1	0.5	3250	19	0.3771	-0.00917244	0.0587235	0.0409951	0.0825351	0.157472	0.273587	0.20733	0.0598173	2.28064	0.0429855	0.02257	0.307845	0.201962	0.0947687	3.37262	0.000744576	0.0771634	0.00235326	-0.00171547	0.006422	-0.522828	1.13384	0.256909	0.998628	-7.5012	1	0.00207516	0.0165494
ENSG00000236529	AC093582.1		processed_pseudogene	7	65840212	65840596	1	0.5	2437	22	0.351262	-0.0618134	0.228686	0.0205024	0.0816051	0.0928098	0.0544841	0.243375	0.173273	2.74134	0.0592315	0.00611892	0.255112	0.232329	0.0650819	2.85495	0.00430431	0.153509	0.0031125	-0.00227406	0.00849906	-0.12446	1.13276	0.257361	0.998628	-7.53337	1	0.00274769	0.0308711
ENSG00000121858	TNFSF10	TNF superfamily member 10 [Source:HGNC Symbol;Acc:HGNC:11925]	protein_coding	3	172505508	172523507	-1	0.5	2915	8	0.365291	0.0370139	0.0212361	0.0622662	0.0739237	0.148027	0.102777	0.244653	0.091505	2.72949	0.0598551	0.0063432	0.342022	0.197811	0.116979	3.80018	0.000144588	0.0280922	-0.002854	-0.00779439	0.00208638	-0.179703	-1.13249	0.257476	0.998628	-7.51955	1	0.00252001	0.0252418
ENSG00000146221	TCTE1	t-complex-associated-testis-expressed 1 [Source:HGNC Symbol;Acc:HGNC:11693]	protein_coding	6	44278743	44297688	-1	0.5	2498	1	0.500737	-0.00416348	0.0221255	-0.0193645	0.0309838	0.016478	0.113465	0.250509	0.0273494	2.77149	0.0627547	0.00558001	0.186999	0.238844	0.0349686	2.06773	0.0386653	0.360488	-0.000268268	-0.00073272	0.000196184	-0.0191076	-1.13232	0.257548	0.998628	-7.43863	1	0.000230172	0.000178991
ENSG00000106771	TMEM245	transmembrane protein 245 [Source:HGNC Symbol;Acc:HGNC:1363]	protein_coding	9	109015152	109119945	-1	0.5	3611	29	0.394957	0.0649454	0.199316	0.148618	0.145653	0.265287	0.00242047	0.325303	0.190363	3.77158	0.105822	0.000162214	0.408326	0.198651	0.16673	4.57991	4.65178e-06	0.00254389	-0.00506321	-0.0138298	0.00370335	0.160184	-1.13224	0.257582	0.998628	-7.52796	1	0.00447228	0.0808065
ENSG00000269546	CLIC4P2	chloride intracellular channel 4 pseudogene 2 [Source:HGNC Symbol;Acc:HGNC:49798]	processed_pseudogene	19	6562123	6563848	-1	0.5	3307	29	0.308319	0.0161984	0.0507647	-0.0321929	0.272356	0.319413	0.237995	0.202612	0.115436	2.25181	0.0410515	0.0243344	0.273037	0.317069	0.0745494	3.11739	0.00182462	0.0160198	0.0045457	-0.00332643	0.0124178	-0.560107	1.13201	0.257678	0.998628	-7.52188	1	0.00401592	0.0643348
ENSG00000227240	AL356272.1		lincRNA	1	194149473	194198694	1	0.5	3448	26	0.271632	-0.00733513	0.0822574	0.0288177	0.128889	0.19092	0.111358	0.206847	0.177262	2.31086	0.0427857	0.0208406	0.253394	0.215795	0.0642086	2.73341	0.00626816	0.212795	0.00402418	-0.00295336	0.0110017	-0.214017	1.13062	0.258263	0.998628	-7.52573	1	0.00355948	0.0507732
ENSG00000161265	U2AF1L4	U2 small nuclear RNA auxiliary factor 1 like 4 [Source:HGNC Symbol;Acc:HGNC:23020]	protein_coding	19	35742464	35745445	-1	0.5	3016	39	0.383632	0.0811743	0.122879	0.094955	0.130954	0.23804	4.58138e-05	0.392334	0.200456	4.70856	0.153926	2.49476e-06	0.364076	0.22449	0.132551	4.20822	2.57395e-05	0.00464813	0.00423614	-0.00311931	0.0115916	-0.217408	1.12902	0.258937	0.998628	-7.52311	1	0.00375229	0.0559239
ENSG00000228140	AL031283.1		lincRNA	1	15402979	15409433	-1	0.5	3727	9	0.389504	0.00855432	0.0363092	0.0406934	0.0734679	0.124369	0.0174075	0.289976	0.147761	3.29227	0.0840859	0.000993809	0.31169	0.190045	0.0971504	3.38766	0.000704922	0.0919046	-0.0028041	-0.00767817	0.00206998	-0.314254	-1.12783	0.259441	0.998628	-7.53009	1	0.00248617	0.0248299
ENSG00000236682	AC068282.1		lincRNA	2	127389130	127400580	1	0.5	3273	42	0.300611	0.447592	0.099586	0.504893	0.14681	0.511981	9.37816e-18	0.699078	0.0953792	9.64671	0.48871	5.07575e-22	0.749177	0.121535	0.561266	10.2508	1.17392e-24	1.53366e-17	-0.0118221	-0.0323791	0.00873497	0.178036	-1.12739	0.259625	0.998628	-7.53966	1	0.0104877	0.449958
ENSG00000241169	FO393419.2		lincRNA	1	27457198	27459582	1	0.5	1317	6	0.360144	0.0238386	0.0340637	0.0423161	0.10318	0.0952131	0.166382	0.205078	0.149152	2.27302	0.0420571	0.0230247	0.298515	0.265068	0.0891111	3.30358	0.000954572	0.0341225	0.00370702	-0.00273941	0.0101534	-0.150368	1.12732	0.259655	0.998628	-7.54185	1	0.00328849	0.0444257
ENSG00000174944	P2RY14	purinergic receptor P2Y14 [Source:HGNC Symbol;Acc:HGNC:16442]	protein_coding	3	151212117	151278467	-1	0.5	3145	26	0.475729	-0.00180995	0.036227	-0.035384	0.0976216	0.0575518	0.264123	0.185128	0.157243	2.06196	0.0342723	0.0392119	0.0959369	0.326999	0.00920389	1.04541	0.295832	0.234073	-0.00225993	-0.00619152	0.00167165	0.0938627	-1.12686	0.25985	0.998628	-7.54855	1	0.00200521	0.0167242
ENSG00000247626	MARS2	methionyl-tRNA synthetase 2, mitochondrial [Source:HGNC Symbol;Acc:HGNC:25133]	protein_coding	2	197705369	197708387	1	0.5	1990	17	0.313753	0.0722743	0.0748655	0.0173478	0.11439	0.157935	0.0101998	0.281988	0.202171	3.24768	0.0795171	0.00116352	0.266967	0.249368	0.0712715	2.88724	0.00388635	0.0939011	-0.00412715	-0.011313	0.00305871	0.227876	-1.12593	0.260242	0.998628	-7.53899	1	0.00366577	0.0547179
ENSG00000230299	AC093162.1		processed_pseudogene	2	85262144	85262267	-1	0.5	2169	15	0.308598	0.0431002	0.0260606	-0.00862361	0.240332	0.186485	0.00834529	0.310455	0.14443	3.54087	0.0963822	0.000398808	0.280939	0.332006	0.0789268	3.24223	0.00118597	0.0068452	0.00380358	-0.0028208	0.0104279	0.134901	1.12561	0.260378	0.998628	-7.53441	1	0.00337928	0.0460415
ENSG00000253958	CLDN23	claudin 23 [Source:HGNC Symbol;Acc:HGNC:17591]	protein_coding	8	8701938	8704106	1	0.5	3391	32	0.299484	-0.0476904	0.0767468	0.0354003	0.147995	0.218134	0.104359	0.203217	0.188435	2.27472	0.041297	0.0229228	0.287506	0.314109	0.0826598	3.15612	0.00159885	0.0117836	-0.00422442	-0.011586	0.00313712	-0.137856	-1.12497	0.260651	0.998628	-7.53583	1	0.00375541	0.0569406
ENSG00000250673	AC097372.1		protein_coding	4	146214515	146230878	1	0.5	2156	113	0.151668	0.155039	0.569722	0.347741	0.198265	0.656145	4.3119e-12	0.598351	0.154204	7.76555	0.358024	8.12901e-15	0.597455	0.183703	0.356952	7.31338	2.6051e-13	5.14466e-09	-0.0115736	-0.0317442	0.00859701	0.163837	-1.12484	0.260705	0.998628	-7.5404	1	0.0102906	0.431356
ENSG00000160447	PKN3	protein kinase N3 [Source:HGNC Symbol;Acc:HGNC:17999]	protein_coding	9	128702523	128720918	1	0.5	1962	75	0.193112	-0.00893837	0.109798	0.0969241	0.197144	0.487086	0.0219939	0.291052	0.126893	3.27615	0.0847115	0.00105232	0.356495	0.227498	0.127089	3.99616	6.43784e-05	0.0119117	0.00719648	-0.00534799	0.019741	0.325983	1.12463	0.260794	0.998628	-7.52863	1	0.00639978	0.162868
ENSG00000171044	XKR6	XK related 6 [Source:HGNC Symbol;Acc:HGNC:27806]	protein_coding	8	10896045	11201366	-1	0.5	4736	8	0.414809	-0.000671864	0.0660457	0.0458582	0.0852255	0.140503	0.14467	0.178693	0.204613	2.01292	0.0319311	0.0441226	0.302648	0.21086	0.0915959	3.31361	0.000920983	0.0733231	0.00302657	-0.00225171	0.00830485	-0.127664	1.12409	0.261024	0.998628	-7.53915	1	0.00269243	0.0294051
ENSG00000242435	UPK3BP1	uroplakin 3B pseudogene 1 [Source:HGNC Symbol;Acc:HGNC:42353]	transcribed_unprocessed_pseudogene	7	77004662	77005774	1	0.5	2082	10	0.296734	0.0331448	0.0629807	-0.0106697	0.137438	0.0746501	0.00946049	0.291899	0.194579	3.35087	0.0852053	0.000805586	0.229015	0.286616	0.052448	2.55357	0.0106625	0.105003	0.00195086	-0.00145441	0.00535614	-0.147435	1.12309	0.261446	0.998628	-7.51312	1	0.00173653	0.0115844
ENSG00000166111	SVOP	SV2 related protein [Source:HGNC Symbol;Acc:HGNC:25417]	protein_coding	12	108907741	109021240	-1	0.5	2756	67	0.181588	0.357116	0.114968	0.427666	0.141187	0.599311	1.49581e-11	0.609418	0.0675339	7.73207	0.37139	1.05812e-14	0.634049	0.147611	0.402019	7.92297	2.31909e-15	1.55004e-10	0.0141532	-0.0105679	0.0388743	-1.28737	1.12235	0.261762	0.998628	-7.54489	1	0.0126122	0.650141
ENSG00000126778	SIX1	SIX homeobox 1 [Source:HGNC Symbol;Acc:HGNC:10887]	protein_coding	14	60643415	60658259	-1	0.5	1768	26	0.215135	0.0218141	0.111654	0.0522267	0.132605	0.328266	0.0391061	0.254478	0.179833	2.87718	0.0647592	0.00401242	0.293251	0.236964	0.0859963	3.26557	0.00109246	0.060009	0.0059863	-0.00447774	0.0164503	-0.126782	1.1215	0.262121	0.998628	-7.53541	1	0.00533834	0.114068
ENSG00000131401	NAPSB	napsin B aspartic peptidase, pseudogene [Source:HGNC Symbol;Acc:HGNC:13396]	transcribed_unprocessed_pseudogene	19	50333796	50344767	-1	0.5	2753	49	0.254789	0.184596	0.0786415	0.190053	0.170919	0.482796	3.10372e-06	0.466291	0.120304	5.5511	0.217428	2.83878e-08	0.51383	0.215275	0.264022	6.06105	1.35234e-09	3.31462e-06	0.00721485	-0.00540641	0.0198361	-0.258931	1.12064	0.262489	0.998628	-7.54075	1	0.00643896	0.167413
ENSG00000198053	SIRPA	signal regulatory protein alpha [Source:HGNC Symbol;Acc:HGNC:9662]	protein_coding	20	1894167	1940592	1	0.5	3696	5	0.519062	0.0142194	0.0381344	0.00540509	0.0590871	0.0653667	0.137088	0.239721	0.0614609	2.65124	0.057466	0.00801973	0.238698	0.27029	0.0569766	2.57673	0.00997395	0.0998473	-0.00151973	-0.00418036	0.0011409	-0.138129	-1.11976	0.262865	0.998628	-7.54388	1	0.00135645	0.00746155
ENSG00000244337	AJ239322.2		lincRNA	2	131958277	131965535	1	0.5	2015	5	0.542012	-0.0445676	0.0810351	0.00112855	0.20531	0.0576271	0.0851968	0.202078	0.199771	2.28673	0.0408356	0.0222118	0.188239	0.376212	0.035434	2.23335	0.0255259	0.0120546	-0.00137478	-0.00378185	0.00103229	0.170984	-1.11966	0.262908	0.998628	-7.54709	1	0.00122699	0.00614335
ENSG00000256504	AC009509.2		lincRNA	12	27704568	27708365	1	0.5	3271	39	0.301431	-0.0650697	0.23103	-0.0261616	0.162826	0.237211	0.103089	0.195373	0.193453	2.19776	0.0381705	0.0279665	0.227441	0.226849	0.0517295	2.58609	0.00970727	0.236576	0.00416717	-0.00313293	0.0114673	-0.0382919	1.11906	0.263161	0.998628	-7.53968	1	0.00372406	0.0556834
ENSG00000159231	CBR3	carbonyl reductase 3 [Source:HGNC Symbol;Acc:HGNC:1549]	protein_coding	21	36134912	36146566	1	0.5	3428	16	0.408397	0.191996	0.0957859	0.158285	0.216375	0.265765	1.33415e-06	0.472587	0.132307	5.67797	0.223338	1.36304e-08	0.49691	0.226323	0.246919	6.23931	4.39517e-10	3.26062e-07	0.00776565	-0.00585962	0.0213909	0.405618	1.11731	0.263909	0.998628	-7.56054	1	0.00695121	0.201495
ENSG00000205038	PKHD1L1	PKHD1 like 1 [Source:HGNC Symbol;Acc:HGNC:20313]	protein_coding	8	109362477	109530330	1	0.5	2516	27	0.283845	0.0046907	0.0602067	-0.0321483	0.296605	0.245938	0.0733995	0.239302	0.162143	2.69316	0.0572653	0.00707777	0.333326	0.248674	0.111106	3.7334	0.00018891	0.0214724	0.00578761	-0.00437956	0.0159548	0.338558	1.11594	0.264496	0.998628	-7.55124	1	0.00518688	0.109782
ENSG00000186399	GOLGA8R	golgin A8 family member R [Source:HGNC Symbol;Acc:HGNC:44407]	protein_coding	15	30403740	30414162	-1	0.5	2008	10	0.376254	0.0125349	0.0785807	0.0160072	0.0867829	0.12468	0.0347953	0.26024	0.172001	2.96051	0.0677246	0.00307134	0.22732	0.188516	0.0516745	2.4266	0.015241	0.455607	-0.00260287	-0.0071815	0.00197577	-0.28029	-1.11444	0.265137	0.998628	-7.54945	1	0.00233542	0.0221021
ENSG00000145725	PPIP5K2	diphosphoinositol pentakisphosphate kinase 2 [Source:HGNC Symbol;Acc:HGNC:29035]	protein_coding	5	103120149	103212799	1	0.5	2977	21	0.325571	-0.0229079	0.0655903	0.0573211	0.123281	0.187676	0.117834	0.200207	0.19851	2.26518	0.0400827	0.0235018	0.286653	0.236618	0.0821697	3.20666	0.00134287	0.0718808	-0.0038362	-0.0106105	0.00293807	0.0661346	-1.11015	0.266984	0.998628	-7.55213	1	0.00345576	0.0481915
ENSG00000160191	PDE9A	phosphodiesterase 9A [Source:HGNC Symbol;Acc:HGNC:8795]	protein_coding	21	42653636	42775509	1	0.5	4131	31	0.33828	0.0777555	0.0994504	0.082884	0.168294	0.338722	0.00958393	0.301589	0.159333	3.45425	0.0909558	0.00055183	0.354428	0.24954	0.125619	3.9752	7.0319e-05	0.00867356	-0.00469004	-0.0129821	0.00360205	-0.0449501	-1.1088	0.267563	0.998628	-7.55352	1	0.0042302	0.0721964
ENSG00000233677	DDX39BP1	DEAD-box helicase 39B pseudogene 1 [Source:HGNC Symbol;Acc:HGNC:33450]	unprocessed_pseudogene	6	29906543	29906909	1	0.5	6742	34	0.34234	0.0139434	0.0885586	0.00836071	0.107831	0.163209	0.0632705	0.190769	0.235667	2.19424	0.0363929	0.0282182	0.234273	0.28418	0.0548836	2.61289	0.00897811	0.11736	-0.00279719	-0.00775065	0.00215628	0.110178	-1.10702	0.268334	0.998628	-7.52388	1	0.00252666	0.0241755
ENSG00000075290	WNT8B	Wnt family member 8B [Source:HGNC Symbol;Acc:HGNC:12789]	protein_coding	10	100463041	100483744	1	0.5	2693	15	0.339101	-0.00598217	0.0403654	-0.0136002	0.104481	0.13768	0.181268	0.208605	0.13502	2.31319	0.0435159	0.0207124	0.219287	0.191615	0.0480868	2.35164	0.0186907	0.466728	-0.00255984	-0.00709706	0.00197737	0.0692155	-1.10603	0.268762	0.998628	-7.54577	1	0.00231426	0.021145
ENSG00000087302	C14orf166	chromosome 14 open reading frame 166 [Source:HGNC Symbol;Acc:HGNC:23169]	protein_coding	14	51989475	52010691	1	0.5	3392	91	0.101495	0.0631933	0.0418563	-0.163701	0.441474	0.717788	8.7562e-05	0.39415	0.172918	4.66646	0.155354	3.06427e-06	0.306821	0.26907	0.0941389	3.68869	0.000225415	0.00959769	-0.0105756	-0.0293396	0.00818833	1.45705	-1.1049	0.26925	0.998628	-7.55117	1	0.00957292	0.364831
ENSG00000104055	TGM5	transglutaminase 5 [Source:HGNC Symbol;Acc:HGNC:11781]	protein_coding	15	43232595	43266857	-1	0.5	1162	30	0.297052	0.0911732	0.13431	0.0924791	0.220255	0.250067	0.00019707	0.377372	0.180112	4.45164	0.14241	8.52172e-06	0.40545	0.239137	0.16439	4.6607	3.15137e-06	0.000973816	0.0070349	-0.0054985	0.0195683	0.324461	1.10035	0.271227	0.998628	-7.5723	1	0.00639414	0.168106
ENSG00000156711	MAPK13	mitogen-activated protein kinase 13 [Source:HGNC Symbol;Acc:HGNC:6875]	protein_coding	6	36127809	36144524	1	0.5	2643	80	0.138437	0.153704	0.0790229	0.121744	0.332113	0.657824	6.98931e-05	0.425928	0.0771116	4.9521	0.181414	7.3418e-07	0.493146	0.267939	0.243193	6.01735	1.77293e-09	1.42684e-06	-0.00975261	-0.0271345	0.00762925	-0.162487	-1.09993	0.271409	0.998628	-7.55938	1	0.00886779	0.314786
ENSG00000235127	AC068286.1		lincRNA	2	14886647	14907664	-1	0.5	3097	4	0.379109	-0.0692838	0.142772	0.0240272	0.0564668	0.0776463	0.0716494	0.201465	0.203125	2.30701	0.0405881	0.021054	0.229685	0.18654	0.052755	2.43861	0.0147439	0.398096	-0.00154209	-0.00429081	0.00120663	-0.129729	-1.09981	0.27146	0.998628	-7.53483	1	0.00140137	0.0074819
ENSG00000231552	IGBP1P3	immunoglobulin (CD79A) binding protein 1 pseudogene 3 [Source:HGNC Symbol;Acc:HGNC:43612]	processed_pseudogene	3	32620903	32621902	-1	0.5	2948	10	0.436631	-0.12833	0.258895	0.0129331	0.0799536	0.115807	0.176684	0.177016	0.19267	1.98503	0.0313346	0.0471414	0.229593	0.251772	0.0527132	2.5468	0.0108717	0.225622	0.00233715	-0.00183085	0.00650514	0.192548	1.09926	0.271703	0.998628	-7.55106	1	0.00212584	0.0177646
ENSG00000277147	LINC00869	long intergenic non-protein coding RNA 869 [Source:HGNC Symbol;Acc:HGNC:29050]	lincRNA	1	149606334	149679523	1	0.5	892	2	0.255263	-0.0073379	0.102832	0.0423134	0.0452796	0.0815544	0.0356357	0.204301	0.248488	2.36432	0.0417388	0.0180632	0.252615	0.217241	0.0638143	2.85563	0.00429516	0.182579	0.00292243	-0.00229104	0.00813591	0.12305	1.0989	0.271858	0.998628	-7.56967	1	0.00265937	0.0288341
ENSG00000169629	RGPD8	RANBP2-like and GRIP domain containing 8 [Source:HGNC Symbol;Acc:HGNC:9849]	protein_coding	2	112370092	112434488	-1	0.5	2654	18	0.381506	0.11689	0.0785631	0.133183	0.134228	0.166269	0.000354851	0.370445	0.183851	4.33314	0.13723	1.47e-05	0.380052	0.221816	0.144439	4.30383	1.6787e-05	0.00460076	0.00408671	-0.00320608	0.0113795	0.0215329	1.09855	0.27201	0.998628	-7.5712	1	0.00372033	0.0565598
ENSG00000133812	SBF2	SET binding factor 2 [Source:HGNC Symbol;Acc:HGNC:2135]	protein_coding	11	9778667	10294207	-1	0.5	4287	25	0.382624	-0.0551552	0.222875	-0.00267766	0.129191	0.15307	0.129135	0.199359	0.176026	2.24369	0.0397441	0.0248523	0.170315	0.243123	0.0290073	1.82113	0.0685868	0.446969	0.00276958	-0.00217714	0.00771631	0.0658986	1.09759	0.272433	0.998628	-7.56596	1	0.00252325	0.025691
ENSG00000075239	ACAT1	acetyl-CoA acetyltransferase 1 [Source:HGNC Symbol;Acc:HGNC:93]	protein_coding	11	108121516	108147776	1	0.5	2886	33	0.326326	0.213985	0.0984235	0.317403	0.152007	0.276314	3.56675e-08	0.514659	0.147891	6.32526	0.264874	2.52802e-10	0.571213	0.22798	0.326284	7.11127	1.14979e-12	7.09832e-09	-0.00731905	-0.0203954	0.00575734	0.372702	-1.09726	0.272576	0.998628	-7.57774	1	0.00667117	0.183741
ENSG00000276805	AL133216.2		transcribed_unprocessed_pseudogene	10	38403189	38452153	1	0.5	1556	22	0.183778	0.0749913	0.125054	0.0665735	0.133807	0.206239	0.00267114	0.334794	0.161991	3.84812	0.112087	0.00011903	0.377365	0.193613	0.142404	4.21513	2.49629e-05	0.0084027	-0.00617876	-0.0172181	0.00486058	0.338425	-1.09724	0.272586	0.998628	-7.57014	1	0.00563187	0.128967
ENSG00000213930	GALT	galactose-1-phosphate uridylyltransferase [Source:HGNC Symbol;Acc:HGNC:4135]	protein_coding	9	34638133	34651035	1	0.5	2506	45	0.270313	0.132041	0.0323014	0.133342	0.145029	0.29313	3.78418e-05	0.43041	0.100919	5.04542	0.185253	4.52521e-07	0.473361	0.0933352	0.224071	5.27023	1.36252e-07	0.000400432	-0.00557944	-0.0155542	0.00439538	-0.0233547	-1.09655	0.272887	0.998628	-7.56549	1	0.00508874	0.104156
ENSG00000233792	PUDPP2	pseudouridine 5'-phosphatase pseudogene 2 [Source:HGNC Symbol;Acc:HGNC:20195]	transcribed_processed_pseudogene	1	152124016	152196699	-1	0.5	2470	8	0.40129	0.0359205	0.0373082	0.00824454	0.105396	0.0808431	0.00704629	0.305684	0.175942	3.50717	0.0934426	0.000452906	0.177996	0.301622	0.0316824	2.02368	0.0430029	0.177494	0.00199523	-0.00157419	0.00556466	0.110279	1.09581	0.273207	0.998628	-7.5394	1	0.00182031	0.0126286
ENSG00000169684	CHRNA5	cholinergic receptor nicotinic alpha 5 subunit [Source:HGNC Symbol;Acc:HGNC:1959]	protein_coding	15	78565520	78595269	1	0.5	3727	34	0.337987	0.0846711	0.0502881	0.0453889	0.278895	0.230648	0.000763465	0.384728	0.0514502	4.40077	0.148016	1.07866e-05	0.407638	0.300447	0.166169	4.86273	1.15775e-06	8.66928e-05	0.00503554	-0.00398268	0.0140538	-0.409991	1.09463	0.273726	0.998628	-7.57462	1	0.00460068	0.0863426
ENSG00000233005	AC018742.1		lincRNA	2	21221175	21970959	1	0.5	2861	63	0.235971	-0.0234029	0.179456	0.0371172	0.227265	0.429077	0.0653897	0.223775	0.199328	2.57265	0.0500751	0.0100923	0.357445	0.219878	0.127767	3.98107	6.86048e-05	0.0137552	0.00706689	-0.00560187	0.0197357	0.0238349	1.09354	0.274202	0.998628	-7.5717	1	0.0064632	0.169005
ENSG00000258919	AL049836.1		lincRNA	14	101628984	101632530	-1	0.5	2270	6	0.4773	0.00669126	0.0521731	-0.0252867	0.210628	0.0868966	0.00452111	0.221566	0.299677	2.68936	0.0490917	0.00715887	0.276886	0.377292	0.0766658	3.32314	0.000890099	0.0011356	-0.00228065	-0.00637378	0.00181247	-0.0963124	-1.09231	0.274744	0.998628	-7.57684	1	0.00208765	0.0177673
ENSG00000170482	SLC23A1	solute carrier family 23 member 1 [Source:HGNC Symbol;Acc:HGNC:10974]	protein_coding	5	139367196	139384553	-1	0.5	1598	5	0.388102	0.0570359	0.158507	0.0924685	0.228296	0.162415	8.38545e-06	0.322866	0.333231	4.17485	0.104242	2.98179e-05	0.414124	0.256047	0.171498	4.73822	2.15602e-06	0.000333993	0.00535778	-0.00426809	0.0149836	-0.359016	1.09115	0.275251	0.998628	-7.58118	1	0.00491071	0.0989176
ENSG00000165264	NDUFB6	NADH:ubiquinone oxidoreductase subunit B6 [Source:HGNC Symbol;Acc:HGNC:7701]	protein_coding	9	32552999	32573184	-1	0.5	3500	11	0.365471	0.0259375	0.0351656	0.0522613	0.082795	0.136821	0.0499718	0.245079	0.1755	2.79241	0.0600638	0.00523174	0.289753	0.178895	0.083957	3.10443	0.00190644	0.181047	0.00342128	-0.00273172	0.00957428	0.153478	1.09004	0.275741	0.998628	-7.57525	1	0.00313877	0.0398372
ENSG00000234429	AC105342.1		processed_pseudogene	2	81194337	81201184	-1	0.5	3222	46	0.217724	-0.0587196	0.149095	0.0513263	0.0964159	0.341421	0.009563	0.24931	0.244295	2.93423	0.0621556	0.00334376	0.327115	0.238155	0.107004	3.64331	0.000269158	0.0269324	0.00580649	-0.00463949	0.0162525	0.574949	1.0897	0.275893	0.998628	-7.57242	1	0.00532913	0.114103
ENSG00000092010	PSME1	proteasome activator subunit 1 [Source:HGNC Symbol;Acc:HGNC:9568]	protein_coding	14	24136158	24138967	1	0.5	2759	7	0.554222	-0.342183	0.873498	0.0342959	0.151869	0.0815076	0.00470021	0.214631	0.306946	2.62072	0.0460666	0.00877436	0.293039	0.243984	0.085872	3.26278	0.00110325	0.0539154	0.00144261	-0.00115349	0.00403872	-0.0852014	1.08935	0.276044	0.998628	-7.57935	1	0.00132351	0.00713094
ENSG00000277899	MLECP1	malectin pseudogene 1 [Source:HGNC Symbol;Acc:HGNC:51122]	processed_pseudogene	18	44522366	44523074	1	0.5	2928	8	0.433193	0.0136063	0.0333365	-0.0166518	0.0735527	0.0715841	0.176992	0.180863	0.127888	2.01182	0.0327113	0.0442394	0.235507	0.228638	0.0554634	2.53712	0.0111768	0.214541	0.00202905	-0.00162669	0.00568478	-0.211729	1.08807	0.276609	0.998628	-7.58131	1	0.00186441	0.0141669
ENSG00000198874	TYW1	tRNA-yW synthesizing protein 1 homolog [Source:HGNC Symbol;Acc:HGNC:25598]	protein_coding	7	66995173	67239519	1	0.5	4543	43	0.225286	-0.0229013	0.118316	0.036772	0.176374	0.359856	0.00117787	0.301972	0.263019	3.52245	0.0911871	0.000427571	0.288988	0.245347	0.0835139	3.25915	0.00111746	0.0538896	-0.00620256	-0.0173784	0.00497325	0.904058	-1.08801	0.276637	0.998628	-7.57331	1	0.00570149	0.13036
ENSG00000154917	RAB6B	RAB6B, member RAS oncogene family [Source:HGNC Symbol;Acc:HGNC:14902]	protein_coding	3	133824239	133895836	-1	0.5	3474	9	0.481078	0.0425913	0.0583943	-0.0714108	0.137231	0.11463	0.0306503	0.278286	0.127563	3.14422	0.0774429	0.00166533	0.135856	0.309225	0.0184569	1.54697	0.12187	0.278074	0.00185203	-0.00149015	0.00519421	-0.107505	1.08633	0.277381	0.998628	-7.52905	1	0.00170429	0.0106205
ENSG00000198130	HIBCH	3-hydroxyisobutyryl-CoA hydrolase [Source:HGNC Symbol;Acc:HGNC:4908]	protein_coding	2	190189735	190344193	-1	0.5	2308	37	0.349698	0.201662	0.140622	0.119319	0.331182	0.187314	2.95526e-08	0.470037	0.241786	5.98981	0.220934	2.1009e-09	0.420055	0.330215	0.176446	4.9577	7.13336e-07	1.5589e-05	0.00774378	-0.00623418	0.0217217	0.466673	1.08605	0.277502	0.998628	-7.59515	1	0.00713115	0.212146
ENSG00000267335	AC008687.1		protein_coding	19	49022953	49036895	-1	0.5	3242	8	0.410966	-0.0249983	0.0778188	-0.0564499	0.188611	0.149418	0.0163417	0.214409	0.273671	2.54674	0.0459711	0.0108735	0.207086	0.3593	0.0428848	2.22014	0.0264094	0.0241904	0.00344496	-0.00278692	0.00967683	-0.510768	1.08369	0.278547	0.998628	-7.58664	1	0.00317902	0.0412351
ENSG00000254060	AC022778.1		lincRNA	8	81036964	81040831	1	0.5	2356	12	0.34292	-0.0742271	0.229782	-0.0290686	0.197079	0.172093	0.15686	0.189365	0.197305	2.14877	0.0358591	0.0316523	0.184463	0.356715	0.0340264	2.16657	0.0302679	0.0336413	-0.00294255	-0.00827553	0.00239042	0.0137018	-1.08167	0.279444	0.998628	-7.56292	1	0.00272032	0.0286675
ENSG00000147647	DPYS	dihydropyrimidinase [Source:HGNC Symbol;Acc:HGNC:3013]	protein_coding	8	104330324	104467053	-1	0.5	3609	14	0.540807	0.0249839	0.056133	0.019666	0.123989	0.100224	0.0969993	0.198509	0.123921	2.19298	0.0394058	0.0283089	0.224751	0.23307	0.0505128	2.46933	0.0135367	0.252666	0.00242854	-0.00197714	0.00683422	0.225063	1.08062	0.279912	0.998628	-7.59265	1	0.00224716	0.0207154
ENSG00000183605	SFXN4	sideroflexin 4 [Source:HGNC Symbol;Acc:HGNC:16088]	protein_coding	10	119140767	119165667	-1	0.5	2970	23	0.295542	0.408035	0.252024	0.457647	0.178344	0.485337	2.69401e-21	0.698608	0.228481	10.3699	0.488053	3.39705e-25	0.731838	0.153571	0.535586	10.0402	1.01475e-23	4.03259e-17	0.0095731	-0.00780767	0.0269539	0.736208	1.07975	0.280298	0.998628	-7.59282	1	0.00886723	0.322062
ENSG00000176454	LPCAT4	lysophosphatidylcholine acyltransferase 4 [Source:HGNC Symbol;Acc:HGNC:30059]	protein_coding	15	34358618	34367278	-1	0.5	3083	3	0.453987	0.150318	0.040794	0.155505	0.114427	0.207108	4.2416e-06	0.472252	0.0608699	5.57411	0.223022	2.48795e-08	0.480185	0.222926	0.230577	5.72253	1.04947e-08	1.09372e-05	-0.00443192	-0.0124839	0.00362008	0.364831	-1.07902	0.280625	0.998628	-7.5997	1	0.0041077	0.0699605
ENSG00000261873	AC006269.1		protein_coding	17	55448433	55511444	-1	0.5	3023	19	0.366766	0.0388694	0.0501811	0.0304761	0.109354	0.172633	0.160172	0.184326	0.137803	2.03397	0.033976	0.0419551	0.230683	0.194898	0.0532148	2.4586	0.0139478	0.428661	0.00304475	-0.0024919	0.00858141	0.204264	1.07807	0.281049	0.998628	-7.58533	1	0.00282427	0.0320679
ENSG00000171060	C8orf74	chromosome 8 open reading frame 74 [Source:HGNC Symbol;Acc:HGNC:32296]	protein_coding	8	10672637	10700593	1	0.5	4148	41	0.211165	0.101241	0.0723406	0.161534	0.266896	0.470567	8.25131e-06	0.438126	0.147013	5.24457	0.191954	1.56643e-07	0.468505	0.235324	0.219497	5.46412	4.65222e-08	4.26096e-05	-0.00661416	-0.0186453	0.00541701	-0.361075	-1.07773	0.281202	0.998628	-7.58027	1	0.0061379	0.149821
ENSG00000153303	FRMD1	FERM domain containing 1 [Source:HGNC Symbol;Acc:HGNC:21240]	protein_coding	6	168055745	168081557	-1	0.5	3986	26	0.355124	0.0351279	0.0846496	-0.0592007	0.51915	0.2556	0.0111935	0.270267	0.21688	3.10494	0.0730444	0.00190319	0.328718	0.322879	0.108056	3.87076	0.000108494	0.00156702	0.00419966	-0.00344192	0.0118412	-0.684028	1.07739	0.281353	0.998628	-7.59021	1	0.00389829	0.0616059
ENSG00000168671	UGT3A2	UDP glycosyltransferase family 3 member A2 [Source:HGNC Symbol;Acc:HGNC:27266]	protein_coding	5	36035017	36071358	-1	0.5	2531	54	0.195599	0.0411305	0.0791709	0.121499	0.171304	0.468791	0.0400458	0.28115	0.0850342	3.14096	0.0790453	0.00168395	0.361337	0.222017	0.130565	4.09414	4.2373e-05	0.00805721	-0.0066508	-0.0187684	0.0054668	-0.457156	-1.07597	0.281988	0.998628	-7.585	1	0.00618199	0.15285
ENSG00000154175	ABI3BP	ABI family member 3 binding protein [Source:HGNC Symbol;Acc:HGNC:17265]	protein_coding	3	100749156	100993515	-1	0.5	2900	129	0.0955312	0.158455	0.153492	0.0662692	0.271299	0.611984	3.36454e-09	0.512032	0.222105	6.50566	0.262177	7.73516e-11	0.38571	0.217025	0.148772	4.41989	9.87492e-06	0.00288497	-0.0101487	-0.0286427	0.00834535	-0.353634	-1.07577	0.282077	0.998628	-7.58785	1	0.0094352	0.357933
ENSG00000274002	AL135999.3		lincRNA	14	23619201	23620012	1	0.5	2689	16	0.315473	0.0109849	0.0988099	0.0621059	0.0848758	0.221902	0.102272	0.211821	0.16773	2.37631	0.0448682	0.0174868	0.27915	0.177157	0.0779249	2.98781	0.00280987	0.224832	0.0037801	-0.00311213	0.0106723	-0.160759	1.07519	0.282336	0.998628	-7.58934	1	0.00351595	0.0497901
ENSG00000248144	ADH1C	alcohol dehydrogenase 1C (class I), gamma polypeptide [Source:HGNC Symbol;Acc:HGNC:251]	protein_coding	4	99336492	99353027	-1	0.5	2835	67	0.221154	0.0050331	0.218645	0.0459468	0.30632	0.45403	0.00395929	0.303121	0.207756	3.54474	0.0918824	0.000392994	0.312921	0.346522	0.0979194	3.72469	0.000195554	0.00148114	0.0071709	-0.00591731	0.0202591	0.0042683	1.07408	0.282835	0.998628	-7.59079	1	0.0066772	0.179665
ENSG00000271524	BNIP3P17	BCL2 interacting protein 3 pseudogene 17 [Source:HGNC Symbol;Acc:HGNC:49697]	processed_pseudogene	19	20221869	20222463	1	0.5	3665	29	0.327615	0.0605048	0.0746786	0.0490612	0.160915	0.212651	0.00616557	0.311873	0.15782	3.58647	0.0972647	0.000335186	0.297438	0.334992	0.0884694	3.48093	0.000499685	0.00365264	-0.00435002	-0.0122939	0.00359389	-0.177559	-1.07349	0.283097	0.998628	-7.59478	1	0.00405254	0.0666284
ENSG00000188171	ZNF626	zinc finger protein 626 [Source:HGNC Symbol;Acc:HGNC:30461]	protein_coding	19	20620061	20661596	-1	0.5	4262	29	0.36533	-0.0700171	0.186953	0.0258618	0.166331	0.174357	0.19303	0.207792	0.136328	2.31646	0.0431775	0.0205332	0.323709	0.166488	0.104788	3.48428	0.000493454	0.0835862	-0.00440004	-0.0124384	0.00363837	-0.18236	-1.07307	0.283286	0.998628	-7.5976	1	0.00410076	0.0685473
ENSG00000234465	PINLYP	phospholipase A2 inhibitor and LY6/PLAUR domain containing [Source:HGNC Symbol;Acc:HGNC:44206]	protein_coding	19	43576800	43583964	1	0.5	3214	9	0.41299	0.195282	0.102695	0.194485	0.101936	0.23118	2.89322e-08	0.489473	0.200899	6.15504	0.239584	7.5058e-10	0.524583	0.153225	0.275188	6.1416	8.16968e-10	3.89775e-06	0.0065982	-0.00545635	0.0186527	0.425048	1.07304	0.283299	0.998628	-7.60758	1	0.00614983	0.157269
ENSG00000158022	TRIM63	tripartite motif containing 63 [Source:HGNC Symbol;Acc:HGNC:16007]	protein_coding	1	26051304	26068436	-1	0.5	1951	52	0.36708	0.160152	0.0762821	0.189457	0.136502	0.277849	1.15639e-05	0.45547	0.0697113	5.35234	0.207453	8.68261e-08	0.473028	0.168788	0.223756	5.41302	6.19709e-08	0.0001117	-0.00586224	-0.016585	0.0048605	0.201046	-1.07176	0.283872	0.998628	-7.59731	1	0.00547034	0.121568
ENSG00000188293	IGFL1	IGF like family member 1 [Source:HGNC Symbol;Acc:HGNC:24093]	protein_coding	19	46229752	46231243	1	0.5	2922	6	0.416064	0.000727577	0.0348045	-0.0987764	0.405185	0.132232	0.031333	0.24232	0.183339	2.73227	0.0587189	0.00628996	0.18226	0.233073	0.0332188	1.99306	0.0462553	0.465229	0.00312698	-0.00259387	0.00884782	-0.13705	1.07153	0.283975	0.998628	-7.59496	1	0.00291826	0.0344179
ENSG00000259078	PTBP1P	polypyrimidine tract binding protein 1 pseudogene [Source:HGNC Symbol;Acc:HGNC:20030]	processed_pseudogene	14	65279267	65281166	1	0.5	2146	4	0.590323	0.0353921	0.0421942	-0.0245118	0.155281	0.0568011	0.00621606	0.250509	0.189274	2.8534	0.0627545	0.00432535	0.203414	0.2176	0.0413774	2.18789	0.0286778	0.354838	0.000216798	-0.000180105	0.000613701	-0.0430137	1.07081	0.284301	0.998628	-7.469	1	0.000193876	0.000117838
ENSG00000087191	PSMC5	proteasome 26S subunit, ATPase 5 [Source:HGNC Symbol;Acc:HGNC:9552]	protein_coding	17	63827152	63832026	1	0.5	1471	9	0.328567	0.0397142	0.0857252	0.0906706	0.0884083	0.0889694	0.000818055	0.260105	0.316364	3.11012	0.0676548	0.00187014	0.335717	0.192037	0.112706	3.61848	0.000296341	0.0422616	0.00271635	-0.00225833	0.00769102	0.0937411	1.07044	0.284468	0.998628	-7.59791	1	0.00253751	0.0261152
ENSG00000227517	LINC01483	long intergenic non-protein coding RNA 1483 [Source:HGNC Symbol;Acc:HGNC:51130]	lincRNA	17	69577251	69903000	1	0.5	3352	53	0.231537	-0.0282757	0.10739	0.112918	0.159055	0.42616	0.107264	0.221884	0.166445	2.50123	0.0492326	0.0123763	0.359217	0.226741	0.129037	4.15696	3.22506e-05	0.00532033	-0.00562938	-0.0159422	0.0046834	0.369144	-1.0701	0.284618	0.998628	-7.59182	1	0.00526117	0.110824
ENSG00000253216	AC022790.1		processed_pseudogene	8	69446057	69446260	1	0.5	2983	43	0.245508	-0.749506	1.25791	-0.396386	1.30798	0.449914	0.00199426	0.274355	0.27641	3.18601	0.0752705	0.0014425	0.353862	0.341278	0.125218	4.18593	2.83996e-05	0.000421663	-0.00600465	-0.0170183	0.00500895	0.695181	-1.06881	0.285202	0.998628	-7.59406	1	0.00561873	0.126616
ENSG00000133710	SPINK5	serine peptidase inhibitor, Kazal type 5 [Source:HGNC Symbol;Acc:HGNC:15464]	protein_coding	5	148025683	148137289	1	0.5	3035	36	0.403097	0.169304	0.133114	0.212116	0.0893662	0.239937	6.07336e-07	0.45342	0.230852	5.57015	0.205589	2.54527e-08	0.524736	0.161746	0.275348	6.14564	7.96402e-10	3.59802e-06	0.00687732	-0.00574051	0.0194952	-0.636063	1.0685	0.285339	0.998628	-7.60788	1	0.00643722	0.170748
ENSG00000183248	PRR36	proline rich 36 [Source:HGNC Symbol;Acc:HGNC:26172]	protein_coding	19	7868719	7874379	-1	0.5	3996	8	0.389103	0.018359	0.0677011	0.0677863	0.0994632	0.185078	0.00101336	0.324597	0.225544	3.85352	0.105363	0.00011643	0.271999	0.331032	0.0739833	3.02822	0.00245999	0.0153142	0.00320989	-0.00267982	0.0090996	-0.254862	1.06841	0.285382	0.998628	-7.5892	1	0.00300441	0.0358206
ENSG00000283361	AL160396.2		protein_coding	13	114179238	114223084	1	0.5	1916	11	0.396223	0.0474394	0.0347652	0.0876348	0.150927	0.115493	0.0270473	0.296665	0.0643539	3.3175	0.08801	0.000908273	0.347129	0.218791	0.120498	3.88426	0.000102642	0.0121093	-0.00279442	-0.00792664	0.0023378	-0.138026	-1.0674	0.285837	0.998628	-7.60484	1	0.00261791	0.0280027
ENSG00000196151	WDSUB1	WD repeat, sterile alpha motif and U-box domain containing 1 [Source:HGNC Symbol;Acc:HGNC:26697]	protein_coding	2	159235793	159286799	-1	0.5	3429	40	0.238256	0.0579984	0.0949208	0.0841226	0.155129	0.36597	0.00971944	0.290567	0.190535	3.34112	0.0844293	0.000834426	0.357312	0.265422	0.127672	3.97607	7.00645e-05	0.0036435	-0.00672278	-0.0190765	0.00563096	0.484508	-1.06682	0.286098	0.998628	-7.60356	1	0.00630248	0.161679
ENSG00000119900	OGFRL1	opioid growth factor receptor like 1 [Source:HGNC Symbol;Acc:HGNC:21378]	protein_coding	6	71288803	71308950	1	0.5	3028	2	0.486742	-0.0318001	0.167859	0.0216454	0.0804698	0.0807071	0.010166	0.175738	0.288091	2.01851	0.0308839	0.0435383	0.180521	0.26728	0.032588	2.0786	0.0376546	0.262532	0.00181601	-0.00152394	0.00515595	-0.41178	1.06591	0.28651	0.998628	-7.60091	1	0.00170323	0.0117228
ENSG00000270672	MTRNR2L6	MT-RNR2-like 6 [Source:HGNC Symbol;Acc:HGNC:37163]	protein_coding	7	142666272	142667718	1	0.5	2190	39	0.259832	-0.00106015	0.165925	0.0116933	0.120146	0.279614	0.0491473	0.257582	0.1503	2.8997	0.0663486	0.00373522	0.177295	0.259552	0.0314334	1.92968	0.0536468	0.331876	0.0043519	-0.00365284	0.0123566	0.426298	1.06579	0.286562	0.998628	-7.59802	1	0.00408358	0.06698
ENSG00000106392	C1GALT1	core 1 synthase, glycoprotein-N-acetylgalactosamine 3-beta-galactosyltransferase 1 [Source:HGNC Symbol;Acc:HGNC:24337]	protein_coding	7	7156934	7248651	1	0.5	3591	6	0.512105	0.0155004	0.0648389	0.0380393	0.073572	0.0814077	0.00132176	0.293858	0.266805	3.41513	0.0863528	0.000637509	0.287541	0.326043	0.08268	3.4544	0.000551522	0.00342237	0.00196357	-0.00165004	0.00557718	0.0973138	1.06524	0.286814	0.998628	-7.6073	1	0.00184291	0.0138814
ENSG00000177483	RBM44	RNA binding motif protein 44 [Source:HGNC Symbol;Acc:HGNC:24756]	protein_coding	2	237798389	237842808	1	0.5	3775	15	0.386937	0.0917483	0.0456833	0.0929039	0.0986195	0.215342	0.0148035	0.309516	0.0869858	3.4887	0.0958001	0.000485369	0.31386	0.338319	0.0985082	3.57875	0.00034524	0.00253215	-0.00266816	-0.00757848	0.00224216	0.102971	-1.06523	0.286818	0.998628	-7.56249	1	0.00250463	0.0234375
ENSG00000231606	AL357873.1		lincRNA	1	14221891	14223118	-1	0.5	3510	31	0.333898	-0.00668238	0.0625442	0.0566341	0.103653	0.293618	0.211335	0.2099	0.117311	2.32157	0.0440582	0.0202563	0.261246	0.197343	0.0682495	2.81364	0.00489847	0.238225	0.00347612	-0.00292932	0.00988155	0.194289	1.06387	0.287435	0.998628	-7.59994	1	0.00326757	0.0428748
ENSG00000175322	ZNF519	zinc finger protein 519 [Source:HGNC Symbol;Acc:HGNC:30574]	protein_coding	18	14057457	14132490	-1	0.5	2818	53	0.218544	0.0522106	0.148661	0.117012	0.138422	0.420161	0.00638494	0.29209	0.211009	3.37586	0.0853168	0.000735848	0.381353	0.164148	0.14543	4.1825	2.88319e-05	0.0130598	-0.00637162	-0.0181139	0.00537064	-0.744888	-1.06375	0.287487	0.998628	-7.59925	1	0.0059905	0.14387
ENSG00000213343	RPL21P18	ribosomal protein L21 pseudogene 18 [Source:HGNC Symbol;Acc:HGNC:28362]	processed_pseudogene	12	66037235	66037714	1	0.5	2368	3	0.426857	0.00333967	0.0737649	0.0516515	0.0935138	0.0783082	0.118587	0.208041	0.188771	2.3616	0.0432809	0.0181963	0.20413	0.413185	0.0416691	2.33715	0.0194315	0.00358149	0.000802018	-0.000676092	0.00228013	-0.0878624	1.0637	0.287511	0.998628	-7.52054	1	0.000752039	0.00193634
ENSG00000230295	GTF2IP23	general transcription factor IIi pseudogene 23 [Source:HGNC Symbol;Acc:HGNC:51735]	unprocessed_pseudogene	7	66880708	66882981	1	0.5	3852	47	0.274552	0.0539492	0.135004	0.0322914	0.200415	0.24065	0.00347399	0.288791	0.237027	3.36279	0.0834001	0.000771591	0.216788	0.292522	0.0469971	2.3151	0.0206077	0.103256	0.00458849	-0.00387179	0.0130488	-0.047077	1.06323	0.287724	0.998628	-7.58843	1	0.004316	0.0729971
ENSG00000249229	NAMPTP2	nicotinamide phosphoribosyltransferase pseudogene 2 [Source:HGNC Symbol;Acc:HGNC:51314]	processed_pseudogene	5	145001853	145005789	-1	0.5	2594	2	0.611044	-0.0360054	0.15691	0.0189475	0.0975682	0.0378902	0.204506	0.201171	0.142741	2.25058	0.0404698	0.0244122	0.166084	0.234061	0.0275839	1.81486	0.0695461	0.454631	0.000528565	-0.000447521	0.00150465	-0.0395717	1.06158	0.288473	0.998628	-7.5235	1	0.000494842	0.000839561
ENSG00000144452	ABCA12	ATP binding cassette subfamily A member 12 [Source:HGNC Symbol;Acc:HGNC:14637]	protein_coding	2	214931542	215138428	-1	0.5	3297	29	0.309663	0.0457201	0.0372458	0.0805103	0.0722786	0.267104	0.00954279	0.265659	0.161792	2.98723	0.0705749	0.00281518	0.298383	0.155289	0.0890326	3.19664	0.00139036	0.171505	-0.00388585	-0.0110621	0.00329043	0.413708	-1.06152	0.288499	0.998628	-7.60357	1	0.00366088	0.0539404
ENSG00000280114	AL021920.2		unprocessed_pseudogene	1	16681097	16688749	-1	0.5	2717	21	0.362879	-0.0264	0.105642	0.0218902	0.132645	0.144191	0.083175	0.203317	0.222262	2.33546	0.0413378	0.0195195	0.278315	0.19174	0.0774594	3.01577	0.00256325	0.168169	0.00271686	-0.00230393	0.00773766	-0.190538	1.06081	0.288823	0.998628	-7.60265	1	0.00256104	0.02631
ENSG00000281490	CICP14	capicua transcriptional repressor pseudogene 14 [Source:HGNC Symbol;Acc:HGNC:38542]	processed_pseudogene	7	128655962	128658791	-1	0.5	2602	57	0.252498	0.131336	0.161912	0.194784	0.20718	0.424501	5.47154e-05	0.397928	0.181047	4.74376	0.158346	2.09785e-06	0.476791	0.221701	0.227329	5.51745	3.43952e-08	3.18858e-05	-0.0072393	-0.0206299	0.00615129	0.25976	-1.05984	0.289265	0.998628	-7.61043	1	0.00683147	0.189752
ENSG00000168528	SERINC2	serine incorporator 2 [Source:HGNC Symbol;Acc:HGNC:23231]	protein_coding	1	31409565	31434680	1	0.5	2539	18	0.467794	0.133122	0.134146	0.179059	0.150361	0.209217	3.19005e-05	0.425585	0.140703	5.01149	0.181123	5.40112e-07	0.528604	0.302645	0.279422	6.74869	1.49187e-11	1.06017e-08	-0.00776357	-0.0221348	0.00660768	-0.342209	-1.05903	0.289631	0.998628	-7.62411	1	0.0073318	0.224252
ENSG00000143631	FLG	filaggrin [Source:HGNC Symbol;Acc:HGNC:3748]	protein_coding	1	152302175	152325203	-1	0.5	2642	52	0.191793	-0.105623	0.74103	0.249344	0.260436	0.482316	3.59673e-06	0.460646	0.133469	5.49046	0.212195	4.00878e-08	0.493631	0.227892	0.243671	5.94052	2.84114e-09	3.5532e-06	0.00902679	-0.00768421	0.0257378	-0.125613	1.05894	0.289671	0.998628	-7.61003	1	0.00852553	0.294733
ENSG00000227770	RPL7P12	ribosomal protein L7 pseudogene 12 [Source:HGNC Symbol;Acc:HGNC:36611]	processed_pseudogene	2	38231568	38232317	1	0.5	2870	24	0.376392	0.0709002	0.0438565	0.0273846	0.217467	0.24454	0.00131436	0.361962	0.117726	4.15405	0.131016	3.26645e-05	0.30329	0.325972	0.091985	3.45842	0.000543351	0.00555583	0.00431494	-0.00368159	0.0123115	-0.342744	1.05783	0.290179	0.998628	-7.61039	1	0.00407939	0.0673698
ENSG00000134884	ARGLU1	arginine and glutamate rich 1 [Source:HGNC Symbol;Acc:HGNC:25482]	protein_coding	13	106541673	106568164	-1	0.5	3339	8	0.411964	0.0463568	0.102513	0.133642	0.114415	0.146694	0.00740092	0.303344	0.180479	3.4753	0.0920179	0.000510275	0.453732	0.159071	0.205873	5.08743	3.62958e-07	0.000539713	0.0044172	-0.00377577	0.0126102	-0.205163	1.05693	0.290587	0.998628	-7.61862	1	0.00417962	0.0717608
ENSG00000228173	AC091770.1		lincRNA	7	48660575	48663305	-1	0.5	3966	16	0.306502	0.0834655	0.0746341	-0.0370847	0.403469	0.235782	0.000830532	0.35291	0.170245	4.11651	0.124545	3.8466e-05	0.35815	0.290309	0.128271	4.19886	2.68262e-05	0.0013005	0.0049958	-0.00428265	0.0142742	0.440029	1.05553	0.291227	0.998628	-7.61516	1	0.00473345	0.0911323
ENSG00000185513	L3MBTL1	L3MBTL1, histone methyl-lysine binding protein [Source:HGNC Symbol;Acc:HGNC:15905]	protein_coding	20	43507680	43550950	1	0.5	2869	6	0.422451	0.00998411	0.0727004	0.037996	0.0864808	0.139674	0.0470184	0.234958	0.192589	2.67041	0.0552051	0.00757587	0.259843	0.26674	0.0675183	2.90289	0.00369732	0.0827802	0.00160889	-0.00138298	0.00460077	-0.561819	1.0542	0.291835	0.998628	-7.57791	1	0.00152549	0.00876005
ENSG00000175602	CCDC85B	coiled-coil domain containing 85B [Source:HGNC Symbol;Acc:HGNC:24926]	protein_coding	11	65890112	65891635	1	0.5	1656	21	0.276387	0.00343674	0.0495629	-0.0158636	0.125234	0.150108	0.0508966	0.252395	0.159719	2.85823	0.063703	0.00426011	0.103347	0.31678	0.0106806	1.30045	0.193448	0.27588	0.00332746	-0.00286051	0.00951543	0.40126	1.05416	0.291855	0.998628	-7.61383	1	0.00315661	0.0403036
ENSG00000254692	AL136295.1		protein_coding	14	24189157	24213473	-1	0.5	2883	3	0.462833	0.0147937	0.0797139	0.0188888	0.0531991	0.0739115	0.0244795	0.257502	0.191459	2.8983	0.0663073	0.00375186	0.231363	0.191889	0.0535289	2.48995	0.012776	0.381969	0.00190515	-0.00164021	0.00545052	0.154339	1.05344	0.292184	0.998628	-7.61976	1	0.00180808	0.0133608
ENSG00000180817	PPA1	pyrophosphatase (inorganic) 1 [Source:HGNC Symbol;Acc:HGNC:9226]	protein_coding	10	70202830	70233911	-1	0.5	3858	42	0.286549	0.00986346	0.105557	0.00976173	0.280327	0.358101	0.0318695	0.274088	0.135759	3.09947	0.0751241	0.00193864	0.347095	0.313806	0.120475	4.16238	3.14947e-05	0.000869183	-0.00486806	-0.013928	0.00419189	0.194616	-1.05335	0.292227	0.998628	-7.61131	1	0.00462197	0.0858245
ENSG00000128683	GAD1	glutamate decarboxylase 1 [Source:HGNC Symbol;Acc:HGNC:4092]	protein_coding	2	170813213	170861151	1	0.5	3042	52	0.280488	0.0654494	0.117159	0.0521645	0.373004	0.355399	2.91035e-08	0.46274	0.261376	5.93378	0.214128	2.9604e-09	0.425114	0.316326	0.180722	5.21159	1.87229e-07	8.21443e-06	-0.00640583	-0.0183301	0.00551844	-0.000673474	-1.05314	0.292323	0.998628	-7.62019	1	0.00608336	0.151282
ENSG00000186105	LRRC70	leucine rich repeat containing 70 [Source:HGNC Symbol;Acc:HGNC:35155]	protein_coding	5	62578735	62581448	1	0.5	2844	29	0.243824	0.0578722	0.0476631	0.0406597	0.146767	0.306723	0.0513171	0.274527	0.0739136	3.06195	0.0753653	0.00219902	0.269671	0.245224	0.0727224	3.06005	0.00221297	0.087426	-0.00488381	-0.014009	0.00424138	0.0495143	-1.0492	0.294131	0.998628	-7.61473	1	0.00465525	0.0869028
ENSG00000272537	AC005014.3		lincRNA	7	16471184	16471373	1	0.5	3259	28	0.404128	0.0997339	0.0429074	-0.0492643	0.232489	0.206102	0.00352384	0.346416	0.087518	3.93678	0.120004	8.25834e-05	0.270221	0.243582	0.0730193	2.98167	0.00286679	0.100726	0.00285613	-0.00248108	0.00819335	-0.00304652	1.04907	0.29419	0.998628	-7.61484	1	0.0027225	0.0297211
ENSG00000106123	EPHB6	EPH receptor B6 [Source:HGNC Symbol;Acc:HGNC:3396]	protein_coding	7	142855061	142871094	1	0.5	1962	22	0.269499	-0.0111557	0.100317	0.0444579	0.140601	0.27462	0.0355439	0.221689	0.220612	2.50805	0.0491459	0.0121398	0.274348	0.235133	0.0752668	2.97951	0.00288706	0.11261	0.00440276	-0.00383766	0.0126432	0.105664	1.04741	0.294955	0.998628	-7.61772	1	0.00420383	0.071024
ENSG00000038427	VCAN	versican [Source:HGNC Symbol;Acc:HGNC:2464]	protein_coding	5	83471465	83582303	1	0.5	2547	21	0.361936	0.0276735	0.0693247	-0.0233126	0.0595172	0.176401	0.0412495	0.255892	0.160227	2.91687	0.0654809	0.00353562	0.120781	0.234069	0.014588	1.3013	0.193154	0.654103	0.00274424	-0.00239611	0.00788458	-0.354112	1.04658	0.29534	0.998628	-7.61856	1	0.00262205	0.0276293
ENSG00000234426	AL139042.1		lincRNA	6	88298950	88421033	-1	0.5	3277	8	0.453885	0.0418411	0.0458475	0.0600512	0.0758581	0.0980683	0.00363934	0.327114	0.153485	3.76592	0.107004	0.000165937	0.38954	0.160871	0.151742	4.3002	1.70644e-05	0.00878077	0.00290563	-0.00253821	0.00834946	-0.102526	1.04635	0.295446	0.998628	-7.62971	1	0.00277692	0.0316745
ENSG00000086570	FAT2	FAT atypical cadherin 2 [Source:HGNC Symbol;Acc:HGNC:3596]	protein_coding	5	151504093	151568944	-1	0.5	3501	11	0.439459	0.0251548	0.0292265	0.00608736	0.0697094	0.0676197	0.102464	0.229384	0.131635	2.54721	0.0526172	0.0108589	0.260858	0.158281	0.0680468	2.78083	0.00542206	0.345216	0.00167315	-0.0014625	0.00480881	-0.156835	1.04604	0.295587	0.998628	-7.62634	1	0.00159896	0.0104243
ENSG00000132970	WASF3	WAS protein family member 3 [Source:HGNC Symbol;Acc:HGNC:12734]	protein_coding	13	26557703	26688948	1	0.5	3453	41	0.361282	-0.0297938	0.194163	0.000180626	0.129166	0.199076	0.0449902	0.177592	0.259405	2.02546	0.031539	0.0428205	0.19176	0.227374	0.036772	2.10558	0.0352408	0.454931	0.00284319	-0.00249373	0.00818011	0.139895	1.04438	0.296356	0.998628	-7.61199	1	0.00272234	0.0292587
ENSG00000223619	MTCO1P17	mitochondrially encoded cytochrome c oxidase I pseudogene 17 [Source:HGNC Symbol;Acc:HGNC:52019]	unprocessed_pseudogene	2	202614214	202614704	1	0.5	1971	32	0.212128	0.0117516	0.112665	-0.305957	0.954716	0.315009	0.151323	0.186707	0.183164	2.11394	0.0348594	0.0345202	0.200104	0.358886	0.0400416	2.28277	0.0224438	0.0407812	0.0049479	-0.0043492	0.014245	0.174325	1.04331	0.296848	0.998628	-7.62067	1	0.00474296	0.0901701
ENSG00000044459	CNTLN	centlein [Source:HGNC Symbol;Acc:HGNC:23432]	protein_coding	9	17134982	17503923	1	0.5	4152	48	0.256963	0.0188121	0.0417949	-0.00209369	0.190766	0.392607	0.0547582	0.26519	0.106469	2.97182	0.0703259	0.00296037	0.234997	0.257772	0.0552234	2.57815	0.00993296	0.149643	-0.0051184	-0.0147378	0.00450101	-0.396875	-1.0431	0.296945	0.998628	-7.62563	1	0.00490741	0.0974511
ENSG00000240371	RPS4XP13	ribosomal protein S4X pseudogene 13 [Source:HGNC Symbol;Acc:HGNC:36522]	processed_pseudogene	11	57576292	57577080	-1	0.5	2847	31	0.291136	-0.0215931	0.229411	0.0783026	0.14592	0.238624	0.00369978	0.333901	0.133381	3.82458	0.11149	0.000130993	0.35519	0.244357	0.12616	4.00757	6.13455e-05	0.00667219	0.0048493	-0.0042684	0.013967	0.124964	1.04264	0.297159	0.998628	-7.62769	1	0.00465144	0.087829
ENSG00000221947	XKR9	XK related 9 [Source:HGNC Symbol;Acc:HGNC:20937]	protein_coding	8	70669365	70790371	1	0.5	2774	157	0.289156	0.538738	0.0920711	0.524946	0.274005	0.603644	5.28611e-21	0.751766	0.0517048	10.6742	0.565152	1.34466e-26	0.772045	0.144977	0.596053	11.2693	1.85942e-29	2.46639e-21	0.0114289	-0.0100651	0.032923	0.845698	1.04239	0.297278	0.998628	-7.6396	1	0.0109658	0.49966
ENSG00000259362	AC046168.1		lincRNA	15	77525540	77534110	1	0.5	2633	44	0.187823	0.0583196	0.236856	-0.20662	0.72196	0.482964	0.000180336	0.356027	0.236175	4.26991	0.126755	1.95549e-05	0.287697	0.366782	0.0827694	3.37962	0.00072586	0.00172537	0.00770406	-0.00678605	0.0221942	-0.0569554	1.04229	0.297321	0.998628	-7.6275	1	0.00739244	0.221589
ENSG00000266504	AC091132.3		transcribed_unprocessed_pseudogene	17	45553710	45559070	-1	0.5	4165	49	0.181284	-0.0144978	0.147063	0.0714	0.260064	0.406015	0.0267547	0.217862	0.234632	2.44824	0.0474636	0.0143555	0.365694	0.235625	0.133732	4.07546	4.59229e-05	0.00904157	-0.00647485	-0.018666	0.00571634	0.709392	-1.04118	0.297837	0.998628	-7.62672	1	0.00621954	0.156246
ENSG00000152580	IGSF10	immunoglobulin superfamily member 10 [Source:HGNC Symbol;Acc:HGNC:26384]	protein_coding	3	151425384	151458709	-1	0.5	3059	87	0.155285	0.130094	0.259468	0.27126	0.121551	0.60537	5.28825e-08	0.505742	0.152312	6.2239	0.255775	4.84955e-10	0.524848	0.166178	0.275465	6.11375	9.7314e-10	4.66131e-06	0.00930529	-0.00822332	0.0268339	-1.01584	1.0407	0.298062	0.998628	-7.62905	1	0.00894266	0.3242
ENSG00000235475	LINC01372	long intergenic non-protein coding RNA 1372 [Source:HGNC Symbol;Acc:HGNC:50623]	lincRNA	7	67335976	67340024	1	0.5	4292	19	0.418573	0.0717105	0.0955779	0.0548098	0.16151	0.182783	0.00172429	0.342393	0.166961	3.95868	0.117233	7.53644e-05	0.348893	0.239196	0.121726	3.95732	7.57941e-05	0.0106372	-0.00414327	-0.0119488	0.00366225	0.186692	-1.0406	0.298107	0.998628	-7.62999	1	0.00398194	0.0643866
ENSG00000166446	CDYL2	chromodomain Y like 2 [Source:HGNC Symbol;Acc:HGNC:23030]	protein_coding	16	80597906	80804329	-1	0.5	4405	15	0.456643	0.0133215	0.128882	0.0780939	0.114825	0.145302	0.0669848	0.262939	0.0875039	2.93178	0.0691367	0.00337025	0.362038	0.294283	0.131072	4.37284	1.22641e-05	0.000850997	-0.0032138	-0.00927046	0.00284286	0.219876	-1.04022	0.298281	0.998628	-7.63453	1	0.00308961	0.0390869
ENSG00000155542	SETD9	SET domain containing 9 [Source:HGNC Symbol;Acc:HGNC:28508]	protein_coding	5	56909260	56925532	1	0.5	2845	31	0.326183	0.261654	0.1512	0.216903	0.29742	0.336824	9.57552e-09	0.519842	0.171084	6.48552	0.270236	8.84271e-11	0.499801	0.361311	0.249801	6.38079	1.76179e-10	5.78178e-09	-0.00669597	-0.0193548	0.00596285	0.828124	-1.03696	0.299799	0.998628	-7.63207	1	0.00645813	0.168788
ENSG00000229660	AC004975.2		lincRNA	7	157281536	157282686	-1	0.5	3828	59	0.155328	0.0363428	0.24193	0.144238	0.287757	0.668946	0.000707455	0.292927	0.292746	3.55283	0.0858065	0.000381104	0.445085	0.249705	0.1981	5.15889	2.48416e-07	0.000121826	0.00914832	-0.00815467	0.0264513	-0.174693	1.03648	0.300022	0.998628	-7.62768	1	0.00882755	0.312292
ENSG00000249333	AC245452.4		unprocessed_pseudogene	22	22038643	22039126	1	0.5	2249	3	0.401334	-0.0184806	0.0346842	0.0168332	0.050589	0.0275951	0.0719416	0.231139	0.184384	2.61475	0.0534253	0.00892938	0.20513	0.228396	0.0420785	2.20612	0.0273757	0.394097	-0.000148477	-0.000430034	0.000133079	0.031743	-1.0338	0.301275	0.998628	-7.5249	1	0.000131652	5.62193e-05
ENSG00000136425	CIB2	calcium and integrin binding family member 2 [Source:HGNC Symbol;Acc:HGNC:24579]	protein_coding	15	78104606	78131544	-1	0.5	3264	23	0.396652	0.0920977	0.206747	0.158172	0.152811	0.296843	0.000151061	0.360704	0.226756	4.33444	0.130108	1.4613e-05	0.42829	0.172285	0.183432	4.83196	1.35193e-06	0.00115323	0.00499233	-0.00447741	0.0144621	0.0846263	1.03349	0.301418	0.998628	-7.63528	1	0.00483105	0.0943809
ENSG00000002726	AOC1	amine oxidase, copper containing 1 [Source:HGNC Symbol;Acc:HGNC:80]	protein_coding	7	150824627	150861504	1	0.5	3447	76	0.173597	0.134986	0.185961	0.190957	0.209759	0.633388	7.54541e-06	0.447634	0.146422	5.31453	0.200377	1.06931e-07	0.455524	0.224569	0.207502	5.32082	1.033e-07	7.69266e-05	0.00880249	-0.0078961	0.0255011	-0.708508	1.0334	0.301462	0.998628	-7.63318	1	0.00851919	0.292206
ENSG00000144504	ANKMY1	ankyrin repeat and MYND domain containing 1 [Source:HGNC Symbol;Acc:HGNC:20987]	protein_coding	2	240479422	240569209	-1	0.5	3884	17	0.438623	0.0827662	0.088847	0.0201251	0.150356	0.155901	0.0233843	0.282979	0.141713	3.20294	0.0800773	0.00136031	0.219142	0.289208	0.0480231	2.49291	0.01267	0.102045	-0.00284487	-0.00824263	0.0025529	-0.0248264	-1.03321	0.301549	0.998628	-7.6361	1	0.0027534	0.0306909
ENSG00000255727	LINC01489	long intergenic non-protein coding RNA 1489 [Source:HGNC Symbol;Acc:HGNC:51145]	lincRNA	12	15001833	15006683	1	0.5	2359	21	0.349239	0.00975035	0.195801	-0.0651137	0.218595	0.199086	0.00455181	0.327686	0.142625	3.74706	0.107378	0.000178916	0.270191	0.282493	0.0730031	3.00489	0.00265678	0.0440819	-0.00277357	-0.00803925	0.0024921	0.0912197	-1.03259	0.301841	0.998628	-7.61564	1	0.00268598	0.0279973
ENSG00000196260	SFTA2	surfactant associated 2 [Source:HGNC Symbol;Acc:HGNC:18386]	protein_coding	6	30931353	30955636	-1	0.5	10144	75	0.316511	0.066696	0.0632243	0.00251586	0.230228	0.243537	0.00715035	0.325807	0.101319	3.6957	0.10615	0.000219279	0.248651	0.229221	0.0618275	2.71238	0.00668012	0.179798	-0.00385968	-0.01119	0.0034706	0.182934	-1.03222	0.302013	0.998628	-7.62337	1	0.00373945	0.05507
ENSG00000145949	MYLK4	myosin light chain kinase family member 4 [Source:HGNC Symbol;Acc:HGNC:27972]	protein_coding	6	2663629	2750966	-1	0.5	3566	34	0.276692	0.302096	0.0815696	0.257165	0.184548	0.475313	5.31032e-10	0.577117	0.073845	7.17693	0.333064	7.12937e-13	0.529148	0.218214	0.279998	6.52353	6.86704e-11	1.6232e-07	0.0075964	-0.00684089	0.0220337	0.25101	1.03149	0.302357	0.998628	-7.63534	1	0.00736549	0.218506
ENSG00000155428	TRIM74	tripartite motif containing 74 [Source:HGNC Symbol;Acc:HGNC:17453]	protein_coding	7	72959485	72969466	-1	0.5	1689	31	0.27173	-0.0470932	0.224917	0.0723072	0.152922	0.234561	0.0230239	0.216479	0.249993	2.48671	0.0468633	0.0128931	0.324223	0.219009	0.105121	3.59264	0.000327344	0.032157	-0.00425309	-0.0123364	0.00383021	0.0378672	-1.03147	0.302364	0.998628	-7.63435	1	0.00412366	0.0683523
ENSG00000178381	ZFAND2A	zinc finger AN1-type containing 2A [Source:HGNC Symbol;Acc:HGNC:28073]	protein_coding	7	1152071	1160759	-1	0.5	2855	40	0.393219	0.360697	0.151362	0.316133	0.284448	0.295546	1.13949e-14	0.635012	0.167422	8.55972	0.40324	1.13139e-17	0.648029	0.192748	0.419941	8.64593	5.33683e-18	3.62471e-13	0.00716911	-0.00646732	0.0208055	-0.566563	1.03064	0.302755	0.998628	-7.6436	1	0.0069569	0.197839
ENSG00000227744	LINC01940	long intergenic non-protein coding RNA 1940 [Source:HGNC Symbol;Acc:HGNC:52763]	lincRNA	2	238919302	238926269	-1	0.5	4042	57	0.196054	-0.0934542	0.277505	-0.432864	1.15457	0.540481	0.0645275	0.183638	0.226256	2.0671	0.0337227	0.0387248	0.380693	0.242675	0.144927	4.37528	1.21279e-05	0.00217595	0.0063304	-0.00571322	0.018374	0.531842	1.03042	0.302856	0.998628	-7.63285	1	0.00614425	0.150964
ENSG00000109667	SLC2A9	solute carrier family 2 member 9 [Source:HGNC Symbol;Acc:HGNC:13446]	protein_coding	4	9771153	10054936	-1	0.5	2973	25	0.253276	-0.0419633	0.227011	0.0331867	0.203755	0.288974	0.163208	0.184265	0.19848	2.08889	0.0339534	0.0367178	0.229744	0.333486	0.0527824	2.69469	0.00704532	0.0341672	-0.00421059	-0.0122249	0.00380368	-0.101334	-1.02996	0.303073	0.998628	-7.63286	1	0.00408844	0.0667806
ENSG00000091844	RGS17	regulator of G protein signaling 17 [Source:HGNC Symbol;Acc:HGNC:14088]	protein_coding	6	153004459	153131249	-1	0.5	4243	20	0.411423	0.0336371	0.108303	0.0905021	0.113284	0.127069	0.00015389	0.307858	0.309002	3.77371	0.0947768	0.000160836	0.332083	0.301924	0.110279	3.80383	0.000142476	0.00368783	0.00333992	-0.00302154	0.00970137	-0.0124643	1.02925	0.303406	0.998628	-7.64617	1	0.00324513	0.0431462
ENSG00000072062	PRKACA	protein kinase cAMP-activated catalytic subunit alpha [Source:HGNC Symbol;Acc:HGNC:9380]	protein_coding	19	14091688	14118084	-1	0.5	3241	65	0.245811	-0.0481713	0.165062	-0.0086337	0.218903	0.457414	0.152143	0.179045	0.185046	1.99846	0.0320571	0.0456671	0.3055	0.213326	0.0933302	3.33482	0.000853537	0.0733396	-0.00494731	-0.0143743	0.00447964	-0.407075	-1.02882	0.303608	0.998628	-7.63118	1	0.00480921	0.0918749
ENSG00000240992	RPS23P4	ribosomal protein S23 pseudogene 4 [Source:HGNC Symbol;Acc:HGNC:36633]	processed_pseudogene	4	145269810	145270558	-1	0.5	1998	11	0.352858	0.0385977	0.0736747	0.00716146	0.0875765	0.117705	0.0056897	0.310376	0.173822	3.57506	0.0963333	0.000350152	0.168473	0.306151	0.0283832	2.03795	0.0415554	0.166639	0.00250211	-0.0022704	0.00727463	-0.204032	1.02778	0.304096	0.998628	-7.63272	1	0.00243434	0.023563
ENSG00000157426	AASDH	aminoadipate-semialdehyde dehydrogenase [Source:HGNC Symbol;Acc:HGNC:23993]	protein_coding	4	56338287	56387508	-1	0.5	3554	29	0.400168	0.0650689	0.0512153	0.0931679	0.0920159	0.184025	0.00259494	0.355205	0.070963	4.04287	0.126171	5.28019e-05	0.350592	0.134118	0.122915	3.78962	0.000150881	0.0480379	-0.00409222	-0.0119176	0.00373321	-0.238106	-1.02516	0.305331	0.998628	-7.64897	1	0.00399209	0.0651128
ENSG00000244674	RPS3AP15	ribosomal protein S3a pseudogene 15 [Source:HGNC Symbol;Acc:HGNC:35781]	processed_pseudogene	3	75542149	75542929	-1	0.5	2034	11	0.292439	-0.000616518	0.0299493	0.00422506	0.0896246	0.129855	0.237225	0.211821	0.0813806	2.33316	0.0448681	0.0196398	0.21529	0.218072	0.04635	2.28228	0.0224728	0.343947	0.0029162	-0.00266046	0.00849287	0.00495822	1.02514	0.30534	0.998628	-7.63472	1	0.00284468	0.0321305
ENSG00000251451	GTF2IP9	general transcription factor IIi pseudogene 9 [Source:HGNC Symbol;Acc:HGNC:51721]	transcribed_unprocessed_pseudogene	7	66407288	66409239	-1	0.5	3166	19	0.232557	0.0578014	0.0930891	0.0754145	0.144555	0.182079	0.01852	0.290645	0.134921	3.29738	0.0844746	0.000975899	0.282159	0.291706	0.0796136	3.18435	0.00145079	0.0229719	-0.00439949	-0.0128148	0.00401579	-0.172508	-1.02489	0.305461	0.998628	-7.64385	1	0.00429305	0.0744891
ENSG00000182230	FAM153B	family with sequence similarity 153 member B [Source:HGNC Symbol;Acc:HGNC:27323]	protein_coding	5	176060689	176132258	1	0.5	2324	11	0.445018	0.114211	0.110582	0.115136	0.0966031	0.200116	3.06003e-05	0.369104	0.249639	4.55042	0.136237	5.35399e-06	0.450576	0.150094	0.203019	5.06705	4.04018e-07	0.000585465	0.0042082	-0.00384187	0.0122583	0.0268208	1.0248	0.305503	0.998628	-7.64935	1	0.00410671	0.0689059
ENSG00000226142	RPL35P8	ribosomal protein L35 pseudogene 8 [Source:HGNC Symbol;Acc:HGNC:36158]	processed_pseudogene	22	49213911	49214247	-1	0.5	5522	3	0.466154	0.0379302	0.0312798	-0.0510806	0.248339	0.0919484	0.0565545	0.224	0.1395	2.49403	0.0501761	0.0126303	0.238072	0.201799	0.0566783	2.54819	0.0108285	0.302514	-0.00304757	-0.00888417	0.00278903	-0.228614	-1.02361	0.306062	0.998628	-7.66093	1	0.00297733	0.0369778
ENSG00000197083	ZNF300P1	zinc finger protein 300 pseudogene 1 [Source:HGNC Symbol;Acc:HGNC:27032]	transcribed_unprocessed_pseudogene	5	150930645	150946289	-1	0.5	2781	42	0.255729	-0.0275025	0.0454748	0.0242958	0.150882	0.400249	0.399011	0.17914	0.0985203	1.96446	0.0320912	0.049477	0.243064	0.277105	0.0590803	2.71545	0.00661866	0.0851221	-0.00498633	-0.0145374	0.00456474	-0.42671	-1.02346	0.306135	0.998628	-7.64108	1	0.00487254	0.0951461
ENSG00000225563	AC006076.1		lincRNA	20	53799823	53801318	-1	0.5	2809	42	0.258383	0.0293507	0.0879475	-0.0134135	0.337557	0.407318	0.126873	0.233497	0.108673	2.60227	0.0545207	0.00926078	0.262571	0.304698	0.0689438	2.99238	0.00276809	0.028176	-0.00468971	-0.0136776	0.00429822	0.100763	-1.02289	0.306405	0.998628	-7.64033	1	0.00458522	0.084032
ENSG00000249795	AC097462.2		processed_pseudogene	4	127498327	127498807	1	0.5	2128	35	0.207319	-0.119665	0.330164	-0.501146	0.874384	0.328129	0.0115274	0.275363	0.209886	3.19095	0.0758248	0.00141804	0.359499	0.357741	0.12924	4.57024	4.87174e-06	2.85319e-05	0.00519293	-0.00476816	0.015154	0.439781	1.02199	0.306829	0.998628	-7.64245	1	0.00508173	0.103465
ENSG00000270228	AC079880.1		processed_pseudogene	4	67718996	67724262	-1	0.5	2934	58	0.345732	0.169281	0.0334146	0.213248	0.173858	0.246644	6.73118e-05	0.429629	0.0532233	4.98764	0.184581	6.11199e-07	0.474941	0.223939	0.225569	5.62741	1.82937e-08	1.84802e-05	-0.00293623	-0.00857417	0.00270172	0.0845365	-1.02096	0.307315	0.998628	-7.57543	1	0.00287589	0.0289127
ENSG00000174473	GALNTL6	polypeptide N-acetylgalactosaminyltransferase like 6 [Source:HGNC Symbol;Acc:HGNC:33844]	protein_coding	4	171812254	173041559	1	0.5	4103	21	0.380652	-0.00654348	0.178732	-0.00330463	0.105031	0.187146	0.0133631	0.282057	0.195935	3.23438	0.0795561	0.00121906	0.238597	0.213543	0.0569284	2.52697	0.011505	0.290027	-0.00322925	-0.00943115	0.00297264	0.226792	-1.02075	0.307417	0.998628	-7.64672	1	0.00316372	0.0403439
ENSG00000258819	LINC02289	long intergenic non-protein coding RNA 2289 [Source:HGNC Symbol;Acc:HGNC:53205]	lincRNA	14	77069180	77076344	-1	0.5	3392	4	0.440246	0.173837	0.0405192	0.190467	0.0967917	0.23664	1.0485e-05	0.460253	0.0572287	5.39656	0.211833	6.79298e-08	0.506686	0.151533	0.25673	5.89522	3.74182e-09	1.28975e-05	-0.00538459	-0.0157288	0.00495966	-0.251066	-1.02046	0.307555	0.998628	-7.65568	1	0.00527723	0.114217
ENSG00000273258	AC016737.2		lincRNA	2	174011856	174012975	-1	0.5	2473	25	0.312145	0.00912172	0.0604482	0.0812645	0.0694842	0.219782	0.019136	0.267939	0.199926	3.06446	0.0717913	0.00218064	0.311555	0.158122	0.0970667	3.32224	0.000892993	0.127588	-0.0037764	-0.0110317	0.00347896	-0.695184	-1.02038	0.307594	0.998628	-7.64764	1	0.00370123	0.0552772
ENSG00000254001	AC084706.1		lincRNA	8	78148101	78153913	1	0.5	3021	3	0.317467	-0.478495	1.18921	-0.228119	0.329738	0.146548	1.40231e-06	0.415478	0.287664	5.11854	0.172622	3.07912e-07	0.29505	0.321812	0.0870544	3.40891	0.000652228	0.00599239	-0.00415335	-0.0121334	0.00382669	0.250429	-1.02032	0.307622	0.998628	-7.65608	1	0.00407098	0.0680045
ENSG00000215146	BX322639.1		transcribed_unprocessed_pseudogene	10	42331866	42367974	-1	0.5	1857	19	0.31464	0.0212794	0.0367956	0.0341997	0.0825489	0.117688	0.116505	0.224133	0.144969	2.52873	0.0502358	0.0114477	0.337319	0.159247	0.113784	3.63475	0.000278251	0.0649691	0.00318669	-0.00294324	0.00931662	0.140782	1.01912	0.308189	0.998628	-7.65467	1	0.003127	0.0399126
ENSG00000272885	AC092574.1		lincRNA	4	416118	416537	-1	0.5	2155	27	0.206482	0.0809701	0.104811	0.071433	0.135567	0.306194	0.00213007	0.335986	0.154477	3.89787	0.112886	9.70433e-05	0.315846	0.201392	0.0997589	3.42069	0.000624631	0.0641705	0.00502064	-0.00464077	0.0146821	0.649473	1.01873	0.308373	0.998628	-7.64775	1	0.00492884	0.0977186
ENSG00000130598	TNNI2	troponin I2, fast skeletal type [Source:HGNC Symbol;Acc:HGNC:11946]	protein_coding	11	1838989	1841680	1	0.5	3706	13	0.406571	0.00502367	0.048613	0.00494192	0.10592	0.13449	0.048844	0.243728	0.183	2.77599	0.0594032	0.00550343	0.185416	0.296878	0.0343792	2.04696	0.0406622	0.199894	-0.00237979	-0.00696389	0.00220432	0.151145	-1.01771	0.308859	0.998628	-7.65116	1	0.00233821	0.0220964
ENSG00000269720	CCDC194	coiled-coil domain containing 194 [Source:HGNC Symbol;Acc:HGNC:53438]	protein_coding	19	17390509	17394158	-1	0.5	3246	13	0.391931	0.00165407	0.0705432	0.075276	0.0887254	0.205965	0.343453	0.189348	0.0915725	2.08164	0.0358526	0.0373751	0.295657	0.156917	0.0874133	3.14643	0.00165274	0.189071	0.00331108	-0.00307024	0.0096924	0.13262	1.01719	0.309108	0.998628	-7.65094	1	0.00325526	0.0427628
ENSG00000182393	IFNL1	interferon lambda 1 [Source:HGNC Symbol;Acc:HGNC:18363]	protein_coding	19	39296325	39298673	1	0.5	2768	56	0.205099	0.0493556	0.103745	0.0819292	0.137418	0.4347	0.0105019	0.316346	0.0942122	3.58086	0.100075	0.000342459	0.300638	0.247096	0.0903829	3.36777	0.000757793	0.0453152	-0.00616123	-0.0180635	0.00574109	0.821506	-1.01479	0.310248	0.998628	-7.64983	1	0.00607215	0.14774
ENSG00000249848	AC112673.1		processed_pseudogene	8	10336782	10337677	-1	0.5	4089	3	0.446157	0.0342792	0.0306233	0.0625737	0.0390746	0.0922992	0.0444455	0.270839	0.112157	3.04225	0.0733538	0.00234818	0.324022	0.155792	0.10499	3.48843	0.000485867	0.0903564	0.00240856	-0.00224853	0.00706564	-0.109792	1.01387	0.310686	0.998628	-7.66003	1	0.00237545	0.023034
ENSG00000173231	TERF1P1	telomeric repeat binding factor 1 pseudogene 1 [Source:HGNC Symbol;Acc:HGNC:16733]	processed_pseudogene	21	13776086	13777266	1	0.5	1970	6	0.393006	-0.00972245	0.0571699	0.0109097	0.09434	0.0961162	0.29349	0.181297	0.127172	2.0155	0.0328686	0.0438519	0.248479	0.170751	0.0617418	2.64992	0.0080511	0.378796	-0.00254804	-0.00747635	0.00238028	-0.0853875	-1.01356	0.310837	0.998628	-7.65749	1	0.00251386	0.0256491
ENSG00000171695	LKAAEAR1	LKAAEAR motif containing 1 [Source:HGNC Symbol;Acc:HGNC:33718]	protein_coding	20	64083380	64084359	-1	0.5	2062	13	0.410481	-0.00322383	0.193487	0.026128	0.265681	0.191772	0.000352935	0.356273	0.210791	4.21529	0.126931	2.49462e-05	0.326503	0.19848	0.106604	3.55619	0.000376271	0.0590777	-0.00379199	-0.0111347	0.00355074	0.597338	-1.0124	0.311392	0.998628	-7.65518	1	0.0037458	0.0565522
ENSG00000259420	AC046168.2		lincRNA	15	77568970	77608888	1	0.5	2713	21	0.309444	0.103403	0.119052	0.13748	0.0891237	0.233252	0.00111461	0.34027	0.203622	3.96112	0.115783	7.46005e-05	0.459044	0.149629	0.210722	5.18315	2.1817e-07	0.000358695	0.00493646	-0.00462906	0.014502	0.438781	1.01169	0.311728	0.998628	-7.66357	1	0.00487992	0.0974684
ENSG00000112218	GPR63	G protein-coupled receptor 63 [Source:HGNC Symbol;Acc:HGNC:13302]	protein_coding	6	96794126	96837463	-1	0.5	2778	62	0.385604	0.118247	0.086068	0.0512271	0.176004	0.171253	8.45236e-05	0.409092	0.132081	4.79833	0.167356	1.59993e-06	0.40996	0.313955	0.168067	5.32308	1.02025e-07	3.62953e-06	0.00524462	-0.00493562	0.0154249	-0.194302	1.00994	0.312565	0.998628	-7.66513	1	0.00519355	0.110355
ENSG00000237679	VDAC1P11	voltage dependent anion channel 1 pseudogene 11 [Source:HGNC Symbol;Acc:HGNC:37480]	processed_pseudogene	9	94287699	94288550	-1	0.5	2841	44	0.188336	0.0262967	0.0869297	0.0823218	0.155591	0.374049	0.0527666	0.251209	0.161345	2.84067	0.063106	0.00450184	0.305278	0.277164	0.0931946	3.43357	0.000595698	0.0173465	-0.00599545	-0.0176616	0.00567069	-0.0640731	-1.00748	0.313748	0.998628	-7.65915	1	0.00595166	0.142486
ENSG00000161243	FBXO27	F-box protein 27 [Source:HGNC Symbol;Acc:HGNC:18753]	protein_coding	19	38990714	39032785	-1	0.5	3158	32	0.381155	0.0185733	0.0520457	-0.0156465	0.139277	0.167748	0.00922811	0.293643	0.181207	3.38067	0.0862261	0.000723081	0.283137	0.177124	0.0801665	3.02586	0.00247926	0.204258	-0.00286874	-0.0084512	0.00271372	0.155073	-1.00741	0.31378	0.998628	-7.65405	1	0.00284764	0.0322829
ENSG00000248636	AC002070.1		lincRNA	12	119387987	119668079	-1	0.5	3411	6	0.437788	0.0200807	0.0217519	0.00147176	0.0862081	0.0777398	0.0294347	0.224419	0.159878	2.52785	0.050364	0.0114763	0.239895	0.298224	0.0575496	2.69967	0.00694076	0.0724994	0.00169707	-0.00160601	0.00500014	-0.0254822	1.00721	0.313875	0.998628	-7.6643	1	0.00168441	0.011525
ENSG00000228221	LINC00578	long intergenic non-protein coding RNA 578 [Source:HGNC Symbol;Acc:HGNC:43807]	lincRNA	3	177441921	177752305	1	0.5	3255	30	0.353423	-0.321727	0.754319	0.0124985	0.132089	0.201591	0.299729	0.184292	0.127752	2.04514	0.0339634	0.0408414	0.333232	0.180575	0.111043	3.59418	0.000325417	0.0623219	-0.00340804	-0.0100415	0.00322541	-0.116879	-1.00718	0.313892	0.998628	-7.65892	1	0.00338391	0.0460124
ENSG00000121064	SCPEP1	serine carboxypeptidase 1 [Source:HGNC Symbol;Acc:HGNC:29507]	protein_coding	17	56978105	57006768	1	0.5	2660	35	0.19429	0.377774	0.132287	0.458417	0.24063	0.644269	1.39149e-13	0.631006	0.128047	8.31401	0.398168	9.25235e-17	0.690082	0.180541	0.476214	9.35704	8.20048e-21	3.75882e-15	0.0103486	-0.00979526	0.0304925	-0.991054	1.00712	0.31392	0.998628	-7.66667	1	0.010277	0.430973
ENSG00000256433	AC005840.3		lincRNA	12	6393905	6396148	1	0.5	2979	9	0.44124	0.0350526	0.0598679	-0.00451921	0.117786	0.133403	0.1746	0.184888	0.145664	2.06383	0.0341835	0.0390339	0.210913	0.317946	0.0444842	2.38893	0.0168973	0.0626199	0.00200201	-0.0019039	0.00590792	0.228577	1.00481	0.315029	0.998628	-7.65022	1	0.00199207	0.0155958
ENSG00000184428	TOP1MT	topoisomerase (DNA) I, mitochondrial [Source:HGNC Symbol;Acc:HGNC:29787]	protein_coding	8	143304384	143359979	-1	0.5	3399	30	0.407856	0.1161	0.132269	0.0956218	0.12072	0.205917	6.92633e-07	0.458452	0.210043	5.60366	0.210179	2.09872e-08	0.423988	0.233028	0.179766	5.02719	4.97723e-07	0.000178543	-0.00453842	-0.0134018	0.004325	-0.339831	-1.00379	0.315521	0.998628	-7.66754	1	0.00452169	0.0830194
ENSG00000169609	C15orf40	chromosome 15 open reading frame 40 [Source:HGNC Symbol;Acc:HGNC:28443]	protein_coding	15	82988441	83011641	-1	0.5	2085	26	0.264671	0.163942	0.257033	0.243246	0.229659	0.416664	3.15213e-09	0.556629	0.0821858	6.86499	0.309835	6.64976e-12	0.480561	0.27312	0.230939	5.82044	5.86936e-09	3.26877e-06	-0.00456083	-0.0134811	0.00435944	0.341712	-1.00232	0.316231	0.998628	-7.61197	1	0.00455067	0.0750054
ENSG00000266472	MRPS21	mitochondrial ribosomal protein S21 [Source:HGNC Symbol;Acc:HGNC:14046]	protein_coding	1	150293720	150308979	1	0.5	1386	77	0.318666	0.0694533	0.0932101	0.0658388	0.159905	0.124216	0.00139541	0.34941	0.155453	4.03911	0.122087	5.36545e-05	0.29793	0.289593	0.0887625	3.31051	0.000931267	0.0177944	-0.00359294	-0.0106203	0.00343437	-0.232737	-1.00231	0.316237	0.998628	-7.67186	1	0.00358488	0.0524793
ENSG00000250640	AC090835.1		unprocessed_pseudogene	11	14987671	14988694	-1	0.5	2238	4	0.442545	-0.0010172	0.0424267	0.0126284	0.0672723	0.0614287	0.0658987	0.205998	0.230131	2.37675	0.0424353	0.0174661	0.270165	0.276154	0.0729892	3.02818	0.00246033	0.0501621	-0.001904	-0.00562982	0.00182182	-0.158579	-1.00181	0.316477	0.998628	-7.67512	1	0.00190019	0.0148263
ENSG00000130203	APOE	apolipoprotein E [Source:HGNC Symbol;Acc:HGNC:613]	protein_coding	19	44905754	44909393	1	0.5	3091	23	0.32314	0.0390127	0.0326886	0.0279206	0.107465	0.180444	0.0582538	0.264103	0.10488	2.95142	0.0697502	0.00316316	0.269712	0.225131	0.0727444	2.87519	0.00403788	0.140865	0.00309392	-0.00296475	0.00915259	0.289626	1.00109	0.316826	0.998628	-7.66402	1	0.00309063	0.0383049
ENSG00000235337	AC093083.1		lincRNA	2	220127546	220212491	1	0.5	3115	7	0.48266	-0.0175649	0.0456995	0.0184246	0.0574825	0.0624862	0.0915425	0.232719	0.152398	2.62424	0.054158	0.00868431	0.214999	0.241449	0.0462245	2.298	0.0215617	0.2691	0.002243	-0.00215361	0.00663962	0.110047	1.00012	0.317294	0.998628	-7.68471	1	0.00224254	0.0209796
ENSG00000156381	ANKRD9	ankyrin repeat domain 9 [Source:HGNC Symbol;Acc:HGNC:20096]	protein_coding	14	102501760	102509799	-1	0.5	2011	13	0.390149	0.0368554	0.0378466	0.0446697	0.124875	0.129437	0.00296089	0.342941	0.106842	3.92958	0.117608	8.5093e-05	0.350363	0.304723	0.122754	4.4032	1.06664e-05	0.000309786	-0.0032425	-0.00960068	0.00311567	0.137607	-0.999745	0.317477	0.998628	-7.67728	1	0.00324346	0.0432056
ENSG00000258765	AC107958.2		lincRNA	15	91643017	91649114	-1	0.5	3339	9	0.375161	0.043307	0.0706399	0.0921857	0.108771	0.224179	0.0334665	0.273872	0.139167	3.09035	0.0750057	0.00199923	0.353542	0.283449	0.124992	4.13892	3.48944e-05	0.00268958	-0.00310532	-0.00919972	0.00298909	0.118211	-0.998886	0.317893	0.998628	-7.66603	1	0.00310887	0.0387428
ENSG00000259005	AC005479.2		lincRNA	14	74474007	74474864	-1	0.5	2847	54	0.241873	0.0765725	0.0728438	0.176473	0.104429	0.399254	0.000633136	0.364811	0.148087	4.25117	0.133087	2.12658e-05	0.462297	0.142984	0.213718	5.21923	1.79673e-07	0.000324523	-0.00531678	-0.015753	0.00511948	0.303718	-0.998724	0.317971	0.998628	-7.66359	1	0.00532417	0.113039
ENSG00000228421	AC005013.1		lincRNA	7	28957667	28959345	1	0.5	3545	25	0.328481	-0.0236989	0.15171	0.0545056	0.171055	0.29944	0.0322561	0.176011	0.2695	1.98905	0.0309799	0.0466953	0.336411	0.214477	0.113172	3.75378	0.000174184	0.0273565	-0.00366457	-0.0108767	0.00354757	-0.680163	-0.996093	0.319248	0.998628	-7.66817	1	0.00367917	0.054191
ENSG00000212694	LINC01089	long intergenic non-protein coding RNA 1089 [Source:HGNC Symbol;Acc:HGNC:27886]	lincRNA	12	121795267	121803906	-1	0.5	2512	58	0.190331	0.0194622	0.118441	0.0636464	0.14919	0.405371	0.0171605	0.308566	0.0721952	3.46453	0.0952128	0.00053116	0.384061	0.187282	0.147502	4.2569	2.07279e-05	0.00848053	0.00612658	-0.00593111	0.0181843	-0.561365	0.996082	0.319253	0.998628	-7.66543	1	0.00615143	0.150656
ENSG00000126264	HCST	hematopoietic cell signal transducer [Source:HGNC Symbol;Acc:HGNC:16977]	protein_coding	19	35902480	35904377	1	0.5	2999	84	0.133655	0.00945041	0.159179	-0.102817	0.327214	0.629491	0.0280504	0.27941	0.147613	3.14231	0.0780699	0.00167619	0.256469	0.345817	0.0657765	3.13135	0.00174005	0.0051242	-0.00778346	-0.0231329	0.00756599	-0.699627	-0.99408	0.320227	0.998628	-7.67119	1	0.00783087	0.245999
ENSG00000183979	NPB	neuropeptide B [Source:HGNC Symbol;Acc:HGNC:30099]	protein_coding	17	81900745	81902905	1	0.5	3552	18	0.391637	-0.00315229	0.131486	0.041981	0.055635	0.148549	0.0774729	0.25225	0.108419	2.82278	0.0636299	0.004761	0.271715	0.206901	0.0738289	2.94427	0.00323715	0.200056	0.00237775	-0.00231198	0.00706747	0.246474	0.993939	0.320295	0.998628	-7.67415	1	0.0023921	0.0230849
ENSG00000253937	NATP	N-acetyltransferase pseudogene [Source:HGNC Symbol;Acc:HGNC:15]	unprocessed_pseudogene	8	18370607	18371484	1	0.5	4465	16	0.366343	-0.060891	0.259893	-0.171942	0.430017	0.249312	0.0185332	0.277613	0.174981	3.17173	0.0770688	0.00151535	0.201969	0.355155	0.0407915	2.1508	0.0314919	0.0310428	-0.00298975	-0.00889157	0.00291207	0.307311	-0.993093	0.320707	0.998628	-7.66619	1	0.00301059	0.0359268
ENSG00000115687	PASK	PAS domain containing serine/threonine kinase [Source:HGNC Symbol;Acc:HGNC:17270]	protein_coding	2	241106099	241150264	-1	0.5	2446	47	0.259857	0.0359833	0.146886	0.139156	0.170953	0.352898	0.000476943	0.363757	0.176745	4.25285	0.132319	2.11065e-05	0.348781	0.287569	0.121648	4.19156	2.7704e-05	0.00108169	0.00563315	-0.00548713	0.0167534	-0.235311	0.993063	0.320722	0.998628	-7.67503	1	0.00567316	0.129845
ENSG00000164344	KLKB1	kallikrein B1 [Source:HGNC Symbol;Acc:HGNC:6371]	protein_coding	4	186208979	186258471	1	0.5	4161	25	0.376242	0.140887	0.0534609	0.123426	0.270233	0.289602	1.01629e-05	0.454873	0.0830861	5.35947	0.206909	8.34683e-08	0.500428	0.269233	0.250428	6.05508	1.40347e-09	1.34307e-06	0.00543821	-0.00530476	0.0161812	-0.0763558	0.992369	0.32106	0.998628	-7.68276	1	0.00548066	0.122905
ENSG00000105514	RAB3D	RAB3D, member RAS oncogene family [Source:HGNC Symbol;Acc:HGNC:9779]	protein_coding	19	11322046	11346270	-1	0.5	2153	16	0.266235	0.0514147	0.0977662	0.0219968	0.155905	0.295478	0.000207479	0.389291	0.136773	4.55543	0.151548	5.22786e-06	0.302882	0.212068	0.0917377	3.27725	0.00104825	0.0682453	-0.00509991	-0.0151809	0.00498107	0.413123	-0.991748	0.321363	0.998628	-7.6757	1	0.00514291	0.106573
ENSG00000237437	ASS1P12	argininosuccinate synthetase 1 pseudogene 12 [Source:HGNC Symbol;Acc:HGNC:762]	processed_pseudogene	9	32945996	32947222	1	0.5	3446	12	0.318873	0.0621583	0.0838463	0.078675	0.219148	0.240616	0.00475315	0.30461	0.180642	3.55537	0.0927872	0.00037745	0.347356	0.360769	0.120656	4.23752	2.25999e-05	0.000182231	0.00403662	-0.00394349	0.0120167	-0.103701	0.991632	0.32142	0.998628	-7.66471	1	0.00407101	0.0653077
ENSG00000204650	LINC02210	long intergenic non-protein coding RNA 2210 [Source:HGNC Symbol;Acc:HGNC:26327]	transcribed_unitary_pseudogene	17	45620328	45655156	1	0.5	4019	44	0.450672	0.247442	0.144444	0.243087	0.131354	0.278067	1.18626e-08	0.518913	0.16121	6.46263	0.269271	1.02896e-10	0.541043	0.177042	0.292728	6.4596	1.0498e-10	5.53542e-07	-0.00674214	-0.0200754	0.00659115	0.152387	-0.991293	0.321585	0.998628	-7.6843	1	0.00680224	0.189504
ENSG00000240708	LINC02030	long intergenic non-protein coding RNA 2030 [Source:HGNC Symbol;Acc:HGNC:52864]	lincRNA	3	55296200	55300738	1	0.5	3178	36	0.296819	0.0230415	0.143657	0.0846166	0.155085	0.313783	0.0162379	0.296831	0.125359	3.36937	0.0881085	0.00075339	0.26516	0.297618	0.0703097	3.15347	0.0016134	0.0258696	0.00476872	-0.00466779	0.0142052	0.286894	0.990677	0.321886	0.998628	-7.68073	1	0.00481409	0.0941245
ENSG00000116791	CRYZ	crystallin zeta [Source:HGNC Symbol;Acc:HGNC:2419]	protein_coding	1	74705482	74733408	-1	0.5	2421	9	0.493513	-0.0442808	0.100076	0.0140832	0.058256	0.0641661	0.0555899	0.18192	0.25405	2.1311	0.0330947	0.0330806	0.217554	0.284469	0.0473299	2.37754	0.0174286	0.136554	0.00224044	-0.00219861	0.00667949	-0.23856	0.989428	0.322496	0.998628	-7.68669	1	0.00226419	0.0210191
ENSG00000073910	FRY	FRY microtubule binding protein [Source:HGNC Symbol;Acc:HGNC:20367]	protein_coding	13	32031300	32299122	1	0.5	3195	19	0.295615	0.0544881	0.0396545	0.0800606	0.126815	0.247093	0.0105374	0.305672	0.136805	3.48191	0.0934357	0.000497843	0.32581	0.27104	0.106152	3.65234	0.000259857	0.01277	0.00308846	-0.00303692	0.00921384	-0.362583	0.988439	0.32298	0.998628	-7.66353	1	0.00312466	0.0381412
ENSG00000186567	CEACAM19	carcinoembryonic antigen related cell adhesion molecule 19 [Source:HGNC Symbol;Acc:HGNC:31951]	protein_coding	19	44662278	44684359	1	0.5	3234	11	0.396142	0.0527781	0.0483551	0.0417324	0.133686	0.154509	0.0165413	0.299694	0.121845	3.3831	0.0898166	0.000716715	0.291445	0.280519	0.08494	3.3156	0.00091447	0.0262502	0.00298035	-0.00293292	0.00889362	0.0178307	0.988054	0.323169	0.998628	-7.68637	1	0.00301645	0.0371806
ENSG00000196990	FAM163B	family with sequence similarity 163 member B [Source:HGNC Symbol;Acc:HGNC:33277]	protein_coding	9	133578415	133586197	-1	0.5	3342	50	0.252024	-0.0161903	0.0513877	-0.207748	0.648017	0.402186	0.332201	0.192777	0.0783931	2.12578	0.037163	0.0335217	0.228522	0.367769	0.0522224	2.50225	0.0123408	0.0101785	0.00509403	-0.00501569	0.0152038	0.246661	0.987789	0.323299	0.998628	-7.67745	1	0.00515757	0.106716
ENSG00000175463	TBC1D10C	TBC1 domain family member 10C [Source:HGNC Symbol;Acc:HGNC:24702]	protein_coding	11	67403915	67410089	1	0.5	1272	12	0.291455	0.036105	0.0735636	0.0306997	0.171167	0.17974	0.003495	0.329189	0.145063	3.79371	0.108365	0.000148411	0.311223	0.248253	0.0968594	3.50731	0.000452663	0.0321973	0.00393405	-0.00387422	0.0117423	-0.482347	0.987703	0.32334	0.998628	-7.68659	1	0.00398334	0.0648202
ENSG00000226040	AC005740.1		processed_pseudogene	5	141896168	141896689	-1	0.5	2330	64	0.197928	-0.10363	0.180426	-0.0407619	0.244294	0.46563	0.0477231	0.227956	0.200233	2.63155	0.0519639	0.00849967	0.362337	0.183385	0.131288	3.98358	6.78858e-05	0.0206359	0.00595743	-0.0058758	0.0177907	-0.881028	0.986955	0.323707	0.998628	-7.6743	1	0.00603691	0.145048
ENSG00000137962	ARHGAP29	Rho GTPase activating protein 29 [Source:HGNC Symbol;Acc:HGNC:30207]	protein_coding	1	94148988	94275068	-1	0.5	2651	42	0.260653	0.0124532	0.0395494	0.00604472	0.20957	0.287908	0.283852	0.195579	0.110024	2.16464	0.0382511	0.0304155	0.176528	0.221144	0.0311622	1.87975	0.0601417	0.540615	0.00395325	-0.00390521	0.0118117	-0.286951	0.986185	0.324085	0.998628	-7.67705	1	0.00400894	0.0642202
ENSG00000182310	SPACA6	sperm acrosome associated 6 [Source:HGNC Symbol;Acc:HGNC:27113]	protein_coding	19	51693340	51712387	1	0.5	4139	34	0.346934	0.00823878	0.0353987	0.051712	0.156089	0.254292	0.0496571	0.267494	0.112444	2.99633	0.0715531	0.00273252	0.250734	0.275268	0.0628677	2.75329	0.00590004	0.0854669	0.00366896	-0.00362651	0.0109644	-0.0824391	0.985897	0.324226	0.998628	-7.68116	1	0.0037217	0.0557734
ENSG00000214078	CPNE1	copine 1 [Source:HGNC Symbol;Acc:HGNC:2314]	protein_coding	20	35626031	35664956	-1	0.5	1628	13	0.360292	0.149152	0.132083	0.156804	0.202812	0.24898	2.54579e-05	0.422449	0.154996	5.01183	0.178463	5.39147e-07	0.442105	0.218051	0.195457	5.14088	2.73449e-07	0.000177682	0.00228796	-0.00226367	0.0068396	0.00274743	0.985424	0.324458	0.998628	-7.59091	1	0.00232152	0.0180952
ENSG00000176635	HORMAD2	HORMA domain containing 2 [Source:HGNC Symbol;Acc:HGNC:28383]	protein_coding	22	30080174	30177075	1	0.5	2527	22	0.278051	0.0615038	0.118073	0.0163824	0.217026	0.287167	0.0115342	0.292807	0.165958	3.36015	0.085736	0.000778989	0.218472	0.288288	0.0477301	2.44124	0.0146368	0.122494	-0.00425374	-0.0127185	0.00421102	-0.488875	-0.985139	0.324598	0.998628	-7.6814	1	0.00431829	0.0750121
ENSG00000225741	AC245517.1		unprocessed_pseudogene	22	22103219	22104857	1	0.5	2203	3	0.420443	-0.0270107	0.0166974	0.0180927	0.0723344	0.0237594	0.314005	0.178166	0.107078	1.96406	0.0317431	0.0495234	0.267935	0.208064	0.0717892	2.91079	0.00360512	0.171634	-0.000123196	-0.00036866	0.000122269	0.0268027	-0.983895	0.32521	0.998628	-7.57527	1	0.000111273	4.01669e-05
ENSG00000278657	AC245452.5		lincRNA	22	22036344	22040065	1	0.5	2257	3	0.420443	-0.0174737	0.0509147	0.0206256	0.107147	0.0237594	0.162005	0.199043	0.135973	2.21721	0.039618	0.0266088	0.222433	0.295584	0.0494763	2.48525	0.0129461	0.0654588	-0.000123196	-0.00036866	0.000122269	0.0268027	-0.983895	0.32521	0.998628	-7.57527	1	0.000111273	4.01669e-05
ENSG00000235241	BX284668.4		processed_pseudogene	1	16889095	16889602	1	0.5	2689	34	0.323629	-0.0020737	0.128118	0.0623112	0.192242	0.242163	0.0916812	0.210399	0.208032	2.40017	0.0442678	0.0163874	0.333612	0.287428	0.111297	4.01127	6.03935e-05	0.00238608	-0.00382101	-0.0114362	0.00379419	0.108143	-0.983645	0.325332	0.998628	-7.68351	1	0.00388483	0.0607869
ENSG00000096384	HSP90AB1	heat shock protein 90 alpha family class B member 1 [Source:HGNC Symbol;Acc:HGNC:5258]	protein_coding	6	44246166	44253888	1	0.5	2470	1	0.578342	-0.0223572	0.0435734	-0.0675186	0.217773	0.0621182	0.00765957	0.307227	0.167924	3.51145	0.0943885	0.000445664	0.0231061	0.310408	0.000533892	0.277639	0.781289	0.349509	6.05937e-05	-6.02039e-05	0.000181391	-0.0468794	0.983355	0.325475	0.998628	-7.57169	1	2.16589e-05	1.50935e-06
ENSG00000248824	AC108078.1		unprocessed_pseudogene	4	69406931	69407655	1	0.5	4493	41	0.337269	0.00636278	0.139887	0.12241	0.12543	0.234174	0.0107753	0.301667	0.147984	3.44754	0.0910028	0.000565718	0.395674	0.196553	0.156558	4.4466	8.72394e-06	0.00379419	-0.00358143	-0.0107225	0.00355967	-0.0469736	-0.98318	0.325561	0.998628	-7.67443	1	0.00364292	0.05244
ENSG00000155463	OXA1L	OXA1L, mitochondrial inner membrane protein [Source:HGNC Symbol;Acc:HGNC:8526]	protein_coding	14	22766522	22773041	1	0.5	3666	23	0.361194	0.100571	0.0751353	0.210505	0.175677	0.230969	0.000433057	0.374413	0.148111	4.35832	0.140185	1.31063e-05	0.45963	0.244357	0.211259	5.4176	6.04039e-08	4.17069e-05	-0.00326219	-0.00976696	0.00324259	0.441569	-0.983147	0.325577	0.998628	-7.67516	1	0.00331825	0.04357
ENSG00000242550	SERPINB10	serpin family B member 10 [Source:HGNC Symbol;Acc:HGNC:8942]	protein_coding	18	63897174	63936111	1	0.5	3116	81	0.336861	0.187705	0.143105	0.214479	0.135876	0.31512	2.56901e-07	0.475438	0.186912	5.84179	0.226042	5.1643e-09	0.507441	0.180941	0.257496	5.91767	3.26541e-09	9.50988e-06	0.00746996	-0.00744411	0.022384	0.303689	0.981892	0.326195	0.998628	-7.69336	1	0.00760874	0.237008
ENSG00000170089	AC106795.1		transcribed_unprocessed_pseudogene	5	177809407	177950732	1	0.5	3090	63	0.181484	0.198088	0.148612	0.229581	0.122697	0.54303	1.35221e-06	0.459473	0.168071	5.57384	0.211116	2.49185e-08	0.463515	0.164917	0.214846	5.23284	1.66925e-07	0.000282655	-0.00662403	-0.0198723	0.00662422	0.603984	-0.980179	0.32704	0.998628	-7.68471	1	0.00675885	0.183186
ENSG00000261115	TMEM178B	transmembrane protein 178B [Source:HGNC Symbol;Acc:HGNC:44112]	protein_coding	7	141074232	141480380	1	0.5	2958	43	0.295294	0.0948068	0.0800258	0.039857	0.31473	0.301274	0.00154108	0.344231	0.16746	3.98216	0.118495	6.82926e-05	0.329785	0.241376	0.108758	3.67102	0.000241583	0.0203363	-0.00601253	-0.0180528	0.0060277	0.920515	-0.978958	0.327643	0.998628	-7.69616	1	0.00614252	0.154439
ENSG00000236740	AL033384.1		lincRNA	6	53930022	53997667	1	0.5	3201	13	0.36188	0.0351948	0.0650301	0.0443413	0.102852	0.189012	0.0266073	0.277701	0.148474	3.14716	0.0771176	0.00164865	0.281534	0.256986	0.0792614	3.11211	0.00185753	0.0598793	-0.00334142	-0.0100559	0.00337311	0.153722	-0.975567	0.329321	0.998628	-7.69652	1	0.00342528	0.047741
ENSG00000071282	LMCD1	LIM and cysteine rich domains 1 [Source:HGNC Symbol;Acc:HGNC:6633]	protein_coding	3	8501707	8574673	1	0.5	4243	21	0.423471	0.131856	0.100337	0.20604	0.157191	0.261876	2.46182e-05	0.41924	0.163716	4.98961	0.175763	6.05023e-07	0.494876	0.246189	0.244903	5.98868	2.11549e-09	2.24145e-06	-0.00530374	-0.0159652	0.00535776	-0.536052	-0.975226	0.32949	0.998628	-7.69799	1	0.00543909	0.120654
ENSG00000262952	AC139099.3		lincRNA	17	83211996	83221190	1	0.5	1841	21	0.241743	-0.0341081	0.102005	0.0941942	0.0749224	0.254969	0.0213703	0.168722	0.282872	2.01799	0.0284669	0.0435918	0.338966	0.139378	0.114898	3.64884	0.00026343	0.0682049	-0.00376032	-0.011323	0.00380233	0.213399	-0.974748	0.329727	0.998628	-7.68881	1	0.00385802	0.059543
ENSG00000127957	PMS2P3	PMS1 homolog 2, mismatch repair system component pseudogene 3 [Source:HGNC Symbol;Acc:HGNC:9128]	transcribed_unprocessed_pseudogene	7	75502930	75528148	-1	0.5	1706	51	0.172416	-0.0789888	0.178714	0.112208	0.216177	0.4154	0.0705447	0.18831	0.230767	2.1441	0.0354608	0.0320248	0.433997	0.206599	0.188354	4.96903	6.72898e-07	0.000441455	-0.00690152	-0.0207891	0.00698602	-0.312908	-0.974229	0.329985	0.998628	-7.69329	1	0.00708501	0.202413
ENSG00000009790	TRAF3IP3	TRAF3 interacting protein 3 [Source:HGNC Symbol;Acc:HGNC:30766]	protein_coding	1	209756032	209782320	1	0.5	3063	22	0.331554	0.0430393	0.069122	0.0607903	0.143154	0.246768	0.0177405	0.289009	0.154068	3.27947	0.0835263	0.00104001	0.317798	0.295289	0.100995	3.72033	0.000198961	0.00697898	-0.00337844	-0.0101776	0.00342069	-0.355241	-0.974101	0.330048	0.998628	-7.69407	1	0.00346845	0.0485731
ENSG00000277481	PKD1L3	polycystin 1 like 3, transient receptor potential channel interacting [Source:HGNC Symbol;Acc:HGNC:21716]	protein_coding	16	71929538	71999978	-1	0.5	2199	50	0.237852	0.2093	0.159077	0.248789	0.122998	0.385079	2.0405e-08	0.506516	0.19464	6.30504	0.256559	2.88118e-10	0.53841	0.136058	0.289885	6.28439	3.29144e-10	2.40856e-06	-0.00766475	-0.0231393	0.00780984	-0.668039	-0.971002	0.331589	0.998628	-7.70041	1	0.00789472	0.253334
ENSG00000241473	AC108734.2		processed_pseudogene	3	180820544	180821612	1	0.5	1859	1	0.400174	0.00598153	0.0175082	0.00178942	0.0379235	0.0382593	0.039311	0.226778	0.144645	2.5478	0.0514284	0.0108404	0.265239	0.212001	0.0703517	2.85885	0.00425182	0.238617	0.00110937	-0.00113359	0.00335232	0.12484	0.969606	0.332285	0.998628	-7.69606	1	0.00114317	0.00525146
ENSG00000105695	MAG	myelin associated glycoprotein [Source:HGNC Symbol;Acc:HGNC:6783]	protein_coding	19	35292125	35313804	1	0.5	2980	5	0.427515	0.0574162	0.0584399	0.0761541	0.113398	0.1473	0.00493564	0.334983	0.101341	3.81007	0.112214	0.000138929	0.402588	0.309034	0.162077	4.83194	1.35208e-06	9.66314e-05	0.00318773	-0.00325743	0.00963288	-0.620965	0.969593	0.332291	0.998628	-7.70359	1	0.00328784	0.0440987
ENSG00000134222	PSRC1	proline and serine rich coiled-coil 1 [Source:HGNC Symbol;Acc:HGNC:24472]	protein_coding	1	109279556	109283186	-1	0.5	1980	17	0.313732	0.0542773	0.0575404	0.110558	0.149789	0.272056	0.0263817	0.281017	0.136022	3.17481	0.0789703	0.00149937	0.30747	0.339249	0.094538	3.70028	0.000215359	0.00161287	-0.00487949	-0.0147518	0.00499281	-0.34079	-0.968941	0.332616	0.998628	-7.70081	1	0.00503643	0.102774
ENSG00000225511	LINC00475	long intergenic non-protein coding RNA 475 [Source:HGNC Symbol;Acc:HGNC:23569]	lincRNA	9	92141298	92160114	1	0.5	2457	19	0.321842	0.0536118	0.078657	0.0894027	0.0695739	0.222458	0.011307	0.27911	0.201059	3.23763	0.0779024	0.00120526	0.366035	0.139156	0.133981	3.97153	7.14122e-05	0.0284652	-0.00377165	-0.0114031	0.00385981	-0.411205	-0.968869	0.332652	0.998628	-7.69846	1	0.00389313	0.0611118
ENSG00000214814	FER1L6	fer-1 like family member 6 [Source:HGNC Symbol;Acc:HGNC:28065]	protein_coding	8	123851987	124120061	1	0.5	3184	11	0.358071	0.064552	0.107519	0.137449	0.121556	0.207641	1.02438e-05	0.392067	0.254104	4.82676	0.153716	1.38775e-06	0.393274	0.217363	0.154664	4.4755	7.62315e-06	0.00265452	-0.0034498	-0.0104406	0.00354101	-0.115785	-0.967404	0.333384	0.998628	-7.69913	1	0.00356625	0.0512041
ENSG00000185022	MAFF	MAF bZIP transcription factor F [Source:HGNC Symbol;Acc:HGNC:6780]	protein_coding	22	38200767	38216511	1	0.5	2808	32	0.294103	0.0383521	0.0916102	0.0906649	0.0950781	0.311085	0.00427518	0.327327	0.143172	3.75174	0.107143	0.00017561	0.333673	0.168379	0.111338	3.60531	0.000311776	0.0647026	-0.00402073	-0.012169	0.00412751	0.545455	-0.967348	0.333412	0.998628	-7.70043	1	0.0041568	0.0697398
ENSG00000197622	CDC42SE1	CDC42 small effector 1 [Source:HGNC Symbol;Acc:HGNC:17719]	protein_coding	1	151050971	151070325	-1	0.5	2027	20	0.262882	0.0709685	0.0523999	-0.0125948	0.180453	0.214235	0.0203051	0.274438	0.177306	3.133	0.0753161	0.00173029	0.157011	0.335383	0.0246524	1.88867	0.0589362	0.114743	-0.00359471	-0.0108883	0.00369891	-0.098971	-0.966189	0.333991	0.998628	-7.69711	1	0.00372075	0.0553804
ENSG00000117407	ARTN	artemin [Source:HGNC Symbol;Acc:HGNC:727]	protein_coding	1	43933320	43937241	1	0.5	2323	17	0.367057	0.0114329	0.0661104	0.0393494	0.0824339	0.12381	0.284755	0.179451	0.151602	2.01316	0.0322028	0.0440981	0.207899	0.245823	0.0432218	2.23144	0.0256519	0.266356	0.00253576	-0.00261155	0.00768308	0.0143582	0.96576	0.334206	0.998628	-7.70555	1	0.00262561	0.0280249
ENSG00000270433	AL049829.3		transcribed_unprocessed_pseudogene	14	23293852	23295798	1	0.5	2652	28	0.30638	0.134171	0.109214	0.171326	0.134127	0.372509	2.60922e-05	0.427018	0.14964	5.04141	0.182345	4.62108e-07	0.446669	0.195788	0.199513	5.06039	4.18399e-07	0.000423432	-0.00432654	-0.0131125	0.00445944	0.47599	-0.965366	0.334403	0.998628	-7.69517	1	0.00448218	0.0799288
ENSG00000239998	LILRA2	leukocyte immunoglobulin like receptor A2 [Source:HGNC Symbol;Acc:HGNC:6603]	protein_coding	19	54572920	54590287	1	0.5	3516	14	0.438062	0.0395822	0.0778841	0.0751235	0.0656544	0.186801	0.00724217	0.302629	0.17111	3.49134	0.0915842	0.000480607	0.33241	0.153613	0.110496	3.57724	0.000347244	0.0767255	-0.0033685	-0.0102131	0.00347614	-0.0135779	-0.964778	0.334697	0.998628	-7.71144	1	0.00349167	0.0500552
ENSG00000159445	THEM4	thioesterase superfamily member 4 [Source:HGNC Symbol;Acc:HGNC:17947]	protein_coding	1	151873584	151909808	-1	0.5	2158	9	0.374415	-0.00450679	0.0459654	-0.000106372	0.0900948	0.0780118	0.360955	0.179739	0.115274	1.98823	0.0323061	0.0467864	0.207001	0.299677	0.0428494	2.29461	0.0217556	0.0969602	0.00191653	-0.00197878	0.00581185	0.159781	0.964531	0.334821	0.998628	-7.71347	1	0.0019867	0.016263
ENSG00000218698	ST13P16	ST13, Hsp70 interacting protein pseudogene 16 [Source:HGNC Symbol;Acc:HGNC:38851]	processed_pseudogene	6	87444395	87445175	-1	0.5	3001	19	0.402398	0.0337765	0.0711445	0.0152601	0.0446879	0.120327	0.148946	0.191095	0.158452	2.15862	0.0365174	0.0308795	0.166895	0.15421	0.0278538	1.74095	0.0816925	0.859635	-0.00138884	-0.00421508	0.0014374	0.0492649	-0.96335	0.335413	0.998628	-7.63654	1	0.00144086	0.00731599
ENSG00000165714	BORCS5	BLOC-1 related complex subunit 5 [Source:HGNC Symbol;Acc:HGNC:17950]	protein_coding	12	12357079	12469694	1	0.5	3101	22	0.338261	0.0662776	0.0460818	0.062929	0.109775	0.267579	0.0228745	0.281529	0.143878	3.1988	0.0792586	0.00138001	0.268258	0.252738	0.0719621	3.01392	0.00257893	0.0823959	0.0033307	-0.0034479	0.0101093	-0.184754	0.963245	0.335466	0.998628	-7.69992	1	0.00345797	0.047832
ENSG00000267505	AC005180.2		lincRNA	17	44793199	44794474	1	0.5	2752	21	0.378913	-0.0187947	0.0873639	-0.00377039	0.263289	0.177276	0.127751	0.207223	0.161421	2.32678	0.0429414	0.019977	0.412945	0.215682	0.170524	4.84536	1.26383e-06	0.000475798	0.00294991	-0.00305807	0.00895789	-0.575644	0.962547	0.335816	0.998628	-7.70223	1	0.00306477	0.0376963
ENSG00000260328	AC104024.2		lincRNA	17	17011914	17014990	-1	0.5	2138	81	0.102942	0.0141968	0.259587	-0.108973	0.667484	0.666351	0.000125098	0.396545	0.149033	4.65818	0.157248	3.19015e-06	0.480225	0.20652	0.230616	5.54019	3.02136e-08	4.7103e-05	0.0095451	-0.00991325	0.0290035	-1.2878	0.961648	0.336268	0.998628	-7.70172	1	0.0099272	0.394419
ENSG00000100053	CRYBB3	crystallin beta B3 [Source:HGNC Symbol;Acc:HGNC:2400]	protein_coding	22	25199850	25207363	1	0.5	2565	4	0.404599	0.14422	0.0560445	0.121226	0.1121	0.199396	6.86558e-05	0.417087	0.114547	4.88302	0.173962	1.04472e-06	0.363371	0.29016	0.132039	4.17255	3.01215e-05	0.00281201	0.00441038	-0.00458168	0.0134024	-0.398114	0.96152	0.336332	0.998628	-7.71422	1	0.00458733	0.0863367
ENSG00000088356	PDRG1	p53 and DNA damage regulated 1 [Source:HGNC Symbol;Acc:HGNC:16119]	protein_coding	20	31944342	31952092	-1	0.5	2020	28	0.224925	0.00153828	0.0664895	0.0604525	0.0801868	0.261423	0.242373	0.195735	0.135148	2.16191	0.038312	0.0306254	0.36782	0.138372	0.135291	3.98056	6.87528e-05	0.0287622	0.00433208	-0.00450696	0.0131711	-0.519288	0.960801	0.336694	0.998628	-7.70649	1	0.00450925	0.0820267
ENSG00000260389	WBP11P1	WW domain binding protein 11 pseudogene 1 [Source:NCBI gene;Acc:441818]	transcribed_processed_pseudogene	18	32511663	32514634	1	0.5	2045	53	0.247862	-0.02135	0.112439	-0.0210169	0.238195	0.33598	0.356892	0.191426	0.0647555	2.10212	0.0366438	0.0355432	0.290335	0.3091	0.0842945	3.26194	0.00110652	0.0184355	0.00432545	-0.00450965	0.0131606	0.554099	0.959757	0.337219	0.998628	-7.70195	1	0.00450724	0.0810497
ENSG00000283041	AC008038.1		processed_pseudogene	7	133034607	133035920	-1	0.5	2271	8	0.490292	0.0494149	0.0617853	0.0203573	0.150894	0.105452	0.0249583	0.293347	0.0894086	3.29982	0.0860524	0.000967459	0.348342	0.162488	0.121342	3.7708	0.000162724	0.0446034	0.00265192	-0.00276562	0.00806945	0.163426	0.959621	0.337287	0.998628	-7.7221	1	0.0027635	0.031715
ENSG00000226835	AC097059.1		lincRNA	1	94247866	94334848	1	0.5	2654	18	0.341176	0.0721884	0.080168	0.0294701	0.152494	0.215599	0.0113362	0.294784	0.168514	3.37537	0.0868974	0.000737164	0.22484	0.305554	0.0505529	2.49203	0.0127016	0.0817176	-0.00262474	-0.00798755	0.00273808	0.299775	-0.959477	0.33736	0.998628	-7.69503	1	0.00273556	0.0294283
ENSG00000259854	AP005233.1		lincRNA	11	69414307	69416832	1	0.5	3308	63	0.189625	0.00316238	0.0615922	-0.104264	0.426136	0.479085	0.00439634	0.249944	0.277404	2.87749	0.0624718	0.0040085	0.217945	0.320306	0.0474999	2.4335	0.0149537	0.0671195	-0.00544862	-0.0166039	0.00570662	0.280345	-0.957523	0.338345	0.998628	-7.70061	1	0.00569099	0.128314
ENSG00000229292	RFPL4AL1	ret finger protein like 4A like 1 [Source:HGNC Symbol;Acc:HGNC:45147]	protein_coding	19	55769141	55773179	1	0.5	3642	7	0.468691	0.0201314	0.0878493	0.029464	0.136301	0.156638	0.0046891	0.303178	0.212122	3.5088	0.0919168	0.000450128	0.382868	0.170739	0.146588	4.21072	2.54561e-05	0.0114109	0.00300231	-0.00315009	0.00915472	0.145344	0.956649	0.338785	0.998628	-7.71121	1	0.00313846	0.039795
ENSG00000248763	AC111000.2		unprocessed_pseudogene	4	69066395	69069888	1	0.5	4052	93	0.200995	0.262749	0.114429	0.328714	0.147212	0.462833	2.18337e-10	0.555534	0.181899	7.08826	0.308618	1.3581e-12	0.626657	0.157142	0.392698	7.85304	4.06077e-15	1.8876e-10	-0.00880803	-0.0268747	0.00925868	-0.326357	-0.955743	0.339243	0.998628	-7.71646	1	0.0092172	0.346265
ENSG00000271171	AC008555.6		lincRNA	19	34904392	34905057	-1	0.5	2978	2	0.496964	0.00709198	0.0321677	-0.00027222	0.0842257	0.0596995	0.1711	0.195697	0.157781	2.2069	0.0382975	0.0273208	0.243163	0.278782	0.059128	2.70382	0.00685474	0.0894783	0.000232564	-0.000244463	0.000709591	0.0587786	0.955743	0.339243	0.998628	-7.61868	1	0.000236716	0.000187756
ENSG00000238121	LINC00426	long intergenic non-protein coding RNA 426 [Source:HGNC Symbol;Acc:HGNC:42761]	lincRNA	13	30340270	30377145	-1	0.5	3152	82	0.172435	0.151761	0.103065	0.166449	0.26362	0.636495	0.000105667	0.411335	0.122113	4.78748	0.169196	1.68886e-06	0.486121	0.173101	0.236314	5.56882	2.56469e-08	5.75833e-05	0.00701609	-0.00737993	0.0214121	0.296311	0.95542	0.339406	0.998628	-7.70857	1	0.00734443	0.216266
ENSG00000164111	ANXA5	annexin A5 [Source:HGNC Symbol;Acc:HGNC:543]	protein_coding	4	121667955	121697113	-1	0.5	3039	74	0.179396	0.218696	0.149417	0.341648	0.213971	0.553632	2.25422e-07	0.498933	0.123041	6.04339	0.248934	1.50914e-09	0.601147	0.179295	0.361377	7.45528	8.96745e-14	1.84822e-09	0.00776208	-0.00816553	0.0236897	-0.834979	0.955364	0.339435	0.998628	-7.71349	1	0.00812585	0.267326
ENSG00000100987	VSX1	visual system homeobox 1 [Source:HGNC Symbol;Acc:HGNC:12723]	protein_coding	20	25070885	25082365	-1	0.5	2916	26	0.428129	0.0225264	0.0173378	0.0104891	0.0858784	0.100139	0.205898	0.204209	0.132996	2.27547	0.0417013	0.0228775	0.275378	0.319706	0.0758329	3.24028	0.0011941	0.0127193	0.00205777	-0.00216493	0.00628047	0.131269	0.955318	0.339458	0.998628	-7.71908	1	0.00215378	0.0189905
ENSG00000244625	MIATNB	MIAT neighbor (non-protein coding) [Source:HGNC Symbol;Acc:HGNC:50731]	lincRNA	22	26672767	26780207	1	0.5	4009	2	0.484438	0.00830751	0.117105	0.0595386	0.0702735	0.122852	0.00560421	0.309969	0.172392	3.57483	0.0960807	0.000350461	0.335209	0.21159	0.112365	3.78125	0.000156041	0.0231633	0.00292335	-0.00307931	0.00892601	-0.146696	0.954726	0.339757	0.998628	-7.71978	1	0.00306206	0.0383955
ENSG00000224714	AC024600.1		lincRNA	10	64901136	64924518	-1	0.5	3250	5	0.434516	0.0333743	0.0225591	0.00723495	0.128344	0.104208	0.000463633	0.347124	0.207724	4.12342	0.120495	3.73283e-05	0.309553	0.352625	0.0958233	3.79465	0.000147854	0.000861023	-0.00303999	-0.00928897	0.003209	-0.14974	-0.953682	0.340285	0.998628	-7.72329	1	0.00318775	0.0418218
ENSG00000189320	FAM180A	family with sequence similarity 180 member A [Source:HGNC Symbol;Acc:HGNC:33773]	protein_coding	7	135728348	135748846	-1	0.5	2994	8	0.396728	-0.000314004	0.0933522	0.0141835	0.185525	0.143278	0.118347	0.229752	0.130356	2.5728	0.0527861	0.010088	0.225666	0.41961	0.0509254	3.02009	0.00252701	0.000974933	-0.00203451	-0.00622128	0.00215225	-0.201815	-0.952627	0.34082	0.998628	-7.69483	1	0.0021354	0.0176915
ENSG00000073712	FERMT2	fermitin family member 2 [Source:HGNC Symbol;Acc:HGNC:15767]	protein_coding	14	52857268	52952435	-1	0.5	3218	12	0.378403	-0.0493076	0.200629	0.0371602	0.0608496	0.14859	0.032088	0.183878	0.266613	2.11463	0.0338111	0.0344612	0.222628	0.192816	0.0495634	2.36783	0.0178927	0.488767	0.00328495	-0.00348212	0.010052	-0.229888	0.951634	0.341323	0.998628	-7.72656	1	0.0034521	0.0491763
ENSG00000180376	CCDC66	coiled-coil domain containing 66 [Source:HGNC Symbol;Acc:HGNC:27709]	protein_coding	3	56557161	56621818	1	0.5	3138	38	0.332617	0.0657461	0.0610352	0.0297029	0.187262	0.168512	0.0149912	0.289946	0.163162	3.2981	0.0840684	0.000973427	0.2665	0.235523	0.0710223	2.93797	0.00330369	0.134323	0.00347836	-0.00368787	0.0106446	-0.481196	0.951536	0.341373	0.998628	-7.71742	1	0.00365575	0.0541384
ENSG00000144559	TAMM41	TAM41 mitochondrial translocator assembly and maintenance homolog [Source:HGNC Symbol;Acc:HGNC:25187]	protein_coding	3	11790442	11846919	-1	0.5	3032	10	0.368145	0.103371	0.0753504	0.112835	0.131634	0.212441	7.34671e-05	0.378765	0.206452	4.55983	0.143463	5.11941e-06	0.412623	0.230131	0.170258	4.67907	2.88185e-06	0.000929052	0.00432043	-0.00458358	0.0132244	-0.465448	0.951224	0.341531	0.998628	-7.72298	1	0.00454241	0.0844699
ENSG00000229133	RPS7P4	ribosomal protein S7 pseudogene 4 [Source:HGNC Symbol;Acc:HGNC:36000]	processed_pseudogene	1	68242474	68243055	-1	0.5	2508	13	0.357911	-0.216318	0.369059	-0.118695	0.325279	0.214715	0.0994809	0.191893	0.219945	2.19403	0.0368228	0.0282332	0.260284	0.359578	0.0677478	3.25268	0.00114321	0.0018655	-0.00284038	-0.00869551	0.00301476	-0.203627	-0.951	0.341645	0.998628	-7.6756	1	0.00298675	0.0331989
ENSG00000101574	METTL4	methyltransferase like 4 [Source:HGNC Symbol;Acc:HGNC:24726]	protein_coding	18	2537525	2571509	-1	0.5	4203	10	0.42907	0.0744976	0.0648817	0.111466	0.189948	0.204395	0.00240031	0.32579	0.177549	3.79251	0.106139	0.000149132	0.39055	0.312049	0.152529	4.66272	3.1206e-06	0.000151445	0.00353447	-0.00375793	0.0108269	0.370346	0.950157	0.342073	0.998628	-7.72256	1	0.00372014	0.056494
ENSG00000152952	PLOD2	procollagen-lysine,2-oxoglutarate 5-dioxygenase 2 [Source:HGNC Symbol;Acc:HGNC:9082]	protein_coding	3	146069440	146163653	-1	0.5	3832	14	0.359452	0.235178	0.0788972	0.315298	0.220094	0.350139	6.00492e-08	0.508344	0.126511	6.23948	0.258414	4.39035e-10	0.59794	0.234155	0.357533	7.81172	5.6413e-15	5.16597e-11	0.00816509	-0.00868345	0.0250136	-0.319618	0.950036	0.342135	0.998628	-7.7259	1	0.0085957	0.303568
ENSG00000185559	DLK1	delta like non-canonical Notch ligand 1 [Source:HGNC Symbol;Acc:HGNC:2907]	protein_coding	14	100725705	100738224	1	0.5	2509	14	0.392495	-0.0616646	0.190073	-0.26123	0.464559	0.173295	0.0661367	0.227491	0.172264	2.57641	0.0517523	0.00998311	0.0470439	0.303894	0.00221313	0.471041	0.637611	0.404336	-0.0029952	-0.00917905	0.00318866	0.131725	-0.949527	0.342393	0.998628	-7.72064	1	0.00315451	0.0404163
ENSG00000131781	FMO5	flavin containing monooxygenase 5 [Source:HGNC Symbol;Acc:HGNC:3773]	protein_coding	1	147175351	147243050	-1	0.5	1481	7	0.427705	0.126398	0.0660676	0.107566	0.145473	0.151868	0.000132901	0.388364	0.157647	4.59031	0.150827	4.42591e-06	0.406041	0.221722	0.164869	4.61865	3.86245e-06	0.00155701	0.00400935	-0.00426909	0.0122878	-0.366698	0.949439	0.342438	0.998628	-7.73192	1	0.00422323	0.0740845
ENSG00000221879	MRPS21P3	mitochondrial ribosomal protein S21 pseudogene 3 [Source:HGNC Symbol;Acc:HGNC:29750]	processed_pseudogene	1	197363817	197364078	1	0.5	2236	24	0.279407	0.0175145	0.0313093	-0.0533567	0.155635	0.186262	0.152026	0.227517	0.103789	2.52374	0.0517641	0.0116114	0.184445	0.213241	0.0340201	1.98005	0.0476977	0.528384	-0.00299876	-0.00919325	0.00319573	-0.03037	-0.949026	0.342648	0.998628	-7.71719	1	0.00315993	0.0402382
ENSG00000171310	CHST11	carbohydrate sulfotransferase 11 [Source:HGNC Symbol;Acc:HGNC:17422]	protein_coding	12	104455295	104762014	1	0.5	3952	12	0.369406	-0.0693121	0.141608	0.0426653	0.0796808	0.182897	0.0456083	0.177463	0.237075	2.05142	0.0314932	0.0402265	0.343585	0.188627	0.118051	3.81626	0.000135492	0.0279153	0.00365423	-0.00389819	0.0112066	0.267908	0.94853	0.3429	0.998628	-7.72665	1	0.0038528	0.0609058
ENSG00000196363	WDR5	WD repeat domain 5 [Source:HGNC Symbol;Acc:HGNC:12757]	protein_coding	9	134135365	134159968	1	0.5	3858	2	0.72926	-0.0197407	0.0292018	0.0140233	0.103343	0.0491342	0.081852	0.21845	0.176502	2.46775	0.0477202	0.0135964	0.202318	0.290266	0.0409325	2.1382	0.0325002	0.0476964	-0.00035158	-0.00107868	0.000375516	0.0344142	-0.947925	0.343208	0.998628	-7.65203	1	0.000366843	0.000474949
ENSG00000224817	AC010789.1		lincRNA	10	101704652	101708401	-1	0.5	2009	45	0.237486	0.0133499	0.0488346	0.0268186	0.153987	0.28951	0.0231815	0.290793	0.107612	3.28598	0.0845605	0.00101627	0.186773	0.301727	0.0348841	2.1483	0.0316897	0.147593	0.00500887	-0.00535099	0.0153687	-0.0715872	0.947823	0.34326	0.998628	-7.7182	1	0.00528519	0.112536
ENSG00000169914	OTUD3	OTU deubiquitinase 3 [Source:HGNC Symbol;Acc:HGNC:29038]	protein_coding	1	19882513	19912945	1	0.5	3332	9	0.475108	0.0434375	0.066364	0.062936	0.125154	0.0851395	0.035655	0.26481	0.163932	2.98157	0.0701242	0.00286777	0.363329	0.331457	0.132008	4.37603	1.20862e-05	0.000273594	-0.00222358	-0.00682277	0.0023756	-0.0833972	-0.947794	0.343275	0.998628	-7.7252	1	0.00234591	0.0224831
ENSG00000189269	DRICH1	aspartate rich 1 [Source:HGNC Symbol;Acc:HGNC:28031]	protein_coding	22	23608452	23632321	-1	0.5	2638	25	0.225196	0.406029	0.0991224	0.376325	0.139156	0.528479	4.28751e-15	0.668265	0.0876696	8.88219	0.446579	6.5554e-19	0.654082	0.162763	0.427823	8.3172	9.0064e-17	1.05998e-11	-0.0102276	-0.0313826	0.0109274	-0.585806	-0.947769	0.343288	0.998628	-7.72865	1	0.0107928	0.479164
ENSG00000072952	MRVI1	murine retrovirus integration site 1 homolog [Source:HGNC Symbol;Acc:HGNC:7237]	protein_coding	11	10573091	10693988	-1	0.5	4132	65	0.202462	0.0585747	0.0553709	0.0208597	0.352556	0.549607	0.0013372	0.339788	0.189553	3.94873	0.115456	7.85658e-05	0.250518	0.383491	0.0627592	2.70592	0.00681158	0.00323013	0.00611049	-0.00652912	0.0187501	0.654048	0.947728	0.343308	0.998628	-7.71637	1	0.00644833	0.166875
ENSG00000271926	AC008972.1		lincRNA	5	72953635	72954274	-1	0.5	2572	57	0.194106	0.00500479	0.156642	0.0255781	0.175034	0.481749	0.0198403	0.237544	0.233922	2.74758	0.0564271	0.0060036	0.313789	0.160879	0.0984636	3.34521	0.000822204	0.101501	-0.00603036	-0.0185067	0.00644602	-0.426954	-0.947537	0.343406	0.998628	-7.71654	1	0.00636504	0.162589
ENSG00000255883	FUNDC2P1	FUN14 domain containing 2 pseudogene 1 [Source:HGNC Symbol;Acc:HGNC:17253]	processed_pseudogene	5	73508685	73509254	1	0.5	2912	8	0.396981	-0.0423199	0.0798756	-0.147543	0.283728	0.116182	0.0395162	0.217767	0.218325	2.48666	0.0474227	0.012895	0.219583	0.33381	0.0482166	2.50947	0.0120912	0.0328069	-0.00256029	-0.00785811	0.00273753	0.10548	-0.947401	0.343475	0.998628	-7.72333	1	0.00270241	0.0297021
ENSG00000258227	CLEC5A	C-type lectin domain containing 5A [Source:HGNC Symbol;Acc:HGNC:2054]	protein_coding	7	141927357	141947007	-1	0.5	2353	36	0.288153	-0.0364423	0.0760112	0.034198	0.0981272	0.183363	0.0661514	0.200218	0.185738	2.24941	0.0400873	0.0244866	0.211426	0.259052	0.0447008	2.34432	0.019062	0.24806	0.00348843	-0.00374193	0.0107188	-0.23531	0.945827	0.344278	0.998628	-7.71455	1	0.00368847	0.0542055
ENSG00000203908	KHDC3L	KH domain containing 3 like, subcortical maternal complex member [Source:HGNC Symbol;Acc:HGNC:33699]	protein_coding	6	73362677	73364171	1	0.5	3012	16	0.27774	0.000607778	0.0441404	0.0335507	0.152887	0.221771	0.023101	0.275568	0.150744	3.14973	0.0759379	0.00163423	0.254353	0.335072	0.0646957	2.9557	0.00311961	0.0155006	-0.00329503	-0.0101386	0.00354854	-0.572612	-0.943883	0.34527	0.998628	-7.71722	1	0.00349112	0.0486413
ENSG00000225690	TREML5P	triggering receptor expressed on myeloid cells like 5, pseudogene [Source:HGNC Symbol;Acc:HGNC:30808]	unprocessed_pseudogene	6	41247369	41249649	1	0.5	3119	21	0.36578	-0.000362187	0.0577781	0.0368622	0.0813548	0.204409	0.089332	0.178427	0.137396	1.9898	0.0318362	0.0466125	0.222983	0.18096	0.0497216	2.37318	0.0176357	0.526194	-0.00240477	-0.00740016	0.00259062	-0.363738	-0.943725	0.345351	0.998628	-7.71909	1	0.00254808	0.0260018
ENSG00000235347	Z84478.1		processed_pseudogene	22	45792418	45793636	-1	0.5	3593	16	0.328385	0.02841	0.00960717	-0.00459749	0.148406	0.207024	0.146418	0.234244	0.0763612	2.59534	0.0548702	0.0094498	0.184988	0.275187	0.0342206	1.98759	0.0468569	0.216127	-0.00321386	-0.00989376	0.00346603	0.377835	-0.94319	0.345624	0.998628	-7.72425	1	0.00340761	0.0469379
ENSG00000253704	AC023632.2		lincRNA	8	94553722	94569745	1	0.5	3093	35	0.313272	0.0498986	0.056009	0.0253722	0.169115	0.256885	0.0546483	0.267918	0.101924	2.98966	0.0717802	0.00279285	0.30978	0.304965	0.0959634	3.55089	0.000383933	0.0108146	-0.00348386	-0.0107292	0.00376152	0.695342	-0.94263	0.345911	0.998628	-7.72004	1	0.00369614	0.0547011
ENSG00000272619	AC093673.2		lincRNA	7	143363899	143364229	1	0.5	1791	31	0.208933	0.00261578	0.0774266	0.00446779	0.195337	0.313809	0.354089	0.186898	0.0933013	2.05666	0.0349309	0.0397188	0.220284	0.32159	0.0485252	2.56336	0.0103665	0.0594651	0.00473558	-0.00513091	0.0146021	0.36537	0.940919	0.346787	0.998628	-7.72224	1	0.00503347	0.101566
ENSG00000239736	CEACAMP3	carcinoembryonic antigen related cell adhesion molecule pseudogene 3 [Source:HGNC Symbol;Acc:HGNC:1825]	transcribed_unprocessed_pseudogene	19	41599735	41605984	1	0.5	2009	28	0.283086	0.101336	0.149099	0.0874632	0.262686	0.328685	7.64867e-06	0.440489	0.150658	5.26857	0.194031	1.37487e-07	0.377588	0.263301	0.142573	4.36488	1.27191e-05	0.00149556	0.00644073	-0.00698008	0.0198615	-0.867155	0.940801	0.346847	0.998628	-7.73078	1	0.00684689	0.191131
ENSG00000259803	SLC22A31	solute carrier family 22 member 31 [Source:HGNC Symbol;Acc:HGNC:27091]	protein_coding	16	89195761	89201664	-1	0.5	3272	14	0.343406	0.0112026	0.050123	-0.00975837	0.101495	0.17294	0.0863765	0.2138	0.163202	2.40448	0.0457105	0.0161957	0.194845	0.151813	0.0379647	2.03949	0.0414016	0.690746	0.00254223	-0.00275703	0.00784149	-0.119555	0.940462	0.347021	0.998628	-7.72336	1	0.00270313	0.0293328
ENSG00000137269	LRRC1	leucine rich repeat containing 1 [Source:HGNC Symbol;Acc:HGNC:14307]	protein_coding	6	53794497	53924121	1	0.5	3192	40	0.289465	0.0270104	0.0618062	0.0795381	0.126562	0.236458	0.199699	0.211377	0.117798	2.34853	0.0446802	0.0188477	0.278663	0.212683	0.0776533	3.05225	0.00227134	0.157563	-0.00383717	-0.0118376	0.00416328	0.112897	-0.940239	0.347135	0.998628	-7.72877	1	0.0040814	0.067571
ENSG00000128262	POM121L9P	POM121 transmembrane nucleoporin like 9, pseudogene [Source:HGNC Symbol;Acc:HGNC:30080]	transcribed_unprocessed_pseudogene	22	24251828	24265525	1	0.5	3315	18	0.372051	0.0806071	0.115609	0.0947849	0.200317	0.253195	0.000504138	0.364562	0.173479	4.25818	0.132905	2.06102e-05	0.360492	0.3707	0.129955	4.6632	3.1133e-06	2.04604e-05	-0.00405244	-0.0125047	0.00439979	0.360783	-0.939912	0.347303	0.998628	-7.72702	1	0.0043119	0.0751089
ENSG00000132141	CCT6B	chaperonin containing TCP1 subunit 6B [Source:HGNC Symbol;Acc:HGNC:1621]	protein_coding	17	34927859	34981078	-1	0.5	3012	19	0.492201	0.0700823	0.101792	0.0964721	0.119782	0.149043	0.00031229	0.382335	0.151383	4.44792	0.14618	8.67055e-06	0.437107	0.223524	0.191062	5.19622	2.03385e-07	9.40577e-05	-0.00324129	-0.0100017	0.00351917	-0.259099	-0.939902	0.347308	0.998628	-7.72431	1	0.00344871	0.0477855
ENSG00000248124	RRN3P1	RRN3 homolog, RNA polymerase I transcription factor pseudogene 1 [Source:HGNC Symbol;Acc:HGNC:30548]	transcribed_unprocessed_pseudogene	16	21796106	21820410	-1	0.5	1072	54	0.135989	0.144032	0.126033	0.164636	0.184708	0.533907	8.94614e-06	0.451973	0.108935	5.34561	0.20428	9.01148e-08	0.4179	0.152411	0.174641	4.61215	3.98532e-06	0.00346538	-0.00763944	-0.0235787	0.00829982	-0.418525	-0.939582	0.347472	0.998628	-7.72274	1	0.00813178	0.264685
ENSG00000225218	AP001628.1		lincRNA	21	42831040	42836477	-1	0.5	3859	5	0.537632	-0.0237921	0.0785368	0.0486212	0.0641439	0.0562793	0.243277	0.192754	0.13686	2.14949	0.0371542	0.0315956	0.225963	0.144924	0.0510595	2.36804	0.0178827	0.526943	0.00133198	-0.00145529	0.00411925	-0.066991	0.936828	0.348887	0.998628	-7.73775	1	0.00142112	0.00828766
ENSG00000169439	SDC2	syndecan 2 [Source:HGNC Symbol;Acc:HGNC:10659]	protein_coding	8	96493351	96611780	1	0.5	2638	71	0.192793	-0.0332946	0.0796023	0.0865839	0.179015	0.524716	0.20106	0.2177	0.0872642	2.41129	0.0473931	0.0158964	0.361654	0.21954	0.130794	4.08105	4.48327e-05	0.00957591	-0.00612606	-0.0189482	0.00669612	0.468142	-0.936615	0.348997	0.998628	-7.72657	1	0.00654147	0.17164
ENSG00000188580	NKAIN2	sodium/potassium transporting ATPase interacting 2 [Source:HGNC Symbol;Acc:HGNC:16443]	protein_coding	6	123804141	124825657	1	0.5	4132	35	0.35216	0.0252779	0.0747767	0.104258	0.120799	0.236412	0.0957735	0.226893	0.171566	2.55116	0.0514803	0.0107365	0.377578	0.183385	0.142565	4.19442	2.73566e-05	0.0101627	-0.00333983	-0.0103329	0.00365325	0.481889	-0.936261	0.349179	0.998628	-7.72814	1	0.0035674	0.0511747
ENSG00000236384	LINC00479	long intergenic non-protein coding RNA 479 [Source:HGNC Symbol;Acc:HGNC:19727]	lincRNA	21	41711520	41715775	-1	0.5	4148	78	0.174677	0.0984207	0.0830982	0.0695443	0.125831	0.653942	0.000326318	0.390757	0.115225	4.52372	0.152691	6.07619e-06	0.270445	0.202885	0.0731405	2.9393	0.0032896	0.150672	0.00629538	-0.00688742	0.0194782	-0.849616	0.936173	0.349224	0.998628	-7.727	1	0.00672546	0.181436
ENSG00000272556	GTF2IP13	general transcription factor IIi pseudogene 13 [Source:HGNC Symbol;Acc:HGNC:51725]	transcribed_unprocessed_pseudogene	7	45769105	45815263	1	0.5	3289	41	0.367552	0.235812	0.265535	0.259069	0.176442	0.371421	2.83761e-10	0.521216	0.284059	6.75134	0.271666	1.46485e-11	0.539107	0.208612	0.290636	6.55728	5.47965e-11	1.95165e-07	-0.00600191	-0.0185702	0.00656643	-0.212356	-0.936166	0.349228	0.998628	-7.72392	1	0.00641196	0.1639
ENSG00000250072	AC091940.1		lincRNA	5	149063317	149109787	1	0.5	2989	16	0.459949	0.0630526	0.112597	0.0486721	0.087038	0.109698	0.00103107	0.298887	0.265701	3.49045	0.0893333	0.000482202	0.268602	0.302744	0.0721468	3.04766	0.00230633	0.0221066	-0.00314569	-0.00973561	0.00344423	0.286284	-0.935788	0.349423	0.998628	-7.74635	1	0.00336171	0.0470893
ENSG00000228247	UBBP2	ubiquitin B pseudogene 2 [Source:HGNC Symbol;Acc:HGNC:12465]	processed_pseudogene	1	217850403	217850633	-1	0.5	3357	2	0.54733	0.0152004	0.121901	-0.00283001	0.0799633	0.0504013	0.0230279	0.208374	0.257495	2.38816	0.0434197	0.016933	0.232497	0.281596	0.0540549	2.68369	0.0072815	0.0775724	-0.000261668	-0.000810659	0.000287322	-0.0436062	-0.934388	0.350144	0.998628	-7.62499	1	0.000274159	0.000244956
ENSG00000270627	AL592221.1		processed_pseudogene	9	78589158	78589539	1	0.5	2605	1	0.509693	-0.0166463	0.0132432	0.0199578	0.0576882	0.0239373	0.105283	0.204959	0.186339	2.31404	0.0420084	0.0206657	0.183212	0.202717	0.0335668	1.97373	0.0484125	0.666449	-0.000574989	-0.00178227	0.000632295	0.124495	-0.933667	0.350516	0.998628	-7.7389	1	0.000613813	0.00154054
ENSG00000109762	SNX25	sorting nexin 25 [Source:HGNC Symbol;Acc:HGNC:21883]	protein_coding	4	185204237	185370185	1	0.5	4789	36	0.336904	-0.0390851	0.138778	0.0146335	0.233372	0.306331	0.0915114	0.233964	0.156078	2.62075	0.0547393	0.00877376	0.245835	0.296194	0.0604348	2.70572	0.00681565	0.0614955	0.00350797	-0.00385784	0.0108738	0.241446	0.933635	0.350532	0.998628	-7.72789	1	0.00375758	0.0564691
ENSG00000181885	CLDN7	claudin 7 [Source:HGNC Symbol;Acc:HGNC:2049]	protein_coding	17	7259903	7263983	-1	0.5	3071	13	0.433013	0.0497299	0.0502659	0.141281	0.138108	0.104393	0.0173121	0.303894	0.0937647	3.42499	0.0923518	0.000614821	0.435628	0.224434	0.189772	5.07288	3.91843e-07	0.000205559	-0.00286078	-0.00887433	0.00315278	0.199833	-0.932598	0.351068	0.998628	-7.7424	1	0.00306762	0.0386706
ENSG00000183977	PP2D1	protein phosphatase 2C like domain containing 1 [Source:HGNC Symbol;Acc:HGNC:28406]	protein_coding	3	19979961	20012330	-1	0.5	2905	11	0.357148	0.0259129	0.0466397	-0.0285091	0.107338	0.172631	0.137758	0.222578	0.129323	2.49783	0.0495409	0.0124957	0.0774644	0.277118	0.00600074	0.797707	0.425041	0.526803	0.00259604	-0.00286697	0.00805906	-0.0130167	0.931581	0.351593	0.998628	-7.73091	1	0.0027867	0.0311269
ENSG00000110218	PANX1	pannexin 1 [Source:HGNC Symbol;Acc:HGNC:8599]	protein_coding	11	94128928	94181972	1	0.5	2828	3	0.437379	0.0359454	0.0441408	0.0191821	0.0836677	0.0790388	0.0333861	0.275752	0.126743	3.11306	0.0760394	0.00185157	0.278549	0.306123	0.0775893	3.12694	0.00176637	0.0184984	-0.00165775	-0.00514715	0.00183165	0.0645916	-0.931342	0.351717	0.998628	-7.72933	1	0.0017795	0.012647
ENSG00000254734	AC107973.1		lincRNA	11	29713909	29881714	1	0.5	2761	1	0.424925	0.0124389	0.0426085	0.0221916	0.0425231	0.0508974	0.0283465	0.199537	0.261846	2.31191	0.0398151	0.0207829	0.286925	0.110857	0.0823257	3.02649	0.00247414	0.279044	-0.00165071	-0.00512783	0.00182641	-0.0790995	-0.930663	0.352068	0.998628	-7.74138	1	0.00177325	0.0128489
ENSG00000233990	AL353754.1		processed_pseudogene	10	7833618	7833957	-1	0.5	3932	33	0.324886	0.0440133	0.0877708	0.129709	0.153284	0.364902	0.0163687	0.281456	0.164317	3.2341	0.0792174	0.00122027	0.392218	0.244166	0.153835	4.53909	5.64972e-06	0.0013837	-0.00424193	-0.0131783	0.00469439	0.470322	-0.930564	0.352119	0.998628	-7.73236	1	0.00455889	0.0833909
ENSG00000233365	AL121956.1		lincRNA	6	166236969	166256947	1	0.5	4274	37	0.36829	0.0895182	0.0440202	0.10533	0.0921157	0.226341	0.000993046	0.365702	0.120441	4.21732	0.133738	2.47218e-05	0.34547	0.199363	0.119349	3.79513	0.000147569	0.0283218	-0.00384044	-0.0119322	0.00425129	0.393685	-0.930425	0.352191	0.998628	-7.73908	1	0.00412797	0.0692785
ENSG00000088930	XRN2	5'-3' exoribonuclease 2 [Source:HGNC Symbol;Acc:HGNC:12836]	protein_coding	20	21303304	21389827	1	0.5	1823	5	0.522669	0.00681701	0.0322542	-0.0244263	0.108066	0.0393519	0.165468	0.187959	0.110317	2.06658	0.0353286	0.0387742	0.0961454	0.28748	0.00924394	1.03151	0.302304	0.148639	-0.000685471	-0.00213027	0.000759332	0.133298	-0.930083	0.352368	0.998628	-7.69018	1	0.000735148	0.00199098
ENSG00000167653	PSCA	prostate stem cell antigen [Source:HGNC Symbol;Acc:HGNC:9500]	protein_coding	8	142670308	142682724	1	0.5	4071	82	0.116933	0.512131	0.20521	0.613603	0.207957	0.815266	5.65376e-26	0.760275	0.162654	11.7814	0.578018	4.8703e-32	0.775888	0.165304	0.602002	11.5156	1.10065e-30	2.14877e-22	0.0131064	-0.0145286	0.0407413	1.20286	0.929745	0.352543	0.998628	-7.74141	1	0.0140988	0.810903
ENSG00000237636	ANKRD26P3	ankyrin repeat domain 26 pseudogene 3 [Source:HGNC Symbol;Acc:HGNC:39689]	unprocessed_pseudogene	13	19290593	19344825	-1	0.5	2620	37	0.220981	-0.0188915	0.14421	-0.000998871	0.265344	0.319396	0.125281	0.210589	0.175147	2.37976	0.0443477	0.017324	0.23957	0.307029	0.0573939	2.86499	0.00417023	0.0291365	-0.00442083	-0.013745	0.00490329	-0.174251	-0.929474	0.352683	0.998628	-7.72649	1	0.00475674	0.0895423
[truncated: 1,901 more rows]
