# Supplementary material for: Mining GWAS and eQTL data for CF lung disease modifiers by gene expression imputation
Source: PLoS One. 2020 Nov 30;15(11):e0239189. doi: 10.1371/journal.pone.0239189 (PMC7703903; doi:10.1371/journal.pone.0239189)
Supplement: S3 File — (XLSX) [file pone.0239189.s003.xlsx]

## Sheet: gwasImpute2_ns132_grch38gc27b15
ENSGID	GENE	CHR	STRAND	START	END	DESCRIPTION	GENE_BIOTYPE	alpha	n_snps_in_window	n.snps.in.model	lambda_min_mse	test_R2_avg	test_R2_sd	cv_R2_avg	cv_R2_sd	in_sample_R2	nested_cv_fisher_pval	rho_avg	rho_se	rho_zscore	pred.perf.R2	pred.perf.pval	cv_rho_avg	cv_rho_se	cv_rho_avg_squared	cv_zscore_est	cv_zscore_pval	cv_pval_est	logFC	CI.L	CI.R	AveExpr	t	P.Value	adj.P.Val	B	bon	se	var
ENSG00000166869.2	CHP2	16	+	23754627	23758951	calcineurin like EF-hand protein 2 [Source:HGNC Symbol;Acc:HGNC:24927]	protein_coding	0.5	2924	32	0.228161	0.693086	0.0458341	0.656365	0.159826	0.731087	1.10429e-31	0.846053	0.0251709	13.5011	0.715806	1.53964e-41	0.816474	0.141663	0.66663	12.3115	7.85353e-35	5.64887e-25	0.081325	0.0608764	0.101774	0.990387	7.79655	7.52804e-15	3.2092e-11	22.2407	3.2092e-11	0.0104326	0.426564
ENSG00000198312.4	BMS1P9	9	+	63055641	63059217	BMS1, ribosome biogenesis factor pseudogene 9 [Source:HGNC Symbol;Acc:HGNC:49155]	unprocessed_pseudogene	0.5	156	16	0.00799929	-0.00138183	0.0455027	0.0280067	0.111217	0.083151	0.0391393	0.27385	0.120656	3.07406	0.0749938	0.0021117	0.163459	0.304788	0.0267187	1.7673	0.0771778	0.164078	0.0044027	0.00270322	0.00610218	-5.83747	5.07859	3.92488e-07	0.000836588	4.94149	0.00167318	0.00086402	0.00265759
ENSG00000145113.21	MUC4	3	-	195746765	195812277	mucin 4, cell surface associated [Source:HGNC Symbol;Acc:HGNC:7514]	protein_coding	0.5	3658	27	0.36434	0.0248148	0.0226842	0.0262224	0.128333	0.203716	0.162673	0.223528	0.108224	2.47992	0.0499648	0.0131411	0.223818	0.231105	0.0500944	2.4303	0.0150863	0.288793	0.0135455	0.00704605	0.0200449	-0.354049	4.08564	4.45656e-05	0.0633278	0.353699	0.189983	0.00331534	0.0442615
ENSG00000215837.7	SDHAP2	3	+	195658096	195685904	succinate dehydrogenase complex flavoprotein subunit A pseudogene 2 [Source:HGNC Symbol;Acc:HGNC:27408]	transcribed_unprocessed_pseudogene	0.5	3615	25	0.300699	0.226471	0.0853543	0.215734	0.202612	0.406432	5.61326e-08	0.518309	0.108516	6.31878	0.268644	2.63633e-10	0.535166	0.230611	0.286402	6.40422	1.51136e-10	3.78304e-07	0.0243784	0.0123533	0.0364035	-0.684078	3.97428	7.1477e-05	0.0637119	-0.0972257	0.304706	0.00613484	0.152752
ENSG00000128274.15	A4GALT	22	-	42692121	42721298	alpha 1,4-galactosyltransferase (P blood group) [Source:HGNC Symbol;Acc:HGNC:18149]	protein_coding	0.5	3350	19	0.343277	0.00373326	0.0623958	0.00644414	0.0780609	0.164123	0.383024	0.182061	0.0858715	2.01147	0.033146	0.0442756	0.245193	0.151449	0.0601198	2.59974	0.00932953	0.441856	0.0142848	0.00715385	0.0214158	-0.488344	3.92707	8.70162e-05	0.0637119	-0.282018	0.37095	0.00363761	0.0535934
ENSG00000185485.14	SDHAP1	3	-	195959748	195990318	succinate dehydrogenase complex flavoprotein subunit A pseudogene 1 [Source:HGNC Symbol;Acc:HGNC:32455]	transcribed_unprocessed_pseudogene	0.5	3423	87	0.111611	0.327106	0.110121	0.274922	0.211289	0.790084	1.42194e-13	0.622906	0.149282	8.25603	0.388012	1.506e-16	0.559665	0.166609	0.313225	6.71628	1.86419e-11	1.591e-07	-0.0377624	-0.0566482	-0.0188765	0.657008	-3.91981	8.96719e-05	0.0637119	-0.308829	0.382271	0.00963532	0.374822
ENSG00000007129.17	CEACAM21	19	+	41549518	41586844	carcinoembryonic antigen related cell adhesion molecule 21 [Source:HGNC Symbol;Acc:HGNC:28834]	protein_coding	0.5	2073	34	0.264731	0.0612794	0.0521027	-0.0165596	0.217482	0.268467	0.0150294	0.303923	0.11	3.4385	0.0923694	0.000584956	0.187218	0.323473	0.0350507	2.08703	0.036885	0.0809828	-0.0156806	-0.0236489	-0.00771224	0.0424541	-3.85776	0.000115709	0.0704666	-0.544911	0.493266	0.00406491	0.0661268
ENSG00000266050.2	AC233702.7	17	-	21566569	21574517	NA	transcribed_processed_pseudogene	0.5	1238	6	0.395043	0.0418332	0.0170019	0.0153347	0.111723	0.089259	0.00272241	0.322313	0.181787	3.74502	0.103886	0.000180376	0.244142	0.315932	0.0596054	2.8253	0.0047237	0.0327527	0.00988309	0.0046228	0.0151434	-0.283267	3.6832	0.000232488	0.123887	-1.19956	0.991095	0.00268295	0.0287355
ENSG00000234906.9	APOC2	19	+	44945982	44949565	apolipoprotein C2 [Source:HGNC Symbol;Acc:HGNC:609]	protein_coding	0.5	3082	31	0.442022	0.210714	0.105631	0.194581	0.141097	0.23017	3.47303e-08	0.512111	0.152078	6.31081	0.262258	2.77578e-10	0.489228	0.192706	0.239344	5.74518	9.18244e-09	1.65155e-05	-0.0165134	-0.0255746	-0.00745211	-0.0770153	-3.57263	0.000356364	0.167865	-1.60318	1	0.00462258	0.0859719
ENSG00000225982.1	AL355482.2	1	+	182086551	182090112	NA	lincRNA	0.5	2742	14	0.328569	0.00328157	0.065648	-0.0742702	0.413831	0.138991	0.0154771	0.192104	0.261548	2.24182	0.0369041	0.0249727	0.292973	0.395554	0.0858334	3.39196	0.000693948	0.000621329	0.00910829	0.00405596	0.0141606	-0.169901	3.53416	0.00041236	0.167865	-1.72822	1	0.0025768	0.0261114
ENSG00000196735.11	HLA-DQA1	6	+	32628179	32647062	major histocompatibility complex, class II, DQ alpha 1 [Source:HGNC Symbol;Acc:HGNC:4942]	protein_coding	0.5	15607	31	0.306508	0.393119	0.141287	0.409368	0.24999	0.536624	5.11124e-16	0.664039	0.145806	9.04077	0.440948	1.55571e-19	0.692529	0.193593	0.479597	9.69846	3.06072e-22	1.46541e-16	-0.0331062	-0.0516299	-0.0145826	0.47182	-3.50369	0.000462432	0.167865	-1.85433	1	0.00945052	0.365208
ENSG00000196126.11	HLA-DRB1	6	-	32578769	32589848	major histocompatibility complex, class II, DR beta 1 [Source:HGNC Symbol;Acc:HGNC:4948]	protein_coding	0.5	15498	80	0.194069	0.137994	0.252052	0.236498	0.337005	0.612621	5.57104e-08	0.483333	0.211458	6.03718	0.233611	1.56828e-09	0.546139	0.250181	0.298268	6.79241	1.10273e-11	2.80243e-08	-0.028226	-0.0440508	-0.0124012	0.491752	-3.49666	0.000474761	0.167865	-1.87127	1	0.00807352	0.262462
ENSG00000103494.12	RPGRIP1L	16	-	53597683	53703938	RPGRIP1 like [Source:HGNC Symbol;Acc:HGNC:29168]	protein_coding	0.5	3261	2	0.470782	0.00918676	0.0325714	0.00353224	0.0853781	0.0637381	0.163215	0.177155	0.208937	2.03022	0.0313837	0.0423345	0.230332	0.242133	0.0530527	2.49845	0.0124738	0.192384	0.00139254	0.000607286	0.0021778	-0.0563688	3.47647	0.000511902	0.167865	-1.85414	1	0.000393584	0.000522273
ENSG00000250053.1	RARRES2P4	4	-	190037916	190038399	retinoic acid receptor responder 2 pseudogene 4 [Source:HGNC Symbol;Acc:HGNC:48703]	processed_pseudogene	0.5	1802	4	0.335901	0.0194762	0.0122689	0.0186889	0.05943	0.076962	0.314504	0.193973	0.0919537	2.13635	0.0376256	0.032651	0.253486	0.266798	0.0642552	2.81196	0.00492411	0.0938382	-0.00112207	-0.00177814	-0.000465993	0.0506564	-3.3528	0.000805271	0.231233	-2.19274	1	0.000324679	0.000300537
ENSG00000253704.1	AC023632.2	8	+	94553722	94569745	NA	lincRNA	0.5	3093	10	0.466806	-0.128173	0.356501	0.0273092	0.0938666	0.0980621	0.078432	0.221313	0.195424	2.52096	0.0489794	0.0117034	0.303091	0.268176	0.0918642	3.42038	0.000625338	0.0266961	-0.00746666	-0.0118452	-0.00308811	0.250612	-3.34301	0.000834161	0.231233	-2.39665	1	0.00223292	0.0201391
ENSG00000242247.10	ARFGAP3	22	-	42796502	42858106	ADP ribosylation factor GTPase activating protein 3 [Source:HGNC Symbol;Acc:HGNC:661]	protein_coding	0.5	3484	84	0.314976	0.452471	0.209061	0.502392	0.15024	0.557358	1.43864e-19	0.728679	0.0969014	10.2283	0.530974	1.48099e-24	0.723506	0.118437	0.523461	9.77131	1.495e-22	4.55201e-16	-0.0300834	-0.0477831	-0.0123837	0.706262	-3.33198	0.00086787	0.231233	-2.43114	1	0.00903014	0.327894
ENSG00000119977.20	TCTN3	10	-	95663396	95694143	tectonic family member 3 [Source:HGNC Symbol;Acc:HGNC:24519]	protein_coding	0.5	2992	34	0.299735	-0.00828226	0.0755239	0.039667	0.131341	0.206351	0.190696	0.209535	0.127318	2.34012	0.0439051	0.0192775	0.251331	0.274158	0.0631671	2.81881	0.00482023	0.104428	0.0124093	0.00502135	0.0197973	0.0956424	3.29279	0.00099809	0.250286	-2.55787	1	0.00376875	0.0568039
ENSG00000176624.10	MEX3C	18	-	51174550	51218304	mex-3 RNA binding family member C [Source:HGNC Symbol;Acc:HGNC:28040]	protein_coding	0.5	2700	57	0.266688	0.164514	0.207002	0.23717	0.184072	0.435488	2.84193e-08	0.485459	0.252985	6.08439	0.235671	1.16939e-09	0.49586	0.207448	0.245877	5.79912	6.66638e-09	1.28768e-05	0.0216138	0.00852796	0.0346996	-0.226882	3.23796	0.00121088	0.286776	-2.74241	1	0.00667606	0.180423
ENSG00000116785.13	CFHR3	1	+	196774795	196795406	complement factor H related 3 [Source:HGNC Symbol;Acc:HGNC:16980]	protein_coding	0.5	2528	12	0.312789	0.0819323	0.286276	0.249213	0.132383	0.33392	9.36139e-08	0.457009	0.265548	5.7626	0.208857	8.28291e-09	0.55601	0.175878	0.309147	6.71127	1.92939e-11	1.40885e-07	0.0217903	0.00849404	0.0350865	-0.393981	3.21274	0.00132215	0.291164	-2.83056	1	0.0067834	0.188954
ENSG00000215244.2	AL137145.2	10	+	6277687	6335982	NA	lincRNA	0.5	4093	27	0.345384	0.0444631	0.0820274	0.0676711	0.133837	0.287352	0.0282546	0.259674	0.185745	2.98126	0.0674306	0.00287063	0.276055	0.269299	0.0762066	3.1162	0.00183198	0.0671928	0.0117539	0.00456073	0.0189471	-0.34592	3.20334	0.00136601	0.291164	-2.8499	1	0.00366936	0.0540995
ENSG00000206190.11	ATP10A	15	-	25677273	25865172	ATPase phospholipid transporting 10A (putative) [Source:HGNC Symbol;Acc:HGNC:13542]	protein_coding	0.5	3438	12	0.368682	0.0362871	0.0643652	0.0671214	0.0855323	0.189197	0.0511621	0.266658	0.115187	2.98797	0.0711063	0.00280833	0.363638	0.184134	0.132233	4.03564	5.44544e-05	0.0158654	0.0103871	0.00374444	0.0170297	-0.194889	3.06545	0.00218373	0.419227	-3.28606	1	0.00338843	0.0466151
ENSG00000184164.14	CRELD2	22	+	49918167	49927540	cysteine rich with EGF like domains 2 [Source:HGNC Symbol;Acc:HGNC:28150]	protein_coding	0.5	4322	25	0.378888	0.0377359	0.0988462	0.111112	0.181624	0.232403	0.00125747	0.291777	0.269494	3.54027	0.0851337	0.000399717	0.451855	0.322336	0.204173	5.69729	1.2173e-08	6.38059e-07	0.0112966	0.0040152	0.0185779	-0.0198019	3.04141	0.00236556	0.419227	-3.35285	1	0.00371436	0.0552919
ENSG00000198183.11	BPIFA1	20	+	33235995	33243311	BPI fold containing family A member 1 [Source:HGNC Symbol;Acc:HGNC:15749]	protein_coding	0.5	2023	20	0.223058	0.37174	0.330973	0.430537	0.313597	0.602789	1.16638e-16	0.639031	0.238214	8.98155	0.40836	2.66975e-19	0.733493	0.137927	0.538013	10.0554	8.69985e-24	4.4327e-17	0.0311363	0.0109109	0.0513617	-0.905238	3.01795	0.00255633	0.419227	-3.42793	1	0.0103188	0.430344
ENSG00000142512.14	SIGLEC10	19	-	51410021	51417803	sialic acid binding Ig like lectin 10 [Source:HGNC Symbol;Acc:HGNC:15620]	protein_coding	0.5	3820	42	0.304202	0.0477946	0.170632	0.110313	0.148276	0.357552	0.0040083	0.287245	0.229016	3.32338	0.0825095	0.000889322	0.368749	0.244301	0.135976	4.22617	2.37707e-05	0.00421059	-0.0120838	-0.0199875	-0.00418006	0.11207	-2.99718	0.00273681	0.419227	-3.48538	1	0.00403193	0.0650608
ENSG00000169715.14	MT1E	16	+	56625475	56627112	metallothionein 1E [Source:HGNC Symbol;Acc:HGNC:7397]	protein_coding	0.5	2651	6	0.467192	0.00664941	0.0346083	0.00512806	0.0806161	0.0900577	0.0365441	0.237783	0.182504	2.69844	0.0565405	0.0069665	0.21002	0.242078	0.0441085	2.25191	0.0243277	0.296992	-0.00586923	-0.00973837	-0.0020001	0.143802	-2.97378	0.00295401	0.419227	-3.55776	1	0.00197287	0.015663
ENSG00000185829.17	ARL17A	17	-	46516702	46579682	ADP ribosylation factor like GTPase 17A [Source:HGNC Symbol;Acc:HGNC:24096]	protein_coding	0.5	3950	14	0.298197	0.140494	0.0896465	0.127848	0.104226	0.254957	0.000323254	0.389081	0.121093	4.50915	0.151384	6.50893e-06	0.406358	0.157304	0.165127	4.50536	6.626e-06	0.0045716	0.0119487	0.00406267	0.0198347	0.25616	2.97033	0.00298738	0.419227	-3.55558	1	0.00402287	0.0635095
ENSG00000255642.1	PABPC1P4	12	+	63822021	63823895	poly(A) binding protein cytoplasmic 1 pseudogene 4 [Source:HGNC Symbol;Acc:HGNC:8563]	processed_pseudogene	0.5	2829	9	0.48787	0.0463922	0.0183203	0.0446228	0.0598976	0.0734676	0.0268881	0.292493	0.0891053	3.28004	0.0855524	0.00103793	0.332339	0.257352	0.110449	3.80815	0.000140008	0.00843481	0.00529723	0.00177896	0.00881551	0.0835532	2.95163	0.0031741	0.419227	-3.62894	1	0.00179375	0.0130985
ENSG00000221829.9	FANCG	9	-	35073835	35080016	Fanconi anemia complementation group G [Source:HGNC Symbol;Acc:HGNC:3588]	protein_coding	0.5	2403	32	0.308046	0.128717	0.0601923	0.167425	0.133105	0.284095	0.000257356	0.394255	0.117928	4.57252	0.155437	4.81903e-06	0.447313	0.158996	0.200089	5.07415	3.89233e-07	0.000477165	-0.0153474	-0.0255474	-0.00514736	-0.362418	-2.94968	0.00319415	0.419227	-3.61962	1	0.00520362	0.106924
ENSG00000137868.18	STRA6	15	-	74179466	74212267	stimulated by retinoic acid 6 [Source:HGNC Symbol;Acc:HGNC:30650]	protein_coding	0.5	1810	7	0.340947	0.0475267	0.0897497	0.0695827	0.105818	0.170821	0.019188	0.288649	0.150052	3.2694	0.0833181	0.00107776	0.326552	0.215688	0.106636	3.57528	0.000349855	0.0483091	0.010792	0.00360869	0.0179753	0.0903787	2.94523	0.00324037	0.419227	-3.6389	1	0.00366431	0.0536908
ENSG00000063438.16	AHRR	5	+	304176	438291	aryl-hydrocarbon receptor repressor [Source:HGNC Symbol;Acc:HGNC:346]	protein_coding	0.5	2594	15	0.360528	0.00695012	0.126442	0.0276109	0.129401	0.209567	0.22697	0.216907	0.0606174	2.3898	0.0470487	0.0168574	0.23069	0.279184	0.0532177	2.80909	0.00496812	0.0657128	0.0114095	0.00381407	0.0190049	0.132677	2.9448	0.00324482	0.419227	-3.65012	1	0.00387461	0.061254
ENSG00000007341.18	ST7L	1	-	112523518	112620825	suppression of tumorigenicity 7 like [Source:HGNC Symbol;Acc:HGNC:18441]	protein_coding	0.5	2954	23	0.440563	0.127983	0.129129	0.159705	0.076721	0.21169	1.10707e-06	0.43248	0.249465	5.34492	0.187039	9.04572e-08	0.445241	0.185859	0.198239	5.06416	4.10195e-07	0.000409126	0.0107673	0.00359356	0.0179411	0.356986	2.9424	0.00327003	0.419227	-3.61887	1	0.00365941	0.0505641
ENSG00000179344.16	HLA-DQB1	6	-	32659467	32668383	major histocompatibility complex, class II, DQ beta 1 [Source:HGNC Symbol;Acc:HGNC:4944]	protein_coding	0.5	15610	49	0.2043	0.589735	0.117438	0.61289	0.193705	0.752358	7.66751e-24	0.772282	0.0811801	11.4035	0.596419	4.01832e-30	0.820428	0.106502	0.673103	12.3772	3.47329e-35	5.11412e-25	0.0353104	0.0117544	0.0588664	-1.62223	2.93861	0.00331024	0.419227	-3.66704	1	0.0120181	0.587822
ENSG00000188295.14	ZNF669	1	-	247099962	247104372	zinc finger protein 669 [Source:HGNC Symbol;Acc:HGNC:25736]	protein_coding	0.5	4024	19	0.357751	0.0366716	0.103023	0.129851	0.19782	0.278261	0.00150789	0.311781	0.236753	3.69216	0.0972072	0.000222356	0.386613	0.304476	0.14947	4.47134	7.77297e-06	0.00051162	-0.0112861	-0.0188202	-0.00375192	-0.026567	-2.93664	0.00333138	0.419227	-3.65771	1	0.00384333	0.0583053
ENSG00000173221.13	GLRX	5	-	95751319	95823005	glutaredoxin [Source:HGNC Symbol;Acc:HGNC:4330]	protein_coding	0.5	2542	15	0.370656	0.172319	0.0761015	0.133076	0.305812	0.251123	3.3838e-05	0.43494	0.0940429	5.08943	0.189173	3.59144e-07	0.448498	0.288718	0.201151	5.23349	1.6634e-07	2.1723e-05	-0.013073	-0.0218034	-0.00434258	0.185549	-2.9355	0.00334359	0.419227	-3.67447	1	0.00445376	0.0804538
ENSG00000108576.9	SLC6A4	17	-	30194319	30236002	solute carrier family 6 member 4 [Source:HGNC Symbol;Acc:HGNC:11050]	protein_coding	0.5	1768	24	0.23784	0.0810961	0.114019	-0.00351696	0.178972	0.217264	0.000594916	0.330419	0.240191	3.90105	0.109177	9.57766e-05	0.251725	0.237426	0.0633654	2.79486	0.00519217	0.172448	0.0116771	0.00384257	0.0195116	-0.394167	2.92189	0.00349299	0.422876	-3.69678	1	0.0039966	0.0625383
ENSG00000284731.1	AC083906.6	3	-	130002789	130003007	NA	unprocessed_pseudogene	0.5	1783	41	0.201256	-0.00268137	0.0375017	0.067065	0.168705	0.353175	0.0801817	0.200096	0.139868	2.23891	0.0400383	0.0251616	0.340217	0.212943	0.115748	3.75677	0.000172122	0.0207962	-0.016051	-0.0268457	-0.00525639	-0.907324	-2.91498	0.00357108	0.422876	-3.73145	1	0.00550702	0.122292
ENSG00000224769.1	MUC20P1	3	+	195614947	195620233	mucin 20, cell surface associated pseudogene 1 [Source:HGNC Symbol;Acc:HGNC:51921]	unprocessed_pseudogene	0.5	3555	64	0.19753	0.193968	0.159522	0.18775	0.341133	0.570976	1.34343e-07	0.48939	0.192184	5.99325	0.239503	2.05683e-09	0.468159	0.29859	0.219173	5.72463	1.03659e-08	2.28917e-06	-0.0196062	-0.0329053	-0.00630707	1.40391	-2.8901	0.00386597	0.445423	-3.80173	1	0.00678487	0.184962
ENSG00000167088.10	SNRPD1	18	+	21612267	21633524	small nuclear ribonucleoprotein D1 polypeptide [Source:HGNC Symbol;Acc:HGNC:11158]	protein_coding	0.5	1290	1	0.427743	0.00392427	0.0326362	0.00947638	0.0837084	0.0432876	0.126235	0.197514	0.162792	2.21734	0.0390119	0.0265996	0.260127	0.266167	0.0676661	2.85887	0.00425149	0.0717906	0.002664	0.000848436	0.00447957	-0.112105	2.8765	0.00403629	0.452808	-3.77695	1	0.00092342	0.00301055
ENSG00000112877.7	CEP72	5	+	612272	667168	centrosomal protein 72 [Source:HGNC Symbol;Acc:HGNC:25547]	protein_coding	0.5	3129	39	0.26128	0.0227335	0.0480176	0.0783861	0.0946988	0.344145	0.173304	0.210328	0.136874	2.35094	0.0442377	0.0187259	0.349078	0.144317	0.121855	3.77336	0.000161063	0.0482286	0.0121484	0.00375234	0.0205444	0.235396	2.83652	0.00457715	0.47784	-3.95044	1	0.00428314	0.0730673
ENSG00000104613.11	INTS10	8	+	19817140	19852083	integrator complex subunit 10 [Source:HGNC Symbol;Acc:HGNC:25548]	protein_coding	0.5	4005	38	0.297396	0.00954287	0.0487122	0.0433345	0.183278	0.325886	0.00969301	0.317574	0.111794	3.58746	0.100853	0.000333914	0.287226	0.254606	0.0824985	3.20485	0.00135131	0.0665663	-0.0135207	-0.0228743	-0.00416704	-0.305714	-2.83374	0.00461711	0.47784	-3.9629	1	0.00477176	0.0915351
ENSG00000112308.12	C6orf62	6	-	24704861	24720836	chromosome 6 open reading frame 62 [Source:HGNC Symbol;Acc:HGNC:20998]	protein_coding	0.5	3920	11	0.465957	-0.0234467	0.043704	0.00748013	0.0919812	0.0892858	0.209325	0.202185	0.139513	2.25334	0.040879	0.0242379	0.213423	0.281834	0.0455492	2.36273	0.0181408	0.157613	0.00521677	0.00160141	0.00883213	0.181903	2.82873	0.00468978	0.47784	-3.97344	1	0.00184329	0.0135606
ENSG00000204315.3	FKBPL	6	-	32128707	32130291	FK506 binding protein like [Source:HGNC Symbol;Acc:HGNC:13949]	protein_coding	0.5	19789	21	0.374909	0.00610656	0.127887	0.0663814	0.129048	0.24333	0.136857	0.213358	0.15896	2.40696	0.0455215	0.0160858	0.283243	0.243793	0.0802267	3.09833	0.00194615	0.0796348	-0.00940481	-0.0159254	-0.0028842	0.00940752	-2.82751	0.00470778	0.47784	-3.97843	1	0.00332615	0.0442904
ENSG00000231261.1	HMGN2P10	22	-	41709225	41709489	high mobility group nucleosomal binding domain 2 pseudogene10 [Source:HGNC Symbol;Acc:HGNC:4988]	processed_pseudogene	0.5	2519	1	0.431295	-0.000556704	0.0276499	0.0216251	0.0760973	0.0615475	0.0433704	0.264545	0.138604	2.97929	0.069984	0.00288913	0.290756	0.322169	0.0845389	3.40369	0.000664824	0.00590033	-0.00178765	-0.00303463	-0.000540677	0.062703	-2.81039	0.00496523	0.49225	-3.96462	1	0.000631995	0.00141072
ENSG00000168333.13	C8orf22	8	+	49054311	49076090	chromosome 8 open reading frame 22 [Source:HGNC Symbol;Acc:HGNC:31745]	protein_coding	0.5	2057	33	0.202206	0.22333	0.13401	0.24585	0.288626	0.444877	2.37352e-07	0.499017	0.119724	6.04014	0.249018	1.53983e-09	0.521613	0.217851	0.27208	6.28418	3.29581e-10	8.125e-07	0.0259205	0.00768745	0.0441536	-0.442799	2.78693	0.00533888	0.517265	-4.10447	1	0.00930226	0.355208
ENSG00000141295.13	SCRN2	17	-	47837692	47841333	secernin 2 [Source:HGNC Symbol;Acc:HGNC:30381]	protein_coding	0.5	2498	11	0.398881	0.31175	0.12294	0.263334	0.271929	0.354316	3.81247e-11	0.576357	0.166737	7.40433	0.332187	1.31816e-13	0.572173	0.231564	0.327382	7.04284	1.88363e-12	1.23043e-08	0.00148654	0.000435135	0.00253795	-0.223205	2.77171	0.00559458	0.529993	-4.02254	1	0.000530889	0.000900064
ENSG00000119408.16	NEK6	9	+	124257606	124353307	NIMA related kinase 6 [Source:HGNC Symbol;Acc:HGNC:7749]	protein_coding	0.5	2048	74	0.133569	0.252983	0.16322	0.266099	0.270013	0.660021	9.27328e-09	0.537306	0.113201	6.62264	0.288698	3.52832e-11	0.518244	0.232835	0.268577	6.37574	1.82083e-10	2.77468e-07	-0.0291262	-0.0498334	-0.00841896	-0.065177	-2.75742	0.00584471	0.541652	-4.17935	1	0.0105646	0.451971
ENSG00000148655.14	LRMDA	10	+	75431453	76560167	leucine rich melanocyte differentiation associated [Source:HGNC Symbol;Acc:HGNC:23405]	protein_coding	0.5	3251	8	0.363046	0.062172	0.0531221	0.0674813	0.12096	0.207057	8.71531e-05	0.372172	0.230583	4.46888	0.138512	7.86306e-06	0.337594	0.282458	0.113969	4.04145	5.31223e-05	0.00280881	0.00980828	0.00276766	0.0168489	0.38016	2.73101	0.00633375	0.564714	-4.24639	1	0.00359151	0.0516808
ENSG00000137054.15	POLR1E	9	+	37485935	37503697	RNA polymerase I subunit E [Source:HGNC Symbol;Acc:HGNC:17631]	protein_coding	0.5	3026	74	0.371745	0.128028	0.12381	0.175155	0.195613	0.291662	3.22193e-06	0.432014	0.184088	5.28985	0.186636	1.22419e-07	0.458469	0.273852	0.210194	5.61315	1.98672e-08	7.45469e-06	0.0131417	0.00370383	0.0225797	-0.267225	2.72972	0.0063585	0.564714	-4.2528	1	0.00481476	0.0934267
ENSG00000174851.15	YIF1A	11	-	66284580	66289170	Yip1 interacting factor homolog A, membrane trafficking protein [Source:HGNC Symbol;Acc:HGNC:16688]	protein_coding	0.5	1472	30	0.291391	-0.00569827	0.0839655	-0.00198138	0.166545	0.167505	0.208634	0.212136	0.106599	2.34857	0.0450015	0.0188456	0.191326	0.284155	0.0366055	2.12309	0.033746	0.228947	0.0102834	0.00284801	0.0177189	0.246684	2.71128	0.0067228	0.584884	-4.30397	1	0.00379297	0.0581101
ENSG00000108691.9	CCL2	17	+	34255218	34257203	C-C motif chemokine ligand 2 [Source:HGNC Symbol;Acc:HGNC:10618]	protein_coding	0.5	3504	68	0.205363	-0.024706	0.135158	0.0460491	0.176092	0.532858	0.0886149	0.238651	0.138088	2.67936	0.0569541	0.00737636	0.280151	0.234273	0.0784844	3.11723	0.00182561	0.113505	-0.015562	-0.0268497	-0.00427435	1.37305	-2.70273	0.00689781	0.58787	-4.3247	1	0.00575858	0.133314
ENSG00000149600.11	COMMD7	20	-	32702691	32743997	COMM domain containing 7 [Source:HGNC Symbol;Acc:HGNC:16223]	protein_coding	0.5	2021	46	0.354633	0.0323735	0.0833289	0.0647565	0.141061	0.128553	0.00591939	0.291316	0.210738	3.39923	0.0848652	0.000675761	0.299493	0.249057	0.089696	3.28067	0.00103563	0.0406612	0.0107348	0.002922	0.0185476	-0.441136	2.69357	0.00709007	0.58787	-4.36022	1	0.00398556	0.0652738
ENSG00000248795.1	AC098859.1	4	+	138560704	138561941	NA	processed_pseudogene	0.5	3079	67	0.243837	-0.00437538	0.075631	0.0531961	0.121823	0.404415	0.161089	0.22143	0.116431	2.46252	0.0490311	0.0137963	0.29998	0.190019	0.0899881	3.30075	0.000964279	0.101269	0.0137719	0.00373458	0.0238091	-0.195134	2.68979	0.00717082	0.58787	-4.3561	1	0.00512058	0.104684
ENSG00000184898.6	RBM43	2	-	151247940	151261879	RNA binding motif protein 43 [Source:HGNC Symbol;Acc:HGNC:24790]	protein_coding	0.5	2346	63	0.196955	-0.0646736	0.263998	0.0936895	0.225055	0.455504	0.133246	0.189233	0.190294	2.15251	0.0358091	0.0313571	0.338353	0.224067	0.114483	3.76179	0.000168703	0.0263191	0.0155437	0.00415881	0.0269286	-0.702143	2.6765	0.00746117	0.593011	-4.39113	1	0.00580819	0.134536
ENSG00000031691.6	CENPQ	6	+	49463378	49493107	centromere protein Q [Source:HGNC Symbol;Acc:HGNC:21347]	protein_coding	0.5	2909	24	0.348254	0.174897	0.0795153	0.219609	0.144256	0.294382	2.16861e-05	0.435523	0.108022	5.13857	0.18968	2.76836e-07	0.46721	0.288858	0.218285	5.55053	2.84807e-08	5.22216e-06	0.0172162	0.00458235	0.02985	0.113315	2.67143	0.00757469	0.593011	-4.41329	1	0.00644543	0.168589
ENSG00000054179.11	ENTPD2	9	-	137048098	137054045	ectonucleoside triphosphate diphosphohydrolase 2 [Source:HGNC Symbol;Acc:HGNC:3364]	protein_coding	0.5	1870	21	0.394902	-0.0150454	0.149655	0.0644227	0.0692726	0.146751	0.0315638	0.193066	0.264714	2.22219	0.0372743	0.0262704	0.331508	0.172662	0.109897	3.58723	0.000334216	0.0651485	0.0075513	0.00199437	0.0131082	-0.157112	2.66397	0.00774453	0.593011	-4.43151	1	0.00283436	0.0324936
ENSG00000196196.2	HRCT1	9	+	35906192	35907141	histidine rich carboxyl terminus 1 [Source:HGNC Symbol;Acc:HGNC:33872]	protein_coding	0.5	2134	37	0.206447	-0.0382782	0.119898	-0.0337411	0.365563	0.408635	0.0222123	0.21324	0.222325	2.48844	0.0454711	0.0128304	0.294961	0.340019	0.0870022	3.64685	0.000265471	0.00153778	0.0165045	0.00435001	0.028659	0.16478	2.662	0.00778996	0.593011	-4.43164	1	0.00620085	0.153926
ENSG00000272626.1	AC021146.12	4	-	68901008	68906983	NA	lincRNA	0.5	4200	19	0.373039	0.0506438	0.0181427	0.0745898	0.130583	0.15542	0.00095346	0.346678	0.175465	4.05575	0.120186	4.99728e-05	0.372255	0.280912	0.138574	4.33143	1.48144e-05	0.00144542	-0.00636071	-0.0110592	-0.00166225	0.0817073	-2.65394	0.00797813	0.59668	-4.42908	1	0.00239615	0.0219006
ENSG00000250711.1	PRELID3BP7	5	+	42972624	42973092	PRELI domain containing 3B pseudogene 7 [Source:HGNC Symbol;Acc:HGNC:49069]	processed_pseudogene	0.5	2004	5	0.382327	-0.00948444	0.0408677	0.0274196	0.0585888	0.0762176	0.306379	0.180215	0.153402	1.99054	0.0324775	0.046532	0.228085	0.264834	0.0520227	2.53019	0.0114	0.153055	0.00448925	0.00114492	0.00783358	0.145415	2.63152	0.00852365	0.602351	-4.50239	1	0.00170489	0.0114093
ENSG00000204536.13	CCHCR1	6	-	31142439	31158238	coiled-coil alpha-helical rod protein 1 [Source:HGNC Symbol;Acc:HGNC:13930]	protein_coding	0.5	9015	24	0.313012	0.0539183	0.158792	0.0487343	0.16478	0.314695	0.00107628	0.357173	0.147505	4.1339	0.127572	3.56658e-05	0.294783	0.213733	0.0868969	3.21357	0.00131096	0.0843976	-0.0122485	-0.0213803	-0.00311671	0.178169	-2.62947	0.00857501	0.602351	-4.51671	1	0.00465855	0.0867408
ENSG00000183695.2	MRGPRX2	11	-	19054455	19060681	MAS related GPR family member X2 [Source:HGNC Symbol;Acc:HGNC:17983]	protein_coding	0.5	3448	41	0.409011	0.0352776	0.0708533	0.0437796	0.114183	0.158399	6.89167e-05	0.375322	0.236765	4.51379	0.140866	6.36803e-06	0.287434	0.293053	0.0826185	3.21994	0.00128216	0.0184131	-0.00514496	-0.00898152	-0.0013084	0.0215943	-2.62894	0.00858831	0.602351	-4.4632	1	0.00195609	0.0136883
ENSG00000105538.9	RASIP1	19	-	48720587	48740721	Ras interacting protein 1 [Source:HGNC Symbol;Acc:HGNC:24716]	protein_coding	0.5	3649	37	0.378933	0.331856	0.173995	0.277155	0.249912	0.413479	3.83126e-11	0.577562	0.150718	7.42122	0.333578	1.1605e-13	0.599455	0.218008	0.359346	7.62202	2.49736e-14	2.9677e-10	0.0184734	0.00468969	0.0322571	0.169827	2.62738	0.00862796	0.602351	-4.52426	1	0.00703213	0.198471
ENSG00000134809.8	TIMM10	11	-	57528463	57530803	translocase of inner mitochondrial membrane 10 [Source:HGNC Symbol;Acc:HGNC:11814]	protein_coding	0.5	2926	26	0.262301	0.246482	0.115587	0.260057	0.119033	0.350099	3.48469e-08	0.518409	0.132322	6.35899	0.268748	2.03081e-10	0.508381	0.144727	0.258452	5.84238	5.14597e-09	2.10797e-05	-0.018133	-0.0317008	-0.00456518	-0.791647	-2.62	0.00881659	0.602351	-4.54926	1	0.00692197	0.194523
ENSG00000242086.8	LINC00969	3	+	195658062	195739964	long intergenic non-protein coding RNA 969 [Source:HGNC Symbol;Acc:HGNC:48729]	lincRNA	0.5	3722	38	0.321363	0.234075	0.100956	0.257355	0.0827354	0.416351	1.50846e-06	0.472078	0.125824	5.66533	0.222858	1.46743e-08	0.530561	0.113455	0.281495	6.08425	1.17037e-09	8.99694e-06	-0.0159421	-0.027898	-0.00398628	0.834955	-2.61401	0.00897246	0.602351	-4.56221	1	0.00609951	0.150226
ENSG00000214135.8	AC132008.2	3	-	197578213	197627906	NA	transcribed_unprocessed_pseudogene	0.5	2244	44	0.223863	0.0886311	0.0174911	0.100709	0.186676	0.423786	0.000302442	0.396655	0.0964681	4.57847	0.157335	4.68387e-06	0.338367	0.297075	0.114493	3.90801	9.30579e-05	0.00297101	0.0149666	0.00371963	0.0262136	0.466411	2.60873	0.00911191	0.602351	-4.57413	1	0.00573782	0.132445
ENSG00000115998.7	C2orf42	2	-	70149880	70248615	chromosome 2 open reading frame 42 [Source:HGNC Symbol;Acc:HGNC:26056]	protein_coding	0.5	3004	57	0.259625	-0.0705143	0.263081	0.00229063	0.158411	0.328519	0.182042	0.194128	0.172976	2.19867	0.0376857	0.0279016	0.205013	0.241157	0.0420302	2.23597	0.0253539	0.378278	0.011073	0.0027433	0.0194027	0.0647508	2.60602	0.00918433	0.602351	-4.58051	1	0.00424929	0.07254
ENSG00000140623.13	SEPT12	16	-	4777669	4788521	septin 12 [Source:HGNC Symbol;Acc:HGNC:26348]	protein_coding	0.5	3409	13	0.385954	0.127003	0.0585421	0.125083	0.0944271	0.209771	6.88696e-05	0.416157	0.124169	4.87211	0.173187	1.10411e-06	0.420754	0.225714	0.177034	4.8196	1.43848e-06	0.000619841	-0.010513	-0.0184958	-0.0025301	0.320145	-2.58171	0.00985617	0.636619	-4.64762	1	0.00407232	0.0671917
ENSG00000119787.13	ATL2	2	-	38294880	38377285	atlastin GTPase 2 [Source:HGNC Symbol;Acc:HGNC:24047]	protein_coding	0.5	2905	39	0.285955	0.0271872	0.0699874	0.0855156	0.135383	0.247145	0.0640645	0.233838	0.188754	2.65006	0.0546802	0.00804776	0.329126	0.258841	0.108324	3.76569	0.000166091	0.0132559	-0.00952771	-0.0168179	-0.00223753	0.0841945	-2.56207	0.0104307	0.655074	-4.69452	1	0.00371886	0.0556393
ENSG00000242199.1	AC022336.1	3	-	124733418	124733754	NA	processed_pseudogene	0.5	2985	26	0.349516	0.0148882	0.0747656	0.0693822	0.160643	0.205812	0.164891	0.181397	0.171017	2.01783	0.0329047	0.0436093	0.257333	0.311846	0.0662205	2.9941	0.00275258	0.0259892	-0.00863319	-0.0152457	-0.00202065	0.159521	-2.55944	0.0105101	0.655074	-4.69456	1	0.00337306	0.0451591
ENSG00000204338.8	CYP21A1P	6	+	32005636	32008451	cytochrome P450 family 21 subfamily A member 1, pseudogene [Source:HGNC Symbol;Acc:HGNC:2599]	transcribed_unprocessed_pseudogene	0.5	19566	13	0.34418	0.0520434	0.022426	0.131275	0.103391	0.256419	0.10838	0.247719	0.0641172	2.7527	0.0613649	0.00591055	0.39753	0.225265	0.15803	4.5097	6.49188e-06	0.00154887	-0.00961875	-0.0170015	-0.00223598	0.307068	-2.55412	0.0106719	0.655074	-4.7132	1	0.0037661	0.0568751
ENSG00000116991.10	SIPA1L2	1	-	232397965	232561558	signal induced proliferation associated 1 like 2 [Source:HGNC Symbol;Acc:HGNC:23800]	protein_coding	0.5	3380	81	0.2017	0.0567588	0.117407	0.00474301	0.255408	0.536465	0.0404511	0.248054	0.180997	2.81343	0.0615306	0.00490166	0.265324	0.320107	0.0703966	2.97279	0.00295107	0.0226895	-0.0151919	-0.0268648	-0.00351891	0.556441	-2.55136	0.0107565	0.655074	-4.72042	1	0.00595516	0.142264
ENSG00000085719.12	CPNE3	8	+	86514427	86561498	copine 3 [Source:HGNC Symbol;Acc:HGNC:2316]	protein_coding	0.5	2718	6	0.379848	0.0269255	0.181963	0.0343736	0.155413	0.152883	0.00203474	0.313926	0.227774	3.66573	0.0985498	0.000246632	0.300914	0.284669	0.090549	3.47016	0.000520149	0.0125744	0.00469967	0.00106719	0.00833216	0.138752	2.53633	0.011229	0.674215	-4.72324	1	0.00185195	0.0128113
ENSG00000164941.13	INTS8	8	+	94813311	94881746	integrator complex subunit 8 [Source:HGNC Symbol;Acc:HGNC:26048]	protein_coding	0.5	3436	53	0.226949	0.171376	0.088548	0.185218	0.210378	0.481776	1.54984e-05	0.438268	0.133677	5.18093	0.192079	2.20781e-07	0.462342	0.166998	0.21376	5.27931	1.29672e-07	0.000193979	-0.0138713	-0.0247019	-0.0030407	-0.164237	-2.51077	0.0120748	0.697387	-4.82244	1	0.00552536	0.122346
ENSG00000213928.8	IRF9	14	+	24161053	24166565	interferon regulatory factor 9 [Source:HGNC Symbol;Acc:HGNC:6131]	protein_coding	0.5	2808	118	0.0762868	-0.0494395	0.246836	0.0812175	0.174665	0.836676	0.00515229	0.288204	0.220012	3.3136	0.0830614	0.000921021	0.439078	0.121526	0.19279	4.8511	1.22777e-06	0.00179706	-0.0254223	-0.0452887	-0.00555585	0.247322	-2.50863	0.012148	0.697387	-4.8281	1	0.0101356	0.411942
ENSG00000121769.7	FABP3	1	-	31365625	31376850	fatty acid binding protein 3 [Source:HGNC Symbol;Acc:HGNC:3557]	protein_coding	0.5	2660	66	0.174479	0.00657287	0.0713737	0.0392477	0.226175	0.472821	0.0794486	0.242402	0.137496	2.72742	0.0587586	0.00638321	0.323575	0.23498	0.104701	3.63351	0.000279594	0.024929	-0.0159521	-0.0284205	-0.00348363	0.562161	-2.50811	0.0121659	0.697387	-4.82876	1	0.00636105	0.162042
ENSG00000170893.3	TRH	3	+	129974305	129977938	thyrotropin releasing hormone [Source:HGNC Symbol;Acc:HGNC:12298]	protein_coding	0.5	1803	60	0.134321	0.175931	0.245261	0.211306	0.331887	0.583303	4.43368e-08	0.500297	0.204186	6.16994	0.250297	6.83159e-10	0.464301	0.283062	0.215576	5.80977	6.25588e-09	1.10476e-06	-0.0229663	-0.0409769	-0.00495565	-0.878213	-2.49979	0.012455	0.697387	-4.85055	1	0.00918878	0.338811
ENSG00000245017.2	LINC02453	12	-	98485544	98503855	long intergenic non-protein coding RNA 2453 [Source:HGNC Symbol;Acc:HGNC:53392]	lincRNA	0.5	2506	17	0.391829	0.211118	0.146864	0.258888	0.161339	0.323511	1.57707e-08	0.522968	0.153932	6.45922	0.273496	1.05241e-10	0.560331	0.186725	0.313971	6.77697	1.22723e-11	8.6157e-08	-0.0153862	-0.0274572	-0.00331525	-0.282609	-2.4988	0.0124898	0.697387	-4.86288	1	0.00615825	0.15524
ENSG00000138380.17	CARF	2	+	202912214	202987063	calcium responsive transcription factor [Source:HGNC Symbol;Acc:HGNC:14435]	protein_coding	0.5	2106	9	0.443592	-0.00812899	0.0609731	0.0114808	0.0743979	0.0690755	0.349449	0.182565	0.111848	2.01967	0.03333	0.0434177	0.214384	0.288194	0.0459607	2.39355	0.0166864	0.128627	-0.00344617	-0.00615397	-0.000738358	-0.290369	-2.49494	0.0126263	0.697387	-4.82675	1	0.00137971	0.00710517
ENSG00000241853.1	AC097484.1	4	+	88163579	88163967	NA	processed_pseudogene	0.5	3281	18	0.351552	0.00710695	0.036039	0.076239	0.111177	0.173632	0.0103848	0.231967	0.210107	2.69343	0.0538088	0.00707207	0.321413	0.224863	0.103307	3.51585	0.000438343	0.0473754	0.00794248	0.00167428	0.0142107	0.25422	2.48402	0.0130198	0.697387	-4.89024	1	0.00319735	0.0410627
ENSG00000267059.2	AC005943.1	19	-	1578339	1605445	NA	protein_coding	0.5	3406	90	0.155243	0.0490808	0.0750678	0.104216	0.160051	0.711605	0.0162427	0.196564	0.186906	2.23186	0.0386373	0.0256245	0.35743	0.180266	0.127756	3.91247	9.13561e-05	0.0261678	-0.0190539	-0.034127	-0.0039809	-0.0549974	-2.47814	0.0132361	0.697387	-4.90405	1	0.00768997	0.237171
ENSG00000172232.9	AZU1	19	+	825097	832018	azurocidin 1 [Source:HGNC Symbol;Acc:HGNC:913]	protein_coding	0.5	2610	12	0.462287	0.082621	0.0426374	0.0799869	0.137507	0.158437	0.000554318	0.380626	0.109867	4.39417	0.144876	1.11199e-05	0.370538	0.245829	0.137299	4.22445	2.39522e-05	0.00292602	0.00727715	0.00150862	0.0130457	0.292549	2.47308	0.0134248	0.697387	-4.91022	1	0.00294234	0.03428
ENSG00000158258.16	CLSTN2	3	+	139935185	140577397	calsyntenin 2 [Source:HGNC Symbol;Acc:HGNC:17448]	protein_coding	0.5	3353	26	0.319452	0.248088	0.0445929	0.215057	0.173909	0.35416	1.43098e-09	0.5496	0.128715	6.88975	0.30206	5.58902e-12	0.4967	0.243587	0.246711	5.99491	2.03593e-09	2.2028e-06	-0.014729	-0.0264053	-0.00305267	-0.539957	-2.47291	0.0134311	0.697387	-4.92012	1	0.00595689	0.143221
ENSG00000273456.1	AC064836.3	2	-	202374932	202375604	NA	lincRNA	0.5	2023	27	0.365811	0.0146047	0.0350515	0.0563054	0.0978175	0.123803	0.0777637	0.234546	0.159033	2.63533	0.0550118	0.00840556	0.20165	0.322261	0.0406627	2.26488	0.0235203	0.0696642	0.00497573	0.00102531	0.00892616	0.0403462	2.46919	0.0135713	0.697387	-4.89235	1	0.00201428	0.0152002
ENSG00000159399.9	HK2	2	+	74833981	74893359	hexokinase 2 [Source:HGNC Symbol;Acc:HGNC:4923]	protein_coding	0.5	2805	73	0.173938	0.0411949	0.0463326	-0.0126944	0.26021	0.521442	0.0535087	0.240517	0.17595	2.74893	0.0578485	0.00597901	0.235258	0.335358	0.0553465	2.98473	0.00283828	0.0111884	-0.0161414	-0.0289687	-0.00331412	-1.03922	-2.46688	0.0136592	0.697387	-4.92958	1	0.00654415	0.17098
ENSG00000176635.17	HORMAD2	22	+	30080174	30177075	HORMA domain containing 2 [Source:HGNC Symbol;Acc:HGNC:28383]	protein_coding	0.5	2527	36	0.244462	0.0867964	0.0644486	0.170601	0.133901	0.402051	0.011826	0.304617	0.12997	3.46487	0.0927915	0.000530485	0.386556	0.201499	0.149426	4.39219	1.12214e-05	0.00384418	0.0143567	0.00293484	0.0257785	-0.574777	2.46411	0.0137652	0.697387	-4.94082	1	0.00582703	0.136774
ENSG00000120162.9	MOB3B	9	-	27325209	27529781	MOB kinase activator 3B [Source:HGNC Symbol;Acc:HGNC:23825]	protein_coding	0.5	3486	83	0.199135	-0.0151409	0.0680646	0.0969379	0.19022	0.60247	0.0270874	0.298396	0.0485319	3.33406	0.0890401	0.000855874	0.335516	0.190517	0.112571	3.62568	0.000288198	0.0538306	0.0154532	0.00313134	0.027775	0.0239729	2.45858	0.0139788	0.697387	-4.95082	1	0.00628624	0.158033
ENSG00000174226.8	SNX31	8	-	100572882	100663415	sorting nexin 31 [Source:HGNC Symbol;Acc:HGNC:28605]	protein_coding	0.5	2380	10	0.382654	0.0101022	0.134594	-0.0257487	0.244805	0.156932	0.0103714	0.273994	0.219057	3.18949	0.0750728	0.00142525	0.308078	0.369125	0.0949118	3.69315	0.00022149	0.000762073	-0.0084627	-0.0152169	-0.00170849	-0.230601	-2.45627	0.0140688	0.697387	-4.9686	1	0.00344537	0.0486465
ENSG00000278311.4	GGNBP2	17	+	36544888	36589848	gametogenetin binding protein 2 [Source:HGNC Symbol;Acc:HGNC:19357]	protein_coding	0.5	2003	21	0.41798	0.0151564	0.0680629	0.0257467	0.135257	0.122385	0.129764	0.197937	0.181378	2.21359	0.0391792	0.0268568	0.245287	0.351294	0.0601656	2.72228	0.00648324	0.0107067	0.00677644	0.00135626	0.0121966	0.1979	2.45092	0.0142794	0.69969	-4.97281	1	0.00276457	0.0307648
ENSG00000213215.5	OR2F1	7	+	143954844	143997312	olfactory receptor family 2 subfamily F member 1 (gene/pseudogene) [Source:HGNC Symbol;Acc:HGNC:8246]	polymorphic_pseudogene	0.5	1868	18	0.346295	-0.260405	0.624918	-0.169434	0.52321	0.192823	0.026754	0.236316	0.217512	2.70534	0.0558453	0.00682353	0.314238	0.34751	0.0987454	3.65611	0.000256076	0.00208578	-0.00834962	-0.0150514	-0.00164784	0.147748	-2.44241	0.0146202	0.706588	-4.99702	1	0.00341861	0.0473691
ENSG00000167216.16	KATNAL2	18	+	46917492	47102243	katanin catalytic subunit A1 like 2 [Source:HGNC Symbol;Acc:HGNC:25387]	protein_coding	0.5	2706	9	0.366457	0.101671	0.0837796	0.131078	0.112157	0.213694	5.32442e-05	0.415654	0.140135	4.89015	0.172768	1.00759e-06	0.378926	0.214214	0.143585	4.2911	1.77787e-05	0.0050493	0.010895	0.00213094	0.0196591	-0.134823	2.43704	0.0148387	0.706588	-5.01204	1	0.00447095	0.0813419
ENSG00000070526.14	ST6GALNAC1	17	-	76624761	76643838	ST6 N-acetylgalactosaminide alpha-2,6-sialyltransferase 1 [Source:HGNC Symbol;Acc:HGNC:23614]	protein_coding	0.5	3203	14	0.454519	0.0934756	0.047397	0.0672831	0.11438	0.171489	0.00051447	0.371232	0.146705	4.32109	0.137813	1.55259e-05	0.388392	0.222178	0.150848	4.5849	4.54212e-06	0.00100235	0.00923775	0.00180095	0.0166745	0.313606	2.43513	0.0149174	0.706588	-5.00818	1	0.00379367	0.0575677
ENSG00000224557.7	HLA-DPB2	6	+	33112451	33129084	major histocompatibility complex, class II, DP beta 2 (pseudogene) [Source:HGNC Symbol;Acc:HGNC:4941]	transcribed_unprocessed_pseudogene	0.5	16231	57	0.259013	0.0772789	0.134454	0.0866446	0.145058	0.446217	0.000341703	0.361293	0.204215	4.25455	0.130532	2.09474e-05	0.355357	0.158723	0.126278	3.86903	0.000109267	0.0328045	-0.0155417	-0.0280914	-0.00299208	0.442232	-2.42778	0.0152227	0.713124	-5.03005	1	0.00640248	0.165307
ENSG00000183060.15	LYSMD4	15	-	99715697	99733561	LysM domain containing 4 [Source:HGNC Symbol;Acc:HGNC:26571]	protein_coding	0.5	3852	21	0.331687	0.0575393	0.0950476	0.156699	0.173688	0.286665	0.0150541	0.278159	0.186909	3.17119	0.0773723	0.00151814	0.418589	0.235764	0.175217	4.8013	1.5764e-06	0.000658037	-0.0100399	-0.0181713	-0.00190849	-0.36276	-2.4205	0.0155307	0.719643	-5.0493	1	0.00414811	0.0696198
ENSG00000198142.4	SOWAHC	2	+	109614334	109618990	sosondowah ankyrin repeat domain family member C [Source:HGNC Symbol;Acc:HGNC:26149]	protein_coding	0.5	1438	21	0.391076	0.0301032	0.0539631	0.0268372	0.111851	0.140487	0.0456193	0.236211	0.196126	2.72698	0.0557955	0.00639161	0.233891	0.222116	0.0547048	2.51387	0.0119415	0.260311	0.00762798	0.00143446	0.0138215	-0.295551	2.41442	0.0157918	0.723878	-5.0651	1	0.00315924	0.0404754
ENSG00000140479.16	PCSK6	15	-	101297142	101525202	proprotein convertase subtilisin/kexin type 6 [Source:HGNC Symbol;Acc:HGNC:8569]	protein_coding	0.5	3008	35	0.337376	0.0291051	0.0617984	0.0385757	0.213554	0.277885	0.00313857	0.259443	0.193995	2.9629	0.0673109	0.0030476	0.325981	0.258262	0.106263	3.73173	0.000190168	0.0138078	0.00976222	0.00177349	0.0177509	0.0413883	2.39559	0.0166261	0.739188	-5.1068	1	0.0040753	0.0668779
ENSG00000137288.9	UQCC2	6	-	33694293	33711727	ubiquinol-cytochrome c reductase complex assembly factor 2 [Source:HGNC Symbol;Acc:HGNC:21237]	protein_coding	0.5	6078	17	0.344844	0.133563	0.0722022	0.134208	0.146009	0.280314	4.02931e-05	0.415393	0.151113	4.91348	0.172551	8.94724e-07	0.387606	0.239835	0.150238	4.44828	8.65587e-06	0.00225086	0.0111948	0.00201775	0.0203719	-0.240134	2.39141	0.0168163	0.739188	-5.11873	1	0.00468167	0.0886089
ENSG00000100207.18	TCF20	22	-	42160013	42343616	transcription factor 20 [Source:HGNC Symbol;Acc:HGNC:11631]	protein_coding	0.5	3310	16	0.345138	0.00285172	0.0738654	0.0183436	0.0943578	0.160205	0.0182568	0.300613	0.0941733	3.39524	0.0903684	0.000685689	0.2593	0.24032	0.0672365	2.84189	0.00448472	0.142943	0.00655317	0.00117889	0.0119274	-0.381698	2.39041	0.0168622	0.739188	-5.11563	1	0.00274113	0.0300421
ENSG00000259925.1	AC130456.2	16	-	19343647	19401693	NA	lincRNA	0.5	2234	23	0.314248	0.466985	0.163179	0.511511	0.135537	0.527331	4.70297e-18	0.701654	0.117244	9.73203	0.492318	2.20153e-22	0.736244	0.104338	0.542056	9.79904	1.13663e-22	6.22942e-16	0.0218624	0.00391769	0.039807	0.7228	2.38838	0.0169557	0.739188	-5.13634	1	0.00915513	0.346003
ENSG00000182175.13	RGMA	15	-	93035273	93089204	repulsive guidance molecule family member a [Source:HGNC Symbol;Acc:HGNC:30308]	protein_coding	0.5	4304	21	0.398639	0.0528701	0.0587207	0.0631941	0.089691	0.215536	0.0788923	0.253646	0.099871	2.83394	0.0643364	0.00459778	0.243051	0.312252	0.0590737	2.64968	0.00805678	0.0328705	-0.00760395	-0.0138551	-0.0013528	0.115742	-2.38463	0.0171293	0.739188	-5.13422	1	0.00318865	0.0410478
ENSG00000241661.1	PPP1R2P6	7	+	140292752	140293339	protein phosphatase 1 regulatory inhibitor subunit 2 pseudogene 6 [Source:HGNC Symbol;Acc:HGNC:16321]	processed_pseudogene	0.5	2259	17	0.360238	0.0475932	0.0726905	0.0601951	0.0852235	0.22366	0.0478173	0.264999	0.127696	2.98088	0.0702242	0.0028742	0.303817	0.238156	0.0923047	3.34061	0.000835936	0.0460681	-0.00875254	-0.0159567	-0.00154844	-0.452782	-2.38175	0.0172638	0.739188	-5.1409	1	0.00367494	0.0545038
ENSG00000146540.14	C7orf50	7	-	996986	1138260	chromosome 7 open reading frame 50 [Source:HGNC Symbol;Acc:HGNC:22421]	protein_coding	0.5	3212	8	0.36002	-0.00460369	0.0770587	0.0347709	0.0967833	0.138533	0.0127542	0.193289	0.260371	2.2816	0.0373605	0.0225128	0.251623	0.185073	0.0633141	2.73392	0.00625852	0.308425	-0.00705882	-0.0128728	-0.00124485	0.00395105	-2.38013	0.0173396	0.739188	-5.14406	1	0.00296554	0.0354431
ENSG00000243236.6	GSTA9P	6	-	52939726	52957521	glutathione S-transferase alpha 9, pseudogene [Source:HGNC Symbol;Acc:HGNC:49902]	transcribed_unprocessed_pseudogene	0.5	3156	11	0.327891	0.205969	0.142632	0.236359	0.203845	0.325908	1.90301e-08	0.497484	0.208785	6.24275	0.24749	4.29939e-10	0.567644	0.198817	0.32222	6.83305	8.31284e-12	7.2726e-08	-0.0194068	-0.0354913	-0.00332238	-0.417453	-2.36532	0.0180482	0.755016	-5.19409	1	0.00820602	0.279696
ENSG00000196867.7	ZFP28	19	+	56538948	56556810	ZFP28 zinc finger protein [Source:HGNC Symbol;Acc:HGNC:17801]	protein_coding	0.5	3876	47	0.305199	0.148896	0.0704405	0.126732	0.285095	0.403119	6.80651e-06	0.462722	0.0784301	5.45605	0.214112	4.8685e-08	0.413846	0.291555	0.171269	4.98881	6.07516e-07	6.43362e-05	-0.0138412	-0.0253145	-0.00236788	0.578587	-2.36497	0.0180651	0.755016	-5.17572	1	0.00585329	0.136906
ENSG00000078579.8	FGF20	8	-	16992169	17002181	fibroblast growth factor 20 [Source:HGNC Symbol;Acc:HGNC:3677]	protein_coding	0.5	3557	14	0.428583	0.112582	0.0959063	0.0617034	0.149656	0.230314	8.43586e-05	0.410806	0.123997	4.81249	0.168762	1.49063e-06	0.386492	0.190123	0.149376	4.28614	1.81802e-05	0.00674879	0.00891271	0.00151298	0.0163124	0.392474	2.36122	0.018249	0.755297	-5.1932	1	0.00377476	0.0579363
ENSG00000181754.6	AMIGO1	1	-	109504175	109509738	adhesion molecule with Ig like domain 1 [Source:HGNC Symbol;Acc:HGNC:20824]	protein_coding	0.5	2269	25	0.252515	0.410189	0.188229	0.393426	0.250712	0.569781	5.35751e-16	0.665157	0.149088	9.04356	0.442434	1.51655e-19	0.652336	0.210431	0.425543	8.56615	1.06999e-17	7.91378e-13	0.0220089	0.00369092	0.0403269	0.204756	2.35539	0.0185376	0.759503	-5.19791	1	0.00934559	0.348735
ENSG00000082213.17	C5orf22	5	+	31532266	31555058	chromosome 5 open reading frame 22 [Source:HGNC Symbol;Acc:HGNC:25639]	protein_coding	0.5	3130	32	0.320064	0.0773212	0.132495	0.0815611	0.152586	0.333978	0.000241499	0.356997	0.224141	4.24621	0.127447	2.17412e-05	0.318862	0.255382	0.101673	3.57216	0.000354052	0.0239387	-0.0103768	-0.0190435	-0.00171016	-0.459136	-2.34722	0.0189485	0.759503	-5.21869	1	0.00442122	0.0783047
ENSG00000124920.13	MYRF	11	+	61752642	61788518	myelin regulatory factor [Source:HGNC Symbol;Acc:HGNC:1181]	protein_coding	0.5	2319	87	0.086396	0.307623	0.105708	0.319	0.306761	0.787859	1.03243e-10	0.590704	0.085639	7.42271	0.348931	1.14745e-13	0.585529	0.256123	0.342844	7.37856	1.60009e-13	8.9808e-10	0.0242503	0.00398165	0.044519	-1.08702	2.34549	0.0190366	0.759503	-5.22405	1	0.0103409	0.429495
ENSG00000151025.9	GPR158	10	+	25175062	25602226	G protein-coupled receptor 158 [Source:HGNC Symbol;Acc:HGNC:23689]	protein_coding	0.5	4558	39	0.304238	0.0281029	0.0493621	0.0603738	0.246692	0.305591	0.189136	0.217031	0.103271	2.40879	0.0471026	0.0160053	0.385337	0.286229	0.148485	4.63991	3.48554e-06	0.00033501	0.0100243	0.00162396	0.0184246	0.219608	2.33937	0.0193511	0.759503	-5.2397	1	0.00428534	0.073959
ENSG00000138835.22	RGS3	9	+	113444731	113597743	regulator of G protein signaling 3 [Source:HGNC Symbol;Acc:HGNC:9999]	protein_coding	0.5	2974	1	0.517559	-0.0387957	0.0661498	0.00602488	0.0830829	0.0614279	0.178533	0.186667	0.182215	2.13774	0.0348444	0.0325378	0.259797	0.287896	0.0674947	2.88277	0.00394194	0.0498618	-0.00419987	-0.00772293	-0.000676819	0.091618	-2.337	0.0194742	0.759503	-5.25211	1	0.0017962	0.0131748
ENSG00000204920.10	ZNF155	19	+	43967862	43998325	zinc finger protein 155 [Source:HGNC Symbol;Acc:HGNC:12940]	protein_coding	0.5	3262	45	0.291975	0.147505	0.0926411	0.129435	0.253325	0.369545	1.74317e-05	0.425929	0.156833	5.07686	0.181416	3.83726e-07	0.39104	0.321122	0.152912	4.68011	2.86715e-06	0.000110544	0.0113853	0.00182444	0.0209462	0.258557	2.33447	0.0196059	0.759503	-5.24618	1	0.0048775	0.0948619
ENSG00000248459.1	AC083906.1	3	+	129998531	129998936	NA	processed_pseudogene	0.5	1786	40	0.183708	0.128434	0.108755	0.0814079	0.182205	0.404743	0.000100469	0.406692	0.124121	4.76607	0.165398	1.87857e-06	0.38815	0.222274	0.150661	4.32639	1.51576e-05	0.00313591	-0.0152948	-0.0281523	-0.00243741	-1.39041	-2.33202	0.0197348	0.759503	-5.25935	1	0.00655953	0.174166
ENSG00000196814.14	MVB12B	9	+	126326849	126507041	multivesicular body subunit 12B [Source:HGNC Symbol;Acc:HGNC:23368]	protein_coding	0.5	2609	8	0.374081	-0.0507336	0.0860405	0.0340394	0.0889423	0.121499	0.00929572	0.211654	0.280893	2.56324	0.0447975	0.01037	0.301355	0.243397	0.0908149	3.43918	0.000583483	0.035561	-0.00614141	-0.0113122	-0.000970657	0.158531	-2.32839	0.0199266	0.759503	-5.26207	1	0.00263726	0.0278303
ENSG00000204345.1	CD300LD	17	-	74579365	74592283	CD300 molecule like family member d [Source:HGNC Symbol;Acc:HGNC:16848]	protein_coding	0.5	2983	9	0.404134	0.00878121	0.0926701	0.05206	0.126167	0.145571	0.176032	0.189983	0.184634	2.15282	0.0360936	0.0313328	0.329629	0.337264	0.108655	3.9267	8.6118e-05	0.00196536	0.00435914	0.000679791	0.00803849	0.022235	2.32258	0.020237	0.759503	-5.2387	1	0.00187587	0.0130727
ENSG00000204540.10	PSORS1C1	6	+	31114750	31140092	psoriasis susceptibility 1 candidate 1 [Source:HGNC Symbol;Acc:HGNC:17202]	protein_coding	0.5	9081	28	0.324961	0.171602	0.162002	0.220014	0.234162	0.333173	5.35612e-07	0.455633	0.204809	5.62427	0.207602	1.86291e-08	0.533837	0.277922	0.284981	6.61699	3.66594e-11	3.46407e-08	-0.0140529	-0.0259211	-0.00218469	0.0496832	-2.32125	0.0203088	0.759503	-5.2844	1	0.00605478	0.148407
ENSG00000120942.13	UBIAD1	1	+	11273206	11296049	UbiA prenyltransferase domain containing 1 [Source:HGNC Symbol;Acc:HGNC:30791]	protein_coding	0.5	2692	81	0.170233	0.00301632	0.0173484	0.0129934	0.303691	0.53132	0.279355	0.199205	0.0976569	2.19951	0.0396824	0.0278415	0.303403	0.241063	0.0920533	3.3779	0.000730406	0.0546663	-0.0163264	-0.0301249	-0.00252786	0.729782	-2.31953	0.0204022	0.759503	-5.28488	1	0.00703967	0.199197
ENSG00000169504.14	CLIC4	1	+	24745357	24844324	chloride intracellular channel 4 [Source:HGNC Symbol;Acc:HGNC:13518]	protein_coding	0.5	2513	36	0.222965	0.0435326	0.117772	0.14794	0.143744	0.380331	0.00285223	0.30493	0.231404	3.57002	0.0929822	0.000356955	0.457503	0.20273	0.209309	5.30906	1.1019e-07	0.000110818	-0.0156091	-0.0288105	-0.00240776	0.297519	-2.31793	0.0204886	0.759503	-5.28928	1	0.00673501	0.182591
ENSG00000273230.1	AC102953.2	7	-	1464497	1467522	NA	lincRNA	0.5	3249	21	0.353013	-0.0815713	0.184599	-0.0162089	0.183798	0.142655	0.202378	0.179594	0.18795	2.01864	0.032254	0.0435251	0.184378	0.280089	0.0339951	1.9987	0.0456404	0.225321	-0.00698451	-0.012932	-0.00103699	-0.0666979	-2.30219	0.0213607	0.76979	-5.32988	1	0.0030337	0.0373698
ENSG00000204604.9	ZNF468	19	-	52838008	52857649	zinc finger protein 468 [Source:HGNC Symbol;Acc:HGNC:33105]	protein_coding	0.5	4107	10	0.433569	-0.019162	0.0803764	0.0668152	0.111497	0.16485	0.113772	0.181905	0.216984	2.09229	0.0330893	0.0364127	0.300303	0.317679	0.0901817	3.62692	0.000286825	0.00416114	-0.00584341	-0.0108222	-0.000864622	-0.310022	-2.30083	0.0214377	0.76979	-5.32508	1	0.00253928	0.0257666
ENSG00000151353.14	TMEM18	2	-	667335	677439	transmembrane protein 18 [Source:HGNC Symbol;Acc:HGNC:25257]	protein_coding	0.5	4045	41	0.231401	0.19521	0.16654	0.167308	0.23993	0.464486	4.09835e-08	0.499062	0.183291	6.1919	0.249063	5.94427e-10	0.506579	0.254296	0.256622	6.16223	7.17267e-10	5.94214e-07	0.0123036	0.00180623	0.0228009	0.169974	2.2977	0.0216154	0.76979	-5.31732	1	0.00535532	0.111206
ENSG00000108688.11	CCL7	17	+	34270221	34272242	C-C motif chemokine ligand 7 [Source:HGNC Symbol;Acc:HGNC:10634]	protein_coding	0.5	3519	22	0.325171	-0.0222243	0.0723646	0.0571835	0.101805	0.228907	0.025013	0.2458	0.227958	2.84846	0.0604177	0.00439318	0.285649	0.18364	0.0815953	3.11544	0.00183673	0.157177	-0.00730873	-0.013547	-0.00107047	0.256303	-2.29678	0.0216678	0.76979	-5.33654	1	0.00318207	0.0406403
ENSG00000116985.11	BMP8B	1	-	39757182	39788861	bone morphogenetic protein 8b [Source:HGNC Symbol;Acc:HGNC:1075]	protein_coding	0.5	2358	38	0.294343	-0.0252028	0.252349	0.114378	0.140042	0.30919	0.061062	0.232306	0.180836	2.63344	0.0539659	0.0084524	0.339672	0.253351	0.115377	3.91763	8.94253e-05	0.00842835	0.010069	0.00147467	0.0186633	0.108809	2.29676	0.021669	0.76979	-5.33214	1	0.00438431	0.0764626
ENSG00000014138.8	POLA2	11	+	65261762	65305589	DNA polymerase alpha 2, accessory subunit [Source:HGNC Symbol;Acc:HGNC:30073]	protein_coding	0.5	1844	20	0.291485	0.0302964	0.0441742	0.0315	0.197322	0.187272	0.0499607	0.198079	0.136669	2.20409	0.0392355	0.0275181	0.270989	0.366184	0.0734348	3.12483	0.0017791	0.00379334	0.00826935	0.00117217	0.0153665	-0.446979	2.28416	0.0223989	0.77249	-5.36444	1	0.00362037	0.0525071
ENSG00000226564.1	FTH1P20	2	-	180872867	180873414	ferritin heavy chain 1 pseudogene 20 [Source:HGNC Symbol;Acc:HGNC:37639]	processed_pseudogene	0.5	2735	31	0.31162	0.0403403	0.0332604	-0.011685	0.1357	0.208122	0.0534783	0.276768	0.0518707	3.07583	0.0766004	0.00209921	0.283196	0.205584	0.0802	3.10727	0.00188824	0.124886	0.0083347	0.00116742	0.015502	0.575048	2.2797	0.0226629	0.77249	-5.37794	1	0.00365614	0.0539099
ENSG00000090432.6	MUL1	1	-	20499448	20508161	mitochondrial E3 ubiquitin protein ligase 1 [Source:HGNC Symbol;Acc:HGNC:25762]	protein_coding	0.5	2918	22	0.363098	0.105292	0.18608	0.198027	0.134392	0.293744	4.09368e-05	0.387086	0.225514	4.66537	0.149836	3.08061e-06	0.488423	0.200022	0.238557	5.61988	1.91091e-08	3.70689e-05	-0.00871447	-0.0162086	-0.00122036	0.225427	-2.27962	0.0226675	0.77249	-5.35805	1	0.0038229	0.056604
ENSG00000040487.12	PQLC2	1	+	19312326	19329300	PQ loop repeat containing 2 [Source:HGNC Symbol;Acc:HGNC:26001]	protein_coding	0.5	3518	27	0.418643	0.15455	0.02872	0.15639	0.133581	0.215666	1.69584e-06	0.470161	0.113863	5.64415	0.221051	1.66e-08	0.474416	0.231486	0.225071	5.56381	2.63946e-08	2.61839e-05	-0.0116183	-0.0216114	-0.00162514	0.197101	-2.27919	0.0226928	0.77249	-5.38452	1	0.00509808	0.105973
ENSG00000235964.1	FXYD6P2	10	-	38091764	38092051	FXYD domain containing ion transport regulator 6 pseudogene 2 [Source:HGNC Symbol;Acc:HGNC:4032]	processed_pseudogene	0.5	1719	12	0.351023	0.0248941	0.0467115	-0.0677294	0.193422	0.0815726	0.0101559	0.307331	0.142126	3.49194	0.0944521	0.000479521	0.217401	0.334534	0.047263	2.59034	0.00958819	0.0329447	-0.00314586	-0.00585263	-0.000439096	0.0829534	-2.2784	0.0227399	0.77249	-5.31782	1	0.00137908	0.00675463
ENSG00000137673.8	MMP7	11	-	102520508	102530753	matrix metallopeptidase 7 [Source:HGNC Symbol;Acc:HGNC:7174]	protein_coding	0.5	3582	34	0.258596	0.182868	0.0593873	0.190346	0.137753	0.406453	1.15322e-05	0.453795	0.0907813	5.3342	0.20593	9.5966e-08	0.456959	0.253561	0.208811	5.41368	6.17415e-08	3.53819e-05	0.0145806	0.00202662	0.0271345	-0.669713	2.27686	0.0228322	0.77249	-5.38548	1	0.00640468	0.165791
ENSG00000226396.1	AL031727.1	1	+	19608114	19608568	NA	processed_pseudogene	0.5	3428	8	0.444672	-0.0085567	0.0819291	0.0572569	0.0709644	0.126993	0.148709	0.221308	0.129721	2.46961	0.0489772	0.0135261	0.347324	0.252568	0.120634	4.0553	5.00691e-05	0.00561345	0.00543212	0.000724365	0.0101399	-0.0775323	2.26202	0.0237339	0.781338	-5.42168	1	0.00240096	0.0234211
ENSG00000141698.16	NT5C3B	17	-	41825181	41836263	5'-nucleotidase, cytosolic IIIB [Source:HGNC Symbol;Acc:HGNC:28300]	protein_coding	0.5	2532	61	0.20346	0.382269	0.0853609	0.375355	0.235674	0.550512	2.30629e-14	0.657685	0.0868599	8.65905	0.432549	4.75693e-18	0.640425	0.176137	0.410144	8.25251	1.55103e-16	9.15292e-12	-0.0224472	-0.0419181	-0.0029763	-1.32593	-2.26005	0.0238563	0.781338	-5.42632	1	0.00993382	0.401085
ENSG00000272057.1	AC016575.1	5	+	14872332	14872713	NA	lincRNA	0.5	2318	5	0.396992	0.00851654	0.0265157	0.0142873	0.129551	0.0733666	0.0501793	0.255401	0.14714	2.89175	0.0652295	0.00383107	0.304623	0.418797	0.0927951	4.07751	4.55197e-05	1.55215e-05	-0.00436747	-0.0081596	-0.000575333	0.098271	-2.25781	0.0239956	0.781338	-5.41369	1	0.00193352	0.0146636
ENSG00000072840.12	EVC	4	+	5711197	5814305	EvC ciliary complex subunit 1 [Source:HGNC Symbol;Acc:HGNC:3497]	protein_coding	0.5	4201	17	0.401337	-0.0200422	0.174551	0.0767653	0.0722661	0.204224	0.00334088	0.335097	0.141945	3.83509	0.11229	0.000125519	0.322736	0.230626	0.104158	3.64479	0.000267606	0.0290578	-0.0049528	-0.00925787	-0.000647728	-0.142536	-2.25534	0.0241503	0.781338	-5.39979	1	0.00219533	0.0181763
ENSG00000255557.1	AP001266.2	11	+	65745729	65771585	NA	lincRNA	0.5	1712	42	0.222279	0.0217929	0.0663089	0.0114462	0.240884	0.258958	0.147412	0.200265	0.173148	2.26069	0.0401062	0.0237788	0.208929	0.293621	0.0436513	2.31587	0.0205655	0.107349	0.0098504	0.00127775	0.0184231	0.610355	2.25258	0.024324	0.781338	-5.43837	1	0.00437326	0.0769919
ENSG00000180739.13	S1PR5	19	-	10512742	10517931	sphingosine-1-phosphate receptor 5 [Source:HGNC Symbol;Acc:HGNC:14299]	protein_coding	0.5	2415	6	0.388226	0.189951	0.0670873	0.176418	0.157095	0.244991	4.60456e-06	0.465507	0.0961225	5.5117	0.216697	3.55379e-08	0.469558	0.260918	0.220485	5.68996	1.27072e-08	6.2468e-06	-0.0121784	-0.0227948	-0.00156196	-0.280994	-2.24881	0.024563	0.781338	-5.45761	1	0.00541608	0.120677
ENSG00000116260.16	QSOX1	1	+	180154834	180204030	quiescin sulfhydryl oxidase 1 [Source:HGNC Symbol;Acc:HGNC:9756]	protein_coding	0.5	3181	34	0.253841	0.0462589	0.0744759	0.0956635	0.148277	0.340444	0.0927861	0.240108	0.137947	2.6774	0.0576517	0.00741969	0.332759	0.20341	0.110728	3.65926	0.000252949	0.0361998	-0.0112915	-0.0211415	-0.00144141	-0.244696	-2.24726	0.024662	0.781338	-5.44798	1	0.00502505	0.101172
ENSG00000169919.16	GUSB	7	-	65960684	65982314	glucuronidase beta [Source:HGNC Symbol;Acc:HGNC:4696]	protein_coding	0.5	2391	13	0.301246	0.0452775	0.0579456	0.0210786	0.0974439	0.106122	0.0552063	0.2442	0.163048	2.78592	0.0596334	0.00533757	0.258166	0.272325	0.0666496	2.93873	0.00329564	0.0689906	-0.00694377	-0.0130176	-0.000869891	-0.201139	-2.24115	0.0250553	0.781338	-5.46725	1	0.00309818	0.0388941
ENSG00000272218.1	AC108865.2	4	+	186892552	186892983	NA	lincRNA	0.5	3816	16	0.444328	0.0616042	0.0372725	-0.0621156	0.315648	0.142128	0.00305823	0.343657	0.121766	3.91693	0.1181	8.96842e-05	0.333624	0.274333	0.111305	4.09036	4.3071e-05	0.00201828	0.00628511	0.000782749	0.0117875	-0.155503	2.23926	0.0251776	0.781338	-5.46906	1	0.00280651	0.0317611
ENSG00000232300.1	FAM215B	17	-	46558830	46562795	family with sequence similarity 215 member B (non-protein coding) [Source:HGNC Symbol;Acc:HGNC:43639]	lincRNA	0.5	3937	28	0.248407	0.109889	0.137819	0.145351	0.31725	0.352102	1.28935e-05	0.404131	0.225147	4.9082	0.163322	9.1916e-07	0.386982	0.359996	0.149755	4.53848	5.66624e-06	4.28081e-05	0.0131482	0.00163487	0.0246615	-0.0466771	2.23876	0.0252106	0.781338	-5.46484	1	0.0058737	0.137627
ENSG00000175497.16	DPP10	2	+	114442299	115845752	dipeptidyl peptidase like 10 [Source:HGNC Symbol;Acc:HGNC:20823]	protein_coding	0.5	4421	19	0.433651	0.208605	0.0655567	0.181436	0.126782	0.284592	1.78653e-07	0.505967	0.0981192	6.12047	0.256003	9.33024e-10	0.55386	0.158256	0.306761	6.58903	4.42696e-11	3.62592e-07	-0.0126614	-0.0237536	-0.00156928	0.584651	-2.23773	0.0252774	0.781338	-5.47738	1	0.00565883	0.130409
ENSG00000238245.2	MYO5BP2	9	+	62857208	62858484	myosin VB pseudogene 2 [Source:HGNC Symbol;Acc:HGNC:38496]	processed_pseudogene	0.5	156	7	0.0194797	0.0198472	0.0609441	0.0369564	0.185158	0.0533671	0.244816	0.195193	0.139407	2.16956	0.0381004	0.0300402	0.221681	0.285827	0.0491424	2.42644	0.015248	0.102845	-0.00143784	-0.00269851	-0.000177175	0.803009	-2.2359	0.0253974	0.781338	-5.39046	1	0.000638851	0.00138353
ENSG00000259570.1	AC243562.1	15	+	84394512	84395514	NA	unprocessed_pseudogene	0.5	2608	37	0.276349	-0.0164977	0.116451	0.00394582	0.186639	0.301521	0.225223	0.176911	0.153214	1.98015	0.0312974	0.0476863	0.219532	0.293288	0.0481942	2.54762	0.0108461	0.10621	-0.00992769	-0.0186367	-0.00121863	0.0903244	-2.2347	0.0254764	0.781338	-5.47677	1	0.00444286	0.0791983
ENSG00000197362.14	ZNF786	7	-	149069643	149090782	zinc finger protein 786 [Source:HGNC Symbol;Acc:HGNC:21806]	protein_coding	0.5	2998	40	0.321295	0.221062	0.0847037	0.243455	0.14777	0.360264	8.90988e-10	0.558072	0.122391	6.99309	0.311444	2.68903e-12	0.530822	0.156028	0.281772	6.10016	1.05964e-09	6.48132e-06	-0.0148436	-0.0279289	-0.00175821	0.430706	-2.22379	0.026202	0.797672	-5.50998	1	0.00667582	0.182065
ENSG00000226421.1	SLC25A5P5	7	+	32471513	32472409	solute carrier family 25 member 5 pseudogene 5 [Source:HGNC Symbol;Acc:HGNC:511]	processed_pseudogene	0.5	3832	62	0.315973	0.0250091	0.0538343	0.0460562	0.0962913	0.236477	0.133827	0.205208	0.171154	2.31581	0.0421102	0.0205688	0.297252	0.163125	0.0883588	3.18883	0.00142852	0.167663	-0.00779236	-0.0146827	-0.00090204	-0.327418	-2.21703	0.026661	0.797672	-5.51509	1	0.00351481	0.0494735
ENSG00000262974.1	AC136618.2	16	+	18533418	18533817	NA	processed_pseudogene	0.5	2148	34	0.285476	-0.0137559	0.156593	0.0354186	0.122989	0.226571	0.027474	0.272926	0.16232	3.09157	0.0744887	0.00199103	0.236666	0.226778	0.0560108	2.57108	0.0101381	0.225351	-0.00808665	-0.0152395	-0.000933833	-0.0185411	-2.21632	0.0267092	0.797672	-5.51856	1	0.00364876	0.0535217
ENSG00000135114.12	OASL	12	-	121019111	121039242	2'-5'-oligoadenylate synthetase like [Source:HGNC Symbol;Acc:HGNC:8090]	protein_coding	0.5	2425	49	0.183155	0.0684319	0.117709	0.122109	0.185729	0.457842	0.00145919	0.354703	0.136678	4.08124	0.125814	4.47955e-05	0.356695	0.200685	0.127231	4.02039	5.81007e-05	0.0130916	0.0166431	0.00191724	0.0313689	0.260253	2.21562	0.0267575	0.797672	-5.51946	1	0.00751281	0.226609
ENSG00000128272.14	ATF4	22	+	39519695	39522685	activating transcription factor 4 [Source:HGNC Symbol;Acc:HGNC:786]	protein_coding	0.5	2383	40	0.286279	0.0876963	0.0883078	0.08321	0.11312	0.311011	0.00557539	0.323809	0.132355	3.70144	0.104852	0.00021438	0.307433	0.155303	0.0945152	3.2552	0.00113313	0.142737	0.0103677	0.00117925	0.0195561	-0.455889	2.21198	0.0270078	0.798033	-5.52652	1	0.00468746	0.0880427
ENSG00000162836.11	ACP6	1	-	147629652	147670496	acid phosphatase 6, lysophosphatidic [Source:HGNC Symbol;Acc:HGNC:29609]	protein_coding	0.5	1560	33	0.168795	0.3259	0.0963651	0.29879	0.174831	0.491127	2.338e-10	0.581439	0.0893081	7.28085	0.338071	3.31715e-13	0.56483	0.150801	0.319033	6.76427	1.3398e-11	1.38496e-07	0.0175294	0.00198004	0.0330788	0.696754	2.21002	0.027144	0.798033	-5.53529	1	0.00793301	0.254429
ENSG00000163053.10	SLC16A14	2	-	230034974	230068999	solute carrier family 16 member 14 [Source:HGNC Symbol;Acc:HGNC:26417]	protein_coding	0.5	3767	64	0.260198	0.42254	0.0300928	0.416241	0.201941	0.549546	1.09332e-14	0.669293	0.0520954	8.80556	0.447953	1.30205e-18	0.652392	0.168151	0.425616	8.40449	4.29735e-17	4.1195e-12	0.0209792	0.00234215	0.0396162	-0.176141	2.20675	0.0273717	0.799217	-5.54389	1	0.00950838	0.366547
ENSG00000154645.13	CHODL	21	+	17901263	18267373	chondrolectin [Source:HGNC Symbol;Acc:HGNC:17807]	protein_coding	0.5	4586	23	0.366756	0.0418473	0.195069	0.0714824	0.198405	0.257847	0.000528387	0.329929	0.25581	3.93221	0.108853	8.41694e-05	0.350167	0.254502	0.122617	3.94603	7.94571e-05	0.00725016	-0.00953781	-0.0180229	-0.00105272	0.282234	-2.2036	0.0275925	0.800182	-5.55431	1	0.00432859	0.0765008
ENSG00000137500.9	CCDC90B	11	-	83259097	83286407	coiled-coil domain containing 90B [Source:HGNC Symbol;Acc:HGNC:28108]	protein_coding	0.5	2883	58	0.169358	0.102962	0.0790505	0.0731228	0.234206	0.49475	0.00316933	0.342908	0.110883	3.91694	0.117586	8.96792e-05	0.350705	0.29291	0.122994	4.08295	4.44669e-05	0.00236484	0.0149638	0.00158661	0.0283411	0.117951	2.1929	0.0283555	0.801442	-5.56886	1	0.00682473	0.186777
ENSG00000075643.5	MOCOS	18	+	36187519	36272157	molybdenum cofactor sulfurase [Source:HGNC Symbol;Acc:HGNC:18234]	protein_coding	0.5	2502	23	0.233693	0.516244	0.132859	0.481874	0.123549	0.604641	7.68308e-21	0.742279	0.0945587	10.5757	0.550978	3.86175e-26	0.733254	0.102981	0.537662	9.80147	1.10959e-22	5.12429e-16	-0.0166199	-0.0314979	-0.00174198	-0.399933	-2.18992	0.0285712	0.801442	-5.56187	1	0.00759042	0.224836
ENSG00000166888.11	STAT6	12	-	57095408	57132139	signal transducer and activator of transcription 6 [Source:HGNC Symbol;Acc:HGNC:11368]	protein_coding	0.5	1710	22	0.274603	0.0902346	0.0509035	0.120364	0.156739	0.292093	0.00407802	0.344905	0.0739266	3.91308	0.11896	9.11271e-05	0.393191	0.207908	0.154599	4.44911	8.62255e-06	0.00325751	-0.0120454	-0.0228738	-0.00121696	0.357759	-2.1807	0.0292465	0.801442	-5.60066	1	0.00552425	0.123661
ENSG00000203523.3	TAS2R2P	7	+	12491095	12492004	taste 2 receptor member 2 pseudogene [Source:HGNC Symbol;Acc:HGNC:20615]	processed_pseudogene	0.5	4959	50	0.319883	-0.0136746	0.154735	0.155318	0.175637	0.331965	0.000245197	0.334942	0.262703	4.06006	0.112186	4.90602e-05	0.381124	0.281739	0.145256	4.66642	3.06491e-06	0.000276962	-0.00973841	-0.0184947	-0.000982082	0.434249	-2.18026	0.0292798	0.801442	-5.59699	1	0.00446698	0.080103
ENSG00000229178.1	AC233280.1	3	-	195655565	195657927	NA	lincRNA	0.5	3544	29	0.305705	0.291453	0.100436	0.304875	0.195112	0.468701	2.2562e-11	0.588239	0.133381	7.54599	0.346025	4.48859e-14	0.527598	0.268716	0.27836	6.64894	2.95217e-11	3.42819e-08	-0.0150308	-0.0285565	-0.00150503	0.948652	-2.17852	0.0294086	0.801442	-5.60796	1	0.0069005	0.193942
ENSG00000204913.5	LRRC3C	17	+	39941474	39944747	leucine rich repeat containing 3C [Source:HGNC Symbol;Acc:HGNC:40034]	protein_coding	0.5	1946	39	0.262357	0.0566959	0.0704072	0.102964	0.155016	0.326897	0.02949	0.275173	0.148246	3.1066	0.0757202	0.00189252	0.383541	0.208611	0.147104	4.35884	1.30754e-05	0.00401393	-0.0111321	-0.0211604	-0.0011038	0.631321	-2.17616	0.0295846	0.801442	-5.60361	1	0.00511601	0.10459
ENSG00000215452.5	ZNF663P	20	-	46414228	46459276	zinc finger protein 663, pseudogene [Source:HGNC Symbol;Acc:HGNC:25342]	transcribed_unitary_pseudogene	0.5	2877	28	0.292422	0.0675885	0.184293	0.0033095	0.262254	0.262246	0.000300816	0.309564	0.29049	3.65934	0.0958302	0.000252868	0.341236	0.252244	0.116442	3.8724	0.00010777	0.0117343	0.00997725	0.000980123	0.0189744	-0.0505506	2.17394	0.0297508	0.801442	-5.61459	1	0.00458985	0.0852343
ENSG00000176473.13	WDR25	14	+	100376418	100530303	WD repeat domain 25 [Source:HGNC Symbol;Acc:HGNC:21064]	protein_coding	0.5	2903	83	0.214939	0.00318509	0.00622494	0.0537769	0.214165	0.505788	0.0818836	0.239491	0.137954	2.70218	0.0573558	0.00688871	0.263393	0.324342	0.0693757	3.19169	0.00141445	0.0121114	0.0121629	0.00119021	0.0231356	1.07003	2.17303	0.0298197	0.801442	-5.6108	1	0.00559788	0.125318
ENSG00000241134.3	BET1P1	7	+	150749736	150750094	Bet1 golgi vesicular membrane trafficking protein pseudogene 1 [Source:HGNC Symbol;Acc:HGNC:51363]	processed_pseudogene	0.5	3300	28	0.337054	0.0500404	0.0583313	0.056918	0.133214	0.232118	0.0660347	0.231225	0.171952	2.61763	0.0534652	0.00885431	0.317135	0.228404	0.100574	3.50765	0.000452077	0.0476568	0.00903037	0.00087637	0.0171844	-0.421877	2.17108	0.0299666	0.801442	-5.62039	1	0.00415964	0.0699481
ENSG00000108479.11	GALK1	17	-	75751594	75765711	galactokinase 1 [Source:HGNC Symbol;Acc:HGNC:4118]	protein_coding	0.5	2569	10	0.471029	0.000812564	0.0601103	0.025767	0.0503432	0.0776779	0.131853	0.213204	0.161351	2.40547	0.045456	0.0161518	0.27081	0.236672	0.0733379	3.06659	0.00216515	0.0946016	-0.00257808	-0.0049069	-0.000249252	0.0780783	-2.1702	0.0300331	0.801442	-5.57101	1	0.001186	0.00512829
ENSG00000099937.10	SERPIND1	22	+	20773879	20787720	serpin family D member 1 [Source:HGNC Symbol;Acc:HGNC:4838]	protein_coding	0.5	2450	34	0.264753	0.18293	0.107407	0.218018	0.270729	0.388482	6.55529e-09	0.535426	0.144505	6.63581	0.286681	3.2272e-11	0.574228	0.213105	0.329738	7.12174	1.06574e-12	8.24548e-09	-0.0149184	-0.0283995	-0.0014374	0.651817	-2.16941	0.0300934	0.801442	-5.62672	1	0.0068777	0.19227
ENSG00000070371.15	CLTCL1	22	-	19179473	19291716	clathrin heavy chain like 1 [Source:HGNC Symbol;Acc:HGNC:2093]	protein_coding	0.5	2182	42	0.199273	0.117175	0.0964826	0.137902	0.180867	0.497454	1.53842e-05	0.399445	0.19194	4.88752	0.159556	1.02116e-06	0.438001	0.266457	0.191845	5.20259	1.96534e-07	3.74635e-05	-0.0123805	-0.0235774	-0.00118361	0.438105	-2.16762	0.0302297	0.801442	-5.60721	1	0.00571225	0.126528
ENSG00000111731.12	C2CD5	12	-	22448583	22544546	C2 calcium dependent domain containing 5 [Source:HGNC Symbol;Acc:HGNC:29062]	protein_coding	0.5	2327	77	0.130059	-0.0241771	0.166515	0.0420382	0.272932	0.613143	0.121025	0.217299	0.162796	2.4477	0.047219	0.0143771	0.353563	0.235933	0.125007	3.91646	8.98573e-05	0.0125205	-0.0164244	-0.0312854	-0.00156344	-0.948881	-2.16663	0.0303052	0.801442	-5.62376	1	0.00758177	0.229466
ENSG00000226314.7	ZNF192P1	6	+	28161781	28169594	zinc finger protein 192 pseudogene 1 [Source:HGNC Symbol;Acc:HGNC:18777]	transcribed_unprocessed_pseudogene	0.5	1951	109	0.285425	0.0571756	0.0510589	0.0045885	0.202586	0.233958	0.0105508	0.311292	0.121374	3.52815	0.0969029	0.000418482	0.252181	0.298854	0.0635955	2.86509	0.00416885	0.0495883	0.00914773	0.000858374	0.0174371	-0.0331339	2.16339	0.0305534	0.801442	-5.62779	1	0.0042287	0.0709557
ENSG00000136819.15	C9orf78	9	-	129827290	129835863	chromosome 9 open reading frame 78 [Source:HGNC Symbol;Acc:HGNC:24932]	protein_coding	0.5	2755	102	0.19889	0.159649	0.10873	0.280661	0.146549	0.621454	2.7167e-06	0.469169	0.104365	5.5906	0.22012	2.2629e-08	0.553054	0.164255	0.305869	6.61219	3.78671e-11	2.87708e-07	0.0168239	0.00155921	0.0320886	-0.550397	2.16063	0.0307661	0.801442	-5.64245	1	0.00778776	0.244914
ENSG00000284689.1	AC097493.5	4	+	9468974	9469983	NA	unprocessed_pseudogene	0.5	2236	90	0.0792081	0.106206	0.112467	0.0516128	0.419243	0.666688	0.0108403	0.285917	0.190761	3.28181	0.0817488	0.00103144	0.344329	0.400405	0.118562	4.21141	2.53784e-05	4.24489e-05	0.0194996	0.00180539	0.0371938	1.4293	2.16041	0.0307831	0.801442	-5.63373	1	0.00902733	0.323051
ENSG00000238055.1	Z98742.3	6	+	108318079	108318404	NA	processed_pseudogene	0.5	2107	24	0.374462	-0.106793	0.27587	0.0572539	0.0553127	0.135536	0.112527	0.217996	0.176883	2.45178	0.0475222	0.0142153	0.27229	0.199363	0.0741417	2.94099	0.00327165	0.176335	-0.00456139	-0.00870763	-0.000415152	0.394858	-2.15667	0.0310733	0.801442	-5.62981	1	0.00211428	0.0172987
ENSG00000144355.14	DLX1	2	+	172084740	172089677	distal-less homeobox 1 [Source:HGNC Symbol;Acc:HGNC:2914]	protein_coding	0.5	2917	33	0.311244	0.033778	0.0614762	0.0455062	0.163486	0.198687	0.0337926	0.203674	0.252329	2.33641	0.041483	0.01947	0.325152	0.254903	0.105724	3.68095	0.000232366	0.0178052	-0.00636471	-0.0121553	-0.000574111	0.399776	-2.15475	0.0312238	0.801442	-5.64631	1	0.0029536	0.0346098
ENSG00000164647.8	STEAP1	7	+	90154375	90164829	STEAP family member 1 [Source:HGNC Symbol;Acc:HGNC:11378]	protein_coding	0.5	3593	48	0.162656	0.687294	0.0322643	0.665611	0.0918241	0.738488	1.84436e-31	0.846069	0.0178858	13.4611	0.715832	2.64788e-41	0.84843	0.0384005	0.719833	12.8473	8.90591e-38	1.39481e-26	0.0179335	0.00160664	0.0342604	-0.819279	2.1533	0.0313377	0.801442	-5.5692	1	0.00832964	0.234179
ENSG00000177679.15	SRRM3	7	+	76201900	76287288	serine/arginine repetitive matrix 3 [Source:HGNC Symbol;Acc:HGNC:26729]	protein_coding	0.5	2111	15	0.320769	0.0460891	0.0516623	0.0538764	0.071588	0.188079	0.052101	0.252783	0.158205	2.85649	0.0638995	0.00428359	0.242681	0.127629	0.0588939	2.54815	0.0108296	0.514252	-0.00708021	-0.0135283	-0.000632091	0.0241134	-2.15256	0.0313959	0.801442	-5.65478	1	0.00328916	0.0432462
ENSG00000196859.7	KRT39	17	-	40958417	40966892	keratin 39 [Source:HGNC Symbol;Acc:HGNC:32971]	protein_coding	0.5	2668	52	0.229618	0.089701	0.0584826	0.074234	0.230098	0.328575	0.00184377	0.353951	0.114425	4.06095	0.125281	4.88731e-05	0.396242	0.238219	0.157008	4.50335	6.6891e-06	0.00169346	-0.0107534	-0.0206078	-0.000898958	0.230245	-2.13922	0.0324608	0.820648	-5.67429	1	0.00502727	0.0992024
ENSG00000179914.4	ITLN1	1	-	160876539	160885170	intelectin 1 [Source:HGNC Symbol;Acc:HGNC:18259]	protein_coding	0.5	2549	52	0.262383	0.139581	0.0439841	0.188234	0.15737	0.386324	7.79843e-05	0.41102	0.121154	4.82471	0.168938	1.40206e-06	0.451809	0.182118	0.204132	5.18516	2.15824e-07	0.000239184	-0.0139875	-0.0268113	-0.00116363	0.45581	-2.13827	0.0325378	0.820648	-5.69499	1	0.00654238	0.174443
ENSG00000106536.19	POU6F2	7	+	38977998	39493095	POU class 6 homeobox 2 [Source:HGNC Symbol;Acc:HGNC:21694]	protein_coding	0.5	3919	32	0.386071	-0.130518	0.355962	-0.128896	0.346447	0.210543	0.111345	0.236817	0.121013	2.63991	0.0560823	0.00829287	0.197818	0.303666	0.039132	2.21	0.0271051	0.129109	-0.00755763	-0.0144958	-0.000619448	-0.0517136	-2.13541	0.0327705	0.820648	-5.70136	1	0.00353925	0.0510794
ENSG00000168824.14	HGNC:18790	4	+	4348140	4419058	Neuron-specific protein family member 1 [Source:UniProtKB/Swiss-Prot;Acc:P42857]	protein_coding	0.5	3443	20	0.332626	0.108428	0.0644258	0.137666	0.13238	0.311511	0.000149469	0.396296	0.146285	4.63423	0.157051	3.58261e-06	0.439312	0.23892	0.192995	5.14656	2.65306e-07	0.000135386	0.00903802	0.00073376	0.0173423	-0.00312969	2.1336	0.0329183	0.820648	-5.69835	1	0.00423631	0.0721775
ENSG00000096092.5	TMEM14A	6	+	52671109	52686588	transmembrane protein 14A [Source:HGNC Symbol;Acc:HGNC:21076]	protein_coding	0.5	3256	29	0.330852	0.0250771	0.0118303	0.0109502	0.162559	0.174861	0.319698	0.200423	0.0418107	2.20279	0.0401693	0.0276095	0.207444	0.28011	0.043033	2.28096	0.0225509	0.176455	-0.00674983	-0.0129615	-0.000538173	-0.143468	-2.13023	0.0331957	0.822752	-5.70754	1	0.0031685	0.0405411
ENSG00000144834.13	TAGLN3	3	+	111998664	112013887	transgelin 3 [Source:HGNC Symbol;Acc:HGNC:29868]	protein_coding	0.5	2936	2	0.411194	0.005047	0.0967328	0.036549	0.0867901	0.0759859	0.00165794	0.323142	0.211485	3.77899	0.104421	0.000157464	0.309445	0.289609	0.095756	3.4818	0.000498062	0.0117294	0.00487533	0.000383016	0.00936764	-0.111313	2.12753	0.0334195	0.823141	-5.71755	1	0.00229099	0.0213776
ENSG00000170915.8	PAQR8	6	+	52361421	52407777	progestin and adipoQ receptor family member 8 [Source:HGNC Symbol;Acc:HGNC:15708]	protein_coding	0.5	3209	79	0.142954	-0.0848959	0.301304	0.0954276	0.188266	0.555719	0.0409733	0.262355	0.155224	2.95816	0.0688302	0.00309477	0.418941	0.157571	0.175511	4.6278	3.6957e-06	0.00317689	0.0170428	0.00132311	0.0327625	0.181262	2.12539	0.0335976	0.823141	-5.71826	1	0.00801992	0.25996
ENSG00000182334.2	OR5P3	11	-	7824818	7830840	olfactory receptor family 5 subfamily P member 3 [Source:HGNC Symbol;Acc:HGNC:14784]	protein_coding	0.5	3925	57	0.239918	0.0990864	0.181121	0.251245	0.12918	0.509829	4.03537e-05	0.424773	0.123215	4.99076	0.180432	6.01432e-07	0.532502	0.162995	0.283558	6.20896	5.33371e-10	3.08063e-06	-0.0148632	-0.0286312	-0.00109522	-1.29267	-2.11633	0.0343604	0.827177	-5.73676	1	0.00702411	0.19914
ENSG00000108587.15	GOSR1	17	+	30477362	30527592	golgi SNAP receptor complex member 1 [Source:HGNC Symbol;Acc:HGNC:4430]	protein_coding	0.5	1794	38	0.245529	0.0386973	0.0284932	0.0664774	0.108468	0.251633	0.00754159	0.319097	0.125956	3.62898	0.101823	0.000284538	0.376012	0.12517	0.141385	4.0855	4.39823e-05	0.0221127	-0.0112924	-0.0217538	-0.000830868	-0.260502	-2.11608	0.0343816	0.827177	-5.73801	1	0.00533703	0.115134
ENSG00000255250.1	AP003059.2	11	+	86727355	86765265	NA	lincRNA	0.5	3776	58	0.239132	0.107142	0.100112	0.102232	0.116295	0.437186	0.00043732	0.387402	0.0940408	4.47463	0.15008	7.65452e-06	0.328941	0.187153	0.108202	3.57535	0.000349763	0.060369	-0.0114468	-0.0220557	-0.000837871	-0.308795	-2.11521	0.0344557	0.827177	-5.73715	1	0.00541227	0.117763
ENSG00000152455.15	SUV39H2	10	+	14878820	14904315	suppressor of variegation 3-9 homolog 2 [Source:HGNC Symbol;Acc:HGNC:17287]	protein_coding	0.5	3853	13	0.383129	0.0296522	0.0437056	0.0162851	0.0824474	0.149282	0.131352	0.214711	0.146695	2.39362	0.0461008	0.0166831	0.249859	0.230721	0.0624296	2.71455	0.00663667	0.190702	-0.00508824	-0.00980621	-0.000370279	0.192237	-2.11424	0.0345385	0.827177	-5.72781	1	0.00240614	0.0227474
ENSG00000167468.16	GPX4	19	+	1103926	1106791	glutathione peroxidase 4 [Source:HGNC Symbol;Acc:HGNC:4556]	protein_coding	0.5	3081	62	0.216795	-0.0549737	0.190985	0.120301	0.18745	0.558277	0.0214022	0.275654	0.170173	3.14667	0.0759851	0.00165139	0.398165	0.252801	0.158535	4.54824	5.40967e-06	0.00107496	0.0134719	0.000957151	0.0259866	0.093507	2.11032	0.0348749	0.830567	-5.74401	1	0.00638467	0.162744
ENSG00000048649.13	RSF1	11	-	77659996	77821017	remodeling and spacing factor 1 [Source:HGNC Symbol;Acc:HGNC:18118]	protein_coding	0.5	2965	12	0.336603	0.0979239	0.0517448	0.0760697	0.173072	0.214048	0.00471181	0.342722	0.0694288	3.87867	0.117458	0.000105028	0.34002	0.34729	0.115614	4.07638	4.57428e-05	0.000406726	-0.00910176	-0.017585	-0.000618556	0.206457	-2.10333	0.0354814	0.835842	-5.76943	1	0.00432762	0.0763991
ENSG00000204248.10	COL11A2	6	-	33162681	33192499	collagen type XI alpha 2 chain [Source:HGNC Symbol;Acc:HGNC:2187]	protein_coding	0.5	16305	64	0.247535	-0.650761	1.17459	-0.378866	0.768217	0.488695	0.0540426	0.187444	0.243917	2.15276	0.0351351	0.0313373	0.3019	0.34122	0.0911439	3.6264	0.000287399	0.00249073	-0.0110721	-0.0213949	-0.000749336	0.102185	-2.10269	0.0355371	0.835842	-5.75489	1	0.00526626	0.109576
ENSG00000232393.1	RPL5P6	1	+	91023919	91024804	ribosomal protein L5 pseudogene 6 [Source:HGNC Symbol;Acc:HGNC:35890]	processed_pseudogene	0.5	3071	19	0.339107	0.0194657	0.0583534	0.0599483	0.164154	0.24191	0.133484	0.215049	0.147477	2.40729	0.0462462	0.0160715	0.249556	0.241082	0.0622783	2.72846	0.00636303	0.155226	0.00747552	0.000493343	0.0144577	0.0105047	2.0989	0.03587	0.835842	-5.77232	1	0.00356169	0.0510878
ENSG00000135269.17	TES	7	+	116210493	116258783	testin LIM domain protein [Source:HGNC Symbol;Acc:HGNC:14620]	protein_coding	0.5	2028	17	0.330712	0.0976415	0.042788	0.111244	0.154405	0.20689	0.00473485	0.338326	0.0904758	3.84307	0.114465	0.000121503	0.361861	0.238088	0.130944	4.03344	5.49673e-05	0.00892947	-0.00871522	-0.0168581	-0.000572344	0.316788	-2.09818	0.035934	0.835842	-5.77882	1	0.00415397	0.0701916
ENSG00000204421.2	LY6G6C	6	-	31718648	31721845	lymphocyte antigen 6 family member G6C [Source:HGNC Symbol;Acc:HGNC:13936]	protein_coding	0.5	19022	45	0.297077	0.0215023	0.0320756	0.0428396	0.17513	0.334387	0.122813	0.213634	0.1385	2.38117	0.0456394	0.0172578	0.205768	0.303426	0.0423403	2.24816	0.0245658	0.0931735	0.0115058	0.000708745	0.0223028	0.312394	2.08907	0.0367462	0.835842	-5.78706	1	0.00550823	0.120768
ENSG00000138115.13	CYP2C8	10	-	95036772	95069497	cytochrome P450 family 2 subfamily C member 8 [Source:HGNC Symbol;Acc:HGNC:2622]	protein_coding	0.5	2760	57	0.229196	0.108055	0.0634672	0.0345741	0.188265	0.366479	0.00341131	0.337187	0.131539	3.85599	0.113695	0.000115264	0.313712	0.258076	0.0984154	3.53582	0.000406512	0.0330123	-0.0108227	-0.0209907	-0.00065479	0.0986174	-2.08663	0.0369665	0.835842	-5.79409	1	0.00518726	0.107523
ENSG00000254206.5	NPIPB11	16	-	29381354	29404029	nuclear pore complex interacting protein family member B11 [Source:HGNC Symbol;Acc:HGNC:37453]	protein_coding	0.5	1291	27	0.210483	0.297085	0.0835404	0.276845	0.25334	0.396601	2.14697e-10	0.585216	0.0769599	7.31765	0.342478	2.52348e-13	0.55381	0.282204	0.306705	6.88931	5.60619e-12	8.55478e-09	-0.015497	-0.0300722	-0.00092189	0.862973	-2.08438	0.0371705	0.835842	-5.80336	1	0.00743594	0.222999
ENSG00000259657.1	PIGHP1	15	+	59676757	59677321	phosphatidylinositol glycan anchor biosynthesis class H pseudogene 1 [Source:HGNC Symbol;Acc:HGNC:45152]	processed_pseudogene	0.5	2715	24	0.316083	0.0554052	0.0628006	0.12158	0.126644	0.222728	0.000244674	0.359621	0.200992	4.28846	0.129327	1.7992e-05	0.329854	0.195593	0.108803	3.60925	0.000307084	0.0522177	0.0113401	0.000659553	0.0220206	0.1747	2.08145	0.0374383	0.835842	-5.81763	1	0.0054488	0.121723
ENSG00000171488.14	LRRC8C	1	+	89633072	89769903	leucine rich repeat containing 8 family member C [Source:HGNC Symbol;Acc:HGNC:25075]	protein_coding	0.5	2572	42	0.313079	-0.0462816	0.132804	-0.0131763	0.175955	0.257771	0.0146371	0.280133	0.180407	3.22653	0.0784744	0.00125302	0.177829	0.218634	0.031623	1.8568	0.0633401	0.511752	-0.00756001	-0.0146867	-0.000433373	-0.0763139	-2.0796	0.0376076	0.835842	-5.80877	1	0.0036354	0.052817
ENSG00000100652.4	SLC10A1	14	-	69775417	69797289	solute carrier family 10 member 1 [Source:HGNC Symbol;Acc:HGNC:10905]	protein_coding	0.5	2830	20	0.302613	0.0527333	0.0555439	0.0261216	0.155269	0.238287	0.0770158	0.24479	0.144178	2.73818	0.0599223	0.00617812	0.255638	0.233609	0.065351	2.78428	0.00536469	0.167012	0.00752379	0.000431218	0.0146164	0.201985	2.07957	0.0376098	0.835842	-5.81003	1	0.00361802	0.0524417
ENSG00000127463.14	EMC1	1	-	19215664	19251552	ER membrane protein complex subunit 1 [Source:HGNC Symbol;Acc:HGNC:28957]	protein_coding	0.5	3506	8	0.465947	-0.0263229	0.162647	0.049425	0.0442355	0.102607	0.00757416	0.261054	0.243651	3.03764	0.068149	0.00238439	0.363405	0.197181	0.132063	4.01542	5.93404e-05	0.0162911	-0.00558648	-0.0108531	-0.000319847	-0.187548	-2.07944	0.0376219	0.835842	-5.81865	1	0.00268621	0.029397
ENSG00000177943.13	MAMDC4	9	+	136850943	136860799	MAM domain containing 4 [Source:HGNC Symbol;Acc:HGNC:24083]	protein_coding	0.5	2042	22	0.295885	0.026431	0.0607983	0.0620584	0.12826	0.234793	0.155992	0.206871	0.152212	2.34141	0.0427954	0.0192112	0.323725	0.22072	0.104798	3.59964	0.000318657	0.0405648	0.0083314	0.000468404	0.0161944	-0.826971	2.07717	0.0378314	0.835842	-5.81882	1	0.00401115	0.0649519
ENSG00000066056.13	TIE1	1	+	43300993	43323108	tyrosine kinase with immunoglobulin like and EGF like domains 1 [Source:HGNC Symbol;Acc:HGNC:11809]	protein_coding	0.5	2580	10	0.341285	0.00999777	0.123095	-0.0213244	0.0989076	0.147772	0.0829912	0.225628	0.176732	2.56329	0.0509082	0.0103686	0.120089	0.249372	0.0144214	1.27831	0.20114	0.573416	-0.0049617	-0.00964452	-0.000278884	0.16805	-2.07714	0.0378343	0.835842	-5.81271	1	0.00238821	0.0227406
ENSG00000250669.1	AC112206.4	5	-	67690033	67690437	NA	processed_pseudogene	0.5	2685	15	0.377232	-0.00544025	0.0285039	0.056917	0.0450021	0.149987	0.119332	0.232025	0.113337	2.59943	0.0538354	0.00933797	0.26894	0.111225	0.0723289	2.82225	0.00476882	0.38461	0.0059138	0.000332194	0.0114954	0.0740896	2.07706	0.0378413	0.835842	-5.82077	1	0.00284696	0.0328338
ENSG00000267649.1	AC010327.4	19	+	55216660	55221616	NA	lincRNA	0.5	3648	14	0.48656	0.0305861	0.0567461	-0.0114299	0.106063	0.12626	0.0919679	0.248563	0.0947271	2.77277	0.0617835	0.00555806	0.0646604	0.313014	0.00418097	0.77765	0.436776	0.320587	0.0045625	0.000246204	0.0088788	0.17495	2.07221	0.0382916	0.83598	-5.8236	1	0.00220113	0.0193438
ENSG00000167515.10	TRAPPC2L	16	+	88856220	88862686	trafficking protein particle complex 2 like [Source:HGNC Symbol;Acc:HGNC:30887]	protein_coding	0.5	3701	22	0.330137	0.126509	0.0949585	0.168173	0.159519	0.335658	0.000469161	0.372802	0.153994	4.33464	0.138981	1.46002e-05	0.481917	0.197698	0.232244	5.66725	1.45109e-08	2.01897e-05	-0.0121659	-0.0236896	-0.00064231	-0.376883	-2.06965	0.0385302	0.83598	-5.83864	1	0.00587898	0.140729
ENSG00000142675.17	CNKSR1	1	+	26177403	26189886	connector enhancer of kinase suppressor of Ras 1 [Source:HGNC Symbol;Acc:HGNC:19700]	protein_coding	0.5	1848	46	0.169866	0.0531488	0.214671	0.163662	0.196965	0.443975	1.12196e-06	0.389176	0.290527	5.01496	0.151458	5.30444e-07	0.426605	0.253053	0.181992	5.09271	3.52986e-07	0.000112719	0.0154593	0.000811432	0.0301071	-0.0284316	2.06898	0.0385932	0.83598	-5.8348	1	0.00747303	0.225014
ENSG00000134765.9	DSC1	18	-	31129236	31162856	desmocollin 1 [Source:HGNC Symbol;Acc:HGNC:3035]	protein_coding	0.5	3159	21	0.373197	-0.0256468	0.112014	0.073084	0.0821852	0.176341	0.000298033	0.35682	0.209484	4.24163	0.127321	2.21906e-05	0.27454	0.243508	0.0753724	2.98793	0.00280869	0.0924391	0.00679423	0.000350843	0.0132376	0.37208	2.06713	0.0387677	0.83598	-5.84378	1	0.00328675	0.0439796
ENSG00000264538.6	SUZ12P1	17	+	30709299	30790908	SUZ12 polycomb repressive complex 2 subunit pseudogene 1 [Source:HGNC Symbol;Acc:HGNC:32421]	transcribed_unprocessed_pseudogene	0.5	2257	27	0.285634	0.0651131	0.0761047	0.0610549	0.249466	0.27481	0.00159503	0.342564	0.165306	3.96773	0.11735	7.25616e-05	0.393175	0.244285	0.154587	4.45675	8.3213e-06	0.00160544	0.00777141	0.000399017	0.0151438	0.182398	2.06649	0.0388281	0.83598	-5.82309	1	0.00376079	0.0550849
ENSG00000253743.1	MARK2P11	5	-	157984658	157989990	microtubule affinity regulating kinase 2 pseudogene 11 [Source:HGNC Symbol;Acc:HGNC:39802]	unprocessed_pseudogene	0.5	3361	6	0.497041	-0.00698949	0.155321	0.0459133	0.0625342	0.100115	0.200677	0.209911	0.129324	2.32128	0.0440625	0.0202718	0.349457	0.296005	0.12212	4.04746	5.17775e-05	0.00219909	-0.00140262	-0.0027418	-6.34335e-05	0.0829121	-2.05324	0.0400951	0.858921	-5.75237	1	0.000678921	0.00147379
ENSG00000054219.10	LY75	2	-	159803355	159904749	lymphocyte antigen 75 [Source:HGNC Symbol;Acc:HGNC:6729]	protein_coding	0.5	3320	21	0.393351	0.122778	0.0361101	0.116766	0.0866556	0.199016	0.000226627	0.394592	0.125632	4.58747	0.155703	4.48654e-06	0.405555	0.21251	0.164475	4.58835	4.46769e-06	0.00196959	-0.00955054	-0.0186936	-0.000407454	0.470278	-2.04775	0.040631	0.860034	-5.88316	1	0.00466433	0.0884956
ENSG00000238121.5	LINC00426	13	-	30340270	30377145	long intergenic non-protein coding RNA 426 [Source:HGNC Symbol;Acc:HGNC:42761]	lincRNA	0.5	3152	14	0.420088	0.160567	0.0123157	0.192939	0.0713492	0.246678	2.33471e-05	0.446533	0.0543127	5.21872	0.199391	1.8016e-07	0.523407	0.143877	0.273955	6.06733	1.30054e-09	6.91035e-06	0.00843776	0.000346771	0.0165287	-0.0324415	2.04441	0.0409599	0.860034	-5.88047	1	0.00412748	0.0679823
ENSG00000107854.5	TNKS2	10	+	91798312	91865276	tankyrase 2 [Source:HGNC Symbol;Acc:HGNC:15677]	protein_coding	0.5	2193	25	0.326813	0.231661	0.0829799	0.210042	0.138109	0.303068	6.50769e-09	0.54107	0.107781	6.68441	0.292756	2.3185e-11	0.528307	0.12798	0.279108	6.10463	1.03041e-09	6.71689e-06	-0.0140318	-0.0275099	-0.000553748	-0.366951	-2.04093	0.0413045	0.860034	-5.89799	1	0.0068762	0.192681
ENSG00000246067.7	RAB30-AS1	11	+	83072066	83106719	RAB30 antisense RNA 1 (head to head) [Source:HGNC Symbol;Acc:HGNC:48672]	lincRNA	0.5	3074	47	0.193041	0.265499	0.0941228	0.193687	0.210282	0.50469	6.9694e-08	0.520011	0.0973612	6.31097	0.270412	2.77289e-10	0.466553	0.195174	0.217672	5.32102	1.0319e-07	0.000144021	-0.014724	-0.028884	-0.000564033	-0.22522	-2.03847	0.0415493	0.860034	-5.89568	1	0.00722411	0.209566
ENSG00000187650.3	VMAC	19	+	5904858	5910853	vimentin type intermediate filament associated coiled-coil protein [Source:HGNC Symbol;Acc:HGNC:33803]	protein_coding	0.5	3077	18	0.387016	0.0611945	0.0411625	0.0434815	0.154897	0.204991	0.0165945	0.30564	0.0854052	3.44702	0.0934155	0.000566802	0.340565	0.307938	0.115984	3.86808	0.000109697	0.0026165	0.00695751	0.000265903	0.0136491	0.068965	2.03828	0.0415681	0.860034	-5.89943	1	0.00341341	0.0471055
ENSG00000169629.11	RGPD8	2	-	112370092	112434488	RANBP2-like and GRIP domain containing 8 [Source:HGNC Symbol;Acc:HGNC:9849]	protein_coding	0.5	2654	27	0.311195	0.0676969	0.0562377	0.102607	0.111869	0.247057	0.0291686	0.291709	0.0706126	3.27312	0.0850944	0.00106369	0.366181	0.245159	0.134089	4.11902	3.80489e-05	0.00432642	0.00893596	0.000338785	0.0175331	0.0976033	2.03764	0.0416329	0.860034	-5.89454	1	0.00438577	0.0767999
ENSG00000198912.10	C1orf174	1	-	3889125	3900293	chromosome 1 open reading frame 174 [Source:HGNC Symbol;Acc:HGNC:27915]	protein_coding	0.5	4103	27	0.293921	0.163332	0.0454545	0.131541	0.168708	0.388807	1.74266e-06	0.479484	0.0991532	5.70644	0.229904	1.15361e-08	0.42051	0.205281	0.176828	4.74563	2.07863e-06	0.00128811	-0.0119525	-0.0234588	-0.000446251	0.836541	-2.03642	0.0417554	0.860034	-5.90374	1	0.00587013	0.139455
ENSG00000136999.4	NOV	8	+	119416306	119424353	nephroblastoma overexpressed [Source:HGNC Symbol;Acc:HGNC:7885]	protein_coding	0.5	3018	78	0.261819	0.113876	0.0691199	0.200841	0.153804	0.349321	0.00573089	0.329629	0.104772	3.7524	0.108655	0.000175149	0.458715	0.208436	0.210419	5.28711	1.24265e-07	0.000128591	0.0122021	0.000446071	0.0239581	-1.31915	2.03477	0.0419207	0.860034	-5.90513	1	0.00599755	0.145006
ENSG00000100003.17	SEC14L2	22	+	30396857	30425317	SEC14 like lipid binding 2 [Source:HGNC Symbol;Acc:HGNC:10699]	protein_coding	0.5	2391	24	0.339743	0.103991	0.149335	0.186831	0.121186	0.267446	1.56007e-05	0.448959	0.0776481	5.2744	0.201565	1.33193e-07	0.478417	0.163619	0.228883	5.45172	4.98849e-08	0.00010499	-0.0117357	-0.0230447	-0.000426706	-0.836853	-2.03435	0.0419627	0.860034	-5.91226	1	0.00576948	0.135892
ENSG00000146243.13	IRAK1BP1	6	+	78867472	78946440	interleukin 1 receptor associated kinase 1 binding protein 1 [Source:HGNC Symbol;Acc:HGNC:17368]	protein_coding	0.5	3274	69	0.248275	0.244998	0.117683	0.283043	0.165703	0.449655	8.00402e-08	0.520722	0.0830811	6.30433	0.271152	2.89438e-10	0.608639	0.140607	0.370441	7.45262	9.15012e-14	2.96209e-09	0.0153147	0.000506618	0.0301228	0.220061	2.02745	0.0426629	0.870202	-5.92067	1	0.00755478	0.230409
ENSG00000169062.14	UPF3A	13	+	114281584	114305817	UPF3A, regulator of nonsense mediated mRNA decay [Source:HGNC Symbol;Acc:HGNC:20332]	protein_coding	0.5	1806	5	0.367927	0.0315903	0.0271987	0.0177413	0.0538588	0.0809836	0.068582	0.262398	0.0881725	2.92032	0.0688526	0.00349673	0.22904	0.213081	0.0524593	2.42981	0.0151067	0.274137	0.00462387	0.000145779	0.00910196	0.115017	2.0242	0.0429963	0.872825	-5.93104	1	0.00228373	0.0212156
ENSG00000157765.11	SLC34A2	4	+	25655301	25678748	solute carrier family 34 member 2 [Source:HGNC Symbol;Acc:HGNC:11020]	protein_coding	0.5	2902	39	0.265418	-0.0715081	0.143189	0.105335	0.1658	0.381826	0.238547	0.212905	0.0666118	2.34897	0.0453284	0.0188255	0.315037	0.279153	0.0992483	3.55855	0.000372902	0.0128277	0.00984911	0.000291073	0.0194071	0.194089	2.02009	0.0434218	0.877285	-5.93195	1	0.00487605	0.0952877
ENSG00000095917.13	TPSD1	16	+	1256059	1258998	tryptase delta 1 [Source:HGNC Symbol;Acc:HGNC:14118]	protein_coding	0.5	3637	12	0.361504	0.154587	0.120086	0.180825	0.0859955	0.28217	6.02824e-07	0.448505	0.218512	5.55133	0.201157	2.83511e-08	0.435481	0.196913	0.189644	4.90786	9.20757e-07	0.000710618	0.0101812	0.000285037	0.0200774	0.487505	2.01685	0.0437585	0.879918	-5.93973	1	0.00504859	0.102408
ENSG00000235979.8	AC004448.4	17	-	19417804	19492991	NA	lincRNA	0.5	1477	20	0.289579	0.0116807	0.0892457	0.0851366	0.170986	0.193922	0.00969604	0.233581	0.259899	2.85337	0.0545601	0.00432578	0.290002	0.362954	0.0841012	3.40367	0.000664866	0.00224599	0.00763089	0.000192527	0.0150693	0.373001	2.01113	0.0443597	0.881703	-5.95091	1	0.00379447	0.057812
ENSG00000197024.8	ZNF398	7	+	149126416	149182802	zinc finger protein 398 [Source:HGNC Symbol;Acc:HGNC:18373]	protein_coding	0.5	2962	18	0.392812	-0.00701682	0.0936107	0.0378967	0.136146	0.136056	0.142197	0.196947	0.186263	2.23107	0.0387882	0.0256766	0.300366	0.321893	0.0902195	3.38865	0.000702378	0.00557393	-0.00547045	-0.0108044	-0.000136542	0.280702	-2.01057	0.0444186	0.881703	-5.94984	1	0.00272053	0.0295877
ENSG00000268101.2	CYP2G2P	19	-	41050449	41062444	cytochrome P450 family 2 subfamily G member 2, pseudogene [Source:HGNC Symbol;Acc:HGNC:15653]	unprocessed_pseudogene	0.5	2405	51	0.295104	0.131519	0.694315	0.180488	0.395333	0.430319	2.63216e-16	0.609054	0.312013	8.65213	0.370947	5.05466e-18	0.597911	0.219802	0.357497	8.19494	2.50715e-16	1.80515e-12	0.00801991	0.000198368	0.0158414	-0.256589	2.0101	0.0444678	0.881703	-5.90104	1	0.00398993	0.0575796
ENSG00000143452.15	HORMAD1	1	-	150698060	150720888	HORMA domain containing 1 [Source:HGNC Symbol;Acc:HGNC:25245]	protein_coding	0.5	1745	64	0.132837	0.393018	0.118916	0.416449	0.15632	0.592764	2.03523e-14	0.660628	0.0718667	8.69191	0.43643	3.56396e-18	0.674709	0.148735	0.455232	8.76698	1.83527e-18	5.08673e-13	0.0227827	0.000503591	0.0450617	0.176981	2.0047	0.0450432	0.884881	-5.97201	1	0.0113666	0.527416
ENSG00000158560.14	DYNC1I1	7	+	95772506	96110322	dynein cytoplasmic 1 intermediate chain 1 [Source:HGNC Symbol;Acc:HGNC:2963]	protein_coding	0.5	2772	74	0.155586	0.191934	0.143226	0.160607	0.290811	0.614327	1.68539e-08	0.514957	0.165289	6.39923	0.265181	1.56165e-10	0.50016	0.228829	0.25016	6.12702	8.95381e-10	1.07458e-06	0.0149891	0.00033132	0.0296469	0.692307	2.0047	0.0450432	0.884881	-5.94957	1	0.0074781	0.218207
ENSG00000136044.11	APPL2	12	-	105173296	105236238	adaptor protein, phosphotyrosine interacting with PH domain and leucine zipper 2 [Source:HGNC Symbol;Acc:HGNC:18242]	protein_coding	0.5	3479	34	0.388819	0.0348978	0.0611357	0.0762736	0.109085	0.209771	0.0846418	0.238822	0.146728	2.68384	0.0570358	0.00727815	0.290619	0.236636	0.0844592	3.25542	0.00113227	0.0702642	0.00688086	0.000137307	0.0136244	-0.185751	2.0003	0.0455157	0.888311	-5.97493	1	0.00343992	0.0477379
ENSG00000164825.3	DEFB1	8	-	6870575	6878022	defensin beta 1 [Source:HGNC Symbol;Acc:HGNC:2766]	protein_coding	0.5	3694	42	0.353081	0.0539856	0.0312172	-0.0164412	0.301681	0.238946	0.0105282	0.32179	0.0743159	3.62405	0.103549	0.000290023	0.301107	0.228796	0.0906655	3.32596	0.000881136	0.0764901	-0.00622065	-0.0123208	-0.000120494	-0.386229	-1.99911	0.0456446	0.888311	-5.97485	1	0.00311159	0.0388665
ENSG00000250312.6	ZNF718	4	+	124480	163989	zinc finger protein 718 [Source:HGNC Symbol;Acc:HGNC:26889]	protein_coding	0.5	1693	25	0.170656	0.744564	0.0719161	0.740259	0.111382	0.787551	4.62793e-38	0.880587	0.0330902	15.0533	0.775434	3.28599e-51	0.870673	0.0602408	0.758072	14.2228	6.61341e-46	3.98343e-32	-0.0286138	-0.0567483	-0.000479323	0.882506	-1.99378	0.0462238	0.888311	-6.00436	1	0.0143541	0.859153
ENSG00000158764.6	ITLN2	1	-	160945025	160954799	intelectin 2 [Source:HGNC Symbol;Acc:HGNC:20599]	protein_coding	0.5	2552	45	0.222219	0.0147335	0.0871528	0.076313	0.130074	0.366059	0.132889	0.211338	0.15558	2.36523	0.0446636	0.0180189	0.345525	0.157227	0.119388	3.74719	0.000178827	0.0473502	-0.011141	-0.0221031	-0.000178882	-0.11391	-1.99238	0.0463781	0.888311	-5.98979	1	0.00559247	0.125938
ENSG00000187735.13	TCEA1	8	-	53966552	54022529	transcription elongation factor A1 [Source:HGNC Symbol;Acc:HGNC:11612]	protein_coding	0.5	3122	5	0.385268	0.0184326	0.0191615	-0.019232	0.13936	0.0875237	0.173726	0.20008	0.167584	2.24643	0.0400319	0.0246762	0.250666	0.259583	0.0628337	2.69852	0.00696482	0.100027	0.00439017	6.94836e-05	0.00871086	0.207986	1.99191	0.046429	0.888311	-5.99214	1	0.00220338	0.0196052
ENSG00000136143.14	SUCLA2	13	-	47936491	48001354	succinate-CoA ligase ADP-forming beta subunit [Source:HGNC Symbol;Acc:HGNC:11448]	protein_coding	0.5	2520	37	0.216603	0.0293472	0.0645937	0.0511274	0.181651	0.365789	0.00245765	0.333178	0.15534	3.85851	0.111007	0.000114081	0.310616	0.206284	0.0964821	3.35484	0.000794105	0.0774932	-0.0110634	-0.0219537	-0.000173156	-1.00347	-1.99156	0.0464681	0.888311	-5.98998	1	0.00555582	0.123932
ENSG00000110169.10	HPX	11	-	6431049	6442617	hemopexin [Source:HGNC Symbol;Acc:HGNC:5171]	protein_coding	0.5	4501	19	0.392861	0.029139	0.0894732	0.062361	0.121813	0.194161	0.00106988	0.303572	0.249605	3.64735	0.0921557	0.000264956	0.256942	0.297622	0.066019	2.84974	0.00437546	0.0453258	0.00682882	9.54882e-05	0.0135622	0.264004	1.98819	0.0468394	0.890667	-6.00299	1	0.00343471	0.0479716
ENSG00000275140.1	AC245389.2	1	-	148772640	148784594	NA	unprocessed_pseudogene	0.5	225	18	0.0992592	0.0081158	0.0456753	-0.10047	0.322069	0.0881105	0.0850769	0.245477	0.130147	2.73709	0.0602589	0.00619857	0.257015	0.266134	0.0660566	2.81871	0.00482164	0.0738409	-0.00575481	-0.0114377	-7.18792e-05	-0.324361	-1.98518	0.0471728	0.890667	-5.99807	1	0.00289865	0.0334265
ENSG00000161640.15	SIGLEC11	19	-	49948985	49961172	sialic acid binding Ig like lectin 11 [Source:HGNC Symbol;Acc:HGNC:15622]	protein_coding	0.5	2887	51	0.243688	0.113865	0.256034	0.293408	0.246512	0.516558	2.66981e-06	0.451341	0.169016	5.44307	0.203708	5.23714e-08	0.566976	0.189924	0.321462	6.91934	4.53747e-12	3.58314e-08	-0.0188227	-0.0374142	-0.000231288	-0.231598	-1.98477	0.0472181	0.890667	-6.01325	1	0.00948511	0.368416
ENSG00000284648.1	AC097493.4	4	+	9532429	9532647	NA	unprocessed_pseudogene	0.5	2233	25	0.194251	-0.0502397	0.225595	0.0340358	0.174562	0.337507	0.040108	0.237746	0.196545	2.67158	0.0565234	0.00754953	0.348245	0.217909	0.121274	3.93028	8.48473e-05	0.0138786	0.0107151	9.26093e-05	0.0213377	-0.712483	1.97748	0.0480365	0.895486	-6.01597	1	0.0054192	0.117462
ENSG00000170469.10	SPATA24	5	-	139396563	139404088	spermatogenesis associated 24 [Source:HGNC Symbol;Acc:HGNC:27322]	protein_coding	0.5	1575	33	0.333689	0.022575	0.102327	0.0837071	0.0620187	0.157393	0.00842297	0.295127	0.19121	3.39687	0.0871002	0.00068162	0.390663	0.191068	0.152617	4.32681	1.51286e-05	0.00676409	0.00638442	5.38568e-05	0.012715	-0.391958	1.97706	0.0480832	0.895486	-6.0177	1	0.00322917	0.0417831
ENSG00000163864.15	NMNAT3	3	-	139560180	139678017	nicotinamide nucleotide adenylyltransferase 3 [Source:HGNC Symbol;Acc:HGNC:20989]	protein_coding	0.5	2632	51	0.235564	0.0825438	0.0711207	0.0846871	0.137258	0.406811	0.00839884	0.323938	0.0931693	3.66287	0.104936	0.000249405	0.29714	0.158304	0.088292	3.17147	0.0015167	0.177094	-0.0103266	-0.0205711	-8.21171e-05	-0.559502	-1.9761	0.0481923	0.895486	-6.02058	1	0.00522632	0.109667
ENSG00000171861.10	MRM3	17	+	782273	792509	mitochondrial rRNA methyltransferase 3 [Source:HGNC Symbol;Acc:HGNC:18485]	protein_coding	0.5	3305	19	0.38674	0.119785	0.055778	0.0974939	0.139455	0.232702	0.00010848	0.412452	0.106216	4.80051	0.170117	1.58265e-06	0.412849	0.307672	0.170444	5.00877	5.47776e-07	3.99246e-05	0.0080595	5.76519e-05	0.0160613	0.550451	1.97451	0.0483726	0.895486	-6.0306	1	0.00408201	0.0678329
ENSG00000237641.1	AC073476.1	2	-	231789481	231789887	NA	processed_pseudogene	0.5	2558	13	0.424273	0.00744068	0.0340586	0.0625646	0.0652073	0.113708	0.0409712	0.257711	0.156719	2.92695	0.0664151	0.00342302	0.31259	0.184993	0.0977123	3.37474	0.000738845	0.0855233	0.00485498	2.86343e-05	0.00968132	-0.19662	1.97202	0.0486566	0.895486	-6.03265	1	0.00246148	0.0245237
ENSG00000105401.8	CDC37	19	-	10391134	10420121	cell division cycle 37 [Source:HGNC Symbol;Acc:HGNC:1735]	protein_coding	0.5	2570	44	0.217913	0.0581434	0.0703932	-0.0461255	0.224426	0.434165	0.0431496	0.253698	0.167866	2.87427	0.0643625	0.00404965	0.211023	0.244111	0.0445305	2.32611	0.0200125	0.290717	0.0118724	5.28238e-05	0.0236921	-0.50689	1.96915	0.0489852	0.895486	-6.03683	1	0.00603	0.146741
ENSG00000186510.11	CLCNKA	1	+	16018875	16034050	chloride voltage-gated channel Ka [Source:HGNC Symbol;Acc:HGNC:2026]	protein_coding	0.5	2916	82	0.191778	0.172961	0.0974719	0.14263	0.189924	0.456105	4.36028e-05	0.417749	0.139785	4.92547	0.174514	8.41596e-07	0.391	0.208206	0.152881	4.38378	1.16638e-05	0.00454957	0.0117404	2.41469e-05	0.0234567	0.473061	1.96443	0.0495299	0.895486	-6.03403	1	0.00597725	0.140726
ENSG00000122711.8	SPINK4	9	+	33218365	33248567	serine peptidase inhibitor, Kazal type 4 [Source:HGNC Symbol;Acc:HGNC:16646]	protein_coding	0.5	3298	21	0.294067	0.319449	0.0958928	0.317215	0.208954	0.42038	5.90767e-12	0.609904	0.10776	7.82167	0.371982	5.21263e-15	0.576308	0.241201	0.332131	7.19194	6.38793e-13	3.77958e-09	0.0152615	-3.24539e-06	0.0305263	-1.20289	1.95997	0.0500487	0.895486	-6.03824	1	0.00778779	0.236726
ENSG00000268209.1	AC114786.4	4	+	69387580	69388307	NA	unprocessed_pseudogene	0.5	4497	79	0.226227	0.130042	0.213511	0.244696	0.171746	0.428024	2.7906e-05	0.415618	0.159796	4.95032	0.172738	7.40898e-07	0.464523	0.201369	0.215781	5.39291	6.93242e-08	7.69014e-05	0.0131525	-3.68039e-06	0.0263087	-0.174966	1.95984	0.0500641	0.895486	-6.05676	1	0.00671196	0.182418
ENSG00000196793.13	ZNF239	10	-	43556344	43574618	zinc finger protein 239 [Source:HGNC Symbol;Acc:HGNC:13031]	protein_coding	0.5	3552	101	0.149687	0.060321	0.248298	0.207797	0.277388	0.589697	0.00022447	0.31392	0.287518	3.77289	0.0985458	0.000161369	0.512058	0.1806	0.262203	6.01436	1.80594e-09	5.66465e-06	0.0160922	-2.6037e-05	0.0322104	0.741526	1.95722	0.0503711	0.895486	-6.05326	1	0.00822324	0.269108
ENSG00000100197.20	CYP2D6	22	-	42126499	42130906	cytochrome P450 family 2 subfamily D member 6 [Source:HGNC Symbol;Acc:HGNC:2625]	protein_coding	0.5	2908	25	0.349807	0.184617	0.156547	0.221452	0.174106	0.270596	2.44706e-09	0.491195	0.253193	6.37357	0.241272	1.84683e-10	0.50771	0.253992	0.25777	6.25693	3.92622e-10	4.31596e-07	0.0124847	-2.80175e-05	0.0249974	-0.934973	1.956	0.050515	0.895486	-6.06964	1	0.00638364	0.166801
ENSG00000234585.6	CCT6P3	7	+	65038354	65074713	chaperonin containing TCP1 subunit 6 pseudogene 3 [Source:HGNC Symbol;Acc:HGNC:35137]	transcribed_unprocessed_pseudogene	0.5	2861	41	0.252257	0.0421548	0.0333544	0.0726179	0.190776	0.208775	0.0269394	0.297516	0.0560487	3.32799	0.0885161	0.00087475	0.300085	0.276117	0.090051	3.41241	0.000643907	0.0282533	-0.0100832	-0.0202253	5.88195e-05	-0.10519	-1.94902	0.0513431	0.895486	-6.07489	1	0.00517405	0.107753
ENSG00000136295.14	TTYH3	7	+	2631951	2664802	tweety family member 3 [Source:HGNC Symbol;Acc:HGNC:22222]	protein_coding	0.5	4400	26	0.305706	0.0338043	0.0753131	0.0633956	0.0982375	0.279282	0.0369179	0.207283	0.221763	2.34659	0.0429664	0.018946	0.332109	0.178224	0.110297	3.62802	0.000285603	0.0538608	0.00725678	-4.70667e-05	0.0145606	0.0868551	1.94775	0.0514942	0.895486	-6.07389	1	0.00372583	0.0554876
ENSG00000214872.8	SMTNL1	11	+	57542641	57550274	smoothelin like 1 [Source:HGNC Symbol;Acc:HGNC:32394]	protein_coding	0.5	2915	53	0.247282	0.0993845	0.112287	0.187872	0.190938	0.345098	0.00033007	0.38968	0.113397	4.51662	0.15185	6.28335e-06	0.455297	0.221616	0.207295	5.25476	1.48215e-07	0.000118301	0.0119032	-0.000112086	0.0239184	0.560157	1.9421	0.0521751	0.895486	-6.08931	1	0.00612981	0.151537
ENSG00000280828.1	AC090114.3	7	+	128533652	128615970	NA	unprocessed_pseudogene	0.5	2671	17	0.334097	0.0576933	0.3131	0.161063	0.243695	0.294045	1.26327e-07	0.464187	0.255888	5.7834	0.21547	7.32059e-09	0.496084	0.202809	0.246099	5.77868	7.52904e-09	1.50055e-05	-0.0100126	-0.0201258	0.000100659	-0.0993933	-1.94087	0.0523235	0.895486	-6.07584	1	0.00515934	0.103986
ENSG00000248918.2	AC008808.1	5	+	50969660	50970187	NA	lincRNA	0.5	2379	30	0.24629	0.0723336	0.0250186	0.0468134	0.14722	0.257025	0.0647177	0.269959	0.041248	3.00312	0.0728776	0.00267226	0.282137	0.214085	0.0796013	3.09099	0.00199494	0.145054	0.00713102	-7.99909e-05	0.014342	0.439113	1.93864	0.0525952	0.895486	-6.07044	1	0.00367843	0.0518332
ENSG00000131591.17	C1orf159	1	-	1081818	1116361	chromosome 1 open reading frame 159 [Source:HGNC Symbol;Acc:HGNC:26062]	protein_coding	0.5	629	58	0.0646071	-0.00114293	0.0845302	0.0193705	0.228537	0.426556	0.107223	0.221847	0.159404	2.49688	0.0492161	0.0125292	0.207459	0.29479	0.0430392	2.33508	0.0195391	0.126614	-0.0171477	-0.034498	0.000202622	0.148569	-1.93749	0.0527352	0.895486	-6.09728	1	0.00885188	0.315404
ENSG00000275004.3	ZNF280B	22	-	22484421	22509154	zinc finger protein 280B [Source:HGNC Symbol;Acc:HGNC:23022]	protein_coding	0.5	2956	24	0.279073	0.421929	0.148819	0.458141	0.178081	0.521702	2.694e-15	0.65662	0.127702	8.84102	0.431149	9.48504e-19	0.681693	0.156035	0.464705	9.2915	1.52124e-20	5.36888e-15	0.00376276	-4.79253e-05	0.00757344	-2.12469	1.93573	0.0529507	0.895486	-5.99533	1	0.00194274	0.0122897
ENSG00000227403.1	LINC01806	2	+	161244739	161249050	long intergenic non-protein coding RNA 1806 [Source:HGNC Symbol;Acc:HGNC:52599]	lincRNA	0.5	1865	49	0.0921456	0.401422	0.209064	0.461415	0.209117	0.728007	3.10027e-18	0.677285	0.183069	9.59059	0.458716	8.75865e-22	0.718418	0.138806	0.516124	9.62345	6.3658e-22	1.27801e-15	0.024069	-0.000307249	0.0484453	-1.01286	1.93568	0.0529574	0.895486	-6.10226	1	0.0124366	0.624427
ENSG00000184434.7	LRRC19	9	-	26993136	27005693	leucine rich repeat containing 19 [Source:HGNC Symbol;Acc:HGNC:23379]	protein_coding	0.5	2992	21	0.383845	0.180889	0.131323	0.228181	0.109245	0.272964	2.48195e-06	0.437697	0.215169	5.32855	0.191579	9.90019e-08	0.508715	0.158331	0.258791	5.84448	5.08163e-09	1.9771e-05	0.0102289	-0.00013743	0.0205952	0.237592	1.9344	0.0531145	0.895486	-6.10777	1	0.00528847	0.113603
ENSG00000257316.1	AC087311.1	12	+	32985838	32987070	NA	processed_pseudogene	0.5	4193	33	0.282451	-0.0699928	0.303491	0.0572333	0.154742	0.263815	0.0289434	0.284113	0.106729	3.2061	0.08072	0.00134547	0.324484	0.283362	0.10529	3.79829	0.0001457	0.00650124	-0.00790023	-0.0159098	0.000109378	-0.433516	-1.93361	0.0532106	0.895486	-6.10264	1	0.00408596	0.0669152
ENSG00000184185.9	KCNJ12	17	+	21376197	21419872	potassium voltage-gated channel subfamily J member 12 [Source:HGNC Symbol;Acc:HGNC:6258]	protein_coding	0.5	1146	21	0.19923	0.135826	0.0621823	0.172026	0.124066	0.325123	1.51694e-05	0.436493	0.13723	5.17147	0.190527	2.3226e-07	0.444069	0.148987	0.197197	4.96731	6.78885e-07	0.000910731	-0.0112405	-0.0226424	0.000161494	0.1556	-1.93262	0.0533332	0.895486	-6.10555	1	0.0058169	0.135887
ENSG00000254103.1	AC009927.2	8	+	58503588	58504068	NA	processed_pseudogene	0.5	2687	17	0.308668	0.0456875	0.0518472	-0.0421039	0.290325	0.176005	0.02577	0.250662	0.197783	2.86862	0.0628312	0.00412272	0.267741	0.387457	0.0716851	3.22856	0.00124416	0.00129976	-0.00479523	-0.00966299	7.25245e-05	0.0120355	-1.93118	0.0535112	0.895486	-6.09594	1	0.00248259	0.0241427
ENSG00000248122.1	APOOP4	4	-	68304343	68304939	apolipoprotein O pseudogene 4 [Source:HGNC Symbol;Acc:HGNC:48742]	processed_pseudogene	0.5	3515	62	0.138853	0.0355802	0.0441118	0.0397537	0.195579	0.401018	0.308663	0.191505	0.104964	2.1181	0.0366743	0.0341665	0.359536	0.269599	0.129266	4.09804	4.16672e-05	0.00372903	0.0127867	-0.000195236	0.0257686	-0.138293	1.9309	0.0535452	0.895486	-6.10449	1	0.00662303	0.174622
ENSG00000219547.1	AL359715.1	6	-	80374015	80374569	NA	processed_pseudogene	0.5	3904	20	0.391943	-0.116561	0.241415	0.0232691	0.158071	0.1298	0.180303	0.201561	0.153951	2.2361	0.040627	0.0253451	0.335079	0.286269	0.112278	3.81523	0.000136056	0.00713746	-0.0050762	-0.0102323	7.99021e-05	0.234862	-1.93001	0.0536563	0.895486	-6.1173	1	0.0026298	0.0281515
ENSG00000135905.18	DOCK10	2	-	224765090	225042445	dedicator of cytokinesis 10 [Source:HGNC Symbol;Acc:HGNC:23479]	protein_coding	0.5	3501	17	0.364133	-0.0894275	0.203648	0.0236996	0.10576	0.138853	0.153835	0.172834	0.212847	1.99287	0.0298716	0.0462758	0.256992	0.343274	0.0660449	2.93566	0.00332839	0.0112277	0.00429106	-6.94584e-05	0.00865157	-0.185771	1.92916	0.0537614	0.895486	-6.09546	1	0.00222367	0.0191998
ENSG00000254726.2	MEX3A	1	-	156072013	156081998	mex-3 RNA binding family member A [Source:HGNC Symbol;Acc:HGNC:33482]	protein_coding	0.5	1504	29	0.227757	0.198557	0.0867004	0.230775	0.154178	0.340306	1.92452e-07	0.492355	0.161516	5.99836	0.242413	1.99324e-09	0.49773	0.189623	0.247735	5.81385	6.10525e-09	1.39519e-05	-0.0133709	-0.0269598	0.000217963	0.0266912	-1.92894	0.0537884	0.895486	-6.12184	1	0.00693272	0.196625
ENSG00000259087.5	AL121790.2	14	-	37556158	37567095	NA	lincRNA	0.5	2571	31	0.304411	0.122561	0.0917478	0.0865987	0.149537	0.269495	0.000170607	0.405744	0.0998984	4.70596	0.164628	2.52669e-06	0.423577	0.217913	0.179418	4.7999	1.58743e-06	0.000728998	0.00888569	-0.000147993	0.0179194	-0.328268	1.92827	0.0538718	0.895486	-6.11719	1	0.00460851	0.0858542
ENSG00000100399.15	CHADL	22	-	41229510	41240934	chondroadherin like [Source:HGNC Symbol;Acc:HGNC:25165]	protein_coding	0.5	2035	23	0.268991	-0.0589093	0.155111	0.0496285	0.0853365	0.192367	0.0242614	0.264389	0.18955	3.03257	0.0699016	0.00242482	0.260981	0.162164	0.0681108	2.76726	0.00565295	0.344492	-0.0068612	-0.0138372	0.000114802	0.197634	-1.92812	0.0538899	0.895486	-6.11397	1	0.00355854	0.0508313
ENSG00000169696.15	ASPSCR1	17	+	81976807	82017406	ASPSCR1, UBX domain containing tether for SLC2A4 [Source:HGNC Symbol;Acc:HGNC:13825]	protein_coding	0.5	3640	30	0.329779	0.0839193	0.105914	0.0356633	0.169968	0.314751	0.000201559	0.374469	0.19025	4.42191	0.140227	9.78327e-06	0.27598	0.316463	0.0761647	3.13474	0.00172005	0.0167907	-0.0092499	-0.0186589	0.000159116	-0.511665	-1.92723	0.0540008	0.895486	-6.11966	1	0.00480002	0.0932277
ENSG00000131015.4	ULBP2	6	+	149942000	149949235	UL16 binding protein 2 [Source:HGNC Symbol;Acc:HGNC:14894]	protein_coding	0.5	3773	19	0.402278	-0.0777225	0.172027	0.0188036	0.12578	0.187796	0.153833	0.234205	0.0610762	2.59286	0.054852	0.00951822	0.214742	0.293526	0.0461139	2.37416	0.0175891	0.104582	-0.00553075	-0.0111588	9.72599e-05	0.236625	-1.92651	0.0540914	0.895486	-6.1172	1	0.00287063	0.0330863
ENSG00000148468.16	FAM171A1	10	-	15211643	15371062	family with sequence similarity 171 member A1 [Source:HGNC Symbol;Acc:HGNC:23522]	protein_coding	0.5	3719	55	0.274482	0.219284	0.223416	0.265221	0.148488	0.448821	4.29253e-09	0.496471	0.249155	6.35965	0.246483	2.02211e-10	0.565129	0.197272	0.319371	6.92998	4.20906e-12	2.9912e-08	-0.0153832	-0.0310476	0.00028125	0.292932	-1.92519	0.0542562	0.895486	-6.12563	1	0.00799171	0.259484
ENSG00000137558.7	PI15	8	+	74824537	74855029	peptidase inhibitor 15 [Source:HGNC Symbol;Acc:HGNC:8946]	protein_coding	0.5	2733	52	0.182934	0.0834315	0.0374466	0.166331	0.168888	0.500238	0.0117098	0.323397	0.0357642	3.63073	0.104585	0.000282622	0.482038	0.217156	0.23236	5.65216	1.5844e-08	2.13468e-05	-0.00970679	-0.0195972	0.000183595	0.101073	-1.92399	0.0544056	0.895486	-6.10723	1	0.00504562	0.0992179
ENSG00000142453.11	CARM1	19	+	10871513	10923070	coactivator associated arginine methyltransferase 1 [Source:HGNC Symbol;Acc:HGNC:23393]	protein_coding	0.5	2637	11	0.414641	0.00919963	0.0239288	0.0107979	0.0455716	0.116507	0.34759	0.189316	0.0816451	2.08704	0.0358404	0.0368843	0.190812	0.143074	0.0364093	2.00183	0.0453025	0.772062	0.00350364	-6.94806e-05	0.00707676	-0.308875	1.92227	0.0546228	0.895604	-6.12295	1	0.00182173	0.0132606
ENSG00000270578.1	AP000787.2	11	+	95145437	95146004	NA	processed_pseudogene	0.5	2611	69	0.143048	0.0829098	0.151509	0.117609	0.237241	0.610942	0.00601708	0.300863	0.190405	3.4806	0.0905188	0.000500301	0.401273	0.240428	0.16102	4.62316	3.77939e-06	0.000932248	-0.0156814	-0.0316938	0.000330978	0.942501	-1.91986	0.0549256	0.89571	-6.12941	1	0.00816924	0.267657
ENSG00000091140.13	DLD	7	+	107890970	107931730	dihydrolipoamide dehydrogenase [Source:HGNC Symbol;Acc:HGNC:2898]	protein_coding	0.5	2342	52	0.174455	0.0422889	0.0821994	0.0439589	0.15132	0.466507	0.00894787	0.270911	0.221595	3.18552	0.0733928	0.00144493	0.262365	0.189443	0.0688355	2.8142	0.00488983	0.262796	-0.0122735	-0.0248125	0.000265449	-0.0465527	-1.91888	0.0550495	0.89571	-6.12738	1	0.00639702	0.162839
ENSG00000260362.1	AC007218.1	16	-	9666885	9676843	NA	lincRNA	0.5	4408	45	0.267448	-3.91401e-05	0.143142	-0.0538316	0.335881	0.422968	0.00441892	0.242165	0.283149	2.89845	0.0586438	0.00375015	0.216975	0.318223	0.0470783	2.63514	0.00841026	0.034772	-0.00892963	-0.0180673	0.000207995	-0.493349	-1.91576	0.055446	0.896018	-6.1341	1	0.00466154	0.0865976
ENSG00000090661.11	CERS4	19	+	8206736	8262421	ceramide synthase 4 [Source:HGNC Symbol;Acc:HGNC:23747]	protein_coding	0.5	4092	44	0.304225	0.0323986	0.0406233	0.0380089	0.11773	0.320586	0.185727	0.215878	0.11315	2.39431	0.0466032	0.0166517	0.267808	0.203251	0.0717213	2.90777	0.0036401	0.207607	-0.00818963	-0.0165809	0.00020159	0.749822	-1.91329	0.0557617	0.896018	-6.14236	1	0.00428068	0.0735465
ENSG00000164695.4	CHMP4C	8	+	81732434	81759515	charged multivesicular body protein 4C [Source:HGNC Symbol;Acc:HGNC:30599]	protein_coding	0.5	2666	156	0.0785196	0.00542892	0.191431	0.0577968	0.300826	0.739457	0.0318625	0.281269	0.122688	3.15401	0.0791123	0.00161043	0.400836	0.251595	0.16067	4.60547	4.11531e-06	0.00100685	0.0171573	-0.000429443	0.0347441	-0.183475	1.91252	0.0558608	0.896018	-6.13906	1	0.0089725	0.320028
ENSG00000247402.2	AC099487.1	5	+	102605635	102606197	NA	lincRNA	0.5	2744	8	0.305666	-0.00573405	0.114917	0.0103237	0.163234	0.133059	0.131247	0.221987	0.14308	2.48882	0.0492782	0.0128168	0.276775	0.331742	0.0766046	3.46192	0.000536329	0.00310014	0.00376701	-9.50491e-05	0.00762906	-0.116036	1.91214	0.0559091	0.896018	-6.07962	1	0.00196908	0.0136561
ENSG00000157214.13	STEAP2	7	+	90167590	90238137	STEAP2 metalloreductase [Source:HGNC Symbol;Acc:HGNC:17885]	protein_coding	0.5	3616	8	0.419175	0.06436	0.0450721	0.104583	0.108709	0.12911	0.000332914	0.350214	0.208798	4.18311	0.12265	2.87549e-05	0.385905	0.222399	0.148923	4.42304	9.732e-06	0.002669	0.00570332	-0.000159097	0.0115657	0.154532	1.90718	0.0565477	0.899726	-6.14938	1	0.00299025	0.0355562
ENSG00000089639.10	GMIP	19	-	19629476	19643667	GEM interacting protein [Source:HGNC Symbol;Acc:HGNC:24852]	protein_coding	0.5	2971	8	0.387802	0.00191837	0.0501846	0.0428447	0.100093	0.131303	0.00680362	0.241694	0.266326	2.94611	0.0584159	0.00321799	0.253193	0.257681	0.0641069	2.85271	0.00433479	0.129909	0.00587742	-0.00016432	0.0119192	0.296613	1.90707	0.0565626	0.899726	-6.16116	1	0.00308179	0.0386542
ENSG00000152359.14	POC5	5	-	75674124	75717481	POC5 centriolar protein [Source:HGNC Symbol;Acc:HGNC:26658]	protein_coding	0.5	2924	18	0.374293	0.0822964	0.0442731	0.0789845	0.115823	0.19671	0.00369369	0.335994	0.116323	3.84772	0.112892	0.000119222	0.314564	0.268047	0.0989508	3.4375	0.000587106	0.0165571	0.00934898	-0.00029203	0.01899	0.120225	1.901	0.0573524	0.904252	-6.17494	1	0.0049184	0.0989028
ENSG00000040531.14	CTNS	17	+	3636468	3661542	cystinosin, lysosomal cystine transporter [Source:HGNC Symbol;Acc:HGNC:2518]	protein_coding	0.5	3758	65	0.215406	0.0663329	0.048077	-0.00466943	0.286195	0.535838	0.0452535	0.267655	0.120588	3.01367	0.0716391	0.00258108	0.342809	0.223981	0.117518	3.84312	0.000121478	0.0196087	0.0118656	-0.000373687	0.0241049	-0.0359442	1.90053	0.0574144	0.904252	-6.1666	1	0.00624414	0.156471
ENSG00000232871.8	SEC1P	19	+	48638071	48682245	secretory blood group 1, pseudogene [Source:HGNC Symbol;Acc:HGNC:44149]	unitary_pseudogene	0.5	3763	53	0.29338	-0.00057967	0.0636072	0.0549532	0.138864	0.279779	0.0285722	0.253213	0.190454	2.92126	0.0641168	0.00348624	0.308441	0.22712	0.0951358	3.43247	0.0005981	0.0560338	-0.00908387	-0.0184564	0.000288679	-0.196898	-1.9	0.0574836	0.904252	-6.17257	1	0.00478141	0.0926708
ENSG00000228065.10	LINC01515	10	+	65570338	65768835	long intergenic non-protein coding RNA 1515 [Source:HGNC Symbol;Acc:HGNC:51210]	lincRNA	0.5	4951	17	0.326162	0.0507194	0.104715	0.194119	0.118353	0.305361	0.0009699	0.336015	0.198113	3.96083	0.112906	7.46911e-05	0.510079	0.127012	0.260181	5.83003	5.54179e-09	2.59104e-05	-0.00800331	-0.0162826	0.000275975	0.11841	-1.89504	0.0581383	0.905959	-6.16126	1	0.00422355	0.0693588
ENSG00000259503.1	AC048383.1	15	+	70321576	70326742	NA	lincRNA	0.5	2314	5	0.461926	-0.0916172	0.255952	-0.12569	0.229102	0.0674444	0.217934	0.218108	0.0637537	2.40603	0.047571	0.0161271	0.143962	0.233196	0.0207251	1.56811	0.116855	0.649648	0.0027954	-9.72601e-05	0.00568807	0.0725284	1.89447	0.0582137	0.905959	-6.18721	1	0.00147429	0.00888436
ENSG00000085117.11	CD82	11	+	44564427	44620363	CD82 molecule [Source:HGNC Symbol;Acc:HGNC:6210]	protein_coding	0.5	2930	59	0.206194	-0.0629826	0.179639	0.0234381	0.318587	0.511009	0.152689	0.214164	0.139616	2.38781	0.0458661	0.0169493	0.313448	0.302026	0.0982498	3.6225	0.000291773	0.00531116	0.0124794	-0.000435013	0.0253939	0.23277	1.89435	0.0582296	0.905959	-6.17869	1	0.00658861	0.174346
ENSG00000165621.8	OXGR1	13	-	96985719	96994730	oxoglutarate receptor 1 [Source:HGNC Symbol;Acc:HGNC:4531]	protein_coding	0.5	2062	27	0.307483	0.0440263	0.104339	-0.00426616	0.20806	0.201955	0.0109664	0.305513	0.138767	3.47677	0.0933382	0.000507484	0.216107	0.294265	0.0467022	2.40583	0.0161358	0.0924233	0.00683447	-0.000251388	0.0139203	-0.0208739	1.89084	0.0586975	0.90699	-6.18637	1	0.00361459	0.0525836
ENSG00000229180.6	AC006001.3	7	-	66526088	66592397	NA	transcribed_unprocessed_pseudogene	0.5	3300	51	0.187948	0.0408807	0.343644	0.233137	0.151946	0.428083	1.37113e-05	0.397966	0.24105	4.84753	0.158377	1.2501e-06	0.518259	0.216768	0.268592	6.28615	3.25443e-10	6.76287e-07	0.0140823	-0.000520841	0.0286855	1.10217	1.89047	0.058747	0.90699	-6.18779	1	0.00745023	0.22372
ENSG00000187189.10	TSPYL4	6	-	116249961	116254140	TSPY like 4 [Source:HGNC Symbol;Acc:HGNC:21559]	protein_coding	0.5	2707	30	0.392843	0.10699	0.0835803	0.0868294	0.0654824	0.206883	0.000464339	0.387635	0.100806	4.46407	0.150261	8.04162e-06	0.353041	0.188863	0.124638	3.94855	7.86256e-05	0.0180269	-0.0071081	-0.0144951	0.000278873	-0.105912	-1.88638	0.0592956	0.90699	-6.19973	1	0.00376826	0.0577215
ENSG00000229320.3	KRT8P12	3	+	160565447	160569248	keratin 8 pseudogene 12 [Source:HGNC Symbol;Acc:HGNC:28057]	transcribed_processed_pseudogene	0.5	2098	41	0.267991	0.232991	0.145815	0.292459	0.209191	0.386921	9.38335e-08	0.510394	0.12539	6.20812	0.260502	5.36217e-10	0.565142	0.179343	0.319385	6.80302	1.0245e-11	9.3712e-08	0.0128765	-0.000510788	0.0262637	0.253441	1.88559	0.059402	0.90699	-6.19614	1	0.00682984	0.187692
ENSG00000155875.13	SAXO1	9	-	18927658	19049354	stabilizer of axonemal microtubules 1 [Source:HGNC Symbol;Acc:HGNC:28566]	protein_coding	0.5	3671	45	0.381585	0.0529932	0.170205	0.0583825	0.175612	0.251488	0.00153095	0.344276	0.168733	3.98364	0.118526	6.78676e-05	0.299431	0.330428	0.0896588	3.50171	0.000462286	0.00397242	0.00723438	-0.000287302	0.0147561	-0.0343381	1.88551	0.0594131	0.90699	-6.19925	1	0.00383699	0.0595919
ENSG00000163683.11	SMIM14	4	-	39546330	39639090	small integral membrane protein 14 [Source:HGNC Symbol;Acc:HGNC:27321]	protein_coding	0.5	3635	29	0.386617	-0.0249146	0.242536	0.0339886	0.136225	0.256042	0.00181865	0.263042	0.297553	3.1996	0.0691912	0.00137619	0.290981	0.316384	0.0846702	3.39964	0.000674743	0.00897451	0.00618697	-0.000249734	0.0126237	0.216061	1.88433	0.0595724	0.90699	-6.19841	1	0.00328333	0.0433678
ENSG00000124549.14	BTN2A3P	6	+	26421391	26432383	butyrophilin subfamily 2 member A3, pseudogene [Source:HGNC Symbol;Acc:HGNC:13229]	transcribed_unprocessed_pseudogene	0.5	3080	32	0.262308	-0.0787998	0.294546	-0.0170937	0.208355	0.241826	0.244733	0.178297	0.16622	2.00088	0.0317897	0.0454049	0.202933	0.292741	0.0411817	2.29656	0.0216436	0.148995	-0.00716661	-0.014632	0.00029881	-0.0941434	-1.88192	0.0598985	0.90871	-6.20156	1	0.00380828	0.0581826
ENSG00000256651.1	AC006518.1	12	-	10831074	10832016	NA	processed_pseudogene	0.5	3615	59	0.339141	0.0184613	0.086349	0.0103122	0.11054	0.207768	0.127779	0.197217	0.186546	2.22155	0.0388946	0.0263139	0.171308	0.251668	0.0293465	1.89462	0.0581427	0.443362	0.00548575	-0.000248202	0.0112197	0.332069	1.87553	0.0607719	0.90912	-6.20921	1	0.00292469	0.0340178
ENSG00000139132.14	FGD4	12	+	32399529	32646050	FYVE, RhoGEF and PH domain containing 4 [Source:HGNC Symbol;Acc:HGNC:19125]	protein_coding	0.5	5015	13	0.335187	0.122743	0.0469341	0.108672	0.109345	0.232647	2.52834e-05	0.435117	0.116279	5.11365	0.189327	3.15996e-07	0.35287	0.213863	0.124517	3.88864	0.000100806	0.0162871	0.00748297	-0.000347566	0.0153135	-0.44452	1.87337	0.0610688	0.90912	-6.22096	1	0.00399459	0.0644504
ENSG00000273117.1	AC144652.1	7	-	155295918	155297541	NA	lincRNA	0.5	4224	51	0.28001	0.103664	0.0841762	0.0824358	0.198319	0.427493	0.000215627	0.397882	0.117595	4.61883	0.15831	3.85906e-06	0.331425	0.243948	0.109843	3.67942	0.000233763	0.0235068	0.00961645	-0.000459052	0.019692	0.399049	1.87107	0.0613875	0.90912	-6.22171	1	0.00514009	0.105954
ENSG00000140105.17	WARS	14	-	100333788	100376805	tryptophanyl-tRNA synthetase [Source:HGNC Symbol;Acc:HGNC:12729]	protein_coding	0.5	2761	23	0.363259	0.0424365	0.0237369	0.0543267	0.107274	0.192633	0.0309838	0.268071	0.156	3.04362	0.0718622	0.00233747	0.345231	0.2326	0.119184	3.82235	0.000132184	0.0153185	-0.0057635	-0.0118062	0.000279247	0.0954566	-1.86979	0.0615645	0.90912	-6.22479	1	0.00308229	0.0381533
ENSG00000186522.14	SEPT10	2	-	109542982	109614206	septin 10 [Source:HGNC Symbol;Acc:HGNC:14349]	protein_coding	0.5	1539	34	0.185623	0.0744499	0.0638757	0.0524701	0.187879	0.32428	0.0189894	0.305239	0.0727114	3.42697	0.0931709	0.000610347	0.356916	0.230609	0.127389	4.02306	5.74469e-05	0.00905035	0.0105651	-0.00053932	0.0216694	-0.306361	1.86517	0.0622091	0.90912	-6.22979	1	0.00566506	0.12795
ENSG00000197798.8	FAM118B	11	+	126211414	126262986	family with sequence similarity 118 member B [Source:HGNC Symbol;Acc:HGNC:26110]	protein_coding	0.5	3608	15	0.431015	0.00179762	0.0523313	-0.0196412	0.0845499	0.144055	0.0788086	0.221157	0.166858	2.48092	0.0489102	0.0131044	0.116062	0.19733	0.0134705	1.21439	0.224599	0.843157	0.00477711	-0.000247047	0.00980126	-0.421049	1.86399	0.0623752	0.90912	-6.23932	1	0.00256245	0.026567
ENSG00000188322.4	SBK1	16	+	28292519	28323849	SH3 domain binding kinase 1 [Source:HGNC Symbol;Acc:HGNC:17699]	protein_coding	0.5	2028	44	0.193269	0.106568	0.0834067	0.0982627	0.195877	0.446089	0.000317062	0.381901	0.144767	4.45106	0.145848	8.54477e-06	0.436401	0.137149	0.190446	4.87551	1.08526e-06	0.00131187	0.0130487	-0.000690462	0.0267878	-0.702363	1.86187	0.062674	0.90912	-6.23611	1	0.00700939	0.195947
ENSG00000124915.10	DKFZP434K028	11	-	61746493	61757655	uncharacterized LOC26070 [Source:NCBI gene;Acc:26070]	lincRNA	0.5	2319	36	0.270063	0.0677933	0.0534968	0.110555	0.11703	0.306233	0.00590402	0.333459	0.0832618	3.7834	0.111195	0.000154702	0.374055	0.17919	0.139917	4.16777	3.07589e-05	0.0107715	0.00855072	-0.000460939	0.0175624	0.752242	1.86011	0.0629216	0.90912	-6.24333	1	0.00459726	0.0849643
ENSG00000143869.6	GDF7	2	+	20666664	20679245	growth differentiation factor 7 [Source:HGNC Symbol;Acc:HGNC:4222]	protein_coding	0.5	2746	1	0.526558	-0.170201	0.410689	-0.0161348	0.125942	0.0633873	0.0676227	0.215674	0.203761	2.49957	0.0465155	0.0124344	0.23318	0.354769	0.054373	2.66434	0.00771397	0.011449	0.00204273	-0.000110776	0.00419624	0.412722	1.85954	0.0630022	0.90912	-6.22031	1	0.00109649	0.00460494
ENSG00000167994.11	RAB3IL1	11	-	61897301	61920269	RAB3A interacting protein like 1 [Source:HGNC Symbol;Acc:HGNC:9780]	protein_coding	0.5	2135	5	0.405478	0.0204687	0.0229701	-0.0218662	0.145038	0.0776598	0.0105188	0.289997	0.184028	3.33364	0.0840981	0.000857166	0.245947	0.389621	0.0604898	2.85536	0.00429887	0.00273271	0.00402291	-0.000218762	0.00826458	-0.166087	1.85928	0.0630396	0.90912	-6.25289	1	0.00216306	0.0191148
ENSG00000149089.12	APIP	11	-	34853094	34916499	APAF1 interacting protein [Source:HGNC Symbol;Acc:HGNC:17581]	protein_coding	0.5	3563	104	0.392702	0.206716	0.0900224	0.187513	0.380181	0.329461	2.08972e-08	0.492162	0.20082	6.20419	0.242223	5.49788e-10	0.513151	0.314787	0.263324	6.36971	1.8938e-10	3.57562e-08	-0.00472309	-0.00971374	0.000267567	-0.301693	-1.85528	0.0636082	0.90912	-6.19052	1	0.00254522	0.0230007
ENSG00000270598.1	AL512343.1	1	+	226127178	226127346	NA	processed_pseudogene	0.5	2833	17	0.335945	0.0232249	0.0609459	0.0345214	0.102006	0.184668	0.128968	0.226217	0.132146	2.52663	0.051174	0.0115164	0.250285	0.283762	0.0626425	2.88863	0.00386924	0.0787544	0.00546	-0.000311082	0.0112311	-0.0775265	1.85471	0.0636894	0.90912	-6.25432	1	0.00294365	0.0349035
ENSG00000124151.18	NCOA3	20	+	47501902	47656877	nuclear receptor coactivator 3 [Source:HGNC Symbol;Acc:HGNC:7670]	protein_coding	0.5	3306	11	0.369155	0.0213439	0.0905466	0.114986	0.101783	0.193024	0.00286307	0.300392	0.226383	3.49708	0.0902353	0.000470379	0.37101	0.200872	0.137648	4.15002	3.32446e-05	0.00966286	0.00713333	-0.000411984	0.0146786	-0.2913	1.85335	0.0638851	0.90912	-6.26199	1	0.00384905	0.060296
ENSG00000139344.7	AMDHD1	12	+	95943293	95968716	amidohydrolase domain containing 1 [Source:HGNC Symbol;Acc:HGNC:28577]	protein_coding	0.5	3706	37	0.252286	0.143111	0.0459456	0.122862	0.200585	0.384156	3.82878e-05	0.435353	0.0827825	5.08152	0.189533	3.74418e-07	0.395631	0.225589	0.156524	4.56608	4.96926e-06	0.00149421	-0.012512	-0.0257489	0.00072494	0.46691	-1.85302	0.0639315	0.90912	-6.26033	1	0.00675315	0.184766
ENSG00000235491.1	LINC01889	2	+	125710969	125765842	long intergenic non-protein coding RNA 1889 [Source:HGNC Symbol;Acc:HGNC:52708]	lincRNA	0.5	3586	62	0.12553	0.0922102	0.22362	0.0757567	0.283336	0.593134	0.000446045	0.374399	0.157928	4.34567	0.140175	1.38852e-05	0.35013	0.220304	0.122591	4.03188	5.53313e-05	0.00876947	0.014497	-0.000844015	0.029838	-0.116683	1.85253	0.0640019	0.90912	-6.25366	1	0.0078267	0.244424
ENSG00000254263.1	AC022973.3	8	+	129890465	129901758	NA	lincRNA	0.5	3383	23	0.320878	0.0463652	0.0552266	0.0425569	0.183703	0.226758	0.0394906	0.282212	0.0770999	3.15642	0.0796438	0.00159718	0.346858	0.368827	0.12031	4.40823	1.04219e-05	5.89113e-05	0.00677001	-0.000394236	0.0139343	0.328409	1.85251	0.0640051	0.90912	-6.26089	1	0.0036546	0.0540689
ENSG00000177990.11	DPY19L2	12	-	63558913	63668939	dpy-19 like 2 [Source:HGNC Symbol;Acc:HGNC:19414]	protein_coding	0.5	3005	22	0.404299	0.188195	0.127033	0.180539	0.113844	0.210119	1.07644e-05	0.442419	0.140048	5.24621	0.195734	1.5526e-07	0.521045	0.162234	0.271488	6.06839	1.29198e-09	5.73384e-06	-0.00683021	-0.0140607	0.000400253	-0.20351	-1.85187	0.0640975	0.90912	-6.24442	1	0.00368837	0.0531508
ENSG00000151229.12	SLC2A13	12	-	39755021	40106089	solute carrier family 2 member 13 [Source:HGNC Symbol;Acc:HGNC:15956]	protein_coding	0.5	3404	26	0.375221	0.0344172	0.0807239	0.0927756	0.090715	0.156829	0.023757	0.279661	0.147802	3.17781	0.0782103	0.00148394	0.317716	0.226923	0.100943	3.51922	0.000432812	0.0346185	-0.00633709	-0.0130519	0.000377688	-0.160864	-1.85012	0.0643488	0.90912	-6.26804	1	0.00342524	0.0477569
ENSG00000196878.14	LAMB3	1	-	209614870	209652466	laminin subunit beta 3 [Source:HGNC Symbol;Acc:HGNC:6490]	protein_coding	0.5	2956	9	0.443684	-0.0109145	0.348074	0.121143	0.0658597	0.169422	0.000191031	0.354557	0.246162	4.23414	0.125711	2.29433e-05	0.420731	0.165862	0.177015	4.70374	2.55435e-06	0.0020766	0.0059662	-0.000359692	0.0122921	-0.340784	1.84892	0.0645222	0.90912	-6.25902	1	0.00322678	0.0414362
ENSG00000179673.4	RPRML	17	-	46978156	46979248	reprimo like [Source:HGNC Symbol;Acc:HGNC:32422]	protein_coding	0.5	2840	54	0.277521	-0.0395279	0.133981	0.0454014	0.240323	0.213021	0.00710734	0.292717	0.195476	3.4019	0.0856833	0.000669187	0.377152	0.282059	0.142244	4.31462	1.59875e-05	0.000981281	-0.0080506	-0.0165878	0.000486615	0.530614	-1.84865	0.0645615	0.90912	-6.26224	1	0.00435518	0.0758966
ENSG00000243429.1	AF186996.8	3	+	125712139	125713045	NA	unprocessed_pseudogene	0.5	3541	53	0.224147	0.231491	0.129155	0.135007	0.467049	0.489491	1.36717e-08	0.507577	0.208488	6.34335	0.257634	2.24816e-10	0.462852	0.300971	0.214232	5.64273	1.67374e-08	2.27832e-06	-0.0118958	-0.0245304	0.000738754	0.107367	-1.84576	0.0649795	0.90912	-6.25245	1	0.00644579	0.161277
ENSG00000159873.9	CCDC117	22	+	28772674	28789301	coiled-coil domain containing 117 [Source:HGNC Symbol;Acc:HGNC:26599]	protein_coding	0.5	1725	50	0.233561	-0.0417457	0.0809671	-0.093013	0.351678	0.305898	0.303281	0.180554	0.105588	1.98252	0.0325996	0.0474214	0.248305	0.182547	0.0616554	2.68636	0.00722362	0.340212	-0.00818582	-0.0169017	0.000530049	0.299501	-1.84117	0.0656498	0.90912	-6.2772	1	0.00444634	0.0792956
ENSG00000146463.11	ZMYM4	1	+	35268967	35422058	zinc finger MYM-type containing 4 [Source:HGNC Symbol;Acc:HGNC:13055]	protein_coding	0.5	1440	11	0.440439	0.02007	0.0903261	0.0577882	0.0801046	0.0934435	0.0273504	0.225067	0.236864	2.64298	0.0506553	0.0082179	0.333445	0.198572	0.111186	3.63393	0.000279135	0.0468981	0.00381832	-0.00025479	0.00789144	0.231326	1.83776	0.0661512	0.90912	-6.2536	1	0.00207692	0.0162933
ENSG00000198502.5	HLA-DRB5	6	-	32517343	32530287	major histocompatibility complex, class II, DR beta 5 [Source:HGNC Symbol;Acc:HGNC:4953]	protein_coding	0.5	15438	50	0.284124	0.626815	0.050912	0.627264	0.0702165	0.72928	7.51523e-28	0.81714	0.0434555	12.5302	0.667717	5.10579e-36	0.816808	0.0580967	0.667175	11.8443	2.30324e-32	7.68693e-23	0.0192469	-0.00129149	0.0397854	-1.50836	1.83711	0.0662459	0.90912	-6.28969	1	0.0104785	0.444886
ENSG00000162076.12	FLYWCH2	16	+	2883186	2899382	FLYWCH family member 2 [Source:HGNC Symbol;Acc:HGNC:25178]	protein_coding	0.5	2202	10	0.445858	0.0496877	0.156157	0.107035	0.070024	0.184255	0.00304184	0.322179	0.174722	3.74043	0.103799	0.000183705	0.408332	0.128885	0.166735	4.45965	8.2094e-06	0.00692556	-0.00705886	-0.014599	0.000481312	0.240014	-1.83525	0.0665217	0.90912	-6.29747	1	0.00384643	0.0604751
ENSG00000006468.13	ETV1	7	-	13891228	13991425	ETS variant 1 [Source:HGNC Symbol;Acc:HGNC:3490]	protein_coding	0.5	4023	29	0.304796	-0.00155402	0.105235	0.0945518	0.0963192	0.310206	0.17569	0.196567	0.16556	2.22117	0.0386386	0.0263392	0.363182	0.173543	0.131901	3.96816	7.24288e-05	0.0234298	-0.00705468	-0.0145918	0.0004824	0.461486	-1.83491	0.0665712	0.90912	-6.28951	1	0.00384484	0.059393
ENSG00000152117.17	AC073869.1	2	+	131492813	131521573	NA	transcribed_processed_pseudogene	0.5	1545	11	0.326064	0.148866	0.143183	0.137803	0.223872	0.209533	1.83502e-05	0.402634	0.222713	4.86557	0.162114	1.14129e-06	0.399549	0.256205	0.159639	4.67056	3.00377e-06	0.000691702	-0.00894186	-0.0185061	0.000622394	-0.227597	-1.83281	0.0668831	0.90912	-6.30093	1	0.00487923	0.0971158
ENSG00000198467.13	TPM2	9	-	35681992	35691020	tropomyosin 2 [Source:HGNC Symbol;Acc:HGNC:12011]	protein_coding	0.5	2150	13	0.294361	0.111047	0.0650556	0.120685	0.126923	0.270658	0.000254087	0.377562	0.176175	4.42426	0.142553	9.67754e-06	0.45769	0.175163	0.20948	5.17787	2.24429e-07	0.000317775	0.0103679	-0.000729596	0.0214654	-0.149792	1.8315	0.0670785	0.90912	-6.2978	1	0.00566156	0.129309
ENSG00000204444.10	APOM	6	+	31652416	31658210	apolipoprotein M [Source:HGNC Symbol;Acc:HGNC:13916]	protein_coding	0.5	16527	29	0.319864	0.0496875	0.0547431	0.063228	0.154032	0.27706	0.0144353	0.294235	0.148104	3.35341	0.0865744	0.000798225	0.2167	0.335345	0.0469589	2.52362	0.0116155	0.034145	0.00943155	-0.000676901	0.01954	-0.357512	1.82911	0.0674359	0.90912	-6.30345	1	0.0051569	0.107561
ENSG00000115446.11	UNC50	2	+	98608579	98618515	unc-50 inner nuclear membrane RNA binding protein [Source:HGNC Symbol;Acc:HGNC:16046]	protein_coding	0.5	2056	36	0.365937	0.0475602	0.0553405	0.0691475	0.097788	0.139371	0.0478953	0.267489	0.121477	3.00101	0.0715501	0.0026909	0.357603	0.269291	0.12788	4.02731	5.64185e-05	0.00448287	0.00661898	-0.000480871	0.0137188	-0.317678	1.82761	0.0676611	0.90912	-6.31212	1	0.00362174	0.0536897
ENSG00000176915.14	ANKLE2	12	-	132725503	132761888	ankyrin repeat and LEM domain containing 2 [Source:HGNC Symbol;Acc:HGNC:29101]	protein_coding	0.5	2107	23	0.321087	0.141295	0.0219122	0.148743	0.115991	0.243913	0.000119337	0.419121	0.0590529	4.85036	0.175662	1.23238e-06	0.422168	0.210661	0.178226	4.77147	1.82886e-06	0.00108119	-0.00896606	-0.0185843	0.000652223	-0.0531853	-1.82745	0.067685	0.90912	-6.30858	1	0.0049068	0.0977926
ENSG00000203648.3	AC007618.1	12	+	2659937	2660969	NA	processed_pseudogene	0.5	3110	28	0.346846	-0.085264	0.177615	-0.128385	0.329177	0.301399	0.0707923	0.179507	0.2392	2.09095	0.0322228	0.0365326	0.235468	0.278434	0.0554452	2.58469	0.0097466	0.116552	0.00659425	-0.000480332	0.0136688	-0.627409	1.82728	0.06771	0.90912	-6.30208	1	0.00360884	0.0521801
ENSG00000153246.12	PLA2R1	2	-	159932006	160062610	phospholipase A2 receptor 1 [Source:HGNC Symbol;Acc:HGNC:9042]	protein_coding	0.5	3282	51	0.278448	0.253263	0.0614657	0.269781	0.168431	0.406214	6.47589e-09	0.550934	0.0782034	6.75794	0.303528	1.39965e-11	0.544546	0.161246	0.296531	6.41868	1.37464e-10	9.71477e-07	-0.013551	-0.0280894	0.000987463	0.20434	-1.82723	0.0677175	0.90912	-6.3117	1	0.0074172	0.224683
ENSG00000143162.7	CREG1	1	-	167529677	167553767	cellular repressor of E1A stimulated genes 1 [Source:HGNC Symbol;Acc:HGNC:2351]	protein_coding	0.5	2839	13	0.38063	0.138217	0.157533	0.164412	0.0858988	0.274994	2.95759e-07	0.450037	0.26598	5.58262	0.202533	2.3692e-08	0.473987	0.124478	0.224664	5.29751	1.17394e-07	0.000311199	0.00889764	-0.000659386	0.0184547	0.513385	1.82513	0.0680346	0.90912	-6.31262	1	0.00487554	0.0965145
ENSG00000258413.1	AL158801.2	14	-	55262767	55272075	NA	lincRNA	0.5	2930	41	0.355626	0.187441	0.0616802	0.200424	0.189391	0.252258	4.44462e-07	0.485274	0.134052	5.87822	0.235491	4.14698e-09	0.485113	0.258294	0.235335	6.19306	5.9007e-10	2.73209e-07	-0.0114431	-0.0237513	0.00086509	-0.424071	-1.8226	0.0684172	0.90912	-6.32928	1	0.00627931	0.164015
ENSG00000141971.12	MVB12A	19	+	17405722	17433724	multivesicular body subunit 12A [Source:HGNC Symbol;Acc:HGNC:25153]	protein_coding	0.5	3283	6	0.423907	0.00750243	0.0368528	0.0115926	0.0350593	0.0898288	0.250375	0.192436	0.136255	2.13738	0.0370318	0.0325675	0.131735	0.170021	0.0173541	1.38197	0.166981	0.895588	0.00309405	-0.000239734	0.00642784	-0.350501	1.81941	0.0689015	0.90912	-6.31867	1	0.00169954	0.0116253
ENSG00000125304.8	TM9SF2	13	+	99501417	99564006	transmembrane 9 superfamily member 2 [Source:HGNC Symbol;Acc:HGNC:11865]	protein_coding	0.5	3122	20	0.388224	0.0385	0.110991	0.109224	0.1093	0.229421	0.0107649	0.312375	0.115066	3.5389	0.0975782	0.000401795	0.384672	0.225949	0.147973	4.37327	1.22398e-05	0.00273315	0.00701293	-0.000548595	0.0145745	0.0719145	1.81816	0.0690931	0.90912	-6.32213	1	0.00385732	0.0600274
ENSG00000172375.12	C2CD2L	11	+	119102198	119118544	C2CD2 like [Source:HGNC Symbol;Acc:HGNC:29000]	protein_coding	0.5	3011	35	0.340337	0.0172875	0.0930861	-0.00322038	0.187254	0.173651	0.149017	0.174888	0.184825	1.97917	0.0305858	0.0477966	0.24657	0.316427	0.0607966	2.79396	0.00520671	0.0385284	-0.00535792	-0.0111375	0.000421622	-0.144723	-1.81737	0.069213	0.90912	-6.32437	1	0.00294797	0.0351186
ENSG00000165078.12	CPA6	8	-	67422038	67746385	carboxypeptidase A6 [Source:HGNC Symbol;Acc:HGNC:17245]	protein_coding	0.5	2385	23	0.342946	0.0530745	0.0280719	0.0395266	0.115752	0.155942	0.0674615	0.265832	0.0633129	2.96141	0.0706668	0.00306231	0.266323	0.312798	0.0709279	3.092	0.00198813	0.0208148	0.00482304	-0.000385084	0.0100312	-0.103317	1.81544	0.06951	0.90912	-6.31719	1	0.00265632	0.0279073
ENSG00000153898.12	MCOLN2	1	-	84925583	84997113	mucolipin 2 [Source:HGNC Symbol;Acc:HGNC:13357]	protein_coding	0.5	2742	12	0.366966	0.290977	0.0773349	0.221059	0.215546	0.329604	2.77143e-10	0.57421	0.107362	7.21293	0.329717	5.47601e-13	0.526773	0.239865	0.27749	6.50107	7.97481e-11	1.43391e-07	0.00953765	-0.000776137	0.0198514	-0.00488968	1.81286	0.0699064	0.90912	-6.30935	1	0.00526166	0.106778
ENSG00000186891.13	TNFRSF18	1	-	1203508	1206691	TNF receptor superfamily member 18 [Source:HGNC Symbol;Acc:HGNC:11914]	protein_coding	0.5	758	12	0.274109	-0.0124735	0.075018	0.0374808	0.130116	0.189346	0.380243	0.182092	0.0915619	2.00531	0.0331576	0.0449299	0.264526	0.279957	0.0699742	3.02914	0.0024525	0.0592842	-0.00479193	-0.00999339	0.000409537	-0.169911	-1.80603	0.0709663	0.90912	-6.30719	1	0.00265287	0.0263644
ENSG00000134070.4	IRAK2	3	+	10164865	10243743	interleukin 1 receptor associated kinase 2 [Source:HGNC Symbol;Acc:HGNC:6113]	protein_coding	0.5	2952	56	0.223456	0.0838742	0.0846575	0.139731	0.0979606	0.50059	0.000147692	0.364149	0.201706	4.38325	0.132604	1.16923e-05	0.435276	0.131487	0.189466	4.83396	1.33844e-06	0.00170039	-0.010646	-0.0222042	0.000912227	0.713001	-1.80566	0.0710244	0.90912	-6.3402	1	0.00589662	0.139003
ENSG00000178372.7	CALML5	10	-	5498697	5499555	calmodulin like 5 [Source:HGNC Symbol;Acc:HGNC:18180]	protein_coding	0.5	4580	45	0.278268	0.0846916	0.0732716	0.129918	0.116586	0.478523	0.0011024	0.362052	0.120358	4.17917	0.131082	2.9258e-05	0.397996	0.190634	0.1584	4.41769	9.97632e-06	0.00481172	-0.0107308	-0.0223889	0.000927343	0.179025	-1.80445	0.0712147	0.90912	-6.34611	1	0.0059476	0.142477
ENSG00000064666.14	CNN2	19	+	1026581	1039068	calponin 2 [Source:HGNC Symbol;Acc:HGNC:2156]	protein_coding	0.5	3005	4	0.537417	-0.00846192	0.143177	0.00501116	0.131126	0.0612764	0.101564	0.204496	0.17954	2.27328	0.0418185	0.0230096	0.141826	0.340807	0.0201147	1.49473	0.134985	0.102965	-0.00142771	-0.00297916	0.000123732	-0.0558462	-1.80404	0.0712786	0.90912	-6.29056	1	0.000788231	0.00223471
ENSG00000182165.17	TP53TG1	7	-	87325225	87345515	TP53 target 1 (non-protein coding) [Source:HGNC Symbol;Acc:HGNC:17026]	lincRNA	0.5	2103	9	0.395651	-0.00157713	0.0938382	0.0231171	0.127523	0.110902	0.0112796	0.248205	0.246239	2.89809	0.061606	0.00375445	0.246001	0.311886	0.0605167	2.83402	0.0045966	0.0397109	0.00596399	-0.000522587	0.0124506	0.35007	1.80245	0.0715284	0.90912	-6.35812	1	0.0033088	0.0448484
ENSG00000205212.3	CCDC144NL	17	-	20836447	20896140	coiled-coil domain containing 144 family, N-terminal like [Source:HGNC Symbol;Acc:HGNC:33735]	protein_coding	0.5	1541	58	0.261989	0.0201803	0.12762	0.0690001	0.13287	0.267022	0.0138182	0.250306	0.245586	2.94866	0.0626529	0.00319157	0.33272	0.158341	0.110702	3.58698	0.000334527	0.0722543	-0.0089996	-0.0187921	0.000792923	0.167715	-1.80165	0.0716542	0.90912	-6.34998	1	0.0049957	0.100285
ENSG00000099958.14	DERL3	22	-	23834503	23839128	derlin 3 [Source:HGNC Symbol;Acc:HGNC:14236]	protein_coding	0.5	3057	63	0.333431	0.0291434	0.0344196	-0.0809649	0.220946	0.225231	0.109213	0.243448	0.0904966	2.70779	0.0592668	0.00677319	0.181545	0.314421	0.0329585	2.06045	0.0393551	0.127931	0.00542112	-0.00048094	0.0113232	-0.213838	1.80064	0.0718131	0.90912	-6.34508	1	0.00301049	0.0359301
ENSG00000232389.1	AL583856.1	6	-	70608234	70609334	NA	processed_pseudogene	0.5	2923	52	0.301009	-0.0403377	0.135936	0.00650037	0.14113	0.215892	0.0484109	0.181173	0.251493	2.09386	0.0328237	0.0362723	0.228428	0.235311	0.0521792	2.50118	0.0123781	0.253453	0.00654083	-0.000584245	0.0136659	0.0500829	1.79964	0.0719715	0.90912	-6.35204	1	0.0036346	0.0529181
ENSG00000182676.4	PPP1R27	17	-	81833492	81835050	protein phosphatase 1 regulatory subunit 27 [Source:HGNC Symbol;Acc:HGNC:16813]	protein_coding	0.5	3575	23	0.328412	0.0459575	0.0840611	0.0750225	0.152101	0.250849	0.000107755	0.340831	0.248137	4.21568	0.116166	2.49027e-05	0.291783	0.367013	0.0851371	3.45749	0.000545228	0.00133467	-0.00749197	-0.0156606	0.000676656	0.494667	-1.798	0.0722314	0.90912	-6.35613	1	0.0041671	0.0697183
ENSG00000105819.13	PMPCB	7	+	103297422	103329511	peptidase, mitochondrial processing beta subunit [Source:HGNC Symbol;Acc:HGNC:9119]	protein_coding	0.5	2651	12	0.361916	-0.023648	0.063126	0.0378997	0.117725	0.122232	0.0114437	0.2071	0.298751	2.46523	0.0428904	0.0136924	0.300741	0.270894	0.0904449	3.40758	0.000655411	0.0202521	-0.00475541	-0.0099423	0.000431485	-0.40397	-1.79731	0.0723407	0.90912	-6.35375	1	0.00264549	0.0278956
ENSG00000232987.1	LINC01219	11	+	1991096	1993469	long intergenic non-protein coding RNA 1219 [Source:HGNC Symbol;Acc:HGNC:49653]	lincRNA	0.5	3756	14	0.422584	0.00240126	0.0723421	-0.00370274	0.164681	0.127097	0.00163474	0.302359	0.248239	3.61116	0.0914212	0.000304826	0.245347	0.389721	0.060195	3.03849	0.00237766	0.00307696	0.00387944	-0.000354955	0.00811384	-0.51545	1.79605	0.0725397	0.90912	-6.35195	1	0.00215931	0.0184342
ENSG00000256667.6	KLRA1P	12	-	10588063	10599669	killer cell lectin like receptor A1, pseudogene [Source:HGNC Symbol;Acc:HGNC:6372]	transcribed_unprocessed_pseudogene	0.5	3871	36	0.427104	-0.0262947	0.109847	0.0531979	0.156651	0.135449	0.000453859	0.326385	0.257248	3.9259	0.106527	8.64052e-05	0.350125	0.343979	0.122588	4.20177	2.64833e-05	0.000197511	0.00599102	-0.000548245	0.0125303	-0.315032	1.79603	0.0725435	0.90912	-6.36948	1	0.00333569	0.0455641
ENSG00000225779.1	AL122001.1	1	+	46370586	46370955	NA	processed_pseudogene	0.5	2626	1	0.455074	0.00132867	0.058731	-0.0104777	0.122226	0.0485284	0.0312551	0.286636	0.0893085	3.21817	0.0821602	0.0012901	0.213915	0.264659	0.0457596	2.35961	0.0182944	0.188008	0.00249202	-0.00022885	0.00521289	-0.0982779	1.7955	0.0726278	0.90912	-6.36719	1	0.00138653	0.00782145
ENSG00000089063.14	TMEM230	20	-	5068232	5113103	transmembrane protein 230 [Source:HGNC Symbol;Acc:HGNC:15876]	protein_coding	0.5	4255	51	0.290372	0.164119	0.0827508	0.100045	0.242532	0.450507	2.04775e-05	0.434795	0.124288	5.13191	0.189047	2.86813e-07	0.485988	0.219223	0.236184	5.84334	5.11648e-09	5.68077e-06	-0.011331	-0.0237183	0.00105619	0.42778	-1.79323	0.0729891	0.90912	-6.36751	1	0.00631962	0.161268
ENSG00000261996.1	AC004706.1	17	-	6653464	6655009	NA	lincRNA	0.5	3645	51	0.267559	0.0696548	0.0654611	-0.0939327	0.382584	0.379796	0.00114395	0.349327	0.159176	4.06173	0.12203	4.87101e-05	0.286644	0.330479	0.082165	3.28979	0.00100262	0.00592395	-0.00798392	-0.0167123	0.000744507	0.447513	-1.79317	0.0729993	0.90912	-6.36333	1	0.00445274	0.0793738
ENSG00000178202.12	KDELC2	11	-	108472105	108498432	KDEL motif containing 2 [Source:HGNC Symbol;Acc:HGNC:28496]	protein_coding	0.5	2267	16	0.297281	0.0430074	0.119057	0.093562	0.164041	0.229243	0.0185127	0.289242	0.14614	3.28121	0.0836612	0.00103362	0.342205	0.27033	0.117104	3.85297	0.000116693	0.00798586	0.00645647	-0.000613036	0.013526	0.182038	1.79039	0.073445	0.90912	-6.37076	1	0.00360625	0.0523208
ENSG00000168246.5	UBTD2	5	-	172209640	172284071	ubiquitin domain containing 2 [Source:HGNC Symbol;Acc:HGNC:24463]	protein_coding	0.5	2970	19	0.390992	0.0283006	0.0268819	0.00472773	0.0916069	0.151284	0.0221936	0.28902	0.115766	3.27481	0.0835328	0.00105732	0.196464	0.245787	0.0385983	2.11755	0.0342129	0.28222	0.00348589	-0.000333379	0.00730516	0.358307	1.78927	0.0736257	0.90912	-6.35499	1	0.00194736	0.0147211
ENSG00000176222.8	ZNF404	19	-	43872363	43901385	zinc finger protein 404 [Source:HGNC Symbol;Acc:HGNC:19417]	protein_coding	0.5	3419	35	0.359722	0.0831528	0.0952727	0.0731752	0.144635	0.217218	0.0010104	0.358966	0.147631	4.15306	0.128857	3.28064e-05	0.365609	0.310298	0.13367	4.28144	1.85687e-05	0.000376803	0.00709416	-0.000682358	0.0148707	-0.0768976	1.78837	0.0737701	0.90912	-6.37195	1	0.00396702	0.063006
ENSG00000006453.13	BAIAP2L1	7	-	98291651	98401068	BAI1 associated protein 2 like 1 [Source:HGNC Symbol;Acc:HGNC:21649]	protein_coding	0.5	2819	27	0.353452	0.0623442	0.148708	0.100196	0.115149	0.257494	0.00704449	0.288588	0.214088	3.35128	0.0832829	0.000804378	0.367452	0.229383	0.135021	4.22267	2.41421e-05	0.00475994	0.00744365	-0.000716216	0.0156035	-0.369862	1.78832	0.0737787	0.90912	-6.37588	1	0.00416263	0.0699087
ENSG00000168216.10	LMBRD1	6	-	69675802	69797111	LMBR1 domain containing 1 [Source:HGNC Symbol;Acc:HGNC:23038]	protein_coding	0.5	3560	13	0.416718	0.0476066	0.0362229	0.057979	0.133527	0.121118	0.0138089	0.297814	0.141898	3.38447	0.0886931	0.000713162	0.335033	0.188275	0.112247	3.66325	0.000249032	0.0479653	0.00592588	-0.000581652	0.0124334	-0.326315	1.78516	0.0742886	0.90912	-6.39626	1	0.0033195	0.0457948
ENSG00000267372.2	AC005330.1	19	+	1321225	1322846	NA	lincRNA	0.5	3211	150	0.0417395	0.0153356	0.127221	-2.18104	4.10279	0.957087	0.0114439	0.225046	0.149519	2.51175	0.0506456	0.0120135	0.373982	0.293463	0.139862	4.42508	9.64088e-06	0.000859223	-0.0206716	-0.0433739	0.00203075	-0.350142	-1.78503	0.0743109	0.90912	-6.37859	1	0.0115825	0.537829
ENSG00000131944.9	FAAP24	19	+	32972209	32978222	Fanconi anemia core complex associated protein 24 [Source:HGNC Symbol;Acc:HGNC:28467]	protein_coding	0.5	3479	26	0.343137	0.00743077	0.0762294	0.0113487	0.165469	0.213022	0.118391	0.215258	0.165506	2.44502	0.0463359	0.0144846	0.230502	0.33228	0.0531311	2.84646	0.0044208	0.0239309	-0.00625925	-0.0131348	0.00061627	-0.11014	-1.78467	0.0743685	0.90912	-6.38211	1	0.00350726	0.0496018
ENSG00000258581.2	AL157871.3	14	+	100366628	100366920	NA	processed_pseudogene	0.5	2702	20	0.357961	0.0776911	0.0400567	0.0828557	0.164145	0.210977	0.00165189	0.344918	0.150905	3.98908	0.118968	6.63303e-05	0.364991	0.265811	0.133218	4.15298	3.2817e-05	0.00327256	-0.0077107	-0.0161867	0.0007653	-0.294361	-1.78338	0.074578	0.90912	-6.39209	1	0.00432395	0.0765638
ENSG00000269994.1	AL513318.2	9	-	87008455	87042126	NA	lincRNA	0.5	3258	33	0.256204	0.131174	0.0209164	0.146693	0.178472	0.38989	0.00037617	0.400487	0.0356959	4.5952	0.16039	4.3234e-06	0.434635	0.245528	0.188908	5.04715	4.48457e-07	0.00016857	-0.010919	-0.0229246	0.00108649	-1.55238	-1.78297	0.0746447	0.90912	-6.38193	1	0.00612486	0.150298
ENSG00000101282.8	RSPO4	20	-	958452	1002264	R-spondin 4 [Source:HGNC Symbol;Acc:HGNC:16175]	protein_coding	0.5	3512	4	0.482616	0.0429719	0.0406537	0.0429737	0.103624	0.108611	0.109426	0.243597	0.0918979	2.70796	0.0593394	0.00676974	0.316202	0.289968	0.0999837	3.86063	0.000113097	0.00335025	0.00336546	-0.000335866	0.00706678	-0.355792	1.7825	0.0747223	0.90912	-6.37262	1	0.00188716	0.0139803
ENSG00000245532.7	NEAT1	11	+	65422774	65445540	nuclear paraspeckle assembly transcript 1 (non-protein coding) [Source:HGNC Symbol;Acc:HGNC:30815]	lincRNA	0.5	1791	18	0.245164	0.181098	0.0724785	0.167158	0.196918	0.315558	5.15171e-07	0.499785	0.068952	5.97804	0.249785	2.25841e-09	0.435527	0.269741	0.189684	5.03312	4.82567e-07	8.59209e-05	0.0115673	-0.00115566	0.0242903	-0.490454	1.78232	0.0747511	0.90912	-6.39162	1	0.00649091	0.171718
ENSG00000264907.1	PRELID3BP3	17	+	62841101	62841645	PRELI domain containing 3B pseudogene 3 [Source:HGNC Symbol;Acc:HGNC:49065]	processed_pseudogene	0.5	1627	6	0.361125	-0.191478	0.25701	-0.193081	0.539979	0.178107	0.161486	0.198723	0.145407	2.2315	0.0394908	0.0256483	0.232	0.205963	0.0538241	2.49076	0.0127469	0.368372	0.00403391	-0.00040494	0.00847276	0.0552206	1.78155	0.0748771	0.90912	-6.34749	1	0.00226361	0.0190581
ENSG00000256923.1	AC084819.1	12	+	22742582	22743091	NA	lincRNA	0.5	2211	45	0.305014	0.0418528	0.0880767	0.0587435	0.146189	0.296206	0.0539594	0.235437	0.177228	2.6498	0.0554307	0.00805403	0.302323	0.302065	0.0913992	3.53371	0.000409769	0.00754621	0.00740327	-0.00074696	0.0155535	-0.0257718	1.78072	0.0750124	0.90912	-6.38594	1	0.00415771	0.0692583
ENSG00000233892.1	AL671855.1	6	-	30186798	30188614	NA	processed_pseudogene	0.5	7905	97	0.40807	0.0203081	0.180572	0.114925	0.0856858	0.198743	0.0115616	0.277323	0.210995	3.20541	0.0769078	0.00134869	0.392193	0.154226	0.153815	4.33495	1.45795e-05	0.00810267	0.00686465	-0.000702162	0.0144315	-0.460448	1.77847	0.0753804	0.90912	-6.38987	1	0.00386001	0.0596876
ENSG00000233926.1	AL591368.1	9	+	81689713	81776900	NA	lincRNA	0.5	2517	33	0.27147	-0.0160823	0.156949	0.0720265	0.166237	0.288285	0.147007	0.212626	0.144666	2.3598	0.0452099	0.0182846	0.293804	0.32366	0.0863208	3.37207	0.000746047	0.00717684	-0.00768499	-0.0161674	0.000797427	0.342132	-1.77609	0.0757719	0.90912	-6.39483	1	0.00432722	0.0751222
ENSG00000044115.20	CTNNA1	5	+	138610967	138935034	catenin alpha 1 [Source:HGNC Symbol;Acc:HGNC:2509]	protein_coding	0.5	1859	19	0.398281	0.0150694	0.054028	0.0400483	0.0745723	0.0961575	0.0137786	0.288553	0.181509	3.28191	0.0832628	0.00103108	0.259728	0.239707	0.0674589	2.80416	0.00504472	0.139457	-0.00555994	-0.0116988	0.000578913	-0.105523	-1.77551	0.0758669	0.90912	-6.40847	1	0.00313135	0.0403479
ENSG00000248223.1	AC026785.2	5	+	17353910	17354899	NA	lincRNA	0.5	3032	77	0.184607	0.074419	0.0658548	0.059962	0.216772	0.536148	0.0113439	0.281036	0.196958	3.18443	0.0789811	0.0014504	0.342769	0.241771	0.11749	3.86591	0.000110674	0.0119682	-0.0118562	-0.0249504	0.00123798	0.425371	-1.77504	0.075945	0.90912	-6.39445	1	0.00668031	0.178232
ENSG00000275875.1	AC091812.3	7	+	55741525	55741869	NA	processed_pseudogene	0.5	3511	20	0.350052	0.0204519	0.107245	0.0817332	0.0762259	0.19187	0.00840103	0.251117	0.260873	2.94801	0.0630598	0.00319828	0.373091	0.196108	0.139197	4.16379	3.13014e-05	0.00974265	-0.00750466	-0.0158057	0.000796394	-0.186098	-1.77231	0.0763975	0.90912	-6.40781	1	0.00423468	0.0728563
ENSG00000116199.11	FAM20B	1	+	179025804	179076562	FAM20B, glycosaminoglycan xylosylkinase [Source:HGNC Symbol;Acc:HGNC:23017]	protein_coding	0.5	3088	36	0.206044	0.0994542	0.0933526	0.146888	0.197655	0.408951	0.000995765	0.366903	0.121938	4.22011	0.134618	2.44179e-05	0.427473	0.207002	0.182733	4.84233	1.28325e-06	0.000689047	-0.0141101	-0.0297656	0.00154548	1.12596	-1.76686	0.0773057	0.90912	-6.41415	1	0.00798717	0.257481
ENSG00000162779.21	AXDND1	1	+	179365720	179554735	axonemal dynein light chain domain containing 1 [Source:HGNC Symbol;Acc:HGNC:26564]	protein_coding	0.5	3379	16	0.380871	0.0454071	0.0789015	0.0140437	0.153297	0.110525	0.0220528	0.262128	0.188067	2.97792	0.0687108	0.00290207	0.257289	0.2736	0.0661976	2.78757	0.0053105	0.0640671	-0.00488987	-0.0103265	0.000546763	0.212548	-1.76323	0.077916	0.90912	-6.42714	1	0.00277298	0.0314489
ENSG00000176399.3	DMRTA1	9	+	22446841	22455740	DMRT like family A1 [Source:HGNC Symbol;Acc:HGNC:13826]	protein_coding	0.5	2850	25	0.411191	0.149908	0.114656	0.14783	0.167815	0.267854	1.80955e-05	0.419092	0.192677	4.99533	0.175638	5.87351e-07	0.453316	0.209337	0.205495	5.25484	1.48156e-07	0.000132518	-0.00925195	-0.0195441	0.00104021	0.120196	-1.76225	0.0780809	0.90912	-6.42749	1	0.00525064	0.112445
ENSG00000138152.8	BTBD16	10	+	122271306	122338162	BTB domain containing 16 [Source:HGNC Symbol;Acc:HGNC:26340]	protein_coding	0.5	3252	44	0.205295	0.1213	0.0957915	0.0534577	0.244351	0.486262	0.000394131	0.385808	0.114703	4.46684	0.148848	7.93834e-06	0.441978	0.252643	0.195344	5.19136	2.08767e-07	9.9484e-05	-0.0119906	-0.0253435	0.00136236	0.527596	-1.76037	0.0783988	0.90912	-6.42594	1	0.00681233	0.187446
ENSG00000232075.1	MRPL35P2	10	-	63634317	63634827	mitochondrial ribosomal protein L35 pseudogene 2 [Source:HGNC Symbol;Acc:HGNC:29706]	processed_pseudogene	0.5	2239	47	0.157533	-0.042426	0.112261	-0.0235362	0.37188	0.385658	0.0413357	0.213362	0.222274	2.43022	0.0455234	0.0150897	0.287266	0.255991	0.0825216	3.23803	0.00120359	0.0421747	-0.0113577	-0.0240128	0.0012975	-0.400673	-1.75939	0.0785652	0.90912	-6.42229	1	0.00645632	0.166556
ENSG00000229875.1	EIF1P1	9	+	659986	660326	eukaryotic translation initiation factor 1 pseudogene 1 [Source:HGNC Symbol;Acc:HGNC:49614]	processed_pseudogene	0.5	3612	23	0.322759	0.0280695	0.0292619	0.0205315	0.107773	0.231197	0.387594	0.187947	0.0533268	2.06026	0.0353242	0.0393739	0.204001	0.206536	0.0416162	2.19985	0.0278176	0.521747	0.00556325	-0.000640192	0.0117667	-0.109212	1.75807	0.0787891	0.90912	-6.42758	1	0.0031643	0.0402478
ENSG00000133739.15	LRRCC1	8	+	85107147	85146076	leucine rich repeat and coiled-coil centrosomal protein 1 [Source:HGNC Symbol;Acc:HGNC:29373]	protein_coding	0.5	1738	22	0.262682	0.0895389	0.0454948	0.0906299	0.153014	0.232302	0.00349128	0.334344	0.134552	3.83042	0.111786	0.000127923	0.300062	0.295188	0.0900373	3.60524	0.000311864	0.00761063	-0.00786351	-0.016632	0.00090496	0.224433	-1.75806	0.0787914	0.90912	-6.40782	1	0.00447316	0.0772946
ENSG00000143416.20	SELENBP1	1	-	151364302	151372733	selenium binding protein 1 [Source:HGNC Symbol;Acc:HGNC:10719]	protein_coding	0.5	2074	38	0.197552	0.0827153	0.057726	0.128883	0.118496	0.358189	0.00919443	0.319916	0.0997734	3.62002	0.102346	0.000294586	0.383393	0.147769	0.14699	4.18948	2.79591e-05	0.0144362	-0.0117174	-0.0247866	0.00135172	-0.341222	-1.75763	0.0788656	0.90912	-6.4324	1	0.00666754	0.180153
ENSG00000105894.11	PTN	7	-	137227341	137343865	pleiotrophin [Source:HGNC Symbol;Acc:HGNC:9630]	protein_coding	0.5	2569	39	0.21168	0.430143	0.168358	0.550296	0.0929703	0.654073	6.38265e-19	0.715081	0.0945279	10.0062	0.511341	1.43158e-23	0.780235	0.0635944	0.608767	10.7384	6.72081e-27	6.64397e-19	-0.019447	-0.0411429	0.00224888	-0.412348	-1.75718	0.0789411	0.90912	-6.42869	1	0.011069	0.492046
ENSG00000262660.1	AC139530.2	17	+	81703371	81720539	NA	protein_coding	0.5	3730	34	0.247478	-0.0207548	0.107194	0.0337083	0.285405	0.356128	0.0258995	0.213042	0.238985	2.4386	0.0453871	0.0147444	0.321935	0.250117	0.103642	3.64782	0.000264472	0.0207569	-0.00857495	-0.0181502	0.00100034	0.24036	-1.75558	0.0792143	0.90912	-6.43086	1	0.00488486	0.0957064
ENSG00000115816.14	CEBPZ	2	-	37201612	37231713	CCAAT/enhancer binding protein zeta [Source:HGNC Symbol;Acc:HGNC:24218]	protein_coding	0.5	3496	15	0.450185	0.0399571	0.0779464	0.078289	0.0751704	0.14299	0.0235491	0.258965	0.198291	2.98093	0.0670631	0.00287372	0.36842	0.259144	0.135733	4.19792	2.69374e-05	0.00325934	0.00485492	-0.000567023	0.0102769	-0.0562685	1.75537	0.0792505	0.90912	-6.41868	1	0.00276544	0.0299096
ENSG00000271734.1	Z98200.1	6	-	108030249	108030718	NA	lincRNA	0.5	2099	15	0.328818	0.0507239	0.0607964	0.110323	0.076642	0.204614	0.0427196	0.262354	0.144783	2.96871	0.0688294	0.00299051	0.376343	0.161102	0.141634	4.10416	4.05782e-05	0.0172337	0.00789276	-0.000927955	0.0167135	0.0907295	1.75415	0.0794593	0.90912	-6.44358	1	0.00449985	0.0828977
ENSG00000171634.16	BPTF	17	+	67825524	67984378	bromodomain PHD finger transcription factor [Source:HGNC Symbol;Acc:HGNC:3581]	protein_coding	0.5	2960	40	0.293817	0.0721113	0.123	0.0601172	0.154973	0.331586	0.000721198	0.377359	0.100844	4.34432	0.1424	1.3971e-05	0.291772	0.269715	0.0851309	3.34899	0.000811075	0.0363664	-0.00865599	-0.0183594	0.00104738	-0.146432	-1.74878	0.0803832	0.90912	-6.4421	1	0.00495021	0.0981551
ENSG00000169087.10	HSPBAP1	3	-	122740003	122793824	HSPB1 associated protein 1 [Source:HGNC Symbol;Acc:HGNC:16389]	protein_coding	0.5	2986	26	0.34899	0.0499966	0.126683	0.166542	0.106456	0.263832	0.00284984	0.339433	0.127279	3.89901	0.115215	9.65861e-05	0.492202	0.184855	0.242263	5.70327	1.17528e-08	2.51022e-05	0.00951197	-0.00115518	0.0201791	-0.535983	1.74809	0.080503	0.90912	-6.45292	1	0.00544197	0.120938
ENSG00000186732.13	MPPED1	22	+	43411196	43507848	metallophosphoesterase domain containing 1 [Source:HGNC Symbol;Acc:HGNC:1306]	protein_coding	0.5	4183	58	0.204795	-0.0716378	0.227894	0.0543014	0.178198	0.546983	0.122336	0.210787	0.173118	2.37834	0.044431	0.0173907	0.296262	0.241083	0.0877713	3.27684	0.00104977	0.0773982	-0.0106052	-0.022515	0.00130453	-1.07352	-1.74566	0.0809254	0.90912	-6.4469	1	0.00607599	0.147683
ENSG00000254445.1	HSPB2-C11orf52	11	+	111912736	111926871	HSPB2-C11orf52 readthrough (NMD candidate) [Source:HGNC Symbol;Acc:HGNC:41996]	protein_coding	0.5	2605	44	0.241103	0.0218658	0.0389483	0.073294	0.238654	0.340102	0.184478	0.181465	0.104316	2.00514	0.0329297	0.0449478	0.322204	0.309813	0.103815	3.67682	0.00023616	0.00579885	-0.00841564	-0.0178689	0.00103765	-0.284851	-1.7452	0.0810044	0.90912	-6.44906	1	0.00482261	0.0932932
ENSG00000141642.8	ELAC1	18	+	50967991	50988121	elaC ribonuclease Z 1 [Source:HGNC Symbol;Acc:HGNC:14197]	protein_coding	0.5	2657	7	0.448654	-0.0082933	0.0659383	0.0180934	0.0576062	0.085187	0.0117417	0.302679	0.141838	3.44394	0.0916143	0.000573307	0.147957	0.242042	0.0218913	1.5907	0.111678	0.539192	0.00249247	-0.000310055	0.005295	0.220393	1.7435	0.0813009	0.90912	-6.43429	1	0.00142816	0.00789513
ENSG00000117009.11	KMO	1	+	241532134	241595642	kynurenine 3-monooxygenase [Source:HGNC Symbol;Acc:HGNC:6381]	protein_coding	0.5	3556	32	0.344291	0.0901659	0.10913	0.139849	0.175682	0.291433	1.11731e-05	0.457134	0.0683628	5.36757	0.208972	7.98049e-08	0.424576	0.250649	0.180265	4.88423	1.03832e-06	0.000251262	-0.00886219	-0.0188338	0.00110942	-0.440004	-1.74228	0.0815146	0.90912	-6.45874	1	0.00508708	0.104769
ENSG00000227533.5	SLC2A1-AS1	1	+	42959049	42983358	SLC2A1 antisense RNA 1 [Source:HGNC Symbol;Acc:HGNC:44187]	lincRNA	0.5	2623	53	0.166436	0.377585	0.169457	0.359623	0.239807	0.578483	1.11881e-14	0.636894	0.182036	8.57121	0.405633	1.02405e-17	0.536434	0.305018	0.287761	6.86147	6.81569e-12	4.32342e-09	-0.0204022	-0.043374	0.0025697	-0.0440733	-1.74109	0.0817222	0.90912	-6.46564	1	0.0117201	0.561533
ENSG00000124664.10	SPDEF	6	-	34537802	34556333	SAM pointed domain containing ETS transcription factor [Source:HGNC Symbol;Acc:HGNC:17257]	protein_coding	0.5	2940	24	0.252854	0.114587	0.0885078	0.0735011	0.0871451	0.334822	0.00328745	0.332854	0.151191	3.8163	0.110792	0.000135466	0.286299	0.218773	0.081967	3.10355	0.00191214	0.121286	-0.00918372	-0.0195271	0.00115965	0.552102	-1.7406	0.0818089	0.90912	-6.46061	1	0.00527677	0.112488
ENSG00000075785.12	RAB7A	3	+	128726122	128814796	RAB7A, member RAS oncogene family [Source:HGNC Symbol;Acc:HGNC:9788]	protein_coding	0.5	2258	21	0.318018	0.0358012	0.064822	0.053056	0.172013	0.207868	0.0870592	0.231158	0.164087	2.58311	0.0534341	0.00979144	0.263094	0.338864	0.0692184	3.05722	0.00223399	0.00760544	0.00521214	-0.000665628	0.0110899	0.373887	1.73838	0.0821983	0.90912	-6.45289	1	0.00299808	0.0354786
ENSG00000171497.4	PPID	4	-	158709134	158723396	peptidylprolyl isomerase D [Source:HGNC Symbol;Acc:HGNC:9257]	protein_coding	0.5	2789	24	0.30749	0.0260452	0.0475647	-0.0224952	0.270759	0.193866	0.326429	0.190741	0.0907716	2.11065	0.036382	0.0348027	0.248116	0.410778	0.0615615	2.9728	0.00295093	0.00103887	0.00696035	-0.000888941	0.0148096	-0.272919	1.73837	0.0822004	0.90912	-6.46904	1	0.00400417	0.0653703
ENSG00000048392.11	RRM2B	8	-	102204502	102239118	ribonucleotide reductase regulatory TP53 inducible subunit M2B [Source:HGNC Symbol;Acc:HGNC:17296]	protein_coding	0.5	3048	32	0.262608	0.0354031	0.220111	0.123107	0.15173	0.388263	0.000350672	0.337624	0.247613	4.01368	0.11399	5.97803e-05	0.392764	0.192067	0.154264	4.43532	9.19372e-06	0.00377944	-0.00985966	-0.0209793	0.00125994	0.207459	-1.73826	0.08222	0.90912	-6.46153	1	0.00567282	0.129191
ENSG00000197321.14	SVIL	10	-	29457338	29736781	supervillin [Source:HGNC Symbol;Acc:HGNC:11480]	protein_coding	0.5	4662	44	0.341688	0.065739	0.149315	0.0991278	0.174633	0.330031	0.00207291	0.337047	0.173338	3.88628	0.1136	0.000101791	0.399537	0.233093	0.15963	4.5172	6.26637e-06	0.00217221	-0.00773289	-0.0164566	0.000990825	-0.530644	-1.73773	0.0823134	0.90912	-6.45081	1	0.00445033	0.07767
ENSG00000220515.2	PGAM1P10	6	+	73055097	73055857	phosphoglycerate mutase 1 pseudogene 10 [Source:HGNC Symbol;Acc:HGNC:42457]	processed_pseudogene	0.5	2793	17	0.33173	-0.0394212	0.174073	-0.0127203	0.243597	0.167362	0.00573795	0.280799	0.233015	3.21967	0.0788483	0.00128339	0.303402	0.299137	0.0920525	3.50353	0.000459135	0.00712442	0.00420749	-0.000539296	0.00895427	-0.0374611	1.73766	0.0823254	0.90912	-6.45373	1	0.00242085	0.0231128
ENSG00000174564.12	IL20RB	3	+	136946230	137011085	interleukin 20 receptor subunit beta [Source:HGNC Symbol;Acc:HGNC:6004]	protein_coding	0.5	2562	87	0.155309	0.292384	0.12241	0.306864	0.167504	0.552341	1.26494e-09	0.548855	0.138216	6.8885	0.301242	5.63832e-12	0.562829	0.137211	0.316776	6.64663	2.9987e-11	3.62867e-07	0.0159412	-0.0020474	0.0339299	0.723374	1.73726	0.0823957	0.90912	-6.46598	1	0.00917755	0.339984
ENSG00000277559.1	AC018553.1	16	+	54290965	54292422	NA	lincRNA	0.5	3220	74	0.148384	0.18705	0.0358933	0.246896	0.226688	0.694015	1.70385e-08	0.530175	0.115356	6.51616	0.281086	7.21306e-11	0.522432	0.256482	0.272935	6.39568	1.59831e-10	2.60461e-07	-0.0148227	-0.0315532	0.00190775	-0.416772	-1.73685	0.0824691	0.90912	-6.46507	1	0.00853562	0.293126
ENSG00000114021.11	NIT2	3	+	100334701	100361635	nitrilase family member 2 [Source:HGNC Symbol;Acc:HGNC:29878]	protein_coding	0.5	2534	57	0.179358	0.0489342	0.0634641	0.0613338	0.213279	0.379956	0.0156905	0.291734	0.14905	3.32169	0.0851086	0.000894736	0.36102	0.125573	0.130335	3.88976	0.000100342	0.039757	0.0116055	-0.00149799	0.024709	0.0624487	1.73627	0.0825701	0.90912	-6.4666	1	0.00668508	0.179997
ENSG00000226278.1	PSPHP1	7	+	55764797	55773288	phosphoserine phosphatase pseudogene 1 [Source:HGNC Symbol;Acc:HGNC:9578]	unprocessed_pseudogene	0.5	3562	48	0.330795	0.0543782	0.0969196	-0.209968	0.975369	0.341835	4.50724e-06	0.342331	0.32847	4.48547	0.117191	7.27532e-06	0.435417	0.465603	0.189588	5.80006	6.62913e-09	8.00697e-10	-0.0104173	-0.0221811	0.00134653	0.376693	-1.73599	0.08262	0.90912	-6.43307	1	0.00600149	0.135482
ENSG00000088002.11	SULT2B1	19	+	48552075	48599425	sulfotransferase family 2B member 1 [Source:HGNC Symbol;Acc:HGNC:11459]	protein_coding	0.5	3830	18	0.346449	0.015041	0.0481329	0.0124001	0.112545	0.16112	0.112678	0.212039	0.185143	2.38899	0.0449606	0.0168947	0.182196	0.251944	0.0331954	1.9452	0.0517509	0.345889	0.00541315	-0.000700404	0.0115267	0.240036	1.73579	0.0826552	0.90912	-6.47158	1	0.00311844	0.0394955
ENSG00000255071.3	SAA2-SAA4	11	-	18231423	18248635	SAA2-SAA4 readthrough [Source:HGNC Symbol;Acc:HGNC:39550]	protein_coding	0.5	3389	39	0.255227	0.0749565	0.0857755	0.174959	0.178246	0.399275	0.00727398	0.314194	0.14792	3.58137	0.0987178	0.000341801	0.430792	0.322082	0.185582	5.04843	4.45447e-07	2.74398e-05	0.00923829	-0.00119811	0.0196747	0.532765	1.73533	0.082737	0.90912	-6.46548	1	0.00532423	0.113543
ENSG00000231367.5	AC011247.1	2	-	38406719	38515740	NA	lincRNA	0.5	2842	4	0.494894	-0.0122112	0.0565623	0.0221273	0.0691746	0.0850442	0.0767663	0.197349	0.224054	2.23851	0.0389464	0.0251877	0.268389	0.283278	0.0720328	3.12488	0.00177875	0.0353327	0.00433876	-0.000563742	0.00924127	0.211855	1.73496	0.0828027	0.90912	-6.47737	1	0.00250037	0.0256134
ENSG00000228653.2	HNRNPCP7	7	+	64500825	64501729	heterogeneous nuclear ribonucleoprotein C pseudogene 7 [Source:HGNC Symbol;Acc:HGNC:48818]	processed_pseudogene	0.5	2577	28	0.257301	0.153732	0.076297	0.15222	0.143476	0.277151	3.99472e-06	0.468914	0.0880506	5.55243	0.21988	2.8173e-08	0.383669	0.245608	0.147202	4.40068	1.0791e-05	0.00186232	0.012266	-0.0016085	0.0261406	0.409988	1.73311	0.08313	0.90912	-6.48071	1	0.00707848	0.205339
ENSG00000079691.17	CARMIL1	6	+	25279078	25620530	capping protein regulator and myosin 1 linker 1 [Source:HGNC Symbol;Acc:HGNC:21581]	protein_coding	0.5	4295	93	0.180573	-0.0288953	0.0505727	0.140927	0.136601	0.558558	0.190326	0.222836	0.0736055	2.46576	0.0496557	0.0136721	0.392249	0.156384	0.153859	4.30146	1.69678e-05	0.00966512	0.0125119	-0.00164369	0.0266674	-0.0974912	1.73275	0.0831944	0.90912	-6.47208	1	0.00722185	0.209803
ENSG00000178363.4	CALML3	10	+	5524009	5526771	calmodulin like 3 [Source:HGNC Symbol;Acc:HGNC:1452]	protein_coding	0.5	4586	31	0.293191	0.0206579	0.0783423	0.0254883	0.156436	0.336866	0.22632	0.173533	0.194383	1.97746	0.0301139	0.0479893	0.27404	0.246195	0.0750981	3.0366	0.00239262	0.0948189	-0.00735688	-0.0156811	0.00096732	-0.582704	-1.73258	0.0832255	0.90912	-6.47012	1	0.00424649	0.0722096
ENSG00000148600.14	CDHR1	10	+	84194635	84219621	cadherin related family member 1 [Source:HGNC Symbol;Acc:HGNC:14550]	protein_coding	0.5	3596	9	0.382069	0.0353691	0.0307956	-0.00110225	0.122033	0.134346	0.0224554	0.269298	0.165224	3.05466	0.0725213	0.00225314	0.221306	0.200737	0.0489763	2.33848	0.0193625	0.362198	-0.00426227	-0.00908608	0.00056154	0.275537	-1.73218	0.0832969	0.90912	-6.47469	1	0.00246019	0.0244263
ENSG00000241350.1	PMS2P11	7	+	77011551	77015853	PMS1 homolog 2, mismatch repair system component pseudogene 11 [Source:HGNC Symbol;Acc:HGNC:9125]	transcribed_unprocessed_pseudogene	0.5	2093	30	0.234681	0.138322	0.101256	0.125174	0.172599	0.336644	3.77526e-05	0.426837	0.117262	5.01542	0.18219	5.29166e-07	0.362347	0.304264	0.131295	4.30498	1.67001e-05	0.000475979	0.00959995	-0.00126783	0.0204677	-0.267599	1.73169	0.083384	0.90912	-6.46748	1	0.00554434	0.122064
ENSG00000092871.16	RFFL	17	-	35005990	35089319	ring finger and FYVE like domain containing E3 ubiquitin protein ligase [Source:HGNC Symbol;Acc:HGNC:24821]	protein_coding	0.5	3015	32	0.411631	0.101995	0.0549541	0.14039	0.0777457	0.199548	4.49961e-05	0.408901	0.154168	4.85638	0.1672	1.19553e-06	0.402458	0.165745	0.161972	4.451	8.54724e-06	0.00538522	-0.00766332	-0.0163598	0.00103319	-0.381862	-1.72748	0.0841361	0.91498	-6.4818	1	0.00443646	0.0792727
ENSG00000277149.4	TYW1B	7	-	72558744	72828198	tRNA-yW synthesizing protein 1 homolog B [Source:HGNC Symbol;Acc:HGNC:33908]	protein_coding	0.5	2215	38	0.199041	0.728162	0.0882421	0.748319	0.108591	0.781423	2.51232e-35	0.859495	0.0566221	14.3599	0.738731	9.24243e-47	0.877583	0.0619907	0.770151	14.2683	3.44941e-46	4.07477e-32	-0.0201891	-0.0432422	0.00286405	0.519486	-1.71683	0.0860647	0.933572	-6.50745	1	0.0117615	0.565427
ENSG00000173762.7	CD7	17	-	82314868	82317602	CD7 molecule [Source:HGNC Symbol;Acc:HGNC:1695]	protein_coding	0.5	3295	11	0.355037	0.0780368	0.0962803	0.0817294	0.117666	0.195894	0.00181254	0.348065	0.140386	4.01021	0.121149	6.06643e-05	0.409018	0.235838	0.167295	4.71501	2.41697e-06	0.000832081	-0.00562483	-0.0120566	0.000806893	-0.16182	-1.71445	0.0865021	0.933912	-6.50216	1	0.00328079	0.0431745
ENSG00000137968.16	SLC44A5	1	-	75202131	75611116	solute carrier family 44 member 5 [Source:HGNC Symbol;Acc:HGNC:28524]	protein_coding	0.5	3400	35	0.23437	0.446796	0.138478	0.507433	0.194065	0.627651	8.5269e-19	0.719137	0.0927725	10.0011	0.517159	1.50748e-23	0.749562	0.109507	0.561844	10.1985	2.01429e-24	2.32978e-17	-0.0174949	-0.0375529	0.00256307	-0.436463	-1.70988	0.0873429	0.933912	-6.51738	1	0.0102334	0.426356
ENSG00000170855.3	TRIAP1	12	-	120443961	120446412	TP53 regulated inhibitor of apoptosis 1 [Source:HGNC Symbol;Acc:HGNC:26937]	protein_coding	0.5	2641	27	0.300749	-0.0262113	0.0809528	0.0700251	0.0876898	0.160134	0.115885	0.212964	0.175928	2.39653	0.0453535	0.0165512	0.313643	0.221808	0.0983719	3.58218	0.000340733	0.0318932	0.00504853	-0.00074311	0.0108402	-0.187415	1.70885	0.0875332	0.933912	-6.51201	1	0.00295414	0.0350256
ENSG00000103222.18	ABCC1	16	+	15949577	16143074	ATP binding cassette subfamily C member 1 [Source:HGNC Symbol;Acc:HGNC:51]	protein_coding	0.5	1951	15	0.40269	0.0563657	0.114212	0.0544495	0.139897	0.192187	0.00604085	0.33346	0.089206	3.77495	0.111196	0.000160041	0.283303	0.312096	0.0802608	3.322	0.00089375	0.0101591	-0.00563182	-0.0120983	0.000834705	-0.334463	-1.70734	0.0878146	0.933912	-6.52065	1	0.00329856	0.044203
ENSG00000146242.8	TPBG	6	+	82363206	82370828	trophoblast glycoprotein [Source:HGNC Symbol;Acc:HGNC:12004]	protein_coding	0.5	2592	20	0.379442	0.00504656	0.0473486	-0.00146366	0.236154	0.149443	0.215164	0.192485	0.165383	2.14383	0.0370504	0.0320466	0.184231	0.259328	0.033941	2.00951	0.0444826	0.046817	0.00437404	-0.000648833	0.00939692	0.0170437	1.70715	0.0878491	0.933912	-6.51132	1	0.00256178	0.02615
ENSG00000164114.18	MAP9	4	-	155342658	155376970	microtubule associated protein 9 [Source:HGNC Symbol;Acc:HGNC:26118]	protein_coding	0.5	3350	83	0.166415	0.03725	0.0425262	0.109922	0.276239	0.562918	0.145406	0.235709	0.0713331	2.60778	0.0555588	0.00911322	0.392615	0.264572	0.154147	4.59647	4.29718e-06	0.000662757	0.0121179	-0.00180582	0.0260417	-0.908709	1.70614	0.0880379	0.933912	-6.51574	1	0.00710358	0.202159
ENSG00000151470.12	C4orf33	4	+	129093317	129116640	chromosome 4 open reading frame 33 [Source:HGNC Symbol;Acc:HGNC:27025]	protein_coding	0.5	2711	39	0.252045	0.135471	0.0929468	0.143873	0.146912	0.339505	8.89438e-05	0.414466	0.109797	4.83801	0.171782	1.31145e-06	0.40224	0.220736	0.161797	4.48865	7.16752e-06	0.00193867	-0.0114947	-0.0247044	0.00171501	-1.15965	-1.70587	0.0880877	0.933912	-6.52398	1	0.00673926	0.184823
ENSG00000275676.1	BX005040.1	9	-	61229913	61231863	NA	lincRNA	0.5	23	6	0.00372023	-0.0576171	0.102217	-0.0790077	0.259615	0.0793749	0.225458	0.186457	0.165703	2.09872	0.0347664	0.0358414	0.215983	0.329223	0.0466486	2.47583	0.0132928	0.0583157	-0.000992855	-0.00213625	0.000150536	0.907085	-1.70229	0.0887571	0.933912	-6.39071	1	0.000578073	0.00102755
ENSG00000244119.1	PDCL3P4	3	+	101712472	101713191	phosducin-like 3 pseudogene 4 [Source:HGNC Symbol;Acc:HGNC:44505]	processed_pseudogene	0.5	2982	44	0.297213	0.0644011	0.117652	0.0851529	0.124615	0.248606	0.0112969	0.291913	0.170503	3.35419	0.0852134	0.000795991	0.307848	0.221476	0.0947704	3.37097	0.000749045	0.0702553	0.00803223	-0.00123722	0.0173017	0.597012	1.69873	0.0894257	0.933912	-6.53517	1	0.0047288	0.0908238
ENSG00000144191.11	CNGA3	2	+	98346155	98398601	cyclic nucleotide gated channel alpha 3 [Source:HGNC Symbol;Acc:HGNC:2150]	protein_coding	0.5	1958	13	0.326804	0.0264004	0.0493037	0.031606	0.0747399	0.113558	0.310148	0.185036	0.127096	2.05748	0.0342384	0.0396398	0.236798	0.249734	0.0560731	2.58252	0.00980813	0.167893	-0.00430782	-0.00928729	0.000671641	0.175018	-1.69596	0.0899479	0.933912	-6.53712	1	0.00253964	0.0260531
ENSG00000116745.6	RPE65	1	-	68428822	68449959	RPE65, retinoid isomerohydrolase [Source:HGNC Symbol;Acc:HGNC:10294]	protein_coding	0.5	2567	17	0.344145	0.0495954	0.0392355	0.0334746	0.0642727	0.171795	0.00220288	0.342223	0.149966	3.93226	0.117117	8.41495e-05	0.249543	0.167734	0.0622717	2.66957	0.00759478	0.383918	-0.00565438	-0.012191	0.000882235	-0.204117	-1.6958	0.0899799	0.933912	-6.54081	1	0.00333433	0.0452169
ENSG00000172971.7	UNC93B3	3	-	75619506	75623849	unc-93 homolog B3 pseudogene (C. elegans) [Source:HGNC Symbol;Acc:HGNC:13483]	unprocessed_pseudogene	0.5	2061	46	0.301238	0.0166086	0.0287098	0.0164229	0.056447	0.135361	0.322449	0.195022	0.084139	2.1406	0.0380336	0.0323061	0.228865	0.280675	0.0523793	2.59571	0.00943946	0.0935267	-0.00475809	-0.0102621	0.000745951	0.245608	-1.6947	0.0901879	0.933912	-6.53298	1	0.00280736	0.0314362
ENSG00000278765.1	AC004477.3	17	-	48066704	48067293	NA	lincRNA	0.5	2386	64	0.346901	0.0937216	0.117732	0.0875891	0.192043	0.184634	5.60155e-05	0.359411	0.261969	4.4023	0.129176	1.07108e-05	0.343639	0.33418	0.118088	3.96949	7.20265e-05	0.000814138	0.00673206	-0.00105585	0.01452	-0.27931	1.69461	0.0902055	0.933912	-6.5439	1	0.00397284	0.0643316
ENSG00000170906.15	NDUFA3	19	+	54102728	54109257	NADH:ubiquinone oxidoreductase subunit A3 [Source:HGNC Symbol;Acc:HGNC:7686]	protein_coding	0.5	3841	15	0.400905	0.0152996	0.0795577	0.0299123	0.094397	0.198965	0.0523552	0.244515	0.171407	2.78603	0.0597877	0.00533578	0.300844	0.295465	0.0905072	3.35734	0.000786965	0.0134145	-0.00385116	-0.00830653	0.000604204	-0.13903	-1.69453	0.0902194	0.933912	-6.52792	1	0.0022721	0.0203718
ENSG00000187792.4	ZNF70	22	-	23738678	23751092	zinc finger protein 70 [Source:HGNC Symbol;Acc:HGNC:13140]	protein_coding	0.5	2799	6	0.447198	0.00922841	0.185336	0.0570856	0.105945	0.128855	0.000253843	0.375268	0.178285	4.4117	0.140826	1.02564e-05	0.353849	0.276062	0.125209	4.20025	2.66616e-05	0.00193484	0.000891935	-0.000140538	0.00192441	-0.108938	1.69354	0.0904078	0.933912	-6.43916	1	0.000521293	0.0008941
ENSG00000225984.1	HMGB1P26	1	-	229705234	229705861	high mobility group box 1 pseudogene 26 [Source:HGNC Symbol;Acc:HGNC:39117]	processed_pseudogene	0.5	2858	36	0.289398	-0.000232573	0.0462849	0.0154708	0.0920125	0.300567	0.0922591	0.208171	0.152859	2.33509	0.0433353	0.0195388	0.184886	0.207994	0.0341827	1.96908	0.0489445	0.576208	0.00692511	-0.00109272	0.0149429	-0.113654	1.69321	0.0904704	0.933912	-6.53864	1	0.00409015	0.0671525
ENSG00000170310.14	STX8	17	-	9250471	9576591	syntaxin 8 [Source:HGNC Symbol;Acc:HGNC:11443]	protein_coding	0.5	4065	53	0.210734	0.387879	0.114863	0.410381	0.218481	0.622609	9.6203e-15	0.654831	0.119229	8.72085	0.428804	2.76126e-18	0.62922	0.208333	0.395917	8.14237	3.8763e-16	1.28938e-11	-0.0160178	-0.0345645	0.00252888	0.862033	-1.69308	0.0904951	0.933912	-6.54653	1	0.00946228	0.364978
ENSG00000275367.1	AC092111.1	12	+	8217758	8221115	NA	lincRNA	0.5	2772	10	0.446261	0.0357581	0.0534515	0.00421722	0.122728	0.128314	0.0133966	0.291002	0.168574	3.32539	0.0846824	0.000882936	0.312422	0.330985	0.0976072	3.77967	0.000157038	0.00238062	-0.0043312	-0.00934626	0.000683862	0.0873363	-1.69306	0.0904986	0.933912	-6.54215	1	0.0025578	0.0264335
ENSG00000248787.1	AC092903.2	3	-	125908005	125910272	NA	lincRNA	0.5	3305	57	0.203562	0.0113949	0.101983	-0.06599	0.434127	0.492325	0.106016	0.24492	0.0889712	2.72346	0.0599859	0.00646027	0.349218	0.247887	0.121953	3.88563	0.000102066	0.00959922	-0.0115165	-0.0248615	0.00182853	-0.747783	-1.69177	0.0907444	0.933912	-6.53797	1	0.0068083	0.184905
ENSG00000226145.7	KRT16P6	17	-	16817983	16822579	keratin 16 pseudogene 6 [Source:HGNC Symbol;Acc:HGNC:50719]	transcribed_unprocessed_pseudogene	0.5	2143	8	0.434419	0.078253	0.0231876	0.0857703	0.0954943	0.141524	0.000447226	0.371363	0.142978	4.34016	0.137911	1.42381e-05	0.340178	0.203246	0.115721	3.7453	0.000180177	0.024903	-0.00571515	-0.0123395	0.00090923	-0.325303	-1.69131	0.0908324	0.933912	-6.55071	1	0.00337912	0.0466568
ENSG00000230250.2	LINC01753	1	-	55915607	55944974	long intergenic non-protein coding RNA 1753 [Source:HGNC Symbol;Acc:HGNC:52541]	lincRNA	0.5	3338	22	0.322651	-0.0145778	0.102909	-0.0130976	0.120063	0.238692	0.00846686	0.275413	0.221522	3.15076	0.0758523	0.00162845	0.154115	0.181453	0.0237514	1.6311	0.10287	0.796641	0.00599768	-0.000962229	0.0129576	-0.0670075	1.68936	0.0912065	0.933912	-6.54542	1	0.00355033	0.0506234
ENSG00000260550.2	AC136618.1	16	-	18570448	18571683	NA	lincRNA	0.5	2117	2	0.448797	0.0323693	0.0199515	0.0197679	0.0656795	0.0733597	0.0630919	0.263685	0.0961316	2.94048	0.0695296	0.00327706	0.302122	0.274508	0.0912776	3.41141	0.000646285	0.0183858	-0.000238527	-0.000515343	3.82892e-05	0.06743	-1.68923	0.0912317	0.933912	-6.41972	1	0.000117833	4.32917e-05
ENSG00000106976.20	DNM1	9	+	128191655	128255248	dynamin 1 [Source:HGNC Symbol;Acc:HGNC:2972]	protein_coding	0.5	1749	29	0.27694	0.100224	0.0846535	0.0573043	0.205543	0.258489	0.0011551	0.348065	0.179423	4.03189	0.121149	5.53299e-05	0.337468	0.291199	0.113884	3.98543	6.73592e-05	0.00366787	-0.00580263	-0.0125398	0.0009345	-0.0767194	-1.68846	0.0913779	0.933912	-6.5109	1	0.00343659	0.044119
ENSG00000226051.6	ZNF503-AS1	10	+	75269819	75373500	ZNF503 antisense RNA 1 [Source:HGNC Symbol;Acc:HGNC:27370]	lincRNA	0.5	1873	28	0.201099	0.476463	0.107587	0.513525	0.128062	0.588401	8.63751e-20	0.718803	0.112371	10.2075	0.516678	1.83471e-24	0.745358	0.105704	0.555558	10.1314	4.00865e-24	3.4621e-17	0.0170034	-0.0027465	0.0367533	-0.0469382	1.68777	0.0915115	0.933912	-6.55116	1	0.0100762	0.410272
ENSG00000142197.12	DOPEY2	21	+	36156782	36294274	dopey family member 2 [Source:HGNC Symbol;Acc:HGNC:1291]	protein_coding	0.5	3586	28	0.309244	0.402782	0.154674	0.440549	0.0574474	0.492234	9.42263e-16	0.669056	0.111563	9.03252	0.447636	1.67762e-19	0.677454	0.067039	0.458943	8.40256	4.36844e-17	1.81048e-11	0.0160135	-0.00259781	0.0346248	0.879955	1.68675	0.0917068	0.933912	-6.5594	1	0.00949526	0.369142
ENSG00000198185.11	ZNF334	20	-	46499630	46513559	zinc finger protein 334 [Source:HGNC Symbol;Acc:HGNC:15806]	protein_coding	0.5	2829	38	0.227421	0.217448	0.195126	0.205344	0.218591	0.50003	1.33348e-07	0.492505	0.179414	6.02309	0.242561	1.71115e-09	0.511159	0.189977	0.261284	6.05747	1.38276e-09	3.64685e-06	0.0157329	-0.00255823	0.034024	0.413506	1.6862	0.0918123	0.933912	-6.56157	1	0.00933189	0.357439
ENSG00000145348.16	TBCK	4	-	106041599	106321495	TBC1 domain containing kinase [Source:HGNC Symbol;Acc:HGNC:28261]	protein_coding	0.5	2278	7	0.382653	0.00290852	0.0597804	0.0153378	0.117781	0.109865	0.180985	0.188709	0.164439	2.08656	0.0356113	0.0369276	0.266554	0.317081	0.0710508	2.99772	0.00272008	0.0188334	0.00378784	-0.000621239	0.00819692	-0.407018	1.68417	0.0922048	0.933912	-6.5594	1	0.0022485	0.0205196
ENSG00000203883.6	SOX18	20	-	64047582	64049641	SRY-box 18 [Source:HGNC Symbol;Acc:HGNC:11194]	protein_coding	0.5	2187	11	0.40379	0.0393167	0.0655605	0.0350219	0.160991	0.167556	0.124975	0.215603	0.157326	2.42009	0.0464847	0.0155165	0.264624	0.328905	0.0700256	2.81844	0.0048257	0.0173719	-0.00442755	-0.00958732	0.000732219	-0.155947	-1.68219	0.0925877	0.933912	-6.55773	1	0.00263166	0.0278286
ENSG00000244234.1	GMCL1P1	5	-	178185719	178187299	germ cell-less, spermatogenesis associated 1 pseudogene 1 [Source:HGNC Symbol;Acc:HGNC:19717]	processed_pseudogene	0.5	3278	6	0.383322	0.00833269	0.0608791	0.0442126	0.0749446	0.124108	0.0113813	0.320041	0.0686025	3.60454	0.102426	0.000312702	0.287761	0.296941	0.0828066	3.26383	0.00109919	0.0212608	-0.00363084	-0.00786287	0.000601178	0.0292933	-1.6819	0.092643	0.933912	-6.55579	1	0.00215811	0.0186237
ENSG00000149201.9	CCDC81	11	+	86374736	86423109	coiled-coil domain containing 81 [Source:HGNC Symbol;Acc:HGNC:26281]	protein_coding	0.5	3389	13	0.449912	-0.0175733	0.0921067	0.00256782	0.128888	0.113758	0.176608	0.215906	0.123534	2.39973	0.0466153	0.0164073	0.207137	0.340349	0.0429058	2.40746	0.0160638	0.0409471	-0.00363883	-0.00788048	0.000602829	0.113149	-1.68177	0.0926682	0.933912	-6.56157	1	0.00216304	0.0189192
ENSG00000163125.15	RPRD2	1	+	150363091	150476566	regulation of nuclear pre-mRNA domain containing 2 [Source:HGNC Symbol;Acc:HGNC:29039]	protein_coding	0.5	1517	11	0.41988	-0.0141827	0.0947655	0.0186901	0.0755457	0.0836834	0.178331	0.196921	0.171039	2.20344	0.0387777	0.0275637	0.314708	0.135158	0.0990409	3.34727	0.000816123	0.141522	-0.00116614	-0.0025285	0.000196225	0.0920318	-1.67802	0.0933978	0.934555	-6.47028	1	0.000690982	0.00158683
ENSG00000277920.1	AC138969.4	16	-	16351545	16351653	NA	unprocessed_pseudogene	0.5	2223	18	0.339019	0.0747993	0.0988681	0.0594806	0.123628	0.24779	2.64358e-05	0.400363	0.221444	4.8008	0.160291	1.58032e-06	0.308559	0.176974	0.0952089	3.38558	0.000710286	0.0898857	-0.00643423	-0.0139551	0.0010866	0.295207	-1.67715	0.0935683	0.934555	-6.56457	1	0.00383655	0.0589534
ENSG00000151376.16	ME3	11	-	86441108	86672636	malic enzyme 3 [Source:HGNC Symbol;Acc:HGNC:6985]	protein_coding	0.5	3875	26	0.338565	0.0220158	0.0482579	0.0152057	0.191348	0.209512	0.300094	0.184976	0.134568	2.05054	0.0342161	0.0403114	0.238709	0.37337	0.056982	3.02412	0.00249358	0.00462302	-0.00552199	-0.011981	0.000936987	-0.061771	-1.676	0.0937942	0.934555	-6.56855	1	0.0032947	0.0436561
ENSG00000263627.1	PPP4R1-AS1	18	+	9615264	9619363	PPP4R1 antisense RNA 1 [Source:HGNC Symbol;Acc:HGNC:51112]	lincRNA	0.5	3854	37	0.329275	0.0412028	0.123129	0.0907443	0.171578	0.320779	0.00575759	0.278359	0.234122	3.24009	0.0774838	0.00119493	0.341667	0.347385	0.116736	3.90052	9.59877e-05	0.00055449	-0.00655648	-0.0142292	0.00111623	0.710883	-1.67519	0.0939532	0.934555	-6.56799	1	0.00391405	0.0613751
ENSG00000180409.3	OR10AA1P	1	-	158808399	158809335	olfactory receptor family 10 subfamily AA member 1 pseudogene [Source:HGNC Symbol;Acc:HGNC:14989]	unprocessed_pseudogene	0.5	3398	52	0.301117	-0.0733823	0.309426	0.0274391	0.12766	0.299839	0.0707187	0.217805	0.183697	2.457	0.0474391	0.0140102	0.266245	0.194096	0.0708863	2.86429	0.00417942	0.221832	0.00782244	-0.001335	0.0169799	0.339197	1.6746	0.0940693	0.934555	-6.56984	1	0.00467165	0.0875847
ENSG00000135596.17	MICAL1	6	-	109444062	109465968	microtubule associated monooxygenase, calponin and LIM domain containing 1 [Source:HGNC Symbol;Acc:HGNC:20619]	protein_coding	0.5	2464	31	0.28239	0.00457127	0.071781	0.00550427	0.119785	0.198376	0.134051	0.196723	0.193826	2.23756	0.0387001	0.0252501	0.188518	0.239206	0.0355392	2.04654	0.0407033	0.413709	-0.00569868	-0.0123791	0.000981754	0.567104	-1.67229	0.0945231	0.934555	-6.57494	1	0.00340771	0.0467202
ENSG00000198382.8	UVRAG	11	+	75815167	76143195	UV radiation resistance associated [Source:HGNC Symbol;Acc:HGNC:12640]	protein_coding	0.5	2682	39	0.298136	0.101005	0.0937437	0.0928278	0.169904	0.289431	0.0012277	0.345199	0.192502	3.98956	0.119162	6.61955e-05	0.24967	0.239766	0.0623349	2.73063	0.00632128	0.164461	-0.00716054	-0.0155612	0.00124009	-0.0430665	-1.671	0.0947781	0.934555	-6.57946	1	0.00428549	0.0742394
ENSG00000142528.15	ZNF473	19	+	50025714	50053414	zinc finger protein 473 [Source:HGNC Symbol;Acc:HGNC:23239]	protein_coding	0.5	2967	21	0.384714	-0.0705774	0.189472	0.0324303	0.0747921	0.187275	0.0394973	0.194376	0.248658	2.27513	0.0377818	0.0228981	0.192814	0.175304	0.0371774	2.01989	0.0433945	0.696868	0.0045579	-0.000792078	0.00990788	0.289154	1.67015	0.0949462	0.934555	-6.57746	1	0.00272874	0.0298934
ENSG00000111875.7	ASF1A	6	+	118894220	118909167	anti-silencing function 1A histone chaperone [Source:HGNC Symbol;Acc:HGNC:20995]	protein_coding	0.5	2786	61	0.24624	0.12187	0.102481	0.130861	0.121594	0.341548	5.13727e-05	0.422584	0.114283	4.95206	0.178577	7.34337e-07	0.386099	0.172139	0.149072	4.29526	1.7449e-05	0.00781782	-0.00941597	-0.0204725	0.00164053	0.574791	-1.66951	0.0950721	0.934555	-6.58382	1	0.00564064	0.129103
ENSG00000197417.7	SHPK	17	-	3608262	3636322	sedoheptulokinase [Source:HGNC Symbol;Acc:HGNC:1492]	protein_coding	0.5	3736	6	0.434013	0.0369839	0.0675391	0.0619332	0.095003	0.132823	0.000752421	0.334033	0.228324	3.93161	0.111578	8.43778e-05	0.287123	0.317675	0.0824395	3.17372	0.00150501	0.00981881	-0.00463107	-0.0100739	0.000811778	0.118536	-1.668	0.0953709	0.934555	-6.58879	1	0.00277615	0.0314271
ENSG00000116035.2	VAX2	2	+	70900590	70933446	ventral anterior homeobox 2 [Source:HGNC Symbol;Acc:HGNC:12661]	protein_coding	0.5	3138	9	0.392508	0.141276	0.0876442	0.206161	0.101814	0.263609	5.71886e-05	0.407119	0.152039	4.81804	0.165746	1.44977e-06	0.487492	0.144935	0.237648	5.53607	3.09338e-08	8.85681e-05	-0.00904369	-0.0196745	0.0015871	-0.605774	-1.66771	0.095428	0.934555	-6.58783	1	0.00542342	0.119595
ENSG00000249834.3	PGBD4P3	5	+	148307298	148308258	piggyBac transposable element derived 4 pseudogene 3 [Source:HGNC Symbol;Acc:HGNC:44068]	processed_pseudogene	0.5	2698	7	0.460137	0.0223497	0.00910782	-7.08877e-05	0.0600537	0.0569631	0.0353445	0.272784	0.134751	3.07551	0.0744111	0.00210146	0.254159	0.301047	0.0645969	2.977	0.00291084	0.0296651	0.00289566	-0.000509952	0.00630126	0.298128	1.66684	0.0956019	0.934555	-6.59205	1	0.00173623	0.0123252
ENSG00000186715.10	MST1L	1	-	16754910	16770237	macrophage stimulating 1 like [Source:HGNC Symbol;Acc:HGNC:7390]	transcribed_unprocessed_pseudogene	0.5	2741	45	0.235107	-0.0767476	0.313551	0.0618125	0.305277	0.363803	0.0545708	0.243989	0.168016	2.73568	0.0595305	0.00622509	0.298199	0.330117	0.0889224	3.46674	0.000526802	0.00587106	-0.00923485	-0.0201036	0.00163388	-0.37697	-1.66568	0.095832	0.934555	-6.5879	1	0.00554483	0.124182
ENSG00000111275.12	ALDH2	12	+	111766887	111817529	aldehyde dehydrogenase 2 family (mitochondrial) [Source:HGNC Symbol;Acc:HGNC:404]	protein_coding	0.5	1088	22	0.341931	-0.0538865	0.199376	0.0332379	0.257991	0.142596	0.0483911	0.227272	0.215733	2.62945	0.0516524	0.00855219	0.349475	0.319173	0.122133	4.12277	3.74337e-05	0.00108752	0.00382717	-0.00068152	0.00833586	-0.158599	1.66406	0.0961562	0.934555	-6.5302	1	0.00229921	0.0189116
ENSG00000003249.13	DBNDD1	16	-	90004865	90020128	dysbindin domain containing 1 [Source:HGNC Symbol;Acc:HGNC:28455]	protein_coding	0.5	1779	13	0.296191	0.116626	0.0603176	0.065973	0.164982	0.245835	0.00135752	0.368007	0.0824	4.20854	0.135429	2.57021e-05	0.35711	0.252711	0.127528	4.04607	5.20844e-05	0.00505467	-0.00524767	-0.0114308	0.000935431	-0.212202	-1.6638	0.0962076	0.934555	-6.54896	1	0.00315386	0.03692
ENSG00000261159.1	AC112484.4	3	-	128859716	128860526	NA	lincRNA	0.5	2118	55	0.256207	0.334976	0.179254	0.314219	0.176108	0.422863	1.40845e-14	0.640211	0.153849	8.57724	0.409871	9.7174e-18	0.578488	0.173945	0.334648	6.98463	2.85607e-12	3.79454e-08	0.0157071	-0.00280638	0.0342207	0.224163	1.66322	0.0963241	0.934555	-6.59963	1	0.00944536	0.365914
ENSG00000280670.2	CCDC163	1	-	45493866	45500079	coiled-coil domain containing 163 [Source:HGNC Symbol;Acc:HGNC:27003]	protein_coding	0.5	2524	43	0.14723	0.656438	0.0752501	0.633393	0.101976	0.732428	2.2042e-27	0.811869	0.0523778	12.3975	0.659132	2.69615e-35	0.829311	0.0426471	0.687757	12.1338	6.9955e-34	7.52806e-24	-0.0227747	-0.0496295	0.00408001	-0.895031	-1.66255	0.0964589	0.934555	-6.59652	1	0.0137011	0.763422
ENSG00000271682.1	AC092960.1	3	-	183462851	183463201	NA	processed_pseudogene	0.5	2649	42	0.268308	0.033615	0.089591	0.109898	0.140223	0.305405	0.0360053	0.200002	0.24933	2.34923	0.0400008	0.0188125	0.359979	0.234574	0.129585	4.07391	4.62303e-05	0.00624464	-0.00805853	-0.0175757	0.00145865	-0.038798	-1.65993	0.096985	0.936134	-6.59544	1	0.00485521	0.0948281
ENSG00000132970.12	WASF3	13	+	26557703	26688948	WAS protein family member 3 [Source:HGNC Symbol;Acc:HGNC:12734]	protein_coding	0.5	3453	65	0.196295	0.00659826	0.0608097	0.0702605	0.153202	0.488411	0.0973944	0.23107	0.152449	2.59892	0.0533933	0.00935169	0.343036	0.183104	0.117674	3.70539	0.000211067	0.0375802	0.00950313	-0.00172269	0.020729	0.811608	1.65955	0.097061	0.936134	-6.59329	1	0.00572703	0.131206
ENSG00000049089.13	COL9A2	1	-	40300487	40317816	collagen type IX alpha 2 chain [Source:HGNC Symbol;Acc:HGNC:2218]	protein_coding	0.5	2504	20	0.398659	0.0479585	0.037213	-0.0169176	0.100717	0.130955	0.10759	0.241003	0.108935	2.68483	0.0580826	0.0072567	0.172607	0.281018	0.0297933	1.88252	0.0597659	0.249466	-0.00326012	-0.00712078	0.000600545	0.0624592	-1.65544	0.0978915	0.93853	-6.59609	1	0.00196852	0.0153774
ENSG00000123612.15	ACVR1C	2	-	157526767	157629005	activin A receptor type 1C [Source:HGNC Symbol;Acc:HGNC:18123]	protein_coding	0.5	1918	13	0.439606	0.0441686	0.0593652	0.0551121	0.136092	0.150321	0.00802127	0.288857	0.185088	3.36937	0.0834383	0.000753391	0.292668	0.31495	0.0856547	3.38891	0.000701702	0.0101186	0.00557635	-0.00102749	0.0121802	0.286824	1.65537	0.0979051	0.93853	-6.61676	1	0.00336864	0.0469299
ENSG00000231924.9	PSG1	19	-	42866464	42879822	pregnancy specific beta-1-glycoprotein 1 [Source:HGNC Symbol;Acc:HGNC:9514]	protein_coding	0.5	2221	16	0.373981	0.0315014	0.0480459	-0.100177	0.295232	0.11505	0.146597	0.175392	0.200678	1.99419	0.0307623	0.0461309	0.251071	0.237575	0.0630365	2.79935	0.0051206	0.150416	0.00326194	-0.000601784	0.00712566	-0.0787841	1.65505	0.0979699	0.93853	-6.57832	1	0.00197004	0.014842
ENSG00000135451.12	TROAP	12	+	49323236	49331731	trophinin associated protein [Source:HGNC Symbol;Acc:HGNC:12327]	protein_coding	0.5	1977	24	0.476985	-0.0554293	0.100558	-0.0167705	0.128299	0.0767353	0.104657	0.233715	0.133242	2.62226	0.0546225	0.00873485	0.211294	0.29702	0.0446451	2.39509	0.0166163	0.109908	0.00378978	-0.00070381	0.00828338	0.00804559	1.65334	0.0983175	0.939748	-6.614	1	0.00229165	0.0214536
ENSG00000100280.16	AP1B1	22	-	29327680	29423179	adaptor related protein complex 1 beta 1 subunit [Source:HGNC Symbol;Acc:HGNC:554]	protein_coding	0.5	2059	29	0.322655	0.0017963	0.196166	0.0694235	0.175259	0.214927	7.61607e-05	0.271033	0.367963	3.39117	0.0734591	0.000695954	0.297856	0.374521	0.0887179	3.35554	0.000792112	0.000990703	0.00694049	-0.00130654	0.0151875	-0.0545063	1.64981	0.0990376	0.941173	-6.61214	1	0.00420711	0.0711992
ENSG00000132932.16	ATP8A2	13	+	25372071	26025851	ATPase phospholipid transporting 8A2 [Source:HGNC Symbol;Acc:HGNC:13533]	protein_coding	0.5	5021	62	0.31988	-0.0227344	0.13274	0.0176639	0.112564	0.355696	0.133301	0.184797	0.197319	2.08211	0.03415	0.0373328	0.267381	0.14678	0.0714927	2.82318	0.00475497	0.342331	-0.00684119	-0.0149828	0.00130038	0.10549	-1.64727	0.0995582	0.941173	-6.61352	1	0.0041533	0.0690004
ENSG00000163479.13	SSR2	1	-	156009048	156020959	signal sequence receptor subunit 2 [Source:HGNC Symbol;Acc:HGNC:11324]	protein_coding	0.5	1500	25	0.361569	-0.0119631	0.0932707	0.0684766	0.0998805	0.133798	0.124197	0.190865	0.165358	2.13478	0.0364294	0.032779	0.301167	0.223948	0.0907017	3.30633	0.000945274	0.0645871	0.00499492	-0.00095543	0.0109453	-0.340785	1.64561	0.0998994	0.941173	-6.62085	1	0.00303514	0.037191
ENSG00000121335.11	PRB2	12	-	11391540	11501041	proline rich protein BstNI subfamily 2 [Source:HGNC Symbol;Acc:HGNC:9338]	protein_coding	0.5	3715	27	0.391932	-0.0407491	0.231222	0.00629373	0.105918	0.186181	0.0501843	0.22641	0.19789	2.57921	0.0512614	0.00990264	0.118826	0.28682	0.0141197	1.2991	0.193908	0.415933	0.00446199	-0.000867439	0.00979142	-0.227828	1.64131	0.10079	0.941173	-6.62952	1	0.00271826	0.0299268
ENSG00000173432.10	SAA1	11	+	18266174	18269977	serum amyloid A1 [Source:HGNC Symbol;Acc:HGNC:10513]	protein_coding	0.5	3386	46	0.24694	0.0402262	0.0635354	0.0981013	0.0887002	0.43088	0.0672035	0.23254	0.184255	2.63038	0.0540749	0.00852887	0.387139	0.168331	0.149876	4.27891	1.8781e-05	0.009018	0.00933608	-0.00182478	0.0204969	0.394766	1.63987	0.101089	0.941173	-6.62587	1	0.00569388	0.129732
ENSG00000107249.21	GLIS3	9	-	3824127	4348392	GLIS family zinc finger 3 [Source:HGNC Symbol;Acc:HGNC:28510]	protein_coding	0.5	4401	4	0.498398	-0.00237594	0.0504373	0.0217705	0.0361902	0.0583083	0.0438376	0.195711	0.238181	2.22617	0.0383026	0.026003	0.250368	0.154481	0.062684	2.64187	0.00824489	0.414862	0.00248744	-0.000486696	0.00546157	0.00551829	1.63958	0.101148	0.941173	-6.63942	1	0.00151591	0.00944045
ENSG00000260388.2	LINC00562	13	-	47930153	47932622	long intergenic non-protein coding RNA 562 [Source:HGNC Symbol;Acc:HGNC:43706]	lincRNA	0.5	2468	5	0.388255	-0.0199724	0.0993087	0.0383919	0.0938348	0.120735	0.014395	0.237871	0.25378	2.83577	0.0565825	0.00457158	0.267699	0.27455	0.071663	3.04017	0.00236441	0.0503335	0.0030473	-0.000600038	0.00669465	0.605111	1.63787	0.101504	0.941173	-6.60106	1	0.00185955	0.0130786
ENSG00000148702.14	HABP2	10	+	113550837	113589602	hyaluronan binding protein 2 [Source:HGNC Symbol;Acc:HGNC:4798]	protein_coding	0.5	2752	21	0.253736	0.483184	0.0745338	0.40894	0.413127	0.580433	4.80143e-20	0.737409	0.074681	10.389	0.543773	2.7824e-25	0.724244	0.154045	0.52453	9.89675	4.30022e-23	1.18769e-16	0.0175151	-0.00345545	0.0384856	-1.25129	1.63736	0.101611	0.941173	-6.63977	1	0.010699	0.467165
ENSG00000146433.8	TMEM181	6	+	158536436	158635428	transmembrane protein 181 [Source:HGNC Symbol;Acc:HGNC:20958]	protein_coding	0.5	4409	43	0.317537	0.0478846	0.0753436	0.0948041	0.149157	0.299298	0.0449661	0.271236	0.109068	3.04599	0.0735692	0.00231919	0.369337	0.130996	0.13641	3.99424	6.49027e-05	0.0289561	-0.00756628	-0.016628	0.00149542	0.522187	-1.63687	0.101714	0.941173	-6.63502	1	0.0046228	0.0862475
ENSG00000169609.13	C15orf40	15	-	82988441	83011641	chromosome 15 open reading frame 40 [Source:HGNC Symbol;Acc:HGNC:28443]	protein_coding	0.5	2085	13	0.375558	0.174883	0.205976	0.225695	0.169246	0.303176	1.03388e-07	0.489067	0.201837	6.01006	0.239187	1.8546e-09	0.469829	0.252861	0.22074	5.54657	2.91335e-08	2.16623e-05	-0.00436756	-0.00960012	0.000865001	0.141744	-1.63631	0.10183	0.941173	-6.5666	1	0.00266868	0.0250056
ENSG00000102595.19	UGGT2	13	-	95801580	96053482	UDP-glucose glycoprotein glucosyltransferase 2 [Source:HGNC Symbol;Acc:HGNC:15664]	protein_coding	0.5	3166	23	0.400208	-0.000562763	0.179392	0.101531	0.0970853	0.180857	0.00247321	0.255445	0.289057	3.06814	0.0652521	0.00215392	0.30167	0.228589	0.091005	3.36688	0.000760233	0.056848	-0.0074371	-0.0163485	0.00147427	0.289894	-1.63606	0.101882	0.941173	-6.64286	1	0.0045461	0.0845105
ENSG00000103310.10	ZP2	16	-	21197450	21214510	zona pellucida glycoprotein 2 [Source:HGNC Symbol;Acc:HGNC:13188]	protein_coding	0.5	1780	9	0.441466	0.0735018	0.0745	-0.20334	0.549597	0.121857	0.00205372	0.308357	0.22737	3.64731	0.0950841	0.000264996	0.250766	0.391639	0.0628835	2.95317	0.00314528	0.00222543	0.0060203	-0.00119377	0.0132344	0.171362	1.63599	0.101899	0.941173	-6.64665	1	0.00368003	0.0557863
ENSG00000176871.8	WSB2	12	-	118032694	118062430	WD repeat and SOCS box containing 2 [Source:HGNC Symbol;Acc:HGNC:19222]	protein_coding	0.5	3555	15	0.358113	0.01611	0.0641545	0.0522664	0.108524	0.18833	0.109271	0.211361	0.183447	2.40512	0.0446733	0.0161671	0.264498	0.213454	0.0699592	2.94046	0.00327727	0.177981	0.00420727	-0.000836523	0.00925106	0.228344	1.63525	0.102052	0.941173	-6.62866	1	0.00257245	0.0262287
ENSG00000188672.17	RHCE	1	-	25362249	25430192	Rh blood group CcEe antigens [Source:HGNC Symbol;Acc:HGNC:10008]	protein_coding	0.5	2715	33	0.276769	0.253637	0.161207	0.364259	0.198101	0.454752	1.55253e-09	0.546336	0.15541	6.84516	0.298483	7.63891e-12	0.63023	0.207359	0.397189	8.26038	1.45204e-16	5.07241e-12	0.0132974	-0.00264659	0.0292414	0.15886	1.63498	0.10211	0.941173	-6.6372	1	0.00813435	0.266555
ENSG00000238099.2	LINC01625	6	-	139468995	139474596	long intergenic non-protein coding RNA 1625 [Source:HGNC Symbol;Acc:HGNC:52052]	lincRNA	0.5	2636	23	0.269093	0.0534375	0.0907558	0.0588219	0.159818	0.298222	0.0689158	0.223954	0.1912	2.54915	0.0501556	0.0107986	0.332971	0.182889	0.11087	3.62255	0.000291708	0.0566417	0.00677161	-0.00135643	0.0148997	0.0167126	1.63323	0.102476	0.941173	-6.63774	1	0.00414639	0.0689395
ENSG00000117616.17	RSRP1	1	-	25242237	25338213	arginine and serine rich protein 1 [Source:HGNC Symbol;Acc:HGNC:25234]	protein_coding	0.5	2771	11	0.380796	0.0220831	0.047217	0.0459784	0.0811283	0.13967	0.0117825	0.280303	0.198819	3.20815	0.0785697	0.0013359	0.248436	0.230885	0.0617204	2.68528	0.00724694	0.20957	-0.00466346	-0.0102622	0.000935329	-0.236443	-1.63288	0.102549	0.941173	-6.64365	1	0.00285573	0.0330543
ENSG00000143942.4	CHAC2	2	+	53767792	53775196	ChaC cation transport regulator homolog 2 [Source:HGNC Symbol;Acc:HGNC:32363]	protein_coding	0.5	3390	41	0.268386	0.0620419	0.0660846	0.061796	0.164724	0.299051	0.04447	0.273648	0.107192	3.05914	0.0748834	0.00221974	0.332819	0.281935	0.110768	3.88034	0.000104312	0.00585903	-0.00669074	-0.0147238	0.00134231	0.239521	-1.63281	0.102565	0.941173	-6.63867	1	0.00409792	0.0673698
ENSG00000108578.14	BLMH	17	-	30248195	30292056	bleomycin hydrolase [Source:HGNC Symbol;Acc:HGNC:1059]	protein_coding	0.5	1749	33	0.226538	0.0874546	0.104933	0.0808012	0.136824	0.263204	0.0092195	0.307722	0.145063	3.51279	0.0946931	0.000443423	0.297568	0.2436	0.0885466	3.2851	0.00101945	0.0468313	0.00744154	-0.00149485	0.0163779	-0.434448	1.63246	0.102639	0.941173	-6.63636	1	0.00455886	0.0828963
ENSG00000174292.12	TNK1	17	+	7380534	7389774	tyrosine kinase non receptor 1 [Source:HGNC Symbol;Acc:HGNC:11940]	protein_coding	0.5	2989	31	0.342732	-0.0269525	0.111732	0.0952883	0.109616	0.240665	0.0218383	0.273159	0.174608	3.12439	0.0746159	0.00178173	0.358812	0.220203	0.128746	3.938	8.21646e-05	0.0135041	0.00678086	-0.0013676	0.0149293	0.0732767	1.63136	0.102869	0.941173	-6.64629	1	0.00415681	0.0700577
ENSG00000160714.9	UBE2Q1	1	-	154548577	154559028	ubiquitin conjugating enzyme E2 Q1 [Source:HGNC Symbol;Acc:HGNC:15698]	protein_coding	0.5	1893	10	0.320743	0.0659279	0.0337771	0.0768639	0.13956	0.160444	0.00591111	0.331232	0.0963934	3.76235	0.109714	0.000168326	0.366631	0.269174	0.134418	4.14219	3.44003e-05	0.00241196	0.00516212	-0.00104135	0.0113656	-0.0364277	1.6313	0.102882	0.941173	-6.63731	1	0.00316431	0.0398632
ENSG00000254585.2	MAGEL2	15	-	23643544	23647841	MAGE family member L2 [Source:HGNC Symbol;Acc:HGNC:6814]	protein_coding	0.5	3867	2	0.460474	0.0182137	0.017858	0.0311848	0.0475993	0.0537419	0.0382437	0.255293	0.165797	2.91608	0.0651744	0.00354462	0.285758	0.273432	0.0816578	3.24388	0.00117915	0.0444872	-0.000305826	-0.000673841	6.21893e-05	0.0550776	-1.62911	0.103346	0.94137	-6.51846	1	0.00017083	9.08417e-05
ENSG00000224877.3	NDUFAF8	17	+	81239239	81241281	NADH:ubiquinone oxidoreductase complex assembly factor 8 [Source:HGNC Symbol;Acc:HGNC:33551]	protein_coding	0.5	3801	10	0.352083	0.00240162	0.09814	0.039337	0.12108	0.190814	0.0681215	0.186363	0.2323	2.11902	0.0347311	0.0340891	0.328807	0.210273	0.108114	3.65252	0.000259683	0.0365256	0.0053415	-0.00108707	0.0117701	0.00167045	1.62889	0.103393	0.94137	-6.64829	1	0.00327918	0.0434206
ENSG00000244310.1	AC093904.3	2	+	9115197	9116884	NA	lincRNA	0.5	3054	28	0.268243	0.0422737	0.066156	0.119877	0.0961351	0.344571	0.0104347	0.29654	0.172747	3.39037	0.087936	0.000697986	0.354884	0.0944127	0.125943	3.78381	0.000154443	0.0612021	-0.00803842	-0.0177188	0.00164197	-0.843437	-1.62787	0.103609	0.94137	-6.64981	1	0.00493849	0.098453
ENSG00000203697.11	CAPN8	1	-	223538007	223665734	calpain 8 [Source:HGNC Symbol;Acc:HGNC:1485]	protein_coding	0.5	1877	28	0.25259	0.107602	0.118996	0.116396	0.202287	0.328564	0.00105899	0.34796	0.177888	4.04515	0.121076	5.22905e-05	0.399198	0.28813	0.159359	4.58474	4.54552e-06	0.000334004	-0.0105159	-0.0231864	0.00215457	0.289316	-1.62703	0.103787	0.94137	-6.65109	1	0.00646414	0.168652
ENSG00000281831.1	HCP5B	6	-	29871895	29873783	HLA complex P5B (non-protein coding) [Source:NCBI gene;Acc:352990]	lincRNA	0.5	6718	84	0.221052	0.428385	0.0794472	0.426871	0.106529	0.572232	9.4049e-15	0.666451	0.0694163	8.79878	0.444156	1.38312e-18	0.662796	0.135789	0.439298	8.43403	3.33958e-17	6.10788e-12	-0.0160238	-0.0353617	0.00331405	1.06872	-1.62442	0.104342	0.944393	-6.65917	1	0.00986595	0.395917
ENSG00000100147.13	CCDC134	22	+	41800679	41826299	coiled-coil domain containing 134 [Source:HGNC Symbol;Acc:HGNC:26185]	protein_coding	0.5	2601	11	0.443998	0.072692	0.102463	0.186505	0.107796	0.20263	0.000618046	0.362255	0.172008	4.2192	0.131228	2.45166e-05	0.480794	0.187817	0.231163	5.55548	2.76848e-08	4.82708e-05	-0.00615128	-0.0135851	0.00128256	0.317547	-1.62216	0.104825	0.944471	-6.65565	1	0.00379216	0.0576538
ENSG00000103811.15	CTSH	15	-	78921058	78949574	cathepsin H [Source:HGNC Symbol;Acc:HGNC:2535]	protein_coding	0.5	3753	19	0.372131	0.197121	0.0753022	0.199898	0.133561	0.318576	2.61191e-07	0.494075	0.134003	5.9909	0.24411	2.08687e-09	0.483168	0.20665	0.233451	5.84906	4.94359e-09	5.44426e-06	0.00786401	-0.00164613	0.0173741	0.0965017	1.62106	0.105061	0.944471	-6.65998	1	0.00485161	0.0948537
ENSG00000133835.14	HSD17B4	5	+	119452443	119637199	hydroxysteroid 17-beta dehydrogenase 4 [Source:HGNC Symbol;Acc:HGNC:5213]	protein_coding	0.5	3166	24	0.326594	0.0382234	0.0546372	0.00419455	0.151576	0.220549	0.199095	0.198966	0.131298	2.20303	0.0395874	0.0275929	0.161618	0.303103	0.0261205	1.74205	0.0815003	0.172928	0.00601775	-0.00126287	0.0132984	-0.532208	1.62034	0.105214	0.944471	-6.66036	1	0.00371398	0.0554988
ENSG00000183077.15	AFMID	17	+	78187317	78207701	arylformamidase [Source:HGNC Symbol;Acc:HGNC:20910]	protein_coding	0.5	3565	26	0.353974	0.0173424	0.0648128	-0.0133355	0.0984215	0.235225	0.067581	0.208399	0.184724	2.34717	0.0434303	0.0189167	0.114534	0.246369	0.0131181	1.27133	0.203611	0.640588	0.00508759	-0.00107071	0.0112459	0.0243778	1.61954	0.105386	0.944471	-6.65652	1	0.00314126	0.0392942
ENSG00000204525.16	HLA-C	6	-	31268749	31272130	major histocompatibility complex, class I, C [Source:HGNC Symbol;Acc:HGNC:4933]	protein_coding	0.5	9065	16	0.444909	0.0623848	0.0558169	0.0325538	0.130279	0.164881	0.0171313	0.306311	0.0840017	3.44711	0.0938267	0.000566617	0.226113	0.296778	0.0511272	2.55936	0.0104866	0.0821343	0.00533655	-0.0011288	0.0118019	-0.265918	1.61812	0.105693	0.944471	-6.66715	1	0.00329796	0.0440423
ENSG00000138741.10	TRPC3	4	-	121879027	121951754	transient receptor potential cation channel subfamily C member 3 [Source:HGNC Symbol;Acc:HGNC:12335]	protein_coding	0.5	2862	18	0.394903	-0.00723125	0.0973149	0.00467161	0.122133	0.148606	0.06506	0.212454	0.208669	2.41005	0.0451366	0.0159502	0.244158	0.271689	0.0596131	2.69232	0.00709559	0.110396	0.00492594	-0.00105419	0.0109061	-0.229433	1.61481	0.106409	0.944471	-6.67631	1	0.00305035	0.0379675
ENSG00000087510.6	TFAP2C	20	+	56629302	56639283	transcription factor AP-2 gamma [Source:HGNC Symbol;Acc:HGNC:11744]	protein_coding	0.5	3451	19	0.38654	0.022937	0.0479246	0.0436145	0.136588	0.213494	0.142544	0.209935	0.165627	2.36999	0.0440728	0.0177885	0.222906	0.304685	0.0496869	2.59675	0.00941105	0.0654053	0.00538852	-0.00115629	0.0119333	0.33049	1.61404	0.106575	0.944471	-6.67435	1	0.0033385	0.0451889
ENSG00000267605.5	AC016590.1	19	-	37265939	37271518	NA	lincRNA	0.5	2782	31	0.21304	0.205462	0.030111	0.20599	0.150553	0.321574	2.614e-07	0.511787	0.0471745	6.13086	0.261926	8.74052e-10	0.478859	0.177982	0.229306	5.50608	3.66903e-08	6.8804e-05	-0.0124365	-0.0275429	0.00266992	-0.853887	-1.6139	0.106604	0.944471	-6.67925	1	0.007707	0.243095
ENSG00000173950.15	XXYLT1	3	-	195068279	195271167	xyloside xylosyltransferase 1 [Source:HGNC Symbol;Acc:HGNC:26639]	protein_coding	0.5	4036	65	0.147965	0.374096	0.102171	0.319506	0.241619	0.729293	1.57624e-13	0.640907	0.0954629	8.37016	0.410762	5.75401e-17	0.572288	0.195221	0.327513	7.09334	1.30914e-12	9.92497e-09	0.0174913	-0.00378827	0.038771	-0.53451	1.61139	0.107151	0.944471	-6.67993	1	0.0108566	0.479136
ENSG00000086289.11	EPDR1	7	+	37683843	37951941	ependymin related 1 [Source:HGNC Symbol;Acc:HGNC:17572]	protein_coding	0.5	3915	13	0.431962	0.0600867	0.0181333	0.0511722	0.103939	0.13223	0.000337953	0.3839	0.134302	4.46245	0.147379	8.10266e-06	0.326882	0.350471	0.106852	3.92844	8.54997e-05	0.000653837	-0.00459978	-0.0101971	0.000997563	0.0297254	-1.611	0.107235	0.944471	-6.68241	1	0.002855	0.0332586
ENSG00000106511.5	MEOX2	7	-	15611212	15686812	mesenchyme homeobox 2 [Source:HGNC Symbol;Acc:HGNC:7014]	protein_coding	0.5	3591	21	0.324308	0.0169886	0.165428	-0.126377	0.390716	0.344981	0.000393408	0.299677	0.279645	3.72472	0.0898063	0.000195533	0.282149	0.280852	0.0796079	3.29552	0.000982404	0.0229168	0.00748672	-0.0016263	0.0165997	-0.0993093	1.61054	0.107337	0.944471	-6.67121	1	0.00464898	0.0860967
ENSG00000168765.16	GSTM4	1	+	109656081	109674836	glutathione S-transferase mu 4 [Source:HGNC Symbol;Acc:HGNC:4636]	protein_coding	0.5	2448	90	0.122429	0.245438	0.129676	0.189243	0.238131	0.751015	8.25457e-08	0.507648	0.128392	6.20391	0.257707	5.50767e-10	0.484845	0.238018	0.235075	6.00861	1.8712e-09	1.33962e-06	0.0150778	-0.00327823	0.0334337	-1.09793	1.61028	0.107394	0.944471	-6.67431	1	0.00936498	0.351254
ENSG00000185043.10	CIB1	15	-	90229975	90234047	calcium and integrin binding 1 [Source:HGNC Symbol;Acc:HGNC:16920]	protein_coding	0.5	3194	23	0.332829	0.100517	0.0513414	0.0968643	0.245896	0.276021	0.000708796	0.373795	0.119922	4.31193	0.139723	1.61834e-05	0.436443	0.28331	0.190482	5.21111	1.87714e-07	3.69817e-05	0.00833847	-0.00181426	0.0184912	0.589285	1.61007	0.107438	0.944471	-6.67914	1	0.00517949	0.108418
ENSG00000187676.7	B3GLCT	13	+	31199936	31332276	beta 3-glucosyltransferase [Source:HGNC Symbol;Acc:HGNC:20207]	protein_coding	0.5	3151	90	0.19157	0.0777259	0.12844	0.117673	0.352724	0.568724	0.000278628	0.335173	0.246707	4.06066	0.112341	4.89345e-05	0.431496	0.315067	0.186189	5.19783	2.01625e-07	1.00386e-05	0.0119683	-0.00261503	0.0265517	-0.868468	1.60886	0.107704	0.944471	-6.67827	1	0.00744012	0.222447
ENSG00000100997.18	ABHD12	20	-	25294743	25390983	abhydrolase domain containing 12 [Source:HGNC Symbol;Acc:HGNC:15868]	protein_coding	0.5	2921	34	0.269366	0.00744236	0.259603	0.128466	0.110574	0.266199	0.000629745	0.336112	0.229268	3.98076	0.112971	6.86941e-05	0.385052	0.195346	0.148265	4.26687	1.98234e-05	0.00791708	-0.00870797	-0.0193201	0.00190419	-0.0582152	-1.60862	0.107755	0.944471	-6.68431	1	0.00541392	0.119133
ENSG00000198873.11	GRK5	10	+	119207589	119459742	G protein-coupled receptor kinase 5 [Source:HGNC Symbol;Acc:HGNC:4544]	protein_coding	0.5	3334	15	0.382981	0.026731	0.049619	0.059108	0.105946	0.143621	0.11444	0.186691	0.159183	2.09091	0.0348535	0.0365365	0.303763	0.233446	0.0922722	3.42776	0.000608573	0.0404319	0.00495406	-0.0010876	0.0109957	0.118949	1.60748	0.108005	0.944471	-6.69177	1	0.00308175	0.0390404
ENSG00000231720.1	AL353747.3	6	-	167237508	167240480	NA	lincRNA	0.5	3783	26	0.368066	0.0277249	0.102361	0.0832493	0.0897931	0.204324	0.00317346	0.348247	0.0938619	3.95908	0.121276	7.52394e-05	0.398525	0.15913	0.158822	4.41199	1.02426e-05	0.0061904	-0.0063201	-0.0140301	0.00138995	-0.0341206	-1.60697	0.108117	0.944471	-6.68741	1	0.00393311	0.0629326
ENSG00000067365.14	METTL22	16	+	8621683	8649654	methyltransferase like 22 [Source:HGNC Symbol;Acc:HGNC:28368]	protein_coding	0.5	4792	18	0.398308	0.0162542	0.0174726	0.0454488	0.0592999	0.156853	0.10197	0.191921	0.172021	2.14997	0.0368338	0.0315575	0.298557	0.196918	0.0891362	3.27204	0.00106775	0.106252	-0.00425069	-0.00944851	0.000947124	0.074523	-1.60317	0.108953	0.947516	-6.69381	1	0.00265109	0.0286103
ENSG00000167964.12	RAB26	16	+	2140803	2154165	RAB26, member RAS oncogene family [Source:HGNC Symbol;Acc:HGNC:14259]	protein_coding	0.5	2970	12	0.423328	-0.0215332	0.10342	0.0264682	0.0414051	0.105016	0.340576	0.18764	0.0979652	2.06923	0.0352089	0.0385247	0.211971	0.16614	0.0449315	2.22376	0.0261648	0.585082	-0.00353721	-0.00786762	0.000793191	-0.182729	-1.60131	0.109365	0.947516	-6.6938	1	0.00220834	0.019733
ENSG00000139835.13	GRTP1	13	-	113324164	113364148	growth hormone regulated TBC protein 1 [Source:HGNC Symbol;Acc:HGNC:20310]	protein_coding	0.5	3568	12	0.39384	0.0255249	0.120035	0.10745	0.112383	0.212838	0.0186833	0.279254	0.177524	3.17912	0.077983	0.00147721	0.391817	0.229641	0.153521	4.46446	8.02711e-06	0.00244606	0.00832398	-0.0018684	0.0185164	-0.18377	1.60102	0.109428	0.947516	-6.70035	1	0.00519973	0.110747
ENSG00000163131.10	CTSS	1	-	150730196	150765957	cathepsin S [Source:HGNC Symbol;Acc:HGNC:2545]	protein_coding	0.5	1807	7	0.422775	0.0653534	0.0618858	0.018237	0.094308	0.127387	0.0035266	0.319868	0.173912	3.70656	0.102316	0.000210097	0.211954	0.233545	0.0449243	2.26385	0.0235835	0.334674	0.00505654	-0.00113615	0.0112492	0.0334435	1.60072	0.109495	0.947516	-6.70264	1	0.00315882	0.0410208
ENSG00000121454.5	LHX4	1	+	180230286	180278982	LIM homeobox 4 [Source:HGNC Symbol;Acc:HGNC:21734]	protein_coding	0.5	3321	28	0.266599	0.0277113	0.130853	0.0348818	0.241534	0.303978	0.0382414	0.270047	0.132097	3.04557	0.0729252	0.00232241	0.310599	0.313861	0.0964717	3.51025	0.000447693	0.00717118	0.00755417	-0.00170947	0.0168178	0.207271	1.59862	0.10996	0.947516	-6.69433	1	0.00472584	0.0896897
ENSG00000241640.2	AC092757.1	15	-	59049399	59050385	NA	processed_pseudogene	0.5	2801	135	0.128473	0.103396	0.0334635	-0.232253	0.887752	0.656788	0.00236816	0.361219	0.0493214	4.10021	0.130479	4.12784e-05	0.363526	0.263433	0.132151	4.07147	4.67181e-05	0.00387435	-0.0158184	-0.0352311	0.00359423	1.36071	-1.59742	0.110228	0.947516	-6.69557	1	0.00990412	0.393392
ENSG00000143198.12	MGST3	1	+	165630861	165661796	microsomal glutathione S-transferase 3 [Source:HGNC Symbol;Acc:HGNC:7064]	protein_coding	0.5	3304	98	0.145231	0.0992668	0.164146	0.274697	0.18952	0.681337	1.7359e-06	0.444616	0.197458	5.42749	0.197684	5.71521e-08	0.57807	0.138091	0.334165	6.81811	9.22457e-12	1.66721e-07	0.0152275	-0.00348463	0.0339397	-0.742282	1.59532	0.110698	0.947516	-6.70084	1	0.0095467	0.366915
ENSG00000273308.1	AC024560.3	3	+	197645669	197646017	NA	lincRNA	0.5	2116	18	0.320329	-0.00126549	0.219288	0.145329	0.129219	0.269734	0.00594868	0.31281	0.163399	3.59087	0.0978504	0.000329572	0.416526	0.226199	0.173494	4.84805	1.2468e-06	0.000501827	-0.00640435	-0.0142777	0.00146895	-0.496561	-1.59463	0.110851	0.947516	-6.69914	1	0.00401641	0.0645803
ENSG00000111802.13	TDP2	6	-	24649977	24667033	tyrosyl-DNA phosphodiesterase 2 [Source:HGNC Symbol;Acc:HGNC:17768]	protein_coding	0.5	3958	69	0.179847	0.0199017	0.0642052	0.0133881	0.240987	0.552213	0.194738	0.215081	0.106874	2.38489	0.0462598	0.0170844	0.27619	0.321544	0.0762807	3.07737	0.00208834	0.014659	-0.0109182	-0.0243536	0.00251717	0.601602	-1.5931	0.111194	0.947516	-6.7013	1	0.00685441	0.187985
ENSG00000101574.14	METTL4	18	-	2537525	2571509	methyltransferase like 4 [Source:HGNC Symbol;Acc:HGNC:24726]	protein_coding	0.5	4203	22	0.385935	0.0327482	0.126689	0.132046	0.181373	0.270802	0.0253913	0.266325	0.171098	3.05862	0.0709291	0.00222361	0.428956	0.284874	0.184003	5.22385	1.7524e-07	3.08402e-05	0.0078812	-0.0018202	0.0175826	0.319002	1.59257	0.111312	0.947516	-6.71203	1	0.00494921	0.0999744
ENSG00000135845.9	PIGC	1	-	172370189	172444086	phosphatidylinositol glycan anchor biosynthesis class C [Source:HGNC Symbol;Acc:HGNC:8960]	protein_coding	0.5	2952	3	0.442448	0.0131383	0.0510039	0.00936777	0.0908421	0.0986048	0.044531	0.21763	0.202245	2.47545	0.0473628	0.0133067	0.255602	0.290248	0.0653324	2.9599	0.00307739	0.0477852	-0.00201974	-0.00450679	0.000467316	0.112237	-1.59203	0.111434	0.947516	-6.62889	1	0.00126675	0.00553229
ENSG00000146530.11	VWDE	7	-	12330885	12403941	von Willebrand factor D and EGF domains [Source:HGNC Symbol;Acc:HGNC:21897]	protein_coding	0.5	5025	17	0.439788	-0.00412506	0.0419984	0.0325178	0.119694	0.146806	0.00275077	0.314329	0.208725	3.65533	0.0988027	0.000256849	0.252318	0.241736	0.0636645	2.74377	0.00607381	0.152568	-0.00607406	-0.013554	0.00140591	0.188463	-1.59192	0.111459	0.947516	-6.71506	1	0.00381571	0.0596623
ENSG00000188002.10	AC026412.1	5	-	1598920	1634005	NA	transcribed_unprocessed_pseudogene	0.5	4212	32	0.270707	0.358797	0.0548894	0.391084	0.140892	0.570839	6.01808e-14	0.656041	0.060257	8.56046	0.43039	1.12421e-17	0.6112	0.175949	0.373565	7.56896	3.76216e-14	1.07918e-09	0.0158075	-0.00366672	0.0352816	-0.177135	1.59127	0.111605	0.947516	-6.71432	1	0.0099355	0.403076
ENSG00000235290.1	HLA-W	6	+	29956596	29958570	major histocompatibility complex, class I, W (pseudogene) [Source:HGNC Symbol;Acc:HGNC:23425]	unprocessed_pseudogene	0.5	6822	81	0.121989	0.219335	0.0885341	0.250073	0.251082	0.612502	9.90341e-07	0.488133	0.0905688	5.82686	0.238274	5.64794e-09	0.559578	0.157771	0.313128	6.60903	3.86851e-11	4.0404e-07	0.0149723	-0.00347878	0.0334234	-0.433811	1.59077	0.111717	0.947516	-6.70537	1	0.00941351	0.354825
ENSG00000100234.11	TIMP3	22	+	32801701	32863043	TIMP metallopeptidase inhibitor 3 [Source:HGNC Symbol;Acc:HGNC:11822]	protein_coding	0.5	3240	43	0.363843	0.0233077	0.101913	0.0502183	0.0963835	0.222974	0.0307643	0.254115	0.18687	2.86551	0.0645743	0.00416338	0.298999	0.243734	0.0894003	3.35759	0.00078624	0.0519721	-0.00533864	-0.011923	0.00124575	0.15142	-1.58948	0.112007	0.947516	-6.70981	1	0.0033587	0.0453883
ENSG00000236567.2	TCF3P1	9	+	5110913	5112849	transcription factor 3 pseudogene 1 [Source:HGNC Symbol;Acc:HGNC:49742]	processed_pseudogene	0.5	3550	17	0.357241	0.00851926	0.134251	0.061253	0.0747463	0.190595	0.0914793	0.208762	0.182084	2.32665	0.0435816	0.0199837	0.346719	0.152067	0.120214	3.7409	0.000183366	0.0508047	-0.00489248	-0.0109326	0.00114761	0.249608	-1.58792	0.112361	0.947516	-6.71233	1	0.00308094	0.0381937
ENSG00000259691.2	FKBP1AP2	15	-	73143236	73143518	FK506 binding protein 1A pseudogene 2 [Source:HGNC Symbol;Acc:HGNC:3715]	processed_pseudogene	0.5	1450	7	0.333217	0.0654333	0.0898121	0.0355102	0.142705	0.142401	0.00314952	0.293657	0.234656	3.44889	0.0862343	0.000562901	0.281453	0.281772	0.0792156	3.13673	0.00170845	0.045178	0.00520264	-0.0012217	0.011627	-0.916232	1.58758	0.112437	0.947516	-6.70432	1	0.00327702	0.0424752
ENSG00000187010.19	RHD	1	+	25272393	25330445	Rh blood group D antigen [Source:HGNC Symbol;Acc:HGNC:10009]	protein_coding	0.5	2719	19	0.205246	0.507052	0.0799296	0.509268	0.191795	0.641518	5.48002e-20	0.743501	0.0400556	10.412	0.552794	2.18491e-25	0.737075	0.132727	0.54328	10.2781	8.84742e-25	5.20598e-18	-0.0171726	-0.0383794	0.00403426	-0.625547	-1.58745	0.112466	0.947516	-6.71902	1	0.0108195	0.476686
ENSG00000176920.11	FUT2	19	+	48695971	48705950	fucosyltransferase 2 [Source:HGNC Symbol;Acc:HGNC:4013]	protein_coding	0.5	3662	44	0.176029	0.578951	0.0882541	0.555843	0.205663	0.741947	5.97618e-24	0.776125	0.0694149	11.4544	0.60237	2.23501e-30	0.765656	0.169008	0.586229	11.0684	1.78587e-28	9.62143e-21	-0.0188842	-0.0422505	0.00448207	-1.08532	-1.58435	0.113171	0.950065	-6.7292	1	0.0119213	0.584869
ENSG00000140471.16	LINS1	15	-	100559369	100603230	lines homolog 1 [Source:HGNC Symbol;Acc:HGNC:30922]	protein_coding	0.5	4251	34	0.378407	0.00333386	0.106809	0.0364677	0.195722	0.219355	0.0734215	0.219345	0.201275	2.49939	0.0481122	0.0124408	0.337608	0.239911	0.113979	3.73505	0.000187677	0.0236821	0.00499273	-0.00118649	0.011172	-0.394213	1.58397	0.113258	0.950065	-6.72088	1	0.00315195	0.0401592
ENSG00000155380.11	SLC16A1	1	-	112911847	112957013	solute carrier family 16 member 1 [Source:HGNC Symbol;Acc:HGNC:10922]	protein_coding	0.5	2756	5	0.39897	-0.0151455	0.0204318	-0.0158704	0.118215	0.0609987	0.00587199	0.198648	0.227519	2.29534	0.0394612	0.0217137	0.229624	0.214988	0.052727	2.5062	0.0122037	0.37771	-0.0019285	-0.0043188	0.000461809	0.277774	-1.58164	0.113789	0.950065	-6.6974	1	0.00121752	0.00567399
ENSG00000244693.1	CTAGE8	7	-	144266701	144269288	CTAGE family member 8 [Source:HGNC Symbol;Acc:HGNC:37294]	protein_coding	0.5	2331	101	0.227626	0.0563307	0.0913474	0.0594929	0.350857	0.397998	0.00551796	0.326685	0.127769	3.72328	0.106723	0.00019665	0.347493	0.261827	0.120752	3.82496	0.000130791	0.00625548	0.00924101	-0.00222329	0.0207053	0.333613	1.58021	0.114116	0.950065	-6.72256	1	0.0058487	0.137099
ENSG00000260855.1	AL591848.4	1	+	246772301	246775772	NA	lincRNA	0.5	4254	17	0.412654	-0.0357189	0.0789103	0.0549108	0.0777936	0.135004	0.153969	0.202802	0.172653	2.29164	0.0411285	0.0219262	0.331135	0.208032	0.10965	3.6439	0.000268543	0.0385319	-0.00372261	-0.00834266	0.000897438	-0.0298815	-1.57958	0.114258	0.950065	-6.72889	1	0.00235619	0.0224903
ENSG00000197016.11	ZNF470	19	+	56567511	56588911	zinc finger protein 470 [Source:HGNC Symbol;Acc:HGNC:22220]	protein_coding	0.5	3836	15	0.36597	0.294431	0.175027	0.289708	0.290868	0.396553	2.45257e-11	0.563329	0.187736	7.34789	0.31734	2.01353e-13	0.53802	0.326798	0.289465	7.50254	6.25935e-14	2.02889e-11	-0.0144767	-0.0324444	0.00349107	0.666725	-1.57949	0.11428	0.950065	-6.73242	1	0.00916688	0.34274
ENSG00000140832.9	MARVELD3	16	+	71626161	71642114	MARVEL domain containing 3 [Source:HGNC Symbol;Acc:HGNC:30525]	protein_coding	0.5	2232	42	0.269253	0.0400966	0.0561662	0.0658294	0.131719	0.227838	0.0685173	0.255548	0.118385	2.85596	0.0653049	0.00429074	0.339422	0.222946	0.115207	3.7892	0.000151131	0.0242168	0.00576125	-0.00139029	0.0129128	0.247177	1.57928	0.114329	0.950065	-6.72401	1	0.00364811	0.0533376
ENSG00000166821.8	PEX11A	15	-	89677764	89690783	peroxisomal biogenesis factor 11 alpha [Source:HGNC Symbol;Acc:HGNC:8852]	protein_coding	0.5	3332	20	0.324991	0.142828	0.142523	0.204801	0.189336	0.336501	1.2097e-06	0.442946	0.209131	5.44078	0.196201	5.3048e-08	0.482703	0.357084	0.233002	6.29251	3.1237e-10	1.29191e-08	-0.00429873	-0.00963949	0.00104202	1.24937	-1.5779	0.114645	0.950214	-6.67786	1	0.00272394	0.0269862
ENSG00000234790.1	NUTF2P4	1	+	112748095	112748475	nuclear transport factor 2 pseudogene 4 [Source:HGNC Symbol;Acc:HGNC:50453]	processed_pseudogene	0.5	2765	73	0.142575	0.149428	0.165068	0.218399	0.198832	0.602527	6.81748e-06	0.437301	0.177019	5.24106	0.191232	1.59653e-07	0.503061	0.191444	0.25307	5.95214	2.6466e-09	5.71917e-06	-0.0131818	-0.0295712	0.00320756	1.01645	-1.57672	0.114916	0.950214	-6.73154	1	0.00836159	0.282182
ENSG00000165644.10	COMTD1	10	-	75233969	75236030	catechol-O-methyltransferase domain containing 1 [Source:HGNC Symbol;Acc:HGNC:26309]	protein_coding	0.5	1762	3	0.444015	0.0313809	0.0859827	0.0430429	0.0494877	0.0711444	0.00328001	0.294959	0.231508	3.405	0.0870006	0.000661651	0.332024	0.17035	0.11024	3.60413	0.000313202	0.0633294	-0.00161407	-0.00362144	0.000393302	0.082288	-1.57629	0.115015	0.950214	-6.65167	1	0.00102148	0.00358209
ENSG00000250304.2	ZBED1P1	4	+	110291644	110293573	zinc finger BED-type containing 1 pseudogene 1 [Source:HGNC Symbol;Acc:HGNC:44004]	processed_pseudogene	0.5	2838	9	0.403951	-0.394104	0.871314	-0.168191	0.387079	0.105806	0.0376821	0.191644	0.25157	2.23465	0.0367274	0.0254401	0.164535	0.312205	0.0270718	1.87298	0.0610707	0.19217	-0.00437883	-0.00983442	0.00107676	0.065415	-1.57347	0.115666	0.952771	-6.74374	1	0.00278265	0.0316992
ENSG00000196428.12	TSC22D2	3	+	150408335	150466431	TSC22 domain family member 2 [Source:HGNC Symbol;Acc:HGNC:29095]	protein_coding	0.5	2654	44	0.319088	0.0546057	0.0722078	-0.0405827	0.213158	0.263938	0.0348466	0.246453	0.188445	2.76634	0.060739	0.00566895	0.152464	0.251003	0.0232454	1.55565	0.119792	0.454671	-0.00563612	-0.0126721	0.00139984	0.109828	-1.57036	0.116388	0.952771	-6.73811	1	0.00358913	0.0516343
ENSG00000267547.1	AC060766.4	17	-	35403837	35404373	NA	lincRNA	0.5	2327	39	0.232957	0.073833	0.0979629	0.123377	0.134735	0.392512	0.00780837	0.296059	0.196065	3.39685	0.087651	0.000681663	0.418386	0.17735	0.175047	4.69992	2.60266e-06	0.00183655	-0.00980493	-0.022047	0.00243716	-0.364286	-1.57011	0.116445	0.952771	-6.7272	1	0.00624554	0.152843
ENSG00000227176.1	AC092641.1	2	-	170077224	170078294	NA	processed_pseudogene	0.5	3193	5	0.438277	-0.0273341	0.165618	0.0680232	0.0624707	0.120974	0.0516813	0.185115	0.238754	2.0965	0.0342677	0.0360382	0.373935	0.203202	0.139827	4.23364	2.29939e-05	0.00642742	-0.00398169	-0.00895997	0.000996593	0.25662	-1.56794	0.116952	0.952771	-6.72496	1	0.00253899	0.0249752
ENSG00000260101.1	AC008074.3	2	-	64522187	64524093	NA	lincRNA	0.5	2681	30	0.390391	0.0354146	0.020307	0.0661936	0.0568127	0.123078	0.063056	0.266376	0.0816829	2.96671	0.0709561	0.00301004	0.313107	0.174747	0.0980359	3.39816	0.000678399	0.0975781	-0.00401344	-0.00903444	0.00100755	0.156965	-1.567	0.117171	0.952771	-6.74344	1	0.00256083	0.0262896
ENSG00000137936.16	BCAR3	1	-	93561786	93847150	breast cancer anti-estrogen resistance 3 [Source:HGNC Symbol;Acc:HGNC:973]	protein_coding	0.5	2640	34	0.337541	0.0335585	0.0840013	0.0552315	0.1711	0.203097	0.000455045	0.30508	0.28009	3.74932	0.0930741	0.000177317	0.274479	0.334133	0.0753388	3.315	0.000916446	0.00399472	0.00590428	-0.00148357	0.0132921	-0.139659	1.56672	0.117237	0.952771	-6.73959	1	0.00376869	0.0564494
ENSG00000114520.10	SNX4	3	-	125446644	125520197	sorting nexin 4 [Source:HGNC Symbol;Acc:HGNC:11175]	protein_coding	0.5	4015	27	0.289339	-0.0120514	0.0703796	0.057038	0.21827	0.320999	0.155418	0.219833	0.122196	2.4548	0.0483264	0.0140962	0.295698	0.378773	0.0874372	3.67872	0.000234409	0.000992644	-0.00786832	-0.0177278	0.00199116	-0.45852	-1.56448	0.117761	0.952771	-6.74013	1	0.00502985	0.0999556
ENSG00000275491.1	LINC01730	20	+	3808357	3812434	long intergenic non-protein coding RNA 1730 [Source:HGNC Symbol;Acc:HGNC:52518]	lincRNA	0.5	3687	9	0.398135	-0.0634797	0.107168	0.0522737	0.0698133	0.115761	0.0465791	0.188959	0.253519	2.17983	0.0357054	0.0292704	0.326142	0.216485	0.106368	3.5809	0.000342407	0.0354944	0.00334633	-0.000850054	0.00754272	0.144557	1.56327	0.118044	0.952771	-6.71557	1	0.00213985	0.0171554
ENSG00000164266.10	SPINK1	5	-	147824568	147831786	serine peptidase inhibitor, Kazal type 1 [Source:HGNC Symbol;Acc:HGNC:11244]	protein_coding	0.5	2817	24	0.265303	0.261044	0.0510399	0.276574	0.149504	0.425285	3.54955e-09	0.551248	0.098505	6.81414	0.303874	9.48292e-12	0.547121	0.151873	0.299341	6.50039	8.01133e-11	5.95022e-07	-0.010831	-0.0244291	0.00276704	-0.293392	-1.56147	0.118469	0.952771	-6.75833	1	0.00693741	0.195377
ENSG00000173239.13	LIPM	10	+	88802730	88820546	lipase family member M [Source:HGNC Symbol;Acc:HGNC:23455]	protein_coding	0.5	2871	26	0.25569	0.189342	0.103702	0.157792	0.171784	0.413459	1.2062e-06	0.459523	0.171382	5.58435	0.211161	2.34571e-08	0.410972	0.219977	0.168898	4.76931	1.84861e-06	0.000694156	-0.0077749	-0.0175394	0.00198961	0.0672979	-1.56094	0.118595	0.952771	-6.73143	1	0.00498139	0.0952782
ENSG00000135439.11	AGAP2	12	-	57723761	57742157	ArfGAP with GTPase domain, ankyrin repeat and PH domain 2 [Source:HGNC Symbol;Acc:HGNC:16921]	protein_coding	0.5	2453	18	0.286391	0.0521078	0.044218	0.00277327	0.139261	0.194723	0.0690873	0.24494	0.151161	2.75965	0.0599958	0.00578641	0.22548	0.287209	0.0508414	2.50294	0.0123167	0.134378	-0.00486789	-0.0109925	0.00125668	0.355564	-1.55814	0.119256	0.952771	-6.75671	1	0.00312404	0.0390816
ENSG00000161217.11	PCYT1A	3	-	196214222	196287957	phosphate cytidylyltransferase 1, choline, alpha [Source:HGNC Symbol;Acc:HGNC:8754]	protein_coding	0.5	3313	16	0.332274	0.0382026	0.0448005	0.051563	0.115775	0.238295	0.017278	0.286433	0.159182	3.25888	0.0820439	0.00111855	0.270501	0.316783	0.0731709	3.03951	0.00236965	0.0190761	-0.00546141	-0.0123341	0.00141129	-0.0680934	-1.55783	0.119331	0.952771	-6.76003	1	0.00350582	0.0494983
ENSG00000174080.10	CTSF	11	-	66563463	66568841	cathepsin F [Source:HGNC Symbol;Acc:HGNC:2531]	protein_coding	0.5	1381	33	0.23619	-0.0777778	0.295061	-0.00524118	0.18681	0.226579	0.00162952	0.220532	0.310691	2.64327	0.0486342	0.008211	0.200986	0.299562	0.0403955	2.28013	0.0226001	0.133101	-0.00737821	-0.016664	0.00190758	0.453309	-1.55766	0.119369	0.952771	-6.75989	1	0.00473715	0.0903031
ENSG00000140691.16	ARMC5	16	+	31458080	31467166	armadillo repeat containing 5 [Source:HGNC Symbol;Acc:HGNC:25781]	protein_coding	0.5	1230	22	0.210372	0.0410899	0.076571	0.0897141	0.102498	0.208763	0.000388434	0.347681	0.207985	4.14632	0.120882	3.37856e-05	0.324072	0.188325	0.105023	3.48775	0.000487099	0.0773673	0.00674104	-0.00175543	0.0152375	-0.0406367	1.55536	0.119917	0.952771	-6.76729	1	0.00433439	0.0761809
ENSG00000176623.11	RMDN1	8	-	86468257	86514357	regulator of microtubule dynamics 1 [Source:HGNC Symbol;Acc:HGNC:24285]	protein_coding	0.5	2643	48	0.216724	0.151697	0.107758	0.160675	0.306878	0.338306	6.84658e-05	0.409475	0.144206	4.81867	0.16767	1.44517e-06	0.454016	0.285376	0.20613	5.37698	7.57451e-08	2.16115e-05	-0.0110643	-0.0250113	0.00288272	0.203997	-1.55519	0.119957	0.952771	-6.76968	1	0.00711546	0.206186
ENSG00000136875.12	PRPF4	9	+	113275343	113292905	pre-mRNA processing factor 4 [Source:HGNC Symbol;Acc:HGNC:17349]	protein_coding	0.5	2806	25	0.270141	0.387452	0.111836	0.45258	0.110063	0.527526	2.76705e-14	0.644395	0.114795	8.54675	0.415245	1.26604e-17	0.696725	0.159209	0.485426	9.10911	8.30623e-20	5.14664e-14	0.0154928	-0.00403858	0.0350242	0.260932	1.55503	0.119995	0.952771	-6.77214	1	0.00996469	0.406171
ENSG00000271579.1	AC078880.3	12	-	115299588	115300708	NA	lincRNA	0.5	2978	44	0.280872	0.108116	0.0924431	0.121058	0.150205	0.404647	0.000265449	0.403791	0.0674969	4.65173	0.163047	3.29165e-06	0.39845	0.260693	0.158763	4.72602	2.28959e-06	0.00037807	-0.00805732	-0.0182214	0.00210677	-0.379313	-1.55404	0.12023	0.952771	-6.76527	1	0.00518529	0.108143
ENSG00000137747.15	TMPRSS13	11	-	117900643	117929459	transmembrane protease, serine 13 [Source:HGNC Symbol;Acc:HGNC:29808]	protein_coding	0.5	2851	16	0.291444	0.375229	0.0545379	0.385494	0.137099	0.466838	9.47399e-14	0.648925	0.0833995	8.47005	0.421104	2.45288e-17	0.651538	0.17646	0.424502	8.34006	7.42544e-17	7.0014e-12	0.0142687	-0.00373655	0.0322739	-0.876506	1.55356	0.120347	0.952771	-6.78016	1	0.00918604	0.349167
ENSG00000231458.2	AC098850.1	17	+	16683438	16684227	NA	processed_pseudogene	0.5	2296	24	0.280346	0.0166872	0.0409079	0.0308392	0.0990105	0.201254	0.20519	0.221291	0.0642046	2.44047	0.0489699	0.0146683	0.20652	0.222551	0.0426504	2.2349	0.025424	0.409979	-0.00541342	-0.0122447	0.00141781	0.0984268	-1.55351	0.120357	0.952771	-6.76846	1	0.00348466	0.0490719
ENSG00000088812.17	ATRN	20	+	3471040	3651122	attractin [Source:HGNC Symbol;Acc:HGNC:885]	protein_coding	0.5	3846	16	0.415729	0.0170914	0.0159283	0.0295585	0.101645	0.134709	0.0227256	0.282355	0.140529	3.20514	0.0797243	0.00134997	0.310667	0.277477	0.0965138	3.45265	0.000555116	0.0166411	0.00446157	-0.00117411	0.0100972	-0.0168158	1.55197	0.120726	0.952771	-6.77278	1	0.00287456	0.0335225
ENSG00000145777.14	TSLP	5	+	111070062	111078024	thymic stromal lymphopoietin [Source:HGNC Symbol;Acc:HGNC:30743]	protein_coding	0.5	2060	4	0.409584	0.0356185	0.0293301	0.0275409	0.0746141	0.118614	0.000521421	0.375182	0.135474	4.35082	0.140761	1.35629e-05	0.258732	0.21046	0.0669423	2.81136	0.00493325	0.231638	-0.00557406	-0.0126168	0.00146871	-0.181114	-1.55156	0.120823	0.952771	-6.78338	1	0.00359262	0.0534217
ENSG00000163029.15	SMC6	2	-	17663812	17800242	structural maintenance of chromosomes 6 [Source:HGNC Symbol;Acc:HGNC:20466]	protein_coding	0.5	3047	31	0.343397	0.237029	0.0853354	0.237275	0.144966	0.338232	3.10615e-08	0.528795	0.095215	6.45042	0.279624	1.11538e-10	0.505058	0.173759	0.255083	5.85563	4.75207e-09	1.46098e-05	-0.00946394	-0.0214236	0.00249576	-0.196787	-1.55129	0.120888	0.952771	-6.77469	1	0.00610148	0.15129
ENSG00000268129.1	AC026304.1	3	-	143000907	143001467	NA	lincRNA	0.5	2895	17	0.369533	0.136896	0.0500693	0.109039	0.118286	0.221278	0.00017978	0.411528	0.0630011	4.75086	0.169355	2.0255e-06	0.384435	0.181424	0.14779	4.27104	1.94568e-05	0.00820256	0.00787745	-0.00207806	0.017833	0.60248	1.55118	0.120914	0.952771	-6.77498	1	0.00507887	0.104855
ENSG00000233393.1	AP000688.2	21	+	36104881	36109690	NA	lincRNA	0.5	3434	51	0.19753	0.0431006	0.0977153	0.156211	0.251119	0.524516	0.00685481	0.304709	0.170661	3.50675	0.0928478	0.00045361	0.402016	0.258562	0.161617	4.72377	2.31516e-06	0.000423217	0.0105173	-0.00277925	0.0238138	-0.436879	1.55062	0.121048	0.952771	-6.76803	1	0.00678356	0.184143
ENSG00000237624.1	OXCT2P1	1	+	39514956	39516490	3-oxoacid CoA-transferase 2 pseudogene 1 [Source:HGNC Symbol;Acc:HGNC:21627]	unprocessed_pseudogene	0.5	2180	77	0.170271	0.124635	0.151623	0.106767	0.212778	0.563926	0.000563668	0.356482	0.187858	4.18037	0.12708	2.91032e-05	0.373085	0.235357	0.139193	4.25949	2.04898e-05	0.00435144	-0.0116068	-0.0262818	0.00306818	-0.374236	-1.55052	0.121074	0.952771	-6.76717	1	0.00748688	0.223846
ENSG00000271849.1	AC012603.1	5	-	109687802	109688329	NA	lincRNA	0.5	2575	45	0.299918	0.0378456	0.0430789	0.011731	0.112295	0.286798	0.19435	0.221676	0.0783374	2.44839	0.0491403	0.0143496	0.215767	0.17786	0.0465553	2.30049	0.0214202	0.570335	0.00625447	-0.00165465	0.0141636	-0.219363	1.55026	0.121136	0.952771	-6.76734	1	0.00403468	0.0649769
ENSG00000250950.1	AC093752.2	4	+	119456350	119457277	NA	lincRNA	0.5	3484	58	0.22055	0.0632663	0.0265363	0.13237	0.221939	0.334352	0.000651376	0.369885	0.140479	4.28584	0.136815	1.82047e-05	0.384164	0.280999	0.147582	4.41261	1.02133e-05	0.000965176	-0.00831183	-0.0188373	0.00221368	-0.223803	-1.54809	0.121658	0.95345	-6.77447	1	0.0053697	0.115966
ENSG00000167656.4	LY6D	8	-	142784880	142786592	lymphocyte antigen 6 family member D [Source:HGNC Symbol;Acc:HGNC:13348]	protein_coding	0.5	4011	33	0.265829	0.183222	0.105758	0.164404	0.233793	0.378313	2.41111e-07	0.476052	0.205073	5.83774	0.226626	5.29122e-09	0.440308	0.294307	0.193872	5.42134	5.91549e-08	7.03209e-06	0.00607644	-0.00162009	0.013773	-0.00173652	1.54773	0.121743	0.95345	-6.72814	1	0.00392615	0.0564253
ENSG00000232560.6	LINC01549	21	+	17438890	17449185	long intergenic non-protein coding RNA 1549 [Source:HGNC Symbol;Acc:HGNC:1277]	lincRNA	0.5	3245	14	0.371048	0.00932888	0.0817953	0.0313921	0.129069	0.203161	0.057119	0.248359	0.157284	2.78154	0.0616822	0.00541022	0.20601	0.208252	0.0424401	2.26762	0.0233526	0.475688	0.00412587	-0.00110849	0.00936022	-0.077044	1.54523	0.122346	0.95345	-6.77526	1	0.00266972	0.0284579
ENSG00000227922.1	SPTLC1P5	13	+	77659413	77659664	serine palmitoyltransferase long chain base subunit 1 pseudogene 5 [Source:HGNC Symbol;Acc:HGNC:39672]	processed_pseudogene	0.5	2540	12	0.352461	0.0206828	0.0526179	-0.00060141	0.148696	0.129461	0.0781583	0.241925	0.14632	2.71737	0.0585275	0.00658031	0.280177	0.273673	0.0784993	3.272	0.0010679	0.0277189	-0.00511866	-0.0116147	0.00137734	0.321764	-1.54473	0.122469	0.95345	-6.78663	1	0.0033136	0.0447826
ENSG00000214215.3	C12orf74	12	+	92702843	92708549	chromosome 12 open reading frame 74 [Source:HGNC Symbol;Acc:HGNC:27887]	protein_coding	0.5	2645	47	0.273651	0.0817027	0.079831	-0.0170272	0.199419	0.300163	0.00253695	0.327224	0.181913	3.79021	0.107075	0.000150519	0.297209	0.233648	0.088333	3.34356	0.000827108	0.0548193	0.00734876	-0.0019865	0.016684	-0.612199	1.54322	0.122833	0.95345	-6.78458	1	0.00476239	0.0916967
ENSG00000114790.12	ARHGEF26	3	+	154121003	154257827	Rho guanine nucleotide exchange factor 26 [Source:HGNC Symbol;Acc:HGNC:24490]	protein_coding	0.5	2956	71	0.224726	-0.0170493	0.0861258	0.0371871	0.174769	0.385215	0.237078	0.207218	0.0922951	2.30105	0.0429395	0.0213888	0.320364	0.234726	0.102633	3.53998	0.000400152	0.0334375	0.00882055	-0.00238534	0.0200264	0.399142	1.54309	0.122866	0.95345	-6.77884	1	0.00571685	0.130564
ENSG00000213022.5	KLK9	19	-	51003111	51009634	kallikrein related peptidase 9 [Source:HGNC Symbol;Acc:HGNC:6370]	protein_coding	0.5	3582	28	0.266447	0.0555803	0.116298	0.101141	0.2308	0.426114	0.000150082	0.329291	0.283583	4.05217	0.108433	5.07455e-05	0.351069	0.302677	0.123249	4.12675	3.67919e-05	0.00129681	-0.00764479	-0.0173686	0.00207904	-0.051805	-1.54124	0.123315	0.95345	-6.7824	1	0.00496065	0.0984489
ENSG00000249752.1	AC108156.1	4	-	149027445	149062522	NA	lincRNA	0.5	2496	7	0.473473	0.0324808	0.152221	0.08821	0.0897808	0.146264	0.00753775	0.296918	0.189308	3.42267	0.0881606	0.000620086	0.375564	0.248435	0.141049	4.32926	1.49612e-05	0.00237979	-0.0056033	-0.0127358	0.00152917	-0.228292	-1.54009	0.123595	0.95345	-6.79528	1	0.00363839	0.0541551
ENSG00000149212.11	SESN3	11	-	95165513	95232541	sestrin 3 [Source:HGNC Symbol;Acc:HGNC:23060]	protein_coding	0.5	2722	50	0.220619	0.0325766	0.0343265	-0.0201694	0.240541	0.472878	0.105479	0.195812	0.122272	2.17468	0.0383424	0.029654	0.278619	0.30437	0.0776284	3.19732	0.00138713	0.0221065	-0.00925248	-0.0210307	0.00252575	-0.133558	-1.54	0.123617	0.95345	-6.7866	1	0.00600888	0.145118
ENSG00000275713.2	HIST1H2BH	6	+	26251651	26253710	histone cluster 1 H2B family member h [Source:HGNC Symbol;Acc:HGNC:4755]	protein_coding	0.5	3268	7	0.431361	-0.0163174	0.085849	0.0201566	0.0453136	0.0699128	0.0432202	0.260541	0.151379	2.94553	0.0678818	0.00322404	0.218068	0.189008	0.0475536	2.32231	0.0202161	0.426613	0.00334625	-0.000916275	0.00760877	0.0962918	1.53898	0.123865	0.95345	-6.79386	1	0.0021737	0.0192084
ENSG00000182362.13	YBEY	21	+	46286337	46297751	ybeY metallopeptidase (putative) [Source:HGNC Symbol;Acc:HGNC:1299]	protein_coding	0.5	2693	28	0.281219	0.25239	0.10297	0.301415	0.202133	0.441324	5.409e-11	0.589489	0.116466	7.47002	0.347497	8.01813e-14	0.578253	0.179007	0.334377	7.01363	2.32208e-12	2.84386e-08	0.0110729	-0.00303257	0.0251784	-1.01562	1.53892	0.123881	0.95345	-6.78354	1	0.0071963	0.206175
ENSG00000058085.14	LAMC2	1	+	183186238	183244900	laminin subunit gamma 2 [Source:HGNC Symbol;Acc:HGNC:6493]	protein_coding	0.5	2904	33	0.296634	-0.0697515	0.15805	0.0413727	0.0841806	0.219826	0.0417331	0.17913	0.250191	2.18167	0.0320877	0.0291339	0.253938	0.186065	0.0644843	2.69548	0.00702883	0.323185	0.00552482	-0.00151357	0.0125632	-0.158847	1.53881	0.123906	0.95345	-6.78517	1	0.00359037	0.0514721
ENSG00000170369.3	CST2	20	-	23823769	23826731	cystatin SA [Source:HGNC Symbol;Acc:HGNC:2474]	protein_coding	0.5	3167	15	0.360997	0.0205229	0.0732344	0.0190764	0.115823	0.162306	0.156919	0.202031	0.16302	2.24478	0.0408165	0.0247826	0.226743	0.342627	0.0514123	2.84013	0.0045095	0.014712	0.00414195	-0.00115139	0.0094353	-0.427808	1.53397	0.125094	0.955427	-6.79013	1	0.00269982	0.0289608
ENSG00000145794.16	MEGF10	5	+	127290831	127465737	multiple EGF like domains 10 [Source:HGNC Symbol;Acc:HGNC:29634]	protein_coding	0.5	2469	29	0.373293	0.0985456	0.0797904	0.0993831	0.164684	0.243535	0.0011912	0.354074	0.145393	4.10065	0.125369	4.11994e-05	0.328265	0.312877	0.107758	3.72138	0.00019814	0.00306161	0.00774877	-0.00215931	0.0176569	0.447609	1.53315	0.125295	0.955427	-6.7994	1	0.00505467	0.103161
ENSG00000124493.13	GRM4	6	-	34018645	34155622	glutamate metabotropic receptor 4 [Source:HGNC Symbol;Acc:HGNC:4596]	protein_coding	0.5	4449	45	0.309442	0.0295807	0.0906942	0.0249649	0.216177	0.258154	0.0280285	0.243543	0.210161	2.76745	0.0593131	0.00564969	0.277492	0.369856	0.0770021	3.43137	0.000600543	0.00189195	-0.00539421	-0.0122919	0.00150345	-0.0424296	-1.53309	0.12531	0.955427	-6.79699	1	0.00351856	0.0497367
ENSG00000138363.14	ATIC	2	+	215311817	215349773	5-aminoimidazole-4-carboxamide ribonucleotide formyltransferase/IMP cyclohydrolase [Source:HGNC Symbol;Acc:HGNC:794]	protein_coding	0.5	3017	45	0.256938	0.0869838	0.178995	0.16471	0.115238	0.42979	0.000741778	0.361483	0.155353	4.20281	0.13067	2.6362e-05	0.448508	0.191438	0.20116	5.1619	2.44462e-07	0.000234103	0.0083891	-0.00234399	0.0191222	-0.0807128	1.53226	0.125515	0.955427	-6.79304	1	0.00547561	0.119196
ENSG00000215018.9	COL28A1	7	-	7356203	7535853	collagen type XXVIII alpha 1 chain [Source:HGNC Symbol;Acc:HGNC:22442]	protein_coding	0.5	3909	22	0.42855	0.038666	0.0554555	0.0449207	0.100396	0.146641	0.0267997	0.281749	0.137713	3.17391	0.0793823	0.00150401	0.30664	0.293353	0.0940279	3.60155	0.000316331	0.0107449	-0.00405252	-0.00923994	0.00113489	-0.36886	-1.5315	0.125703	0.955427	-6.79696	1	0.00264576	0.0279834
ENSG00000111321.10	LTBR	12	+	6375045	6391571	lymphotoxin beta receptor [Source:HGNC Symbol;Acc:HGNC:6718]	protein_coding	0.5	2992	11	0.436866	-0.0472558	0.0983369	0.0304651	0.0568591	0.0847141	0.173743	0.217928	0.111492	2.42852	0.0474925	0.0151605	0.244407	0.26716	0.0597348	2.63649	0.00837678	0.119942	-0.00309462	-0.00706439	0.000875141	0.157703	-1.52822	0.126515	0.955427	-6.81518	1	0.00202426	0.0168208
ENSG00000165959.11	CLMN	14	-	95181940	95319906	calmin [Source:HGNC Symbol;Acc:HGNC:19972]	protein_coding	0.5	4472	9	0.390544	0.0276627	0.0466899	0.0725343	0.0711681	0.193855	0.102371	0.230169	0.146526	2.59106	0.0529778	0.00956804	0.363626	0.203119	0.132224	4.02027	5.81318e-05	0.0152956	-0.0045537	-0.0104086	0.00130121	0.466332	-1.5247	0.127389	0.955427	-6.81242	1	0.00298644	0.0360203
ENSG00000164404.8	GDF9	5	-	132861181	132866884	growth differentiation factor 9 [Source:HGNC Symbol;Acc:HGNC:4224]	protein_coding	0.5	2674	27	0.3555	0.0241545	0.119755	0.0489032	0.06802	0.174618	0.03299	0.232186	0.232456	2.66566	0.0539104	0.00768365	0.280304	0.211532	0.0785703	3.10484	0.00190384	0.127252	-0.00496057	-0.011341	0.00141984	0.401313	-1.52414	0.12753	0.955427	-6.81824	1	0.00325462	0.0432078
ENSG00000178201.4	VN1R1	19	-	57454790	57457142	vomeronasal 1 receptor 1 [Source:HGNC Symbol;Acc:HGNC:13548]	protein_coding	0.5	3635	52	0.236049	0.219373	0.149676	0.204742	0.187955	0.491089	4.4227e-08	0.501447	0.16768	6.21058	0.251449	5.27879e-10	0.500502	0.220871	0.250502	5.9149	3.32085e-09	5.9622e-06	0.0121575	-0.00348218	0.0277971	0.840133	1.5239	0.127589	0.955427	-6.81275	1	0.00797906	0.256668
ENSG00000224083.1	MTCO1P11	9	+	5096666	5098193	mitochondrially encoded cytochrome c oxidase I pseudogene 11 [Source:HGNC Symbol;Acc:HGNC:52013]	unprocessed_pseudogene	0.5	3550	23	0.294194	-0.0204191	0.142319	0.117046	0.176772	0.310556	0.0242456	0.30133	0.0480833	3.3723	0.0907996	0.000745434	0.348855	0.267875	0.1217	3.98797	6.66398e-05	0.0051908	-0.0066527	-0.0152139	0.00190847	0.864284	-1.52337	0.127721	0.955427	-6.80914	1	0.0043674	0.0762186
ENSG00000229900.1	HSPD1P21	20	-	45539983	45540227	heat shock protein family D (Hsp60) member 1 pseudogene 21 [Source:HGNC Symbol;Acc:HGNC:38592]	processed_pseudogene	0.5	2627	60	0.185984	0.102231	0.0615831	0.0829359	0.264018	0.513538	1.47654e-05	0.431558	0.151538	5.13574	0.186243	2.81035e-07	0.398049	0.216479	0.158443	4.63597	3.55259e-06	0.00106398	0.0098762	-0.00284038	0.0225928	1.20414	1.52251	0.127937	0.955427	-6.80844	1	0.00648765	0.16751
ENSG00000187688.14	TRPV2	17	+	16415542	16437003	transient receptor potential cation channel subfamily V member 2 [Source:HGNC Symbol;Acc:HGNC:18082]	protein_coding	0.5	2394	9	0.396524	0.0147108	0.0764712	0.00795396	0.11306	0.118297	0.065827	0.222474	0.205853	2.54922	0.0494948	0.0107965	0.250691	0.293771	0.0628461	2.75156	0.00593114	0.0564498	-0.00344294	-0.00787684	0.000990957	-0.0676942	-1.52225	0.128003	0.955427	-6.79579	1	0.00226113	0.0198213
ENSG00000065621.14	GSTO2	10	+	104268873	104304945	glutathione S-transferase omega 2 [Source:HGNC Symbol;Acc:HGNC:23064]	protein_coding	0.5	2573	27	0.330662	0.157812	0.231921	0.163259	0.255808	0.333335	3.45523e-08	0.458483	0.290678	5.84966	0.210207	4.92583e-09	0.486062	0.283257	0.236256	5.96624	2.42782e-09	1.34274e-06	-0.00873208	-0.0199824	0.00251826	-0.497654	-1.52158	0.128172	0.955427	-6.82123	1	0.00573954	0.134129
ENSG00000090554.12	FLT3LG	19	+	49474207	49486231	fms related tyrosine kinase 3 ligand [Source:HGNC Symbol;Acc:HGNC:3766]	protein_coding	0.5	2791	7	0.540538	-0.0130233	0.1181	-0.038943	0.114637	0.047548	0.161905	0.212545	0.148713	2.37287	0.0451753	0.0176503	0.119048	0.320626	0.0141725	1.39019	0.16447	0.250675	-0.00168729	-0.0038646	0.000490017	-0.031898	-1.51919	0.128771	0.955427	-6.82596	1	0.00110879	0.00501692
ENSG00000196715.5	VKORC1L1	7	+	65873267	65959563	vitamin K epoxide reductase complex subunit 1 like 1 [Source:HGNC Symbol;Acc:HGNC:21492]	protein_coding	0.5	2510	17	0.327002	0.0479976	0.0812353	0.0448723	0.114498	0.112889	0.0353289	0.27048	0.145393	3.05129	0.0731592	0.00227857	0.291222	0.261387	0.0848104	3.31885	0.000903883	0.0258859	0.00471874	-0.00137106	0.0108085	0.277872	1.51902	0.128813	0.955427	-6.82115	1	0.00310631	0.0389776
ENSG00000064886.13	CHI3L2	1	+	111200771	111243440	chitinase 3 like 2 [Source:HGNC Symbol;Acc:HGNC:1933]	protein_coding	0.5	3531	9	0.504736	0.00222514	0.0269729	0.0191506	0.0903053	0.0765095	0.0631331	0.260446	0.108325	2.91346	0.0678323	0.00357448	0.284159	0.281117	0.0807463	3.19091	0.00141823	0.0320443	0.000622771	-0.000181293	0.00142683	-0.0747384	1.51837	0.128976	0.955427	-6.74135	1	0.000403475	0.000559112
ENSG00000198642.6	KLHL9	9	-	21329671	21335380	kelch like family member 9 [Source:HGNC Symbol;Acc:HGNC:18732]	protein_coding	0.5	2678	17	0.41131	0.0344911	0.0291728	0.0133184	0.0543065	0.11619	0.288936	0.20236	0.0706915	2.23012	0.0409495	0.0257394	0.184921	0.228983	0.0341956	1.96235	0.0497212	0.482119	-0.00345657	-0.00792365	0.0010105	0.044951	-1.51692	0.129342	0.955427	-6.82136	1	0.0022781	0.020839
ENSG00000224259.6	LINC01133	1	+	159961218	159984750	long intergenic non-protein coding RNA 1133 [Source:HGNC Symbol;Acc:HGNC:49447]	lincRNA	0.5	2734	13	0.400233	0.0330371	0.339986	0.108429	0.115717	0.229303	3.15719e-06	0.437859	0.212096	5.29937	0.191721	1.16205e-07	0.36399	0.23814	0.132489	4.23313	2.30464e-05	0.00359883	-0.00654651	-0.015013	0.00191997	-0.183426	-1.51582	0.12962	0.955427	-6.82918	1	0.00431909	0.075837
ENSG00000135604.9	STX11	6	+	144150526	144188370	syntaxin 11 [Source:HGNC Symbol;Acc:HGNC:11429]	protein_coding	0.5	2534	21	0.28733	0.0269331	0.0346576	0.0190538	0.169883	0.245239	0.0816452	0.230201	0.164839	2.58903	0.0529924	0.00962472	0.230568	0.312467	0.0531618	2.67926	0.00737849	0.0656334	-0.00563901	-0.0129321	0.00165408	0.0798734	-1.51577	0.129634	0.955427	-6.81713	1	0.00372033	0.0549142
ENSG00000142168.14	SOD1	21	+	31659622	31668931	superoxide dismutase 1 [Source:HGNC Symbol;Acc:HGNC:11179]	protein_coding	0.5	2860	12	0.42204	0.0909749	0.0436944	0.124321	0.0744439	0.158519	0.000135302	0.388238	0.166363	4.58147	0.150729	4.61724e-06	0.376276	0.20149	0.141584	4.17959	2.92039e-05	0.00964482	-0.000507481	-0.00116423	0.000149265	0.110989	-1.51483	0.129871	0.955427	-6.71008	1	0.000326116	0.00033934
ENSG00000141458.12	NPC1	18	-	23506184	23586898	NPC intracellular cholesterol transporter 1 [Source:HGNC Symbol;Acc:HGNC:7897]	protein_coding	0.5	2298	44	0.231576	0.110306	0.0780058	0.129217	0.19473	0.385831	0.00152856	0.346073	0.16228	4.00333	0.119767	6.2458e-05	0.36006	0.26186	0.129644	4.12386	3.72581e-05	0.0052877	0.00958271	-0.00283089	0.0219963	0.643057	1.51332	0.130253	0.955427	-6.83045	1	0.00633307	0.162234
ENSG00000143457.10	GOLPH3L	1	-	150646225	150697144	golgi phosphoprotein 3 like [Source:HGNC Symbol;Acc:HGNC:24882]	protein_coding	0.5	1718	35	0.284626	0.0470134	0.0587936	0.0743324	0.0696964	0.17536	0.0298176	0.265204	0.171469	3.00192	0.070333	0.00268286	0.338976	0.14193	0.114905	3.64762	0.000264683	0.0682394	0.00632873	-0.00187065	0.0145281	0.486636	1.51313	0.130302	0.955427	-6.83094	1	0.00418279	0.0707981
ENSG00000125247.15	TMTC4	13	-	100603927	100675093	transmembrane and tetratricopeptide repeat containing 4 [Source:HGNC Symbol;Acc:HGNC:25904]	protein_coding	0.5	3451	35	0.333481	0.361442	0.0755883	0.352958	0.201595	0.476645	2.97885e-13	0.64569	0.0467847	8.34289	0.416915	7.24956e-17	0.634054	0.203058	0.402025	8.19196	2.57009e-16	1.07465e-11	0.0123599	-0.00365922	0.028379	0.528997	1.51258	0.130443	0.955427	-6.83263	1	0.00817267	0.270743
ENSG00000260261.2	AC124944.3	3	-	195913078	195954485	NA	transcribed_unprocessed_pseudogene	0.5	3500	36	0.285019	-0.161428	0.324112	0.0572482	0.163879	0.374261	0.0183955	0.272867	0.175635	3.14637	0.0744564	0.00165312	0.249939	0.260336	0.0624696	2.72787	0.00637445	0.113244	0.00648326	-0.00192337	0.0148899	0.105009	1.51187	0.130624	0.955427	-6.82701	1	0.00428854	0.0735545
ENSG00000204616.10	TRIM31	6	-	30102897	30113106	tripartite motif containing 31 [Source:HGNC Symbol;Acc:HGNC:16289]	protein_coding	0.5	7534	66	0.235404	0.322468	0.299502	0.34218	0.130238	0.509103	5.89689e-15	0.616923	0.227176	8.48337	0.380594	2.18758e-17	0.634457	0.149676	0.402536	7.98536	1.40117e-15	8.72001e-11	0.0140269	-0.00416513	0.032219	-0.552625	1.51155	0.130705	0.955427	-6.83968	1	0.00928134	0.353051
ENSG00000143858.11	SYT2	1	-	202590596	202710417	synaptotagmin 2 [Source:HGNC Symbol;Acc:HGNC:11510]	protein_coding	0.5	2523	57	0.164524	0.0175479	0.148183	0.125559	0.181927	0.602432	0.030344	0.277198	0.136009	3.12562	0.0768389	0.00177429	0.415233	0.183563	0.172418	4.74009	2.13628e-06	0.00124549	-0.0114634	-0.0263386	0.00341175	-0.0282692	-1.51075	0.130907	0.955427	-6.83159	1	0.00758903	0.231684
ENSG00000260205.1	AL157831.2	10	+	22218074	22221168	NA	lincRNA	0.5	1496	5	0.343562	0.0339405	0.0570957	-0.086879	0.184296	0.105495	0.00117125	0.294296	0.274889	3.49574	0.0866101	0.000472753	0.200844	0.362985	0.0403382	2.79842	0.00513532	0.00505987	0.00279512	-0.00083423	0.00642446	0.192104	1.50978	0.131156	0.955427	-6.80813	1	0.00185038	0.0131008
ENSG00000174231.16	PRPF8	17	-	1650629	1684882	pre-mRNA processing factor 8 [Source:HGNC Symbol;Acc:HGNC:17340]	protein_coding	0.5	3652	2	0.552104	-0.0521491	0.121999	0.0153368	0.0326347	0.0497026	0.050247	0.182039	0.235147	2.05925	0.033138	0.0394706	0.244391	0.238261	0.0597271	2.6583	0.0078535	0.170213	0.00182394	-0.00054746	0.00419535	-0.12936	1.50781	0.131659	0.955427	-6.83946	1	0.00120798	0.00591061
ENSG00000274512.5	TBC1D3L	17	-	37977972	37989048	TBC1 domain family member 3L [Source:HGNC Symbol;Acc:HGNC:51246]	protein_coding	0.5	1666	12	0.414969	0.164805	0.0919275	0.0373404	0.490131	0.27384	7.41633e-08	0.485925	0.180012	6.04506	0.236123	1.49353e-09	0.393461	0.393288	0.154812	5.25116	1.51147e-07	3.08196e-07	0.00440117	-0.00132336	0.0101257	-0.219641	1.5072	0.131817	0.955427	-6.7611	1	0.00291976	0.0294479
ENSG00000173915.14	USMG5	10	-	103389041	103396466	up-regulated during skeletal muscle growth 5 homolog (mouse) [Source:HGNC Symbol;Acc:HGNC:30889]	protein_coding	0.5	2377	25	0.316436	0.388997	0.129099	0.376816	0.165258	0.448078	1.29179e-15	0.658836	0.149445	8.92714	0.434065	4.37175e-19	0.630372	0.165796	0.397369	8.09193	5.87244e-16	2.59943e-11	0.0123352	-0.0037123	0.0283826	-0.395247	1.50689	0.131896	0.955427	-6.84064	1	0.00818714	0.271388
ENSG00000119938.8	PPP1R3C	10	-	91628442	91633054	protein phosphatase 1 regulatory subunit 3C [Source:HGNC Symbol;Acc:HGNC:9293]	protein_coding	0.5	2272	28	0.317162	0.131838	0.166106	0.176564	0.0628042	0.309913	1.21471e-05	0.428107	0.174447	5.12039	0.183276	3.04912e-07	0.479724	0.135707	0.230136	5.43259	5.55432e-08	0.000144172	-0.0083316	-0.0191709	0.00250773	0.169752	-1.50684	0.131908	0.955427	-6.83848	1	0.00552983	0.123256
ENSG00000283426.1	AC233280.20	3	+	195701618	195711643	NA	transcribed_unitary_pseudogene	0.5	3532	30	0.309091	0.00996701	0.107477	0.0625792	0.112233	0.325804	0.0193304	0.278125	0.16777	3.179	0.0773537	0.00147785	0.318926	0.197744	0.101714	3.48128	0.000499016	0.0699601	-0.00595061	-0.0136939	0.00179263	0.40515	-1.50654	0.131985	0.955427	-6.83557	1	0.00395004	0.0624672
ENSG00000218283.2	MORF4L1P1	1	+	220253570	220254536	mortality factor 4 like 1 pseudogene 1 [Source:HGNC Symbol;Acc:HGNC:20400]	processed_pseudogene	0.5	2612	5	0.387484	0.013457	0.146597	0.0357204	0.0989134	0.124119	0.00127438	0.334504	0.205842	3.90108	0.111893	9.5765e-05	0.278128	0.284489	0.0773554	3.21349	0.00131134	0.0233504	0.00480289	-0.00145557	0.0110613	-0.189003	1.50445	0.132522	0.955427	-6.85301	1	0.00319239	0.0419905
ENSG00000131401.11	NAPSB	19	-	50333796	50344767	napsin B aspartic peptidase, pseudogene [Source:HGNC Symbol;Acc:HGNC:13396]	transcribed_unprocessed_pseudogene	0.5	2753	60	0.204012	0.219109	0.122133	0.229663	0.14767	0.589834	8.08607e-07	0.476405	0.141173	5.75267	0.226962	8.78427e-09	0.565019	0.122253	0.319247	6.74488	1.53158e-11	1.74758e-07	0.011016	-0.0033456	0.0253777	-0.0466035	1.50371	0.132713	0.955427	-6.8417	1	0.007327	0.215742
ENSG00000234465.10	PINLYP	19	+	43576800	43583964	phospholipase A2 inhibitor and LY6/PLAUR domain containing [Source:HGNC Symbol;Acc:HGNC:44206]	protein_coding	0.5	3214	14	0.378356	0.241197	0.130455	0.194411	0.189376	0.288602	5.38989e-11	0.565896	0.174765	7.2955	0.320239	2.97553e-13	0.546717	0.211173	0.2989	6.78834	1.13427e-11	4.19e-08	0.00912718	-0.00277599	0.0210303	0.233648	1.5032	0.132845	0.955427	-6.84618	1	0.00607263	0.149305
ENSG00000073605.18	GSDMB	17	-	39904595	39919854	gasdermin B [Source:HGNC Symbol;Acc:HGNC:23690]	protein_coding	0.5	1940	38	0.188409	0.410801	0.158375	0.430992	0.309563	0.60424	2.74117e-16	0.67816	0.118786	9.20037	0.459901	3.56713e-20	0.722279	0.123062	0.521686	9.65095	4.87022e-22	1.22716e-15	-0.0161056	-0.0371259	0.00491478	-0.198104	-1.50203	0.133146	0.955427	-6.84813	1	0.0107244	0.465844
ENSG00000070540.12	WIPI1	17	-	68420948	68457513	WD repeat domain, phosphoinositide interacting 1 [Source:HGNC Symbol;Acc:HGNC:25471]	protein_coding	0.5	2793	32	0.324051	0.138451	0.0439467	0.0517024	0.183407	0.318127	0.000280324	0.406525	0.0355212	4.66993	0.165262	3.01296e-06	0.324897	0.287464	0.105558	3.6072	0.000309514	0.00815941	0.0065178	-0.00199031	0.0150259	0.432228	1.50179	0.133207	0.955427	-6.84406	1	0.00434032	0.075628
ENSG00000263343.1	AC009088.4	16	+	31165648	31165927	NA	processed_pseudogene	0.5	1326	22	0.261919	-0.0159868	0.0742245	0.0144992	0.250362	0.167937	0.0792946	0.225041	0.17718	2.57065	0.0506432	0.0101509	0.249589	0.343793	0.0622946	2.82929	0.00466517	0.0132914	-0.0049724	-0.0114673	0.00152254	0.270392	-1.50083	0.133455	0.955427	-6.84358	1	0.00331305	0.0438959
ENSG00000214076.3	CPSF1P1	22	+	32269381	32273110	cleavage and polyadenylation specific factor 1 pseudogene 1 [Source:HGNC Symbol;Acc:HGNC:19251]	processed_pseudogene	0.5	2724	7	0.40644	0.0114425	0.0720144	-0.0236327	0.164193	0.127241	0.0958471	0.18861	0.21988	2.14905	0.0355737	0.0316303	0.252164	0.322373	0.0635869	2.77619	0.00549996	0.0259395	0.00312342	-0.000960245	0.00720708	0.256707	1.49941	0.133822	0.955427	-6.8426	1	0.00208237	0.0172334
ENSG00000253937.1	NATP	8	+	18370607	18371484	N-acetyltransferase pseudogene [Source:HGNC Symbol;Acc:HGNC:15]	unprocessed_pseudogene	0.5	4465	33	0.278525	-0.151173	0.349043	-0.056506	0.446394	0.387012	0.0107267	0.2781	0.204649	3.20891	0.0773398	0.00133241	0.251707	0.37536	0.0633566	2.91836	0.00351882	0.00396692	-0.00633209	-0.0146129	0.00194869	0.269765	-1.49905	0.133916	0.955427	-6.84461	1	0.00422433	0.0711304
ENSG00000166492.9	FAM86GP	11	-	3410352	3422496	family with sequence similarity 86 member G, pseudogene [Source:HGNC Symbol;Acc:HGNC:42358]	unprocessed_pseudogene	0.5	3429	23	0.319765	0.09558	0.0720315	0.0466678	0.266417	0.321764	0.000606314	0.328299	0.198915	3.80368	0.10778	0.00014256	0.272243	0.424053	0.0741165	3.70112	0.000214647	3.88003e-05	0.00578017	-0.00178053	0.0133409	-0.677989	1.49872	0.134003	0.955427	-6.84786	1	0.00385689	0.0596227
ENSG00000163947.11	ARHGEF3	3	-	56727418	57079329	Rho guanine nucleotide exchange factor 3 [Source:HGNC Symbol;Acc:HGNC:683]	protein_coding	0.5	3474	68	0.17949	0.00439751	0.133819	0.043702	0.21225	0.439361	0.118867	0.205387	0.196829	2.32654	0.0421839	0.0199899	0.287794	0.289949	0.0828252	3.12117	0.00180131	0.020386	-0.00878136	-0.0202702	0.00270746	-0.0408702	-1.4984	0.134085	0.955427	-6.84377	1	0.00586121	0.136436
ENSG00000151136.14	BTBD11	12	+	107318413	107659642	BTB domain containing 11 [Source:HGNC Symbol;Acc:HGNC:23844]	protein_coding	0.5	3461	52	0.266376	0.036765	0.160006	0.0294772	0.227531	0.369449	0.0115811	0.279828	0.206515	3.22787	0.0783038	0.00124717	0.312451	0.302326	0.0976257	3.61538	0.000299911	0.00657505	0.00689646	-0.0021291	0.015922	0.521002	1.49794	0.134206	0.955427	-6.85044	1	0.00460436	0.0852134
ENSG00000237172.3	B3GNT9	16	-	67148105	67151214	UDP-GlcNAc:betaGal beta-1,3-N-acetylglucosaminyltransferase 9 [Source:HGNC Symbol;Acc:HGNC:28714]	protein_coding	0.5	875	1	0.402744	-0.0237736	0.0607318	0.0320044	0.0622638	0.0460758	0.0748601	0.196659	0.225962	2.25282	0.0386747	0.0242703	0.290348	0.214207	0.0843021	3.18486	0.00144823	0.107663	-0.00197489	-0.00456078	0.000610999	0.0704134	-1.49718	0.134402	0.955427	-6.84892	1	0.00131754	0.00694047
ENSG00000262576.2	PCDHGA4	5	+	141355025	141512979	protocadherin gamma subfamily A, 4 [Source:HGNC Symbol;Acc:HGNC:8702]	protein_coding	0.5	2496	82	0.195276	-0.00589862	0.0939991	0.0986347	0.211766	0.48338	0.0102093	0.300249	0.154353	3.44065	0.0901493	0.000580313	0.367718	0.199163	0.135217	4.09067	4.30126e-05	0.0120812	0.00947863	-0.00294321	0.0219005	-0.231335	1.49589	0.134737	0.955427	-6.85001	1	0.00633727	0.160301
ENSG00000065060.16	UHRF1BP1	6	+	34792015	34883138	UHRF1 binding protein 1 [Source:HGNC Symbol;Acc:HGNC:21216]	protein_coding	0.5	2628	38	0.253448	0.17006	0.254494	0.277366	0.107872	0.452676	1.06517e-08	0.489436	0.245103	6.22495	0.239547	4.81701e-10	0.560616	0.135975	0.314291	6.62993	3.35839e-11	3.86758e-07	-0.0111888	-0.025858	0.00348042	0.902192	-1.49526	0.134902	0.955427	-6.85995	1	0.00748393	0.227631
ENSG00000118579.12	MED28	4	+	17614631	17634105	mediator complex subunit 28 [Source:HGNC Symbol;Acc:HGNC:24628]	protein_coding	0.5	3025	72	0.141117	0.0202882	0.0395378	0.0178389	0.218764	0.592388	0.0188745	0.279918	0.162081	3.19935	0.078354	0.00137739	0.290984	0.238746	0.0846716	3.1164	0.00183073	0.0584885	0.0122813	-0.00382455	0.0283872	1.24514	1.49487	0.135005	0.955427	-6.85318	1	0.00821694	0.270383
ENSG00000272733.1	AP000345.2	22	-	23580880	23583859	NA	lincRNA	0.5	2702	65	0.149029	0.0161084	0.193222	0.0956146	0.431295	0.61979	1.33213e-05	0.454112	0.0743435	5.32562	0.206218	1.00608e-07	0.428348	0.240468	0.183482	5.10047	3.38816e-07	0.00012436	-0.0133507	-0.0308625	0.00416113	-1.23187	-1.49456	0.135085	0.955427	-6.85642	1	0.00893427	0.321444
ENSG00000187867.8	PALM3	19	-	14053365	14059159	paralemmin 3 [Source:HGNC Symbol;Acc:HGNC:33274]	protein_coding	0.5	3150	36	0.30334	0.17089	0.068743	0.239356	0.158242	0.399235	4.79843e-09	0.521399	0.182521	6.55754	0.271857	5.47027e-11	0.527876	0.256541	0.278653	6.41328	1.42422e-10	2.90722e-07	-0.00924795	-0.0213835	0.00288756	-0.659719	-1.49393	0.135251	0.955427	-6.85966	1	0.00619118	0.15507
ENSG00000228149.1	RPL3P1	21	-	36168970	36170180	ribosomal protein L3 pseudogene 1 [Source:HGNC Symbol;Acc:HGNC:10352]	processed_pseudogene	0.5	3404	32	0.347028	-0.0260942	0.136045	0.0170877	0.0775934	0.139148	0.0326053	0.182131	0.259353	2.10556	0.0331718	0.0352424	0.225371	0.187285	0.0507922	2.42149	0.0154571	0.486617	0.00396701	-0.00124022	0.00917425	0.268714	1.49347	0.135369	0.955427	-6.86041	1	0.00265589	0.0285412
ENSG00000227012.2	LINC02527	6	-	111900489	111901851	long intergenic non-protein coding RNA 2527 [Source:HGNC Symbol;Acc:HGNC:53553]	lincRNA	0.5	2514	7	0.409948	0.0975624	0.0834989	0.0769686	0.0941413	0.174873	0.00220782	0.331279	0.175067	3.8421	0.109746	0.000121985	0.270572	0.221767	0.0732092	2.98596	0.00282692	0.164657	0.00370563	-0.00117113	0.00858239	0.1677	1.48961	0.136383	0.957846	-6.82104	1	0.00248712	0.0228608
ENSG00000158865.12	SLC5A11	16	+	24845841	24911628	solute carrier family 5 member 11 [Source:HGNC Symbol;Acc:HGNC:23091]	protein_coding	0.5	3579	30	0.370406	0.154196	0.0947504	0.175915	0.166105	0.300722	4.43855e-05	0.42456	0.120134	4.98054	0.180251	6.34075e-07	0.470548	0.248372	0.221415	5.54015	3.02219e-08	2.24386e-05	0.00973089	-0.00307783	0.0225396	0.198078	1.48932	0.136459	0.957846	-6.8728	1	0.00653467	0.174947
ENSG00000255200.1	PGAM1P8	11	-	65174117	65176470	phosphoglycerate mutase 1 pseudogene 8 [Source:HGNC Symbol;Acc:HGNC:42455]	transcribed_processed_pseudogene	0.5	1821	29	0.216185	0.0764884	0.102867	0.127659	0.164129	0.342158	0.00255052	0.320089	0.196242	3.7256	0.102457	0.000194853	0.374416	0.283177	0.140187	4.34543	1.39004e-05	0.00094754	0.0102945	-0.00326076	0.0238498	-0.373183	1.48881	0.136593	0.957846	-6.8703	1	0.00691559	0.19466
ENSG00000171517.5	LPAR3	1	-	84811602	84893213	lysophosphatidic acid receptor 3 [Source:HGNC Symbol;Acc:HGNC:14298]	protein_coding	0.5	2727	24	0.356586	-0.0563634	0.206026	0.0904535	0.109248	0.234717	0.0210162	0.209188	0.260353	2.42993	0.0437597	0.0151019	0.376991	0.184828	0.142122	4.13359	3.57146e-05	0.0135309	0.00546169	-0.00173158	0.012655	0.401914	1.48848	0.136681	0.957846	-6.86635	1	0.00366941	0.0543165
ENSG00000218565.2	AL592429.1	6	+	139338018	139339580	NA	processed_pseudogene	0.5	2647	10	0.411539	0.0245013	0.210229	0.0970865	0.182041	0.188336	0.00169047	0.36383	0.0813081	4.15342	0.132372	3.27541e-05	0.40328	0.295787	0.162635	4.72107	2.34603e-06	0.000196533	0.00518699	-0.00164717	0.0120212	0.329446	1.48789	0.136835	0.957846	-6.86913	1	0.00348616	0.0492156
ENSG00000160284.14	SPATC1L	21	-	46161148	46184476	spermatogenesis and centriole associated 1 like [Source:HGNC Symbol;Acc:HGNC:1298]	protein_coding	0.5	2927	26	0.283968	0.047916	0.0815888	0.0409181	0.122956	0.301496	0.070849	0.239958	0.165701	2.70325	0.05758	0.00686652	0.234338	0.215066	0.0549142	2.55061	0.0107534	0.31737	0.00688577	-0.00219663	0.0159682	0.356675	1.48626	0.137267	0.959199	-6.86636	1	0.00463336	0.0860324
ENSG00000249994.1	AC025187.1	5	-	4033713	4041764	NA	lincRNA	0.5	3578	55	0.233378	0.00296491	0.102466	-0.23064	0.670184	0.4314	0.0767808	0.252937	0.105455	2.82841	0.0639771	0.00467797	0.216358	0.141154	0.0468108	2.2808	0.0225602	0.643593	0.00746622	-0.00239835	0.0173308	-0.293943	1.48376	0.137928	0.959199	-6.8698	1	0.00503246	0.101439
ENSG00000196152.10	ZNF79	9	+	127424374	127445372	zinc finger protein 79 [Source:HGNC Symbol;Acc:HGNC:13153]	protein_coding	0.5	2202	44	0.300751	0.171739	0.138509	0.180804	0.248199	0.303004	2.75511e-06	0.463187	0.135363	5.5369	0.214542	3.07877e-08	0.454338	0.216008	0.206423	5.33314	9.65311e-08	7.69975e-05	-0.00952171	-0.0221036	0.00306018	-0.560307	-1.48358	0.137977	0.959199	-6.88011	1	0.00641894	0.168393
ENSG00000143653.9	SCCPDH	1	+	246724047	246768137	saccharopine dehydrogenase (putative) [Source:HGNC Symbol;Acc:HGNC:24275]	protein_coding	0.5	4351	15	0.395059	0.0339981	0.0556518	0.0438602	0.0723473	0.165683	0.0360192	0.260111	0.164962	2.95893	0.0676579	0.00308712	0.223583	0.184847	0.0499895	2.35565	0.0184904	0.42544	-0.00363065	-0.00842932	0.00116802	-0.261761	-1.48322	0.138073	0.959199	-6.85551	1	0.00244732	0.0232737
ENSG00000180861.9	LINC01559	12	-	13371089	13387167	long intergenic non-protein coding RNA 1559 [Source:HGNC Symbol;Acc:HGNC:26598]	lincRNA	0.5	3063	26	0.320867	0.27317	0.160328	0.228461	0.23828	0.396394	8.24874e-10	0.548407	0.156295	6.91933	0.300751	4.53794e-12	0.524808	0.286867	0.275424	6.46555	1.00928e-10	6.41371e-08	0.0103028	-0.00331732	0.0239229	0.140834	1.48291	0.138153	0.959199	-6.87497	1	0.00694866	0.194921
ENSG00000239254.1	AC009220.2	7	-	139172516	139174266	NA	processed_pseudogene	0.5	2516	35	0.266096	0.0639706	0.0979109	0.112483	0.277877	0.406323	0.00360035	0.331036	0.151851	3.78918	0.109585	0.000151148	0.39805	0.318249	0.158444	4.75644	1.9704e-06	7.2019e-05	0.00733698	-0.00236856	0.0170425	-0.125432	1.48197	0.138404	0.959379	-6.87539	1	0.00495132	0.0987754
ENSG00000146085.7	MUT	6	-	49430360	49463191	methylmalonyl-CoA mutase [Source:HGNC Symbol;Acc:HGNC:7526]	protein_coding	0.5	2908	65	0.321442	0.325291	0.0491521	0.343486	0.208961	0.387236	1.24421e-09	0.572991	0.0417189	7.06977	0.328319	1.55193e-12	0.636134	0.183713	0.404667	8.4113	4.05498e-17	1.63912e-12	-0.0122962	-0.0286188	0.00402645	0.160114	-1.4768	0.139785	0.961513	-6.88806	1	0.00832755	0.282247
ENSG00000111696.11	NT5DC3	12	-	103770453	103841197	5'-nucleotidase domain containing 3 [Source:HGNC Symbol;Acc:HGNC:30826]	protein_coding	0.5	3237	33	0.353235	0.0629454	0.116282	0.0906516	0.118346	0.233457	0.00469399	0.264582	0.262828	3.06895	0.0700034	0.00214809	0.366577	0.221299	0.134379	4.08793	4.35234e-05	0.00753099	0.00564677	-0.00184999	0.0131435	-0.0547032	1.47662	0.139834	0.961513	-6.88266	1	0.00382427	0.0588503
ENSG00000234378.1	AC098828.3	2	-	20063856	20106829	NA	lincRNA	0.5	3253	9	0.404426	0.126411	0.0545429	0.136731	0.10638	0.221267	6.64471e-06	0.447349	0.140666	5.33383	0.200121	9.61611e-08	0.370808	0.2431	0.137498	4.20087	2.65893e-05	0.00307431	-0.00801084	-0.0186464	0.0026247	0.141353	-1.47659	0.139842	0.961513	-6.89246	1	0.00542585	0.120808
ENSG00000223722.3	AC023157.1	12	+	31754720	31755121	NA	processed_pseudogene	0.5	4622	67	0.249735	0.0502771	0.10034	0.0536845	0.191029	0.459177	0.0584531	0.258489	0.124729	2.90036	0.0668165	0.00372731	0.339511	0.206884	0.115268	3.70976	0.000207452	0.0286428	-0.00882222	-0.0205441	0.00289967	0.140704	-1.47544	0.14015	0.961513	-6.88271	1	0.00598013	0.143418
ENSG00000228696.8	ARL17B	17	-	46274784	46361797	ADP ribosylation factor like GTPase 17B [Source:HGNC Symbol;Acc:HGNC:32387]	protein_coding	0.5	4091	23	0.297709	0.032998	0.101334	0.0658453	0.148047	0.250393	0.0406849	0.242717	0.193082	2.78284	0.0589116	0.00538851	0.27623	0.319994	0.0763029	3.13694	0.00170722	0.0113433	0.00675232	-0.00222256	0.0157272	0.124288	1.47491	0.140292	0.961513	-6.88871	1	0.0045785	0.0849531
ENSG00000230188.1	AL158156.1	9	-	37490421	37490893	NA	processed_pseudogene	0.5	3004	39	0.285486	0.0938969	0.13402	0.191308	0.166596	0.362687	0.000291303	0.345952	0.237754	4.14287	0.119683	3.42986e-05	0.4561	0.219759	0.208027	5.31742	1.05251e-07	7.83257e-05	-0.00750002	-0.017474	0.002474	-0.207366	-1.47412	0.140504	0.961513	-6.88457	1	0.0050883	0.103815
ENSG00000176454.13	LPCAT4	15	-	34358618	34367278	lysophosphatidylcholine acyltransferase 4 [Source:HGNC Symbol;Acc:HGNC:30059]	protein_coding	0.5	3083	2	0.425993	0.157301	0.13792	0.196728	0.141382	0.235718	3.56567e-07	0.469275	0.211858	5.74691	0.220219	9.08897e-09	0.53266	0.244131	0.283726	6.51129	7.45073e-11	1.66406e-07	-0.00617658	-0.0143987	0.00204552	0.389071	-1.47267	0.140895	0.961513	-6.88153	1	0.00419438	0.0698142
ENSG00000271014.1	AC062037.1	2	-	85360798	85360925	NA	processed_pseudogene	0.5	2159	11	0.351606	-0.00870926	0.0652808	0.0299964	0.0606321	0.122707	0.21778	0.199214	0.142135	2.22472	0.0396862	0.0260997	0.15851	0.253871	0.0251254	1.67831	0.0932859	0.404164	-0.00334344	-0.00779536	0.00110848	0.00970025	-1.47227	0.141004	0.961513	-6.89081	1	0.00227037	0.0208144
ENSG00000233354.1	LINC00028	20	+	31485778	31487574	long intergenic non-protein coding RNA 28 [Source:HGNC Symbol;Acc:HGNC:16224]	lincRNA	0.5	1374	5	0.30285	-0.0218632	0.08492	-0.0479764	0.21162	0.0967808	0.0297161	0.272479	0.151931	3.08668	0.0742446	0.00202405	0.244583	0.231207	0.0598208	2.64433	0.00818535	0.195171	-0.00242771	-0.00566134	0.000805919	0.0482472	-1.4718	0.141131	0.961513	-6.82644	1	0.0016482	0.00962629
ENSG00000169129.14	AFAP1L2	10	-	114294824	114404756	actin filament associated protein 1 like 2 [Source:HGNC Symbol;Acc:HGNC:25901]	protein_coding	0.5	2873	46	0.2874	0.02739	0.104867	0.0691856	0.132308	0.286163	0.0161029	0.251148	0.232288	2.90287	0.0630755	0.00369755	0.332991	0.149333	0.110883	3.58478	0.000337361	0.0759504	0.0061488	-0.00204152	0.0143391	-0.0686195	1.47174	0.141147	0.961513	-6.88722	1	0.00417817	0.0698783
ENSG00000230306.1	BANF1P2	10	-	133344643	133344906	barrier to autointegration factor 1 pseudogene 2 [Source:HGNC Symbol;Acc:HGNC:23426]	processed_pseudogene	0.5	1866	20	0.316269	0.0453248	0.0415576	0.0503091	0.0801096	0.210918	0.0372432	0.271646	0.123964	3.06905	0.0737913	0.00214742	0.276192	0.215012	0.076282	3.11696	0.00182724	0.0980201	-0.00478175	-0.0111567	0.00159322	-0.380962	-1.47045	0.141496	0.961513	-6.88794	1	0.00325183	0.0422273
ENSG00000173401.9	GLIPR1L1	12	+	75334639	75370560	GLI pathogenesis related 1 like 1 [Source:HGNC Symbol;Acc:HGNC:28392]	protein_coding	0.5	2840	12	0.447041	-0.0301733	0.0995661	0.0115222	0.079915	0.0851572	0.188321	0.182797	0.185028	2.0625	0.0334146	0.0391598	0.208029	0.283378	0.0432761	2.28826	0.0221221	0.167257	-0.00253032	-0.00590458	0.000843938	0.065646	-1.47007	0.141598	0.961513	-6.88967	1	0.0017202	0.0118446
ENSG00000116791.13	CRYZ	1	-	74705482	74733408	crystallin zeta [Source:HGNC Symbol;Acc:HGNC:2419]	protein_coding	0.5	2421	33	0.236252	0.294806	0.0943816	0.320233	0.166469	0.457842	1.05978e-10	0.581257	0.113758	7.35529	0.33786	1.90509e-13	0.601188	0.131239	0.361427	7.33623	2.19687e-13	5.74426e-09	0.0138574	-0.00462401	0.0323388	-0.981765	1.4699	0.141644	0.961513	-6.89676	1	0.00942897	0.36079
ENSG00000109436.7	TBC1D9	4	-	140620765	140756120	TBC1 domain family member 9 [Source:HGNC Symbol;Acc:HGNC:21710]	protein_coding	0.5	2711	21	0.355551	0.188789	0.0255097	0.202439	0.110188	0.299272	6.63932e-07	0.496647	0.0691881	5.93076	0.246658	3.01541e-09	0.468063	0.156849	0.219083	5.28191	1.27846e-07	0.000246997	-0.00823264	-0.019237	0.00277169	0.389685	-1.46662	0.142536	0.96245	-6.90343	1	0.00561402	0.12838
ENSG00000261126.7	RBFADN	18	+	80046900	80095482	RBFA downstream neighbor (non-protein coding) [Source:HGNC Symbol;Acc:HGNC:48591]	lincRNA	0.5	2482	25	0.313897	0.0865307	0.0879108	0.12797	0.0950342	0.287123	0.00223511	0.342573	0.137667	3.94682	0.117357	7.91975e-05	0.418557	0.151857	0.17519	4.66439	3.09533e-06	0.00258354	0.0076469	-0.00258648	0.0178803	-0.227764	1.4649	0.143004	0.96245	-6.90248	1	0.00522065	0.110248
ENSG00000170419.10	VSTM2A	7	+	54542325	54571080	V-set and transmembrane domain containing 2A [Source:HGNC Symbol;Acc:HGNC:28499]	protein_coding	0.5	3805	57	0.345752	0.0292821	0.0506475	0.0486686	0.186125	0.220368	0.0294894	0.292383	0.0672538	3.27681	0.0854877	0.00104986	0.314857	0.252097	0.0991347	3.5368	0.000405001	0.0266495	0.00482677	-0.00164018	0.0112937	0.27099	1.46318	0.143473	0.96245	-6.89997	1	0.00329876	0.0435765
ENSG00000236494.1	AC008080.4	7	-	33793168	33803156	NA	lincRNA	0.5	2655	60	0.160888	0.0786983	0.0981622	0.155035	0.163164	0.528378	0.00711779	0.318924	0.129043	3.63407	0.101712	0.000278987	0.423359	0.203272	0.179233	4.79386	1.63602e-06	0.00101106	-0.0106011	-0.0248089	0.00360676	1.29355	-1.46273	0.143598	0.96245	-6.89811	1	0.00724852	0.209338
ENSG00000230330.1	HMGN2P3	16	-	26032539	26032811	high mobility group nucleosomal binding domain 2 pseudogene 3 [Source:HGNC Symbol;Acc:HGNC:33566]	processed_pseudogene	0.5	4033	68	0.324861	0.0195128	0.0200128	0.0453256	0.121371	0.280043	0.405635	0.178082	0.0886226	1.9653	0.0317132	0.0493794	0.274669	0.243741	0.0754433	3.03488	0.00240634	0.114109	0.00594245	-0.00202182	0.0139067	0.3389	1.46272	0.1436	0.96245	-6.90154	1	0.00406282	0.0662193
ENSG00000205363.5	C15orf59	15	-	73735431	73752747	chromosome 15 open reading frame 59 [Source:HGNC Symbol;Acc:HGNC:33753]	protein_coding	0.5	1776	18	0.303952	0.0635131	0.0323384	0.0468462	0.0998758	0.212731	0.0194345	0.307478	0.0542905	3.44495	0.0945429	0.000571175	0.301229	0.173449	0.0907392	3.23665	0.0012094	0.141903	0.00539362	-0.00183975	0.012627	-0.112882	1.46178	0.143858	0.96245	-6.89715	1	0.00368986	0.0539908
ENSG00000137812.19	KNL1	15	+	40594020	40664342	kinetochore scaffold 1 [Source:HGNC Symbol;Acc:HGNC:24054]	protein_coding	0.5	2421	23	0.28333	-0.0262536	0.179456	0.0436146	0.131909	0.222814	0.120212	0.221044	0.148905	2.462	0.0488604	0.0138166	0.285105	0.264313	0.0812849	3.28536	0.00101854	0.0373397	0.00529997	-0.00181918	0.0124191	-0.419603	1.45944	0.1445	0.96245	-6.9049	1	0.00363158	0.0527569
ENSG00000164253.13	WDR41	5	-	77425970	77620611	WD repeat domain 41 [Source:HGNC Symbol;Acc:HGNC:25601]	protein_coding	0.5	3402	27	0.330786	0.094313	0.115914	0.0696808	0.313818	0.304428	0.000446531	0.364221	0.176799	4.27073	0.132657	1.94831e-05	0.380086	0.461583	0.144465	4.82232	1.41899e-06	1.36795e-07	-0.00616101	-0.0144448	0.00212276	0.795998	-1.45803	0.144889	0.96245	-6.90055	1	0.00422585	0.070523
ENSG00000110455.13	ACCS	11	+	44065925	44084222	1-aminocyclopropane-1-carboxylate synthase homolog (inactive) [Source:HGNC Symbol;Acc:HGNC:23989]	protein_coding	0.5	2975	25	0.261809	0.458456	0.101944	0.474213	0.126047	0.594659	6.17384e-18	0.710998	0.0838295	9.77108	0.505518	1.49841e-22	0.72037	0.131007	0.518933	9.73176	2.20729e-22	5.15908e-16	-0.0134378	-0.0315147	0.0046392	0.833489	-1.45728	0.145095	0.96245	-6.9001	1	0.00922261	0.334861
ENSG00000179331.2	RAB39A	11	+	107928503	107963482	RAB39A, member RAS oncogene family [Source:HGNC Symbol;Acc:HGNC:16521]	protein_coding	0.5	2867	18	0.379828	0.0314081	0.0866585	0.0331768	0.0834408	0.13031	0.0168425	0.284529	0.169896	3.24059	0.0809565	0.00119285	0.300542	0.161852	0.0903254	3.19488	0.00139888	0.170141	-0.00379396	-0.00890911	0.0013212	0.0735776	-1.45404	0.145992	0.96245	-6.91966	1	0.0026089	0.0276066
ENSG00000095485.17	CWF19L1	10	-	100232298	100267680	CWF19 like 1, cell cycle control (S. pombe) [Source:HGNC Symbol;Acc:HGNC:25613]	protein_coding	0.5	2669	32	0.295882	0.00738716	0.0846865	0.00557747	0.240756	0.267693	0.0168623	0.246952	0.242715	2.88019	0.0609854	0.00397438	0.308143	0.31835	0.094952	3.56984	0.000357201	0.00504834	-0.0061006	-0.0143301	0.00212887	0.357095	-1.45326	0.146209	0.96245	-6.92034	1	0.00419815	0.0714203
ENSG00000110011.13	DNAJC4	11	+	64230278	64234286	DnaJ heat shock protein family (Hsp40) member C4 [Source:HGNC Symbol;Acc:HGNC:5271]	protein_coding	0.5	1752	64	0.183114	0.0450414	0.092922	0.0676269	0.154044	0.35807	0.0741358	0.241439	0.151025	2.72051	0.0582927	0.00651811	0.290311	0.245117	0.0842806	3.14322	0.00167098	0.0598808	-0.00815744	-0.0191619	0.00284703	1.19714	-1.4532	0.146223	0.96245	-6.91691	1	0.00561408	0.126826
ENSG00000162604.12	TM2D1	1	-	61681046	61725423	TM2 domain containing 1 [Source:HGNC Symbol;Acc:HGNC:24142]	protein_coding	0.5	2694	39	0.271377	-0.00911291	0.12305	0.0543985	0.167891	0.314276	0.00453723	0.269049	0.25066	3.0896	0.0723872	0.00200424	0.26259	0.20773	0.0689535	2.91687	0.00353562	0.184181	-0.0066136	-0.0155399	0.0023127	-0.379612	-1.45247	0.146426	0.96245	-6.9171	1	0.00455371	0.083296
ENSG00000065911.11	MTHFD2	2	+	74198562	74217565	methylenetetrahydrofolate dehydrogenase (NADP+ dependent) 2, methenyltetrahydrofolate cyclohydrolase [Source:HGNC Symbol;Acc:HGNC:7434]	protein_coding	0.5	2208	5	0.425522	0.0147952	0.0440155	0.00777525	0.0774962	0.0783052	0.137285	0.188966	0.217951	2.15581	0.0357083	0.0310988	0.244021	0.341676	0.0595463	2.88335	0.00393467	0.0132287	-0.00310429	-0.00729719	0.00108861	-0.00615949	-1.45141	0.146723	0.96245	-6.93314	1	0.00213818	0.0189064
ENSG00000198853.11	RUSC2	9	+	35490127	35561898	RUN and SH3 domain containing 2 [Source:HGNC Symbol;Acc:HGNC:23625]	protein_coding	0.5	2255	2	0.459836	0.0171546	0.0672338	0.0400032	0.0757127	0.0810075	0.00730602	0.304908	0.177488	3.49104	0.0929692	0.000481142	0.328039	0.21389	0.10761	3.60596	0.000310999	0.0404101	-0.00150098	-0.00352964	0.00052767	0.0816226	-1.45047	0.146983	0.96245	-6.83612	1	0.00103234	0.00361733
ENSG00000261740.6	BOLA2-SMG1P6	16	-	29443230	29454651	BOLA2-SMG1P6 readthrough [Source:HGNC Symbol;Acc:HGNC:53563]	protein_coding	0.5	1312	60	0.105377	0.291622	0.195107	0.249235	0.254723	0.533721	2.12067e-11	0.565235	0.176748	7.38216	0.319491	1.55745e-13	0.520525	0.256284	0.270947	6.44932	1.12355e-10	1.50507e-07	0.0130093	-0.00457722	0.0305959	0.131815	1.45016	0.14707	0.96245	-6.92346	1	0.00897241	0.325336
ENSG00000284237.1	AL356275.1	1	+	207959292	207969329	NA	lincRNA	0.5	2406	48	0.238373	0.412221	0.143997	0.421269	0.225587	0.589	2.43673e-14	0.644226	0.126997	8.55748	0.415027	1.15357e-17	0.669209	0.237703	0.44784	9.22994	2.70776e-20	3.17971e-15	0.0146185	-0.00514594	0.0343829	0.321446	1.44997	0.147122	0.96245	-6.92883	1	0.0100836	0.41513
ENSG00000275759.1	AC026367.3	12	+	118428281	118428870	NA	lincRNA	0.5	3479	56	0.427874	0.197536	0.167514	0.278425	0.20468	0.340386	1.31559e-08	0.477445	0.237718	6.12795	0.227954	8.90171e-10	0.557721	0.249619	0.311053	6.8841	5.81549e-12	1.84898e-08	0.00120633	-0.000424808	0.00283746	-0.224486	1.44983	0.147162	0.96245	-6.78251	1	0.000828474	0.0020879
ENSG00000179941.6	BBS10	12	-	76344474	76348442	Bardet-Biedl syndrome 10 [Source:HGNC Symbol;Acc:HGNC:26291]	protein_coding	0.5	2912	21	0.347204	0.10574	0.044076	0.115318	0.108694	0.268177	0.00122298	0.368733	0.0908006	4.22199	0.135964	2.42154e-05	0.397592	0.186355	0.158079	4.53759	5.68995e-06	0.0024253	0.00628441	-0.00221352	0.0147824	0.359323	1.44975	0.147184	0.96245	-6.92211	1	0.00433514	0.075652
ENSG00000166938.12	DIS3L	15	+	66293217	66333898	DIS3 like exosome 3'-5' exoribonuclease [Source:HGNC Symbol;Acc:HGNC:28698]	protein_coding	0.5	2883	11	0.518551	0.0475808	0.0164946	0.0294691	0.0910817	0.0833065	0.0198145	0.294917	0.119107	3.32696	0.0869763	0.000877975	0.319286	0.16291	0.101944	3.44292	0.000575462	0.0966584	-0.0033725	-0.00793407	0.00118906	-0.123732	-1.44937	0.147289	0.96245	-6.93127	1	0.00232635	0.0221655
ENSG00000197948.10	FCHSD1	5	-	141639302	141651419	FCH and double SH3 domains 1 [Source:HGNC Symbol;Acc:HGNC:25463]	protein_coding	0.5	2520	28	0.268065	0.0378505	0.0769558	0.0570574	0.235504	0.325614	0.115754	0.222872	0.157271	2.50184	0.049672	0.0123549	0.319154	0.258084	0.101859	3.62989	0.00028354	0.0229594	0.00675225	-0.00239365	0.0158982	-0.0966681	1.44732	0.147864	0.96245	-6.92449	1	0.00466576	0.0874314
ENSG00000198130.15	HIBCH	2	-	190189735	190344193	3-hydroxyisobutyryl-CoA hydrolase [Source:HGNC Symbol;Acc:HGNC:4908]	protein_coding	0.5	2308	47	0.327434	0.13614	0.0626517	0.111325	0.183362	0.239166	0.000119948	0.411325	0.103024	4.78303	0.169189	1.72673e-06	0.399462	0.243296	0.15957	4.58181	4.60966e-06	0.00109808	0.00792221	-0.00281712	0.0186615	0.412479	1.44614	0.148193	0.96245	-6.93107	1	0.0054788	0.121745
ENSG00000132436.11	FIGNL1	7	-	50444128	50542535	fidgetin like 1 [Source:HGNC Symbol;Acc:HGNC:13286]	protein_coding	0.5	3318	36	0.314491	0.0849131	0.315889	0.299575	0.158463	0.385359	8.74508e-07	0.460019	0.193013	5.60667	0.211618	2.06259e-08	0.575898	0.205976	0.331659	7.09334	1.30915e-12	1.13157e-08	-0.0116641	-0.0274896	0.00416143	0.953486	-1.44489	0.148545	0.96245	-6.93954	1	0.0080739	0.267952
ENSG00000164669.13	INTS4P1	7	+	65141032	65234216	integrator complex subunit 4 pseudogene 1 [Source:HGNC Symbol;Acc:HGNC:21925]	transcribed_unprocessed_pseudogene	0.5	2839	49	0.19747	0.0348084	0.154183	-0.0452411	0.36536	0.271395	0.0153076	0.311893	0.0743364	3.5021	0.0972772	0.000461614	0.254643	0.289293	0.0648431	2.8666	0.00414904	0.0479598	0.00874723	-0.00312197	0.0206164	0.615976	1.44474	0.148586	0.96245	-6.9276	1	0.0060553	0.147086
ENSG00000122417.15	ODF2L	1	-	86346824	86396342	outer dense fiber of sperm tails 2 like [Source:HGNC Symbol;Acc:HGNC:29225]	protein_coding	0.5	3016	25	0.337524	0.0500018	0.0561438	0.0621275	0.114288	0.184553	0.102141	0.233819	0.139792	2.61845	0.0546714	0.00883295	0.269966	0.24474	0.0728815	2.98135	0.00286978	0.100772	0.00499747	-0.0017843	0.0117792	-0.0841796	1.4446	0.148625	0.96245	-6.93472	1	0.00345943	0.0486784
ENSG00000168528.11	SERINC2	1	+	31409565	31434680	serine incorporator 2 [Source:HGNC Symbol;Acc:HGNC:23231]	protein_coding	0.5	2539	35	0.272152	0.294941	0.0492647	0.2683	0.119023	0.421291	1.00717e-09	0.567915	0.0836013	7.05173	0.322527	1.76707e-12	0.559375	0.115588	0.312901	6.54676	5.88001e-11	7.44135e-07	-0.0125789	-0.029653	0.00449521	-0.0212572	-1.44426	0.148721	0.96245	-6.94179	1	0.00871096	0.312749
ENSG00000176022.4	B3GALT6	1	+	1232265	1235041	beta-1,3-galactosyltransferase 6 [Source:HGNC Symbol;Acc:HGNC:17978]	protein_coding	0.5	793	12	0.32878	0.209242	0.123459	0.20677	0.222165	0.286986	7.61539e-08	0.513757	0.121957	6.2504	0.263946	4.09396e-10	0.526403	0.235726	0.2771	6.34604	2.20926e-10	5.26542e-07	-0.00313099	-0.00738206	0.00112009	-0.223693	-1.44386	0.148835	0.96245	-6.86108	1	0.00216768	0.01645
ENSG00000213612.3	FAM220CP	9	+	97121659	97122489	family with sequence similarity 220 member C, pseudogene [Source:HGNC Symbol;Acc:HGNC:43640]	processed_pseudogene	0.5	2077	23	0.296266	0.0107326	0.0632989	0.0438851	0.121155	0.19567	0.165152	0.221512	0.112345	2.46461	0.0490676	0.0137163	0.253048	0.269899	0.0640332	2.75683	0.00583649	0.0920372	-0.00529323	-0.0124845	0.00189804	0.119369	-1.44297	0.149085	0.96245	-6.93047	1	0.00366839	0.0540153
ENSG00000272953.1	AC092171.4	7	+	5425770	5426401	NA	lincRNA	0.5	3030	9	0.356847	-0.123606	0.225808	-0.110216	0.266283	0.213071	0.00801366	0.167435	0.253697	2.00988	0.0280345	0.0444441	0.22176	0.292689	0.0491775	2.58475	0.00974496	0.109956	-0.0048428	-0.0114251	0.00173947	-0.375754	-1.44232	0.149267	0.96245	-6.93206	1	0.00335761	0.0453114
ENSG00000184985.16	SORCS2	4	+	7192538	7742836	sortilin related VPS10 domain containing receptor 2 [Source:HGNC Symbol;Acc:HGNC:16698]	protein_coding	0.5	5661	41	0.276162	0.281055	0.136744	0.40498	0.164294	0.562091	4.52427e-12	0.605225	0.136294	7.80437	0.366297	5.97972e-15	0.641362	0.14959	0.411345	8.07115	6.96393e-16	5.8362e-11	-0.0130137	-0.0307049	0.00467738	-1.20118	-1.44208	0.149336	0.96245	-6.94016	1	0.00902576	0.332551
ENSG00000267194.1	AC002546.1	17	+	69551358	69553861	NA	lincRNA	0.5	2869	4	0.47711	0.0198358	0.0208551	0.0151801	0.0616662	0.0489692	0.118393	0.176782	0.166526	1.96586	0.0312518	0.0493153	0.220966	0.291791	0.0488262	2.41205	0.015863	0.116121	-0.0018091	-0.00426888	0.000650694	-0.0838562	-1.4418	0.149414	0.96245	-6.93157	1	0.00125312	0.00629567
ENSG00000273272.1	U62317.5	22	+	50542650	50543011	NA	lincRNA	0.5	2194	25	0.278159	0.116494	0.0451095	0.193263	0.233256	0.360859	0.00080063	0.380205	0.0817649	4.35517	0.144556	1.32966e-05	0.438609	0.283311	0.192378	5.26459	1.40505e-07	3.94393e-05	0.00656403	-0.00236162	0.0154897	0.347638	1.44169	0.149445	0.96245	-6.89722	1	0.00455334	0.077559
ENSG00000112305.14	SMAP1	6	+	70667776	70862015	small ArfGAP 1 [Source:HGNC Symbol;Acc:HGNC:19651]	protein_coding	0.5	3302	10	0.430562	0.0586828	0.120053	0.0931911	0.130056	0.160997	0.00406485	0.301788	0.219314	3.51233	0.0910759	0.000444189	0.354517	0.292465	0.125682	4.09991	4.13304e-05	0.00188715	-0.00547425	-0.0129239	0.00197539	0.304077	-1.44056	0.149765	0.96245	-6.94727	1	0.00380024	0.0595402
ENSG00000211584.13	SLC48A1	12	+	47753916	47782753	solute carrier family 48 member 1 [Source:HGNC Symbol;Acc:HGNC:26035]	protein_coding	0.5	3433	91	0.172206	0.137984	0.155747	0.11669	0.246302	0.547479	1.13056e-05	0.429659	0.173629	5.13688	0.184607	2.79341e-07	0.377296	0.204138	0.142352	4.17143	3.02694e-05	0.00837368	0.0111286	-0.00401815	0.0262753	-0.105779	1.44033	0.14983	0.96245	-6.93448	1	0.00772756	0.239795
ENSG00000225674.1	IPO7P2	13	-	24122065	24123814	importin 7 pseudogene 2 [Source:HGNC Symbol;Acc:HGNC:39838]	processed_pseudogene	0.5	5081	34	0.325303	-0.0080545	0.046798	0.0370201	0.144056	0.248965	0.0969461	0.207128	0.194792	2.35282	0.0429022	0.0186318	0.218546	0.319196	0.0477625	2.44803	0.014364	0.0528767	-0.00535657	-0.0126509	0.00193779	0.0396307	-1.4396	0.150037	0.96245	-6.93485	1	0.00372099	0.055523
ENSG00000079215.13	SLC1A3	5	+	36606355	36688334	solute carrier family 1 member 3 [Source:HGNC Symbol;Acc:HGNC:10941]	protein_coding	0.5	2553	63	0.155804	-0.0756131	0.277699	0.0550883	0.186487	0.512569	0.208245	0.199702	0.149569	2.22704	0.039881	0.0259449	0.391048	0.184427	0.152918	4.35821	1.31129e-05	0.00585713	0.0110107	-0.00398359	0.026005	-0.068098	1.43956	0.150047	0.96245	-6.93405	1	0.00764979	0.234269
ENSG00000275318.1	AL136981.2	9	-	92840955	92841688	NA	unprocessed_pseudogene	0.5	2614	102	0.0968695	0.0131258	0.0648732	0.0622989	0.266127	0.626448	0.205789	0.193355	0.156379	2.17467	0.0373861	0.0296547	0.338971	0.213685	0.114901	3.7606	0.000169507	0.027933	-0.0124033	-0.0293125	0.00450595	-0.342047	-1.43798	0.150494	0.96245	-6.93708	1	0.00862681	0.29839
ENSG00000116783.14	TNNI3K	1	+	74235401	74544428	TNNI3 interacting kinase [Source:HGNC Symbol;Acc:HGNC:19661]	protein_coding	0.5	2852	9	0.399504	0.0664823	0.0430352	0.00316371	0.193827	0.138052	0.0321397	0.288744	0.0821217	3.22915	0.0833734	0.0012416	0.319079	0.262375	0.101811	3.49219	0.000479084	0.016221	-0.00400881	-0.00947972	0.00146211	-0.0286949	-1.43647	0.150924	0.96245	-6.94678	1	0.00279047	0.0316952
ENSG00000131100.12	ATP6V1E1	22	-	17592136	17628818	ATPase H+ transporting V1 subunit E1 [Source:HGNC Symbol;Acc:HGNC:857]	protein_coding	0.5	2860	13	0.388465	0.0306565	0.0657231	0.0861599	0.0787602	0.181694	0.00184517	0.319554	0.213264	3.74398	0.102115	0.000181127	0.344687	0.201436	0.118809	3.77362	0.000160894	0.0254942	-0.00372462	-0.00881065	0.00136141	-0.0548335	-1.43564	0.151162	0.96245	-6.93843	1	0.00259402	0.0268697
ENSG00000171060.10	C8orf74	8	+	10672637	10700593	chromosome 8 open reading frame 74 [Source:HGNC Symbol;Acc:HGNC:32296]	protein_coding	0.5	4148	38	0.205863	0.148242	0.0949945	0.173818	0.249126	0.491397	1.67325e-05	0.444606	0.11097	5.22395	0.197674	1.75147e-07	0.469172	0.18511	0.220122	5.4273	5.72116e-08	7.90303e-05	-0.00939244	-0.0222189	0.00343404	-0.36006	-1.43553	0.151192	0.96245	-6.93579	1	0.00654373	0.170033
ENSG00000233313.2	HMGA1P5	10	-	75276376	75276646	high mobility group AT-hook 1 pseudogene 5 [Source:HGNC Symbol;Acc:HGNC:19120]	processed_pseudogene	0.5	1764	20	0.381511	0.164779	0.0741015	0.179223	0.205229	0.263559	2.34711e-06	0.464797	0.141525	5.55943	0.216036	2.70655e-08	0.526653	0.189222	0.277364	6.21856	5.01731e-10	1.89793e-06	0.00834713	-0.0030579	0.0197522	-0.202273	1.43477	0.151408	0.96245	-6.94929	1	0.00581847	0.137823
ENSG00000149177.12	PTPRJ	11	+	47980558	48170841	protein tyrosine phosphatase, receptor type J [Source:HGNC Symbol;Acc:HGNC:9673]	protein_coding	0.5	2998	52	0.204503	-0.0338549	0.151905	0.0187567	0.0987648	0.164879	0.0762712	0.187489	0.226398	2.14465	0.0351522	0.0319807	0.225523	0.188587	0.0508604	2.39271	0.0167243	0.497955	0.00568802	-0.00208436	0.0134604	0.558298	1.43466	0.15144	0.96245	-6.94745	1	0.00396492	0.063743
ENSG00000161981.10	SNRNP25	16	+	53010	57669	small nuclear ribonucleoprotein U11/U12 subunit 25 [Source:HGNC Symbol;Acc:HGNC:14161]	protein_coding	0.5	1831	17	0.369812	0.0523389	0.068586	-0.00591702	0.261714	0.155479	0.0128098	0.268575	0.212697	3.06629	0.0721328	0.00216736	0.242754	0.406298	0.0589295	2.78342	0.00537884	0.00140837	0.0053348	-0.00196128	0.0126309	-0.0893609	1.43341	0.151796	0.96245	-6.95634	1	0.00372188	0.0569735
ENSG00000077063.10	CTTNBP2	7	-	117710651	117874139	cortactin binding protein 2 [Source:HGNC Symbol;Acc:HGNC:15679]	protein_coding	0.5	1684	34	0.138582	0.159447	0.126139	0.1872	0.257278	0.398083	1.64173e-05	0.434734	0.131675	5.15432	0.188994	2.5455e-07	0.432652	0.191192	0.187188	4.8609	1.16851e-06	0.000901257	0.010991	-0.00406782	0.0260497	-0.222626	1.43083	0.152535	0.96245	-6.95205	1	0.0076827	0.238903
ENSG00000167363.13	FN3K	17	+	82735575	82751197	fructosamine 3 kinase [Source:HGNC Symbol;Acc:HGNC:24822]	protein_coding	0.5	2472	27	0.2274	0.120061	0.092407	0.0959466	0.202091	0.326262	6.2984e-05	0.396875	0.18061	4.71601	0.157509	2.40518e-06	0.287819	0.27064	0.0828398	3.23989	0.00119577	0.0343437	0.00888424	-0.00329363	0.0210621	0.115288	1.43018	0.152721	0.96245	-6.95391	1	0.00621279	0.156523
ENSG00000124374.8	PAIP2B	2	-	71182739	71227083	poly(A) binding protein interacting protein 2B [Source:HGNC Symbol;Acc:HGNC:29200]	protein_coding	0.5	3216	11	0.435263	0.0349519	0.0409734	-0.0138169	0.113509	0.104211	0.207966	0.204994	0.134213	2.28061	0.0420225	0.0225716	0.192717	0.253152	0.03714	2.13928	0.0324129	0.315986	-0.00294485	-0.00698191	0.0010922	-0.100014	-1.43002	0.152768	0.96245	-6.95183	1	0.00205859	0.0171052
ENSG00000115274.14	INO80B	2	+	74455023	74457960	INO80 complex subunit B [Source:HGNC Symbol;Acc:HGNC:13324]	protein_coding	0.5	2596	18	0.42946	-0.042347	0.108183	0.0471947	0.0481771	0.110065	0.0271726	0.240716	0.211223	2.76122	0.0579442	0.00575856	0.297945	0.141538	0.088771	3.18073	0.00146904	0.188319	0.00240156	-0.0008917	0.00569481	-0.161289	1.42958	0.152893	0.96245	-6.92334	1	0.00167876	0.0107298
ENSG00000136237.18	RAPGEF5	7	-	22118238	22357144	Rap guanine nucleotide exchange factor 5 [Source:HGNC Symbol;Acc:HGNC:16862]	protein_coding	0.5	3925	6	0.408996	-0.04937	0.287417	0.0923332	0.0684362	0.156698	0.000203982	0.296694	0.314765	3.59554	0.0880272	0.000323713	0.359073	0.205103	0.128933	3.98474	6.75547e-05	0.0166802	-0.00459463	-0.010909	0.00171978	0.0765394	-1.42646	0.153791	0.96245	-6.96311	1	0.00322094	0.0423999
ENSG00000185085.2	INTS5	11	-	62646848	62653302	integrator complex subunit 5 [Source:HGNC Symbol;Acc:HGNC:29352]	protein_coding	0.5	2455	13	0.332974	0.320785	0.0691749	0.305621	0.270303	0.351874	2.86866e-11	0.603006	0.0866676	7.62524	0.363616	2.43588e-14	0.568596	0.300486	0.323301	7.47783	7.55589e-14	1.50699e-10	0.0133637	-0.00500483	0.0317322	0.462574	1.42624	0.153854	0.96245	-6.96386	1	0.00937137	0.359248
ENSG00000100427.15	MLC1	22	-	50059391	50085902	megalencephalic leukoencephalopathy with subcortical cysts 1 [Source:HGNC Symbol;Acc:HGNC:17082]	protein_coding	0.5	3804	71	0.178482	0.294816	0.129306	0.338989	0.148053	0.672173	3.02386e-10	0.566645	0.126703	7.1494	0.321086	8.71559e-13	0.55187	0.153651	0.30456	6.4874	8.7328e-11	7.70155e-07	-0.0121048	-0.0287468	0.00453712	-0.503415	-1.42592	0.153946	0.96245	-6.95601	1	0.00849046	0.290006
ENSG00000149651.3	SPINT4	20	+	45722351	45725830	serine peptidase inhibitor, Kunitz type 4 [Source:HGNC Symbol;Acc:HGNC:16130]	protein_coding	0.5	2649	24	0.26282	0.0465376	0.312995	0.141363	0.124982	0.333922	1.88224e-06	0.476355	0.09411	5.67977	0.226914	1.34873e-08	0.438616	0.162571	0.192384	4.92621	8.38378e-07	0.000907622	0.00717784	-0.00269667	0.0170523	0.168088	1.42502	0.154208	0.96245	-6.95721	1	0.00503753	0.10207
ENSG00000019169.10	MARCO	2	+	118942166	118994660	macrophage receptor with collagenous structure [Source:HGNC Symbol;Acc:HGNC:6895]	protein_coding	0.5	2469	5	0.451863	-0.00846504	0.0259584	0.00781851	0.0337175	0.0656905	0.0505295	0.180585	0.136329	2.00795	0.0326109	0.0446484	0.152455	0.175271	0.0232426	1.61693	0.105893	0.862964	0.002279	-0.000856228	0.00541423	-0.0324779	1.42501	0.154211	0.96245	-6.96378	1	0.00159816	0.0104094
ENSG00000233327.10	USP32P2	17	-	18511262	18525930	ubiquitin specific peptidase 32 pseudogene 2 [Source:HGNC Symbol;Acc:HGNC:30751]	transcribed_unprocessed_pseudogene	0.5	1545	12	0.326619	0.0537643	0.0771544	0.060636	0.0903775	0.130602	0.00959769	0.288731	0.191983	3.33099	0.0833657	0.000865365	0.332799	0.203712	0.110755	3.65974	0.000252471	0.0393386	0.00545406	-0.00205505	0.0129632	-0.285663	1.42388	0.154537	0.96245	-6.96752	1	0.00383058	0.0600578
ENSG00000142082.14	SIRT3	11	-	215458	236931	sirtuin 3 [Source:HGNC Symbol;Acc:HGNC:14931]	protein_coding	0.5	2021	27	0.277111	0.0583354	0.0751554	0.0196713	0.0862315	0.274597	0.0327461	0.280876	0.121925	3.14776	0.0788912	0.00164528	0.197578	0.19008	0.0390369	2.12082	0.0339374	0.582347	0.00612376	-0.00230898	0.0145565	-0.00993622	1.42361	0.154615	0.96245	-6.96062	1	0.00430187	0.0746464
ENSG00000276768.1	AL121890.2	20	-	5049857	5050321	NA	lincRNA	0.5	4183	23	0.358243	0.0237123	0.0307443	0.0122767	0.115799	0.215388	0.180561	0.214226	0.126209	2.3802	0.0458928	0.0173031	0.164575	0.290339	0.0270848	1.88328	0.0596619	0.227907	0.00429506	-0.00162083	0.010211	-0.0836976	1.42328	0.15471	0.96245	-6.95655	1	0.00301755	0.0363956
ENSG00000104870.12	FCGRT	19	+	49506816	49526333	Fc fragment of IgG receptor and transporter [Source:HGNC Symbol;Acc:HGNC:3621]	protein_coding	0.5	2854	51	0.238369	-0.00160698	0.0955964	0.0688479	0.162661	0.40222	0.0335548	0.285899	0.0844865	3.20517	0.0817383	0.00134982	0.30068	0.280991	0.0904086	3.53945	0.000400954	0.0127282	0.00684402	-0.00258441	0.0162724	0.0931768	1.42303	0.154784	0.96245	-6.95724	1	0.00480992	0.0925349
ENSG00000267335.2	AC008687.1	19	-	49022953	49036895	NA	protein_coding	0.5	3242	11	0.353177	-0.0730512	0.300487	-0.252029	0.518748	0.200708	0.0266788	0.21076	0.250222	2.43319	0.0444198	0.0149665	0.162568	0.433904	0.0264283	2.09643	0.036044	0.0029866	0.00488948	-0.00184649	0.0116254	-0.291321	1.423	0.154792	0.96245	-6.96608	1	0.00343605	0.0480633
ENSG00000243777.1	AP000942.1	11	+	102295060	102295806	NA	processed_pseudogene	0.5	3221	7	0.336002	0.0103776	0.0622914	0.0297361	0.175908	0.151882	0.131496	0.219724	0.158198	2.44942	0.0482788	0.0143088	0.288919	0.181525	0.0834739	3.07528	0.00210305	0.161498	0.00345044	-0.00130402	0.00820489	0.0977805	1.42271	0.154877	0.96245	-6.93701	1	0.00242474	0.0225591
ENSG00000105668.7	UPK1A	19	+	35666516	35678483	uroplakin 1A [Source:HGNC Symbol;Acc:HGNC:12577]	protein_coding	0.5	3064	26	0.373568	0.127825	0.0581336	0.111195	0.198335	0.228979	1.34648e-05	0.434717	0.149402	5.1655	0.188979	2.39794e-07	0.383838	0.354542	0.147332	4.89617	9.77227e-07	1.5372e-05	0.00138423	-0.000524816	0.00329327	0.168257	1.42145	0.15524	0.963301	-6.85465	1	0.000971007	0.00305534
ENSG00000135476.11	ESPL1	12	+	53268299	53293643	extra spindle pole bodies like 1, separase [Source:HGNC Symbol;Acc:HGNC:16856]	protein_coding	0.5	3255	97	0.219733	0.0741504	0.245545	0.128566	0.256675	0.472829	0.00111393	0.3115	0.252299	3.72053	0.097032	0.000198807	0.374888	0.335726	0.140541	4.36178	1.29009e-05	0.000170039	0.00840058	-0.00320641	0.0200076	-0.120056	1.41883	0.156003	0.966461	-6.96153	1	0.00592151	0.139781
ENSG00000228930.1	MTCO1P3	21	-	45376191	45376382	mitochondrially encoded cytochrome c oxidase I pseudogene 3 [Source:HGNC Symbol;Acc:HGNC:39604]	processed_pseudogene	0.5	3898	23	0.375011	0.00120266	0.0603753	0.0495996	0.100559	0.205091	0.101681	0.210657	0.171777	2.35882	0.0443765	0.0183329	0.276452	0.236086	0.0764258	3.04907	0.00229548	0.0944838	0.00415844	-0.00159144	0.00990832	0.384934	1.41779	0.156306	0.966461	-6.96673	1	0.00293283	0.0345464
ENSG00000167123.18	CERCAM	9	+	128411751	128437351	cerebral endothelial cell adhesion molecule [Source:HGNC Symbol;Acc:HGNC:23723]	protein_coding	0.5	1806	15	0.339212	0.028089	0.083637	0.0809216	0.12578	0.174062	0.020005	0.230494	0.236717	2.62558	0.0531277	0.00865026	0.2981	0.211472	0.0888636	3.24764	0.00116366	0.101924	-0.00587762	-0.014007	0.00225179	0.16155	-1.41737	0.156429	0.966461	-6.97086	1	0.00414709	0.0695665
ENSG00000144724.19	PTPRG	3	+	61561569	62297613	protein tyrosine phosphatase, receptor type G [Source:HGNC Symbol;Acc:HGNC:9671]	protein_coding	0.5	4459	13	0.475585	0.107946	0.0476035	0.123931	0.115347	0.167121	0.00294927	0.352526	0.0747208	4.0069	0.124275	6.15207e-05	0.455136	0.17809	0.207149	5.13124	2.87841e-07	0.000388254	0.0059213	-0.00227936	0.014122	-0.267037	1.4155	0.156977	0.968443	-6.98097	1	0.00418346	0.0718585
ENSG00000116157.5	GPX7	1	+	52602372	52609051	glutathione peroxidase 7 [Source:HGNC Symbol;Acc:HGNC:4559]	protein_coding	0.5	1642	14	0.252652	0.655156	0.0622306	0.642383	0.0884646	0.677066	4.07288e-29	0.82698	0.0354917	12.8481	0.683896	8.81936e-38	0.835345	0.077095	0.697802	12.58	2.7191e-36	1.2708e-25	-0.0136453	-0.0326003	0.00530965	-1.03525	-1.41124	0.158228	0.973466	-6.95788	1	0.00967059	0.362204
ENSG00000226142.2	RPL35P8	22	-	49213911	49214247	ribosomal protein L35 pseudogene 8 [Source:HGNC Symbol;Acc:HGNC:36158]	processed_pseudogene	0.5	5522	5	0.435765	-0.710392	1.37032	-0.104763	0.275987	0.105544	0.00850848	0.222847	0.265665	2.62496	0.0496609	0.0086659	0.137799	0.240292	0.0189887	1.48639	0.137176	0.59763	-0.00353745	-0.00845164	0.00137673	-0.213088	-1.41118	0.158248	0.973466	-6.98706	1	0.00250633	0.0257913
ENSG00000135447.16	PPP1R1A	12	-	54575387	54588659	protein phosphatase 1 regulatory inhibitor subunit 1A [Source:HGNC Symbol;Acc:HGNC:9286]	protein_coding	0.5	2928	7	0.395945	0.174201	0.0984962	0.151408	0.236466	0.251956	1.37374e-06	0.461512	0.16939	5.58239	0.212993	2.37238e-08	0.430437	0.34491	0.185276	5.54341	2.96632e-08	1.00272e-06	-0.00843422	-0.0201609	0.00329242	0.369393	-1.40998	0.158601	0.973889	-6.98549	1	0.00598256	0.145995
ENSG00000138073.13	PREB	2	-	27130756	27134675	prolactin regulatory element binding [Source:HGNC Symbol;Acc:HGNC:9356]	protein_coding	0.5	1802	16	0.385042	-0.0804826	0.274133	0.0053364	0.0807141	0.0961425	0.0696347	0.196465	0.219619	2.23887	0.0385984	0.0251643	0.177901	0.236092	0.0316487	2.06449	0.0389714	0.42478	0.0029771	-0.00117174	0.00712593	-0.154712	1.40672	0.159565	0.973889	-6.98196	1	0.00211565	0.0179632
ENSG00000248565.2	TECRP2	4	-	124462863	124463790	trans-2,3-enoyl-CoA reductase pseudogene 2 [Source:HGNC Symbol;Acc:HGNC:44051]	processed_pseudogene	0.5	2626	12	0.403408	-0.0201401	0.0504568	0.0154898	0.0631901	0.0887928	0.213627	0.186136	0.157688	2.07417	0.0346468	0.0380636	0.210359	0.266925	0.0442507	2.24193	0.0249659	0.210621	0.00235113	-0.00092605	0.00562831	-0.0171322	1.40643	0.159652	0.973889	-6.97821	1	0.00167062	0.0111076
ENSG00000166436.15	TRIM66	11	-	8612037	8671866	tripartite motif containing 66 [Source:HGNC Symbol;Acc:HGNC:29005]	protein_coding	0.5	3325	37	0.295666	0.103006	0.0545987	0.145667	0.118022	0.370309	2.1418e-05	0.430706	0.133965	5.09595	0.185508	3.47004e-07	0.424829	0.123838	0.18048	4.67121	2.99435e-06	0.00343518	0.00822139	-0.00324129	0.0196841	0.656846	1.40605	0.159765	0.973889	-6.98831	1	0.00584788	0.13874
ENSG00000198520.10	C1orf228	1	+	44674692	44725591	chromosome 1 open reading frame 228 [Source:HGNC Symbol;Acc:HGNC:34345]	protein_coding	0.5	2355	20	0.297136	0.0353161	0.0900876	0.0688833	0.108538	0.220857	0.0339953	0.255158	0.1809	2.92438	0.0651057	0.00345139	0.269187	0.283389	0.0724618	2.94475	0.00323212	0.0442227	0.00663622	-0.0026267	0.0158991	0.0959887	1.40448	0.160232	0.973889	-6.99022	1	0.00472548	0.0905388
ENSG00000239617.1	AC073610.1	12	-	48903418	48903813	NA	processed_pseudogene	0.5	2352	8	0.347851	0.0417951	0.0522288	0.0732699	0.0953552	0.16692	0.0164281	0.296547	0.138672	3.34979	0.0879401	0.000808715	0.377174	0.191771	0.14226	4.20887	2.56652e-05	0.00854933	0.00522751	-0.00207101	0.012526	0.301911	1.40411	0.160341	0.973889	-6.98928	1	0.00372312	0.0560395
ENSG00000093072.15	ADA2	22	-	17178790	17221989	adenosine deaminase 2 [Source:HGNC Symbol;Acc:HGNC:1839]	protein_coding	0.5	2862	8	0.428731	0.175862	0.0437922	0.185204	0.162663	0.263378	2.15589e-06	0.471244	0.107914	5.62707	0.222071	1.83292e-08	0.507638	0.273286	0.257696	6.31219	2.75105e-10	1.75343e-07	0.0073157	-0.00289992	0.0175313	0.456375	1.40389	0.160407	0.973889	-6.9964	1	0.00521159	0.111315
ENSG00000236078.1	LINC01447	7	+	47621939	47629893	long intergenic non-protein coding RNA 1447 [Source:HGNC Symbol;Acc:HGNC:50783]	lincRNA	0.5	3750	1	0.49474	-0.129542	0.302575	-0.0810262	0.163201	0.0467947	0.0632423	0.237352	0.146341	2.66296	0.0563361	0.00774573	0.140128	0.280866	0.0196359	1.51967	0.128594	0.26653	0.00207708	-0.000824629	0.00497878	-0.179678	1.40327	0.160592	0.973889	-6.99212	1	0.00147889	0.00887146
ENSG00000172331.11	BPGM	7	+	134646808	134679813	bisphosphoglycerate mutase [Source:HGNC Symbol;Acc:HGNC:1093]	protein_coding	0.5	3097	26	0.287808	0.326665	0.081828	0.357775	0.19233	0.463214	2.44109e-13	0.61753	0.143208	8.17296	0.381344	3.00919e-16	0.644488	0.152947	0.415365	8.05814	7.7466e-16	7.34256e-11	0.0123078	-0.0048938	0.0295094	-0.74311	1.40266	0.160772	0.973889	-6.99907	1	0.00877601	0.316256
ENSG00000213512.1	GBP7	1	-	89131751	89176040	guanylate binding protein 7 [Source:HGNC Symbol;Acc:HGNC:29606]	protein_coding	0.5	2362	21	0.28238	0.397854	0.100039	0.35325	0.265027	0.480556	4.71556e-14	0.645479	0.107279	8.50701	0.416644	1.78481e-17	0.579905	0.312949	0.336289	7.83146	4.82234e-15	5.07581e-12	-0.0107046	-0.0256667	0.00425749	0.413316	-1.40255	0.160805	0.973889	-6.98138	1	0.00763335	0.230846
ENSG00000177700.5	POLR2L	11	-	837356	842545	RNA polymerase II subunit L [Source:HGNC Symbol;Acc:HGNC:9199]	protein_coding	0.5	3345	55	0.244378	0.0209155	0.100462	0.145932	0.116272	0.393686	0.144134	0.209895	0.156141	2.37408	0.0440559	0.017593	0.401937	0.21196	0.161553	4.49524	6.94931e-06	0.00268256	0.00702214	-0.00279347	0.0168378	-0.185443	1.40247	0.16083	0.973889	-6.98204	1	0.00500747	0.0994497
ENSG00000188707.5	ZBED6CL	7	+	150329789	150332721	ZBED6 C-terminal like [Source:HGNC Symbol;Acc:HGNC:21720]	protein_coding	0.5	3202	33	0.360001	0.0635864	0.273048	0.204998	0.139872	0.299479	1.04578e-05	0.393895	0.246405	4.84583	0.155154	1.26082e-06	0.509436	0.142282	0.259525	5.83141	5.49613e-09	2.3424e-05	-0.00914314	-0.0219355	0.00364921	-0.24516	-1.40116	0.161222	0.974881	-6.998	1	0.00652632	0.173785
ENSG00000241003.1	AC108860.1	8	+	94688228	94688610	NA	processed_pseudogene	0.5	3186	17	0.330718	0.0355741	0.124449	0.0868561	0.099362	0.22804	0.0090435	0.286439	0.210528	3.30528	0.0820474	0.000948802	0.356784	0.230959	0.127295	3.97334	7.08725e-05	0.0123951	-0.00544356	-0.0130679	0.00218078	-0.311593	-1.39966	0.16167	0.974889	-6.99463	1	0.00388937	0.0610479
ENSG00000137561.4	TTPA	8	-	63048553	63086053	alpha tocopherol transfer protein [Source:HGNC Symbol;Acc:HGNC:12404]	protein_coding	0.5	2569	24	0.344749	-0.0232341	0.234597	0.0456312	0.175231	0.166927	0.0472988	0.25345	0.157824	2.87535	0.0642367	0.00403586	0.286296	0.371814	0.0819651	3.1774	0.00148601	0.00180424	0.00583974	-0.0023397	0.0140192	0.139456	1.39962	0.161681	0.974889	-7.00222	1	0.00417263	0.0713344
ENSG00000103426.12	CORO7-PAM16	16	-	4340251	4420494	CORO7-PAM16 readthrough [Source:HGNC Symbol;Acc:HGNC:44424]	protein_coding	0.5	2782	23	0.337575	-0.0099882	0.0749389	-0.00832097	0.12744	0.199454	0.127687	0.215042	0.150621	2.43821	0.0462429	0.0147601	0.234206	0.181685	0.0548526	2.54507	0.0109255	0.410447	-0.00428195	-0.0102946	0.00173066	-0.401265	-1.39611	0.162736	0.977512	-6.99602	1	0.00306691	0.0376883
ENSG00000237005.1	HIGD1AP15	20	+	10334419	10334698	HIG1 hypoxia inducible domain family member 1A pseudogene 15 [Source:HGNC Symbol;Acc:HGNC:43010]	processed_pseudogene	0.5	3181	7	0.421952	0.0283114	0.0418769	-0.00955326	0.0822916	0.134141	0.0270614	0.23177	0.162145	2.60837	0.0537171	0.0090974	0.225911	0.296422	0.0510358	2.47847	0.0131948	0.102025	-0.00310955	-0.00747766	0.00125856	0.0105422	-1.39555	0.162905	0.977512	-6.99995	1	0.00222758	0.0200088
ENSG00000186716.20	BCR	22	+	23179704	23318037	BCR, RhoGEF and GTPase activating protein [Source:HGNC Symbol;Acc:HGNC:1014]	protein_coding	0.5	3200	17	0.443315	0.0172864	0.0587323	0.0661538	0.079492	0.116302	0.0643972	0.262558	0.096566	2.92891	0.0689367	0.00340154	0.366931	0.26828	0.134639	4.2721	1.93642e-05	0.00144772	-0.00499294	-0.0120077	0.00202182	-0.151037	-1.39536	0.162964	0.977512	-7.00846	1	0.00357833	0.0524914
ENSG00000261652.2	C15orf65	15	+	55408548	55418764	chromosome 15 open reading frame 65 [Source:HGNC Symbol;Acc:HGNC:44654]	protein_coding	0.5	3212	35	0.266659	0.0756069	0.0788784	0.116764	0.160639	0.333194	0.000909165	0.352721	0.169577	4.10449	0.124412	4.05213e-05	0.343239	0.260718	0.117813	3.87483	0.000106699	0.0104515	0.00642577	-0.00260352	0.0154551	0.625826	1.39512	0.163033	0.977512	-6.99556	1	0.00460626	0.0847033
ENSG00000183605.16	SFXN4	10	-	119140767	119165667	sideroflexin 4 [Source:HGNC Symbol;Acc:HGNC:16088]	protein_coding	0.5	2970	24	0.264599	0.369383	0.0707153	0.412325	0.146039	0.515353	2.08553e-12	0.624955	0.0752584	8.0225	0.390568	1.03613e-15	0.659691	0.10839	0.435192	8.23655	1.77252e-16	3.29783e-11	0.0114278	-0.00467137	0.027527	0.526429	1.39156	0.164112	0.978582	-7.00542	1	0.00821353	0.271977
ENSG00000142794.18	NBPF3	1	+	21440128	21485005	NBPF member 3 [Source:HGNC Symbol;Acc:HGNC:25076]	protein_coding	0.5	3138	29	0.40271	-0.0185618	0.0630348	0.0407798	0.143998	0.182554	0.142597	0.220201	0.136881	2.4627	0.0484884	0.0137895	0.33754	0.240486	0.113933	3.82388	0.000131368	0.016134	0.00453363	-0.00185381	0.0109211	-0.410178	1.39143	0.164151	0.978582	-7.00975	1	0.0032582	0.0431562
ENSG00000242173.8	ARHGDIG	16	+	268727	283010	Rho GDP dissociation inhibitor gamma [Source:HGNC Symbol;Acc:HGNC:680]	protein_coding	0.5	2224	42	0.194508	0.00752655	0.11292	0.0942912	0.351846	0.463683	0.127536	0.182497	0.202132	2.05456	0.0333051	0.0399212	0.403578	0.310143	0.162875	4.79392	1.63553e-06	0.000143961	-0.00828616	-0.0199635	0.00339121	0.832614	-1.39107	0.164258	0.978582	-7.00203	1	0.00595742	0.141922
ENSG00000110975.8	SYT10	12	-	33374238	33439819	synaptotagmin 10 [Source:HGNC Symbol;Acc:HGNC:19266]	protein_coding	0.5	3711	15	0.377639	0.0182514	0.0531181	-0.00617378	0.110885	0.104159	0.0211198	0.177658	0.19188	2.01964	0.0315624	0.0434203	0.230212	0.347665	0.0529974	2.61409	0.00894662	0.0219905	0.0037291	-0.00153615	0.00899435	0.0414329	1.38844	0.165059	0.978582	-7.01213	1	0.0026855	0.0292143
ENSG00000182831.11	C16orf72	16	+	9091648	9121640	chromosome 16 open reading frame 72 [Source:HGNC Symbol;Acc:HGNC:30103]	protein_coding	0.5	4904	53	0.253303	0.0542187	0.0359471	0.0712733	0.112237	0.432606	0.0201027	0.290582	0.130086	3.29065	0.0844377	0.000999577	0.268941	0.174154	0.0723295	2.87131	0.00408768	0.282705	-0.00701842	-0.0169347	0.00289784	0.715041	-1.3875	0.165344	0.978582	-7.01062	1	0.00505884	0.103086
ENSG00000099338.22	CATSPERG	19	+	38335775	38370943	cation channel sperm associated auxiliary subunit gamma [Source:HGNC Symbol;Acc:HGNC:25243]	protein_coding	0.5	2857	92	0.090657	-0.145253	0.576215	0.00207539	0.24018	0.681934	0.0149205	0.294371	0.146812	3.34529	0.0866542	0.000821964	0.363641	0.222684	0.132235	4.0813	4.47844e-05	0.0102843	-0.0128388	-0.0309862	0.00530851	-1.9302	-1.38693	0.165519	0.978582	-7.00525	1	0.00925852	0.341042
ENSG00000203666.12	EFCAB2	1	+	244969705	245127164	EF-hand calcium binding domain 2 [Source:HGNC Symbol;Acc:HGNC:28166]	protein_coding	0.5	3560	57	0.207705	0.393142	0.115753	0.412727	0.203929	0.652345	1.08229e-14	0.655728	0.0951223	8.71219	0.429979	2.98059e-18	0.68153	0.141008	0.464483	8.80421	1.31783e-18	5.01608e-13	-0.0150245	-0.0362674	0.00621839	-1.00198	-1.38653	0.165641	0.978582	-7.01781	1	0.0108379	0.478718
ENSG00000011105.12	TSPAN9	12	+	3077355	3286564	tetraspanin 9 [Source:HGNC Symbol;Acc:HGNC:21640]	protein_coding	0.5	3558	34	0.390988	0.0630697	0.0473375	0.0655746	0.0979867	0.212365	0.0110318	0.312002	0.109127	3.53888	0.0973451	0.000401829	0.285125	0.22783	0.0812963	3.0529	0.00226643	0.0794846	0.00436358	-0.00181004	0.0105372	-0.127043	1.38562	0.165918	0.978582	-7.01519	1	0.00314908	0.040103
ENSG00000125898.12	FAM110A	20	+	833715	857463	family with sequence similarity 110 member A [Source:HGNC Symbol;Acc:HGNC:16188]	protein_coding	0.5	3256	5	0.493355	-0.023666	0.143704	0.0202435	0.0905869	0.0973189	0.0621236	0.205682	0.210131	2.35	0.042305	0.0187736	0.280968	0.243239	0.0789432	3.09804	0.00194806	0.0816727	-0.00259065	-0.00625725	0.00107595	0.208468	-1.38512	0.166071	0.978582	-7.01155	1	0.00186946	0.0140108
ENSG00000230409.3	TCEA1P2	3	+	37275693	37276598	transcription elongation factor A1 pseudogene 2 [Source:HGNC Symbol;Acc:HGNC:29891]	processed_pseudogene	0.5	2091	11	0.390317	-0.0289628	0.0755503	-0.00507822	0.0598751	0.102546	0.0321736	0.212644	0.215218	2.4404	0.0452174	0.0146711	0.0868091	0.19671	0.00753581	0.899433	0.368422	0.918484	0.00201333	-0.000838908	0.00486557	-0.286824	1.38379	0.166477	0.978582	-7.00259	1	0.00145357	0.00828897
ENSG00000187959.9	CPSF4L	17	-	73248449	73262352	cleavage and polyadenylation specific factor 4 like [Source:HGNC Symbol;Acc:HGNC:33632]	protein_coding	0.5	3485	34	0.33472	0.0354299	0.0400285	0.0575628	0.148551	0.311723	0.132837	0.234567	0.0936188	2.60788	0.0550218	0.00911055	0.328718	0.228671	0.108055	3.75986	0.000170008	0.0184188	0.00573524	-0.0023901	0.0138606	-0.0545585	1.38373	0.166496	0.978582	-7.0158	1	0.00414501	0.0692021
ENSG00000213214.4	ARHGEF35	7	-	144186083	144195655	Rho guanine nucleotide exchange factor 35 [Source:HGNC Symbol;Acc:HGNC:33846]	protein_coding	0.5	2200	76	0.0631567	0.477348	0.0418321	0.322889	0.443458	0.840158	3.82066e-17	0.7089	0.024062	9.58629	0.50254	9.13124e-22	0.666647	0.248148	0.444418	9.07916	1.09411e-19	1.16595e-14	-0.0163528	-0.0395222	0.00681661	-0.383178	-1.38362	0.166528	0.978582	-7.01827	1	0.0118208	0.565445
ENSG00000171695.10	LKAAEAR1	20	-	64083380	64084359	LKAAEAR motif containing 1 [Source:HGNC Symbol;Acc:HGNC:33718]	protein_coding	0.5	2062	22	0.262682	0.179453	0.124089	0.234507	0.144365	0.395465	2.20466e-08	0.503139	0.182923	6.28568	0.253149	3.26422e-10	0.527312	0.165687	0.278058	6.15831	7.35235e-10	3.69023e-06	-0.00945117	-0.022851	0.00394864	0.74504	-1.3827	0.166811	0.978582	-7.01717	1	0.00683625	0.188216
ENSG00000273720.1	AC091812.2	7	+	55743073	55743457	NA	processed_pseudogene	0.5	3516	64	0.207123	0.349974	0.134352	0.333299	0.260166	0.537977	7.94596e-13	0.615653	0.140108	8.03957	0.379029	9.01572e-16	0.630386	0.20851	0.397386	8.10177	5.4165e-16	2.0444e-11	-0.012731	-0.0307817	0.00531975	1.02267	-1.38264	0.16683	0.978582	-7.01883	1	0.00920924	0.342645
ENSG00000259295.6	CSPG4P12	15	+	85191438	85213905	chondroitin sulfate proteoglycan 4 pseudogene 12 [Source:HGNC Symbol;Acc:HGNC:48362]	transcribed_unprocessed_pseudogene	0.5	3129	63	0.265166	0.293643	0.0296104	0.301062	0.112088	0.471256	1.29816e-09	0.571693	0.0469766	7.05679	0.326832	1.70389e-12	0.592063	0.109549	0.350538	7.00753	2.42566e-12	7.0773e-08	-0.0109515	-0.0264826	0.00457952	-0.379716	-1.38234	0.166922	0.978582	-7.02068	1	0.00792366	0.254391
ENSG00000272922.1	AC107294.1	3	+	184742818	184743284	NA	lincRNA	0.5	2703	7	0.381109	-5.80065e-05	0.0258895	0.00827924	0.0622734	0.107693	0.229779	0.178109	0.176262	2.01094	0.0317228	0.0443314	0.183614	0.304593	0.0337141	2.02687	0.0426761	0.136334	0.00270221	-0.0011311	0.00653553	-0.00296369	1.38193	0.167048	0.978582	-7.02122	1	0.00195459	0.0154786
ENSG00000267216.1	AC020915.2	19	+	58278966	58315197	NA	protein_coding	0.5	2133	36	0.332421	0.0149089	0.0461096	0.0683883	0.119473	0.181281	0.0694847	0.225224	0.165013	2.53215	0.0507259	0.0113366	0.259043	0.251811	0.0671033	2.81153	0.00493064	0.117378	-0.00436235	-0.0105573	0.00183264	-0.00887782	-1.38045	0.167502	0.978582	-7.00604	1	0.00315996	0.0390824
ENSG00000233008.5	LINC01725	1	-	83575776	83861023	long intergenic non-protein coding RNA 1725 [Source:HGNC Symbol;Acc:HGNC:52513]	lincRNA	0.5	3586	22	0.432266	-0.100221	0.190252	0.0806809	0.0746717	0.114844	0.0886262	0.168497	0.251324	1.99321	0.0283912	0.0462381	0.370982	0.232597	0.137627	4.22639	2.37469e-05	0.00400459	0.00397203	-0.00167209	0.00961614	0.0574189	1.37961	0.16776	0.978582	-7.02714	1	0.00287886	0.0337631
ENSG00000114491.13	UMPS	3	+	124730366	124749273	uridine monophosphate synthetase [Source:HGNC Symbol;Acc:HGNC:12563]	protein_coding	0.5	3003	5	0.44518	0.0196524	0.0237985	0.0207134	0.0561837	0.0651512	0.0383721	0.251913	0.18694	2.86784	0.0634602	0.00413284	0.269498	0.253054	0.0726294	2.94841	0.00319416	0.0767389	0.00209139	-0.000883396	0.00506617	0.146389	1.37823	0.168188	0.978582	-7.01204	1	0.00151617	0.00905042
ENSG00000136425.12	CIB2	15	-	78104606	78131544	calcium and integrin binding family member 2 [Source:HGNC Symbol;Acc:HGNC:24579]	protein_coding	0.5	3264	58	0.219502	0.194517	0.12072	0.183542	0.204487	0.499138	1.93004e-07	0.495798	0.132142	6.03697	0.245816	1.57039e-09	0.479893	0.282289	0.230297	5.82088	5.8538e-09	2.44793e-06	0.00988767	-0.00420488	0.0239802	0.688372	1.37545	0.169046	0.978582	-7.02701	1	0.00718971	0.208123
ENSG00000171931.12	FBXW10	17	+	18744024	18779349	F-box and WD repeat domain containing 10 [Source:HGNC Symbol;Acc:HGNC:1211]	protein_coding	0.5	1608	27	0.221394	0.109678	0.0712086	0.0603472	0.249818	0.306235	0.00035895	0.386928	0.114074	4.48683	0.149713	7.22895e-06	0.345507	0.305363	0.119375	4.24774	2.15935e-05	0.000734563	0.00797837	-0.00341992	0.0193767	-0.176081	1.37219	0.170058	0.978582	-7.03289	1	0.00581503	0.136531
ENSG00000157111.12	TMEM171	5	+	73120292	73131817	transmembrane protein 171 [Source:HGNC Symbol;Acc:HGNC:27031]	protein_coding	0.5	2619	34	0.219521	0.0352381	0.0793809	0.0801115	0.187276	0.362579	0.0240092	0.300694	0.0598605	3.36481	0.090417	0.000765977	0.341967	0.262049	0.116942	3.94163	8.09307e-05	0.00612098	-0.00690047	-0.016759	0.00295802	1.07908	-1.37218	0.170063	0.978582	-7.03148	1	0.00502936	0.101835
ENSG00000159231.5	CBR3	21	+	36134912	36146566	carbonyl reductase 3 [Source:HGNC Symbol;Acc:HGNC:1549]	protein_coding	0.5	3428	34	0.260197	0.338479	0.0612242	0.361139	0.186996	0.511302	2.85877e-14	0.659314	0.0673306	8.64856	0.434695	5.21546e-18	0.562287	0.220502	0.316167	6.97089	3.1495e-12	1.61895e-08	0.0136611	-0.00587383	0.033196	0.70151	1.37093	0.170451	0.978582	-7.04472	1	0.00996649	0.409268
ENSG00000154222.14	CC2D1B	1	-	52345723	52366193	coiled-coil and C2 domain containing 1B [Source:HGNC Symbol;Acc:HGNC:29386]	protein_coding	0.5	1433	16	0.331827	0.0264221	0.0624954	0.0150583	0.144812	0.130551	0.00294188	0.306826	0.218216	3.53452	0.0941422	0.000408522	0.258075	0.224891	0.0666028	2.72577	0.0064152	0.147683	0.00379104	-0.00163075	0.00921283	-0.345095	1.37075	0.170508	0.978582	-7.04011	1	0.0027654	0.0312039
ENSG00000130177.14	CDC16	13	+	114234887	114272723	cell division cycle 16 [Source:HGNC Symbol;Acc:HGNC:1720]	protein_coding	0.5	1859	36	0.240369	0.280601	0.100054	0.285061	0.205036	0.415863	1.42015e-09	0.54912	0.124999	6.88396	0.301533	5.821e-12	0.555195	0.205331	0.308242	6.88548	5.75942e-12	2.78489e-08	0.0126195	-0.00543383	0.0306729	0.307045	1.37033	0.170637	0.978582	-7.0395	1	0.00921058	0.345337
ENSG00000112874.9	NUDT12	5	-	103548855	103562793	nudix hydrolase 12 [Source:HGNC Symbol;Acc:HGNC:18826]	protein_coding	0.5	2620	43	0.227638	0.122174	0.0572481	0.107986	0.324798	0.397286	0.000209503	0.398664	0.105512	4.63309	0.158933	3.60242e-06	0.447941	0.247969	0.200651	5.30808	1.10784e-07	4.82836e-05	-0.00894207	-0.0217396	0.00385544	0.363914	-1.36979	0.170807	0.978582	-7.03243	1	0.00652895	0.170821
ENSG00000162782.15	TDRD5	1	+	179591613	179691272	tudor domain containing 5 [Source:HGNC Symbol;Acc:HGNC:20614]	protein_coding	0.5	3281	50	0.255563	0.297576	0.132279	0.287938	0.21749	0.460824	6.81752e-10	0.558986	0.129356	7.02004	0.312465	2.21798e-12	0.566164	0.240027	0.320542	6.91759	4.59407e-12	1.78483e-08	-0.011271	-0.02741	0.00486792	0.339696	-1.36908	0.171028	0.978582	-7.04225	1	0.00823383	0.276552
ENSG00000223814.1	AL691459.1	1	-	47761132	47765547	NA	lincRNA	0.5	2344	11	0.416856	-0.012256	0.0151001	-0.259707	0.342835	0.148814	0.103881	0.202458	0.205453	2.30099	0.0409894	0.0213922	0.155351	0.288948	0.024134	1.73584	0.0825929	0.280882	0.00443493	-0.00191565	0.0107855	-0.326673	1.36904	0.171042	0.978582	-7.04152	1	0.0032394	0.0427371
ENSG00000260445.1	AC011904.1	7	+	99869841	99869894	NA	unprocessed_pseudogene	0.5	1205	8	0.296993	0.0587257	0.0500487	0.0754286	0.0788384	0.140923	0.0113193	0.312126	0.113024	3.52825	0.0974229	0.000418323	0.340763	0.157895	0.11612	3.72539	0.00019501	0.0468263	0.00452165	-0.0019565	0.0109998	-0.379484	1.36832	0.171267	0.978582	-7.02143	1	0.00330447	0.0426306
ENSG00000164707.15	SLC13A4	7	-	135681237	135729258	solute carrier family 13 member 4 [Source:HGNC Symbol;Acc:HGNC:15827]	protein_coding	0.5	3045	67	0.145262	0.122608	0.0933002	0.133153	0.189487	0.59023	5.91268e-05	0.411187	0.142226	4.84836	0.169074	1.24489e-06	0.430004	0.230768	0.184904	4.9414	7.75644e-07	0.000321648	0.0122306	-0.00531983	0.0297811	0.468018	1.36616	0.171943	0.978582	-7.04165	1	0.00895399	0.324042
ENSG00000119411.10	BSPRY	9	+	113349541	113371233	B-box and SPRY domain containing [Source:HGNC Symbol;Acc:HGNC:18232]	protein_coding	0.5	2776	75	0.233714	0.374885	0.0630285	0.44938	0.152673	0.604461	4.93635e-12	0.621931	0.0540021	7.92158	0.386799	2.34519e-15	0.708718	0.127684	0.502281	9.39638	5.64706e-21	7.55457e-15	-0.0128652	-0.0313281	0.00559765	0.255238	-1.36603	0.171985	0.978582	-7.04456	1	0.00941952	0.360581
ENSG00000272800.1	AC021851.1	2	+	183214319	183215400	NA	lincRNA	0.5	2995	37	0.224172	0.0168869	0.0711715	0.0725709	0.120537	0.352526	0.105371	0.23751	0.120727	2.6541	0.056411	0.00795213	0.303822	0.235	0.0923076	3.42188	0.000621907	0.0461462	-0.00710252	-0.0173026	0.0030976	0.777757	-1.36505	0.172292	0.978582	-7.03538	1	0.00520367	0.107747
ENSG00000233217.2	MROH3P	1	+	200917460	200966668	maestro heat like repeat family member 3, pseudogene [Source:HGNC Symbol;Acc:HGNC:33122]	transcribed_unitary_pseudogene	0.5	3166	54	0.334713	0.117495	0.106702	0.15196	0.103422	0.335434	8.16165e-06	0.432626	0.167407	5.19659	0.187165	2.02975e-07	0.43977	0.192358	0.193398	5.01076	5.42142e-07	0.000478832	-0.00559343	-0.0136266	0.00243977	0.426063	-1.365	0.172309	0.978582	-7.00788	1	0.00409796	0.0632246
ENSG00000133703.11	KRAS	12	-	25204789	25250936	KRAS proto-oncogene, GTPase [Source:HGNC Symbol;Acc:HGNC:6407]	protein_coding	0.5	3318	2	0.548688	0.0272741	0.0362986	0.0042676	0.0503684	0.0439625	0.207881	0.221352	0.0538162	2.44419	0.0489967	0.0145178	0.183063	0.289656	0.0335121	1.98696	0.0469268	0.169546	0.00171645	-0.000749724	0.00418262	0.0437052	1.36442	0.172489	0.978582	-7.05158	1	0.00125642	0.00647778
ENSG00000240764.3	PCDHGC5	5	+	141489121	141512979	protocadherin gamma subfamily C, 5 [Source:HGNC Symbol;Acc:HGNC:8718]	protein_coding	0.5	2446	5	0.437105	0.00787894	0.0274447	0.00214862	0.0515327	0.0551778	0.059428	0.244317	0.142184	2.72612	0.0596909	0.0064084	0.199636	0.189631	0.0398544	2.13299	0.0329256	0.623952	-0.00245466	-0.00598695	0.00107762	0.251872	-1.36231	0.173153	0.978582	-7.05444	1	0.00180092	0.0133087
ENSG00000137804.12	NUSAP1	15	+	41332694	41381050	nucleolar and spindle associated protein 1 [Source:HGNC Symbol;Acc:HGNC:18538]	protein_coding	0.5	2305	9	0.398674	0.044456	0.034949	0.0501164	0.109204	0.110668	0.0404751	0.276661	0.101664	3.10002	0.0765411	0.0019351	0.306823	0.216447	0.0941406	3.39309	0.000691086	0.0619144	-0.0036223	-0.00883819	0.0015936	-0.280867	-1.36143	0.173431	0.978582	-7.05094	1	0.00266031	0.0287688
ENSG00000167625.10	ZNF526	19	+	42220271	42228201	zinc finger protein 526 [Source:HGNC Symbol;Acc:HGNC:29415]	protein_coding	0.5	1805	5	0.42772	0.0131755	0.0502679	0.0156704	0.0801831	0.0678806	0.0590127	0.22048	0.212805	2.53705	0.0486113	0.011179	0.240521	0.281413	0.0578504	2.66006	0.00781274	0.079254	0.0034791	-0.00154091	0.0084991	-0.239121	1.35864	0.174316	0.978582	-7.06497	1	0.00256035	0.0271999
ENSG00000144895.11	EIF2A	3	+	150546678	150584242	eukaryotic translation initiation factor 2A [Source:HGNC Symbol;Acc:HGNC:3254]	protein_coding	0.5	2678	13	0.353942	-0.0227962	0.135664	0.0745346	0.0541912	0.161569	0.0172847	0.178648	0.290812	2.06353	0.031915	0.039062	0.295591	0.141141	0.0873742	3.15345	0.00161351	0.196205	-0.00389676	-0.00952085	0.00172733	0.627568	-1.35829	0.174426	0.978582	-7.05451	1	0.00286864	0.0334039
ENSG00000142273.10	CBLC	19	+	44777869	44800634	Cbl proto-oncogene C [Source:HGNC Symbol;Acc:HGNC:15961]	protein_coding	0.5	3170	109	0.128114	0.0139818	0.0713514	-0.0569601	0.324034	0.674202	0.0543439	0.267893	0.0964581	2.99691	0.0717668	0.0027273	0.32222	0.182464	0.103826	3.50992	0.000448234	0.0672014	-0.0111633	-0.0272829	0.00495629	1.04127	-1.35763	0.174637	0.978582	-7.05064	1	0.00822395	0.271926
ENSG00000065154.11	OAT	10	-	124397303	124418976	ornithine aminotransferase [Source:HGNC Symbol;Acc:HGNC:8091]	protein_coding	0.5	3090	34	0.295026	0.0734936	0.0713558	0.0701028	0.23458	0.36	0.01353	0.306857	0.11245	3.46962	0.0941609	0.000521198	0.274932	0.379199	0.0755878	3.18502	0.00144742	0.00214109	-0.00607403	-0.014846	0.00269799	-0.598754	-1.35743	0.174698	0.978582	-7.04847	1	0.00447498	0.0801215
ENSG00000065457.10	ADAT1	16	-	75596981	75623300	adenosine deaminase, tRNA specific 1 [Source:HGNC Symbol;Acc:HGNC:228]	protein_coding	0.5	3388	13	0.4241	-0.0271511	0.160083	0.0726477	0.083589	0.158014	0.0797063	0.249745	0.11337	2.79474	0.0623724	0.00519411	0.348534	0.223241	0.121476	3.96547	7.32501e-05	0.0112417	0.00582922	-0.00258982	0.0142483	0.150486	1.35734	0.174727	0.978582	-7.05964	1	0.00429489	0.075457
ENSG00000229453.2	SPINK8	3	-	48306842	48328341	serine peptidase inhibitor, Kazal type 8 (putative) [Source:HGNC Symbol;Acc:HGNC:33160]	protein_coding	0.5	1094	67	0.0930195	0.0602955	0.159257	0.154473	0.224965	0.325424	4.09431e-05	0.340326	0.268564	4.29664	0.115822	1.73406e-05	0.352295	0.316694	0.124112	4.02345	5.73507e-05	0.00126413	-0.0103007	-0.0251783	0.00457695	0.0120337	-1.35729	0.174743	0.978582	-7.05482	1	0.00759026	0.233374
ENSG00000251367.1	AC091917.3	5	+	109467353	109467952	NA	lincRNA	0.5	2964	18	0.276422	-0.0225305	0.20014	-0.0629803	0.54843	0.274187	0.0012985	0.360694	0.125137	4.14612	0.1301	3.38151e-05	0.270561	0.268828	0.073203	2.99527	0.00274203	0.0581547	0.00632211	-0.00281694	0.0154612	0.238319	1.35613	0.175111	0.978582	-7.05522	1	0.00466227	0.0878431
ENSG00000128394.16	APOBEC3F	22	+	39040604	39053910	apolipoprotein B mRNA editing enzyme catalytic subunit 3F [Source:HGNC Symbol;Acc:HGNC:17356]	protein_coding	0.5	2580	34	0.239942	0.111275	0.130346	0.0343744	0.251327	0.388262	0.000269614	0.373902	0.169556	4.40049	0.139803	1.08007e-05	0.299588	0.319119	0.0897527	3.65349	0.000258704	0.00476846	0.00652566	-0.00290792	0.0159592	-0.622259	1.35609	0.175124	0.978582	-7.04949	1	0.00481255	0.0925166
ENSG00000108846.15	ABCC3	17	+	50634777	50692252	ATP binding cassette subfamily C member 3 [Source:HGNC Symbol;Acc:HGNC:54]	protein_coding	0.5	2562	37	0.325083	0.104053	0.0802051	0.0805533	0.29457	0.32302	0.00586676	0.321735	0.141286	3.66795	0.103514	0.000244503	0.431701	0.22978	0.186366	4.94016	7.80589e-07	0.000318169	0.00629504	-0.00280666	0.0153967	0.0351154	1.35587	0.175196	0.978582	-7.05384	1	0.00464321	0.0868238
ENSG00000109971.13	HSPA8	11	-	123057489	123063230	heat shock protein family A (Hsp70) member 8 [Source:HGNC Symbol;Acc:HGNC:5241]	protein_coding	0.5	3377	4	0.435535	0.00335293	0.0477468	0.0177782	0.0411117	0.0773911	0.036364	0.180337	0.148715	2.02275	0.0325215	0.0430988	0.271641	0.14331	0.0737889	2.86988	0.0041063	0.322671	-0.00232407	-0.00568626	0.00103811	-0.033053	-1.3551	0.175441	0.978582	-7.06374	1	0.00171406	0.012044
ENSG00000149596.6	JPH2	20	-	44111695	44187578	junctophilin 2 [Source:HGNC Symbol;Acc:HGNC:14202]	protein_coding	0.5	2735	68	0.219223	0.189221	0.254799	0.237755	0.263379	0.539838	2.1033e-09	0.512129	0.221335	6.55466	0.262277	5.57703e-11	0.496914	0.222815	0.246924	6.14953	7.77151e-10	8.12034e-07	0.00853122	-0.00383413	0.0208966	0.769627	1.35253	0.176261	0.978582	-7.04912	1	0.00630844	0.157323
ENSG00000264057.1	AC103810.1	17	+	64927634	64934203	NA	transcribed_unprocessed_pseudogene	0.5	1738	1	0.460119	-0.0291158	0.104514	-0.0175089	0.105642	0.0589597	0.0124924	0.284571	0.190426	3.252	0.0809807	0.00114595	0.189799	0.359699	0.0360238	2.41775	0.0156168	0.0204715	-0.00189321	-0.00463854	0.00085212	-0.067848	-1.3519	0.17646	0.978582	-7.05365	1	0.00139899	0.00779465
ENSG00000196470.11	SIAH1	16	-	48356364	48448402	siah E3 ubiquitin protein ligase 1 [Source:HGNC Symbol;Acc:HGNC:10857]	protein_coding	0.5	1593	69	0.10375	0.0550726	0.122793	0.0421669	0.456807	0.553179	0.00309838	0.334367	0.150382	3.8333	0.111802	0.000126438	0.340112	0.370929	0.115676	4.20312	2.63258e-05	0.000171021	0.0119317	-0.00537494	0.0292384	-0.208893	1.35155	0.176575	0.978582	-7.05786	1	0.00882959	0.312817
ENSG00000176381.5	PRR18	6	-	166305300	166308448	proline rich 18 [Source:HGNC Symbol;Acc:HGNC:28574]	protein_coding	0.5	4331	16	0.413157	0.0179427	0.0598363	0.0188533	0.0634678	0.139271	0.300988	0.193511	0.108182	2.13275	0.0374465	0.0329449	0.23272	0.235628	0.0541586	2.53682	0.0111864	0.227797	0.00269262	-0.00121313	0.00659838	-0.160652	1.35149	0.176594	0.978582	-7.06092	1	0.00199157	0.0160103
ENSG00000228140.1	AL031283.1	1	-	15402979	15409433	NA	lincRNA	0.5	3727	8	0.378786	0.078125	0.0426746	0.0881544	0.198817	0.152159	0.000405525	0.388265	0.109259	4.48297	0.15075	7.36123e-06	0.407183	0.276279	0.165798	4.69255	2.69823e-06	0.000298661	-0.00419571	-0.0102869	0.00189549	-0.411801	-1.35034	0.17696	0.978582	-7.06619	1	0.00310703	0.03926
ENSG00000075461.5	CACNG4	17	+	66964910	67033398	calcium voltage-gated channel auxiliary subunit gamma 4 [Source:HGNC Symbol;Acc:HGNC:1408]	protein_coding	0.5	3043	13	0.330585	0.216582	0.0915022	0.195802	0.118224	0.340583	2.5632e-07	0.501428	0.112263	6.0487	0.25143	1.46021e-09	0.489667	0.163963	0.239774	5.66234	1.49321e-08	3.37241e-05	0.00680687	-0.00308647	0.0167002	-0.162858	1.3488	0.177457	0.978582	-7.05925	1	0.00504714	0.101737
ENSG00000161395.13	PGAP3	17	-	39671122	39696797	post-GPI attachment to proteins 3 [Source:HGNC Symbol;Acc:HGNC:23719]	protein_coding	0.5	1846	31	0.416663	0.125457	0.102708	0.208891	0.130216	0.242297	2.80224e-05	0.432433	0.118099	5.08552	0.186998	3.66619e-07	0.513166	0.227189	0.26334	6.15715	7.40676e-10	1.50824e-06	-0.00928747	-0.0227941	0.00421913	-0.631515	-1.34801	0.17771	0.978582	-7.07901	1	0.00689075	0.196889
ENSG00000153179.12	RASSF3	12	+	64507001	64697567	Ras association domain family member 3 [Source:HGNC Symbol;Acc:HGNC:14271]	protein_coding	0.5	2378	73	0.150194	0.040907	0.0727391	0.0458335	0.340642	0.501051	0.0315082	0.239527	0.154024	2.68499	0.0573734	0.0072533	0.33384	0.293118	0.111449	3.81969	0.000133619	0.00481095	0.0107817	-0.00490525	0.0264687	-0.257326	1.34738	0.177912	0.978582	-7.06173	1	0.0080032	0.256106
ENSG00000172661.17	WASHC2C	10	+	45727200	45792961	WASH complex subunit 2C [Source:HGNC Symbol;Acc:HGNC:23414]	protein_coding	0.5	1974	21	0.243638	0.129954	0.207194	0.20599	0.131885	0.342254	1.7132e-08	0.473508	0.288123	6.00348	0.22421	1.93135e-09	0.479624	0.134225	0.230039	5.43774	5.39608e-08	0.000139063	-0.00759326	-0.0186436	0.00345705	-0.297766	-1.34709	0.178007	0.978582	-7.07024	1	0.00563748	0.12916
ENSG00000229413.2	AC018638.1	7	-	128653690	128654019	NA	processed_pseudogene	0.5	2593	40	0.28895	0.274749	0.0990614	0.329765	0.116096	0.3907	5.02206e-09	0.544272	0.118688	6.72888	0.296232	1.70968e-11	0.584856	0.121566	0.342057	6.93703	4.00433e-12	9.17074e-08	-0.0101383	-0.0249218	0.00464519	0.145837	-1.3444	0.178872	0.978582	-7.07507	1	0.00754224	0.231757
ENSG00000162444.11	RBP7	1	+	9997206	10016020	retinol binding protein 7 [Source:HGNC Symbol;Acc:HGNC:30316]	protein_coding	0.5	2396	10	0.420547	0.037542	0.0491054	0.00525618	0.0778152	0.103694	0.0617975	0.248846	0.149803	2.80533	0.0619242	0.00502655	0.193841	0.271325	0.0375744	2.10212	0.0355429	0.245578	-0.00263909	-0.00648848	0.00121029	-0.116263	-1.34402	0.178997	0.978582	-7.04875	1	0.00196273	0.0148718
ENSG00000104872.10	PIH1D1	19	-	49446298	49453497	PIH1 domain containing 1 [Source:HGNC Symbol;Acc:HGNC:26075]	protein_coding	0.5	2776	20	0.351216	0.0572283	0.0563661	0.0154406	0.119858	0.223734	0.024677	0.253195	0.192545	2.90743	0.0641077	0.00364412	0.227025	0.246576	0.0515404	2.51875	0.0117774	0.23369	-0.003991	-0.00981327	0.00183127	0.0453153	-1.34379	0.179071	0.978582	-7.06888	1	0.00296977	0.0354293
ENSG00000134716.9	CYP2J2	1	-	59893308	59926790	cytochrome P450 family 2 subfamily J member 2 [Source:HGNC Symbol;Acc:HGNC:2634]	protein_coding	0.5	2310	18	0.382724	0.00221211	0.0547612	0.0548567	0.0614756	0.117622	0.10025	0.215164	0.18336	2.44357	0.0462956	0.0145426	0.326113	0.198218	0.106349	3.63191	0.000281333	0.0416931	-0.00365741	-0.00900375	0.00168894	0.292569	-1.34109	0.179946	0.978582	-7.07834	1	0.00272689	0.0302232
ENSG00000263718.2	AC068594.1	17	-	77257737	77281897	NA	lincRNA	0.5	3501	20	0.353393	0.0299118	0.0698789	0.0665455	0.119269	0.241114	0.0854494	0.237821	0.15334	2.66291	0.0565587	0.00774687	0.26688	0.299971	0.0712249	3.03009	0.00244482	0.033494	0.00386934	-0.00179404	0.00953272	0.605237	1.33938	0.180502	0.978582	-7.07034	1	0.00288868	0.0332226
ENSG00000187763.3	OR2B7P	6	+	28046434	28047367	olfactory receptor family 2 subfamily B member 7 pseudogene [Source:HGNC Symbol;Acc:HGNC:13967]	unprocessed_pseudogene	0.5	1869	19	0.254247	0.106308	0.089962	0.0981163	0.171976	0.23217	0.00149261	0.355474	0.12774	4.09246	0.126362	4.26828e-05	0.397454	0.285289	0.15797	4.6479	3.35334e-06	0.000498995	-0.00723072	-0.0178148	0.00335338	0.26566	-1.33927	0.180536	0.978582	-7.08352	1	0.0053996	0.119159
ENSG00000183273.6	CCDC60	12	+	119334712	119541047	coiled-coil domain containing 60 [Source:HGNC Symbol;Acc:HGNC:28610]	protein_coding	0.5	3243	51	0.297283	-0.0241966	0.122182	0.0599565	0.236785	0.331119	0.183947	0.180158	0.172156	2.01317	0.032457	0.0440971	0.307837	0.352616	0.0947638	3.56665	0.000361573	0.00160898	-0.00605884	-0.0149325	0.00281477	-0.320047	-1.33854	0.180775	0.978582	-7.07665	1	0.00452683	0.0824422
ENSG00000168038.10	ULK4	3	-	41246599	41962430	unc-51 like kinase 4 [Source:HGNC Symbol;Acc:HGNC:15784]	protein_coding	0.5	3569	65	0.263538	0.53106	0.0936923	0.555502	0.0948779	0.630273	3.68596e-22	0.754052	0.0845975	10.9411	0.568594	7.32779e-28	0.771882	0.0866902	0.595801	10.8368	2.30294e-27	1.6716e-19	0.0113926	-0.00533962	0.0281248	-0.0215533	1.33478	0.182002	0.978582	-7.06016	1	0.00853649	0.280786
ENSG00000134884.13	ARGLU1	13	-	106541673	106568164	arginine and glutamate rich 1 [Source:HGNC Symbol;Acc:HGNC:25482]	protein_coding	0.5	3339	14	0.420523	0.042979	0.0706055	0.0466342	0.122719	0.146937	0.0145595	0.289262	0.171545	3.28985	0.0836727	0.00100242	0.316302	0.283856	0.100047	3.84128	0.000122394	0.0038334	0.00468041	-0.00219512	0.0115559	-0.263126	1.3345	0.182093	0.978582	-7.08782	1	0.00350727	0.0500656
ENSG00000090686.15	USP48	1	-	21678298	21783606	ubiquitin specific peptidase 48 [Source:HGNC Symbol;Acc:HGNC:18533]	protein_coding	0.5	3043	6	0.534022	-0.129885	0.325097	0.00483621	0.0401687	0.050856	0.252342	0.191586	0.139156	2.13893	0.0367054	0.0324414	0.2291	0.255657	0.052487	2.53678	0.0111879	0.192731	-0.000166324	-0.000410741	7.80937e-05	0.0363093	-1.33402	0.18225	0.978582	-6.93765	1	9.62526e-05	2.78572e-05
ENSG00000278146.1	AC012409.4	15	+	96230897	96231145	NA	lincRNA	0.5	2852	27	0.335418	0.02951	0.130234	0.015978	0.136802	0.270843	0.00475774	0.226179	0.295793	2.58473	0.0511569	0.00974547	0.222238	0.32618	0.0493896	2.48494	0.0129575	0.0432298	-0.00550267	-0.0135924	0.00258707	0.118706	-1.33346	0.182434	0.978582	-7.08563	1	0.00412685	0.0688207
ENSG00000125445.10	MRPS7	17	+	75261674	75266373	mitochondrial ribosomal protein S7 [Source:HGNC Symbol;Acc:HGNC:14499]	protein_coding	0.5	2570	40	0.248975	0.109577	0.214602	0.229366	0.122734	0.42948	2.61538e-07	0.433631	0.257302	5.50614	0.188036	3.66787e-08	0.542808	0.165814	0.29464	6.39252	1.6317e-10	1.06537e-06	0.00801297	-0.00376934	0.0197953	0.948338	1.33323	0.182511	0.978582	-7.08547	1	0.00601096	0.145869
ENSG00000267748.4	AC011479.1	19	+	38289151	38304910	NA	protein_coding	0.5	2869	47	0.289924	0.297426	0.124048	0.3054	0.148242	0.434095	4.6467e-12	0.579329	0.158272	7.62971	0.335622	2.35287e-14	0.608816	0.159874	0.370657	7.56301	3.93858e-14	1.03096e-09	-0.0100135	-0.0247388	0.00471193	-0.253804	-1.33309	0.182557	0.978582	-7.08733	1	0.00751259	0.228615
ENSG00000138413.13	IDH1	2	-	208236227	208266074	isocitrate dehydrogenase (NADP(+)) 1, cytosolic [Source:HGNC Symbol;Acc:HGNC:5382]	protein_coding	0.5	3111	13	0.385882	0.174319	0.107165	0.173178	0.0593442	0.25044	6.05885e-08	0.504227	0.15376	6.20195	0.254245	5.57667e-10	0.473343	0.153186	0.224054	5.36492	8.09854e-08	0.000171796	0.00518798	-0.00244167	0.0128176	0.11687	1.33302	0.182581	0.978582	-7.07212	1	0.00389207	0.0595052
ENSG00000271855.1	AC073195.1	2	+	9555899	9556775	NA	lincRNA	0.5	3534	15	0.478525	0.0237118	0.047464	0.0283294	0.0602014	0.0989965	0.115657	0.230136	0.132888	2.57739	0.0529628	0.00995484	0.223346	0.208252	0.0498832	2.41918	0.0155554	0.348555	-0.00282341	-0.00697864	0.00133182	0.0887354	-1.33205	0.182898	0.978582	-7.09117	1	0.00211893	0.0182771
ENSG00000106853.18	PTGR1	9	-	111549722	111599855	prostaglandin reductase 1 [Source:HGNC Symbol;Acc:HGNC:18429]	protein_coding	0.5	3555	22	0.304843	0.0899084	0.15951	0.134883	0.104104	0.312772	0.000170746	0.344767	0.225599	4.20829	0.118865	2.57316e-05	0.420011	0.192422	0.17641	4.80884	1.51805e-06	0.000853822	-0.00575691	-0.0142297	0.00271585	0.00750393	-1.33201	0.182912	0.978582	-7.06739	1	0.00432228	0.0724971
ENSG00000104369.4	JPH1	8	-	74234700	74321328	junctophilin 1 [Source:HGNC Symbol;Acc:HGNC:14201]	protein_coding	0.5	2656	15	0.377776	0.0112834	0.0515814	0.0548831	0.1215	0.163398	0.0950503	0.224871	0.167029	2.54745	0.0505671	0.0108513	0.330921	0.249773	0.109509	3.70451	0.000211804	0.0187309	0.00398027	-0.00188024	0.00984079	-0.202675	1.33143	0.183101	0.978582	-7.08873	1	0.0029893	0.0361385
ENSG00000152147.10	GEMIN6	2	+	38751534	38785000	gem nuclear organelle associated protein 6 [Source:HGNC Symbol;Acc:HGNC:20044]	protein_coding	0.5	2475	33	0.277079	0.0210861	0.055501	0.0698293	0.0821908	0.261507	0.00792807	0.298335	0.171818	3.45043	0.089004	0.000559694	0.281818	0.155792	0.0794212	3.00299	0.00267337	0.243225	-0.00563766	-0.0139505	0.00267516	-0.61237	-1.32951	0.183733	0.978582	-7.0937	1	0.00424068	0.0730822
ENSG00000137700.17	SLC37A4	11	-	119024114	119030906	solute carrier family 37 member 4 [Source:HGNC Symbol;Acc:HGNC:4061]	protein_coding	0.5	2937	3	0.478376	0.0221185	0.0468687	0.0266377	0.0618874	0.0593481	0.0350339	0.199279	0.191293	2.24751	0.0397121	0.0246073	0.350515	0.259102	0.122861	4.05459	5.02225e-05	0.0040183	-0.00262728	-0.00650365	0.00124909	0.0947019	-1.32869	0.184006	0.978582	-7.09769	1	0.00197658	0.0159693
ENSG00000106211.8	HSPB1	7	+	76302544	76304295	heat shock protein family B (small) member 1 [Source:HGNC Symbol;Acc:HGNC:5246]	protein_coding	0.5	2205	64	0.188644	0.0808651	0.0578501	0.0565387	0.242803	0.390957	0.00558022	0.295392	0.211248	3.39548	0.0872567	0.000685095	0.324282	0.281435	0.105159	3.72206	0.000197601	0.0103782	-0.00817034	-0.0202362	0.00389548	-0.386122	-1.32747	0.184407	0.978582	-7.08617	1	0.00615561	0.150854
ENSG00000172803.17	SNX32	11	+	65833641	65856896	sorting nexin 32 [Source:HGNC Symbol;Acc:HGNC:26423]	protein_coding	0.5	1685	34	0.312377	0.135305	0.0981813	0.127698	0.155401	0.230262	2.53936e-05	0.419343	0.155034	4.99159	0.175848	5.98845e-07	0.387603	0.204599	0.150236	4.46726	7.92275e-06	0.0023859	0.00565994	-0.00270278	0.0140227	0.210427	1.3268	0.184629	0.978582	-7.08961	1	0.00426614	0.0728299
ENSG00000274750.2	HIST1H3E	6	+	26224199	26227473	histone cluster 1 H3 family member e [Source:HGNC Symbol;Acc:HGNC:4769]	protein_coding	0.5	3285	59	0.244123	0.0886742	0.0891547	0.149265	0.199236	0.361711	0.00554977	0.333534	0.0994917	3.78141	0.111245	0.00015594	0.415913	0.26568	0.172983	4.9734	6.57881e-07	0.000121729	0.0069322	-0.00331335	0.0171778	-0.120693	1.32641	0.184758	0.978582	-7.08937	1	0.00522685	0.109158
ENSG00000154237.12	LRRK1	15	+	100919215	101078254	leucine rich repeat kinase 1 [Source:HGNC Symbol;Acc:HGNC:18608]	protein_coding	0.5	3898	7	0.433695	0.0422234	0.0576653	0.0778211	0.118524	0.155578	0.00809774	0.310742	0.143281	3.54884	0.0965605	0.000386925	0.319667	0.265368	0.102187	3.62947	0.000284002	0.0173957	0.00362096	-0.00173632	0.00897824	0.289181	1.32502	0.18522	0.978582	-7.09417	1	0.00273246	0.03001
ENSG00000156414.18	TDRD9	14	+	103928462	104052667	tudor domain containing 9 [Source:HGNC Symbol;Acc:HGNC:20122]	protein_coding	0.5	3150	3	0.421977	0.0461857	0.0214705	0.0293287	0.10712	0.0945489	0.00764219	0.306478	0.154802	3.52428	0.093929	0.000424629	0.25717	0.3381	0.0661364	2.93539	0.00333125	0.0168956	-0.00270801	-0.00672078	0.00130476	0.0372276	-1.32296	0.185902	0.978582	-7.08465	1	0.00204616	0.0164197
ENSG00000225836.1	AL157400.1	10	-	89646289	89650822	NA	lincRNA	0.5	3455	1	0.653896	-0.0393897	0.0706385	-0.0199025	0.0672483	0.0167749	0.00107489	0.274888	0.233902	3.23772	0.0755632	0.00120487	0.162233	0.205554	0.0263196	1.72264	0.0849542	0.660084	-0.000591533	-0.00146817	0.000285107	0.0198714	-1.32282	0.18595	0.978582	-7.10235	1	0.000442035	0.000793712
ENSG00000139865.16	TTC6	14	+	37595847	38041442	tetratricopeptide repeat domain 6 [Source:HGNC Symbol;Acc:HGNC:19739]	protein_coding	0.5	3292	19	0.491345	0.0301279	0.0640318	0.033173	0.150493	0.114459	0.0599335	0.256119	0.126457	2.88102	0.0655971	0.00396396	0.303287	0.377979	0.0919828	3.46406	0.000532079	0.00122558	0.00366623	-0.00176945	0.00910192	-0.204323	1.32223	0.186145	0.978582	-7.10887	1	0.0027725	0.031586
ENSG00000118200.14	CAMSAP2	1	+	200739558	200860704	calmodulin regulated spectrin associated protein family member 2 [Source:HGNC Symbol;Acc:HGNC:29188]	protein_coding	0.5	3232	28	0.442044	-0.00690174	0.0439902	0.00563108	0.0400697	0.10437	0.153632	0.225523	0.105243	2.51055	0.0508606	0.0120543	0.128555	0.179999	0.0165265	1.35678	0.17485	0.890787	-0.00314331	-0.00780412	0.00151751	0.0669056	-1.32211	0.186187	0.978582	-7.10607	1	0.002377	0.0230799
ENSG00000255455.2	AP003486.1	11	-	130866254	130870247	NA	lincRNA	0.5	2903	34	0.329374	0.182495	0.0503436	0.208227	0.135372	0.332897	1.15712e-05	0.454154	0.0831638	5.33962	0.206256	9.31416e-08	0.478888	0.202771	0.229334	5.52273	3.33779e-08	4.67089e-05	0.00790876	-0.00381853	0.0196361	-0.255447	1.32206	0.186201	0.978582	-7.10517	1	0.0059829	0.145935
ENSG00000182477.5	OR2B8P	6	-	28053228	28054165	olfactory receptor family 2 subfamily B member 8 pseudogene [Source:HGNC Symbol;Acc:HGNC:13968]	unprocessed_pseudogene	0.5	1874	35	0.262679	0.144005	0.070545	0.0805785	0.164314	0.249045	0.000334864	0.394417	0.0970796	4.55175	0.155565	5.32009e-06	0.36917	0.250505	0.136287	4.19516	2.72674e-05	0.00368171	-0.00763265	-0.0189529	0.00368764	0.449875	-1.32178	0.186295	0.978582	-7.1064	1	0.00577523	0.136215
ENSG00000064687.12	ABCA7	19	+	1040101	1065572	ATP binding cassette subfamily A member 7 [Source:HGNC Symbol;Acc:HGNC:37]	protein_coding	0.5	3041	41	0.278196	0.0991571	0.166844	0.163584	0.325695	0.448976	0.000331074	0.388711	0.132079	4.49443	0.151096	6.97555e-06	0.458837	0.379857	0.210532	5.87249	4.29292e-09	7.32227e-08	-0.0067657	-0.0168118	0.00328039	-0.0472879	-1.32025	0.186804	0.978582	-7.093	1	0.00512507	0.104004
ENSG00000266588.1	AC006441.4	17	-	39003248	39013032	NA	lincRNA	0.5	1829	21	0.26926	0.0854203	0.100032	0.121048	0.0748811	0.312939	0.00279312	0.331347	0.174998	3.80558	0.109791	0.000141473	0.402721	0.147399	0.162184	4.43721	9.11319e-06	0.00636423	-0.00710665	-0.0176838	0.00347049	-0.147282	-1.31716	0.187839	0.978582	-7.10898	1	0.00539605	0.11808
ENSG00000267361.1	AC005495.1	17	-	69094289	69095499	NA	processed_pseudogene	0.5	2914	96	0.171205	0.0152598	0.0494382	0.0287969	0.253437	0.531101	0.00568363	0.329867	0.113628	3.74566	0.108812	0.000179918	0.353455	0.179801	0.12493	3.91776	8.93746e-05	0.0225998	-0.00867676	-0.0215928	0.00423924	-0.248811	-1.31696	0.187907	0.978582	-7.09913	1	0.0065894	0.172543
ENSG00000158296.13	SLC13A3	20	-	46557823	46684467	solute carrier family 13 member 3 [Source:HGNC Symbol;Acc:HGNC:14430]	protein_coding	0.5	2854	52	0.207927	0.0339012	0.0578249	0.0953732	0.169322	0.465391	0.054479	0.263415	0.119376	2.94755	0.0693872	0.00320305	0.378932	0.158226	0.14359	4.15077	3.31353e-05	0.0151076	0.00830762	-0.00406045	0.0206757	0.0822346	1.31679	0.187963	0.978582	-7.10403	1	0.00630983	0.159708
ENSG00000243910.7	TUBA4B	2	+	219253243	219272188	tubulin alpha 4b [Source:HGNC Symbol;Acc:HGNC:18637]	protein_coding	0.5	2456	27	0.281771	-0.000251739	0.0214424	-0.0445541	0.246679	0.2182	0.0107917	0.175359	0.16815	1.96294	0.0307507	0.0496531	0.230445	0.310507	0.0531047	2.49983	0.0124252	0.0525024	-0.00450395	-0.0112189	0.00221098	0.176132	-1.3149	0.188596	0.978582	-7.10655	1	0.00342531	0.0470677
ENSG00000260958.2	AC023824.4	16	+	35207937	35284146	NA	lincRNA	0.5	84	12	0.153057	-0.0256861	0.261617	0.048917	0.275191	0.177172	8.25536e-10	0.328016	0.419615	5.06594	0.107595	4.06398e-07	0.342191	0.234574	0.117095	3.84864	0.000118776	0.0135445	0.00685743	-0.00337025	0.0170851	0.244867	1.31439	0.188767	0.978582	-7.09652	1	0.00521773	0.106897
ENSG00000230715.3	AC018638.2	7	+	128652841	128653243	NA	processed_pseudogene	0.5	2592	41	0.255889	0.267983	0.282345	0.361861	0.152798	0.457687	3.19033e-14	0.642683	0.133418	8.52335	0.413041	1.5501e-17	0.618731	0.0971102	0.382829	7.41501	1.2162e-13	7.50347e-09	-0.0113314	-0.0282336	0.0055709	-0.102185	-1.31425	0.188815	0.978582	-7.11655	1	0.00862328	0.303836
ENSG00000189227.5	C15orf61	15	+	67521068	67530143	chromosome 15 open reading frame 61 [Source:HGNC Symbol;Acc:HGNC:34453]	protein_coding	0.5	2961	15	0.475608	0.0236983	0.0709271	0.0231104	0.0473116	0.101355	0.123737	0.225809	0.141919	2.52485	0.0509899	0.0115747	0.253299	0.241141	0.0641604	2.89871	0.00374698	0.0893688	-0.00396412	-0.00987954	0.0019513	0.312446	-1.31372	0.188994	0.978582	-7.12223	1	0.00301733	0.0375735
ENSG00000251417.2	AC145285.2	16	+	28802743	28817828	NA	lincRNA	0.5	1714	26	0.212737	0.10148	0.116685	0.139	0.185845	0.357815	2.93674e-05	0.413369	0.176103	4.92112	0.170874	8.60523e-07	0.382046	0.26793	0.145959	4.48926	7.14702e-06	0.00113483	0.00925016	-0.00455792	0.0230582	-0.283677	1.31328	0.189142	0.978582	-7.11349	1	0.00704456	0.201013
ENSG00000164733.20	CTSB	8	-	11842524	11869448	cathepsin B [Source:HGNC Symbol;Acc:HGNC:2527]	protein_coding	0.5	3093	16	0.383802	0.176833	0.0355196	0.121247	0.183395	0.246114	3.69232e-06	0.471137	0.0857804	5.57523	0.22197	2.47198e-08	0.417698	0.216252	0.174472	4.79556	1.62217e-06	0.000797464	-0.0080485	-0.0200631	0.00396612	0.273017	-1.31325	0.189153	0.978582	-7.12178	1	0.0061295	0.154722
ENSG00000165650.11	PDZD8	10	-	117277274	117375467	PDZ domain containing 8 [Source:HGNC Symbol;Acc:HGNC:26974]	protein_coding	0.5	2035	79	0.233303	0.187313	0.0520891	0.190074	0.187158	0.453792	2.89947e-05	0.431389	0.126282	5.068	0.186097	4.0202e-07	0.450533	0.320027	0.20298	5.44463	5.19127e-08	4.03078e-06	-0.00888365	-0.0221465	0.00437923	0.920177	-1.31309	0.189206	0.978582	-7.11317	1	0.00676639	0.185241
ENSG00000103044.10	HAS3	16	+	69105564	69118719	hyaluronan synthase 3 [Source:HGNC Symbol;Acc:HGNC:4820]	protein_coding	0.5	2257	31	0.301212	-0.0244972	0.197875	0.0565668	0.122005	0.178951	0.0497303	0.218076	0.206193	2.44097	0.0475573	0.0146479	0.213393	0.352625	0.0455367	2.5155	0.0118864	0.0178675	-0.00489374	-0.0122005	0.00241302	0.32743	-1.31298	0.189244	0.978582	-7.11063	1	0.00372731	0.0559074
ENSG00000170421.12	KRT8	12	-	52897187	52949954	keratin 8 [Source:HGNC Symbol;Acc:HGNC:6446]	protein_coding	0.5	3485	5	0.495833	-0.0267587	0.144347	0.0487948	0.0670297	0.0821013	0.0275643	0.175734	0.283925	2.05248	0.0308826	0.0401227	0.303668	0.245361	0.0922145	3.33657	0.000848204	0.0430326	0.00306814	-0.00151323	0.00764951	-0.132787	1.31287	0.189281	0.978582	-7.1196	1	0.00233646	0.0223609
ENSG00000160439.15	RDH13	19	-	55039108	55071291	retinol dehydrogenase 13 [Source:HGNC Symbol;Acc:HGNC:19978]	protein_coding	0.5	3840	13	0.437141	0.0700728	0.0539013	0.0107735	0.0730688	0.170716	0.00545179	0.330923	0.113097	3.76192	0.10951	0.000168614	0.117596	0.244589	0.0138288	1.23252	0.217754	0.577771	0.00375042	-0.00185161	0.00935245	-0.0242138	1.31243	0.189428	0.978582	-7.11304	1	0.00285738	0.0329678
ENSG00000037474.14	NSUN2	5	-	6599239	6633291	NOP2/Sun RNA methyltransferase family member 2 [Source:HGNC Symbol;Acc:HGNC:25994]	protein_coding	0.5	4012	64	0.297575	0.0379655	0.0665641	0.071147	0.106187	0.31716	0.0316503	0.230604	0.185519	2.62885	0.053178	0.00856732	0.28401	0.206462	0.0806616	3.05752	0.00223174	0.121629	0.00560905	-0.00277008	0.0139882	-0.138647	1.3123	0.189474	0.978582	-7.11138	1	0.00427452	0.0735074
ENSG00000126878.12	AIF1L	9	+	131096476	131123152	allograft inflammatory factor 1 like [Source:HGNC Symbol;Acc:HGNC:28904]	protein_coding	0.5	2840	26	0.312896	0.13944	0.168711	0.144997	0.314156	0.406413	1.98343e-07	0.458997	0.249618	5.70398	0.210678	1.17041e-08	0.450002	0.331912	0.202502	5.52639	3.26879e-08	1.59933e-06	-0.0080291	-0.0200254	0.00396718	-0.00559918	-1.31208	0.189545	0.978582	-7.1128	1	0.00612014	0.151034
ENSG00000136816.15	TOR1B	9	+	129803153	129811281	torsin family 1 member B [Source:HGNC Symbol;Acc:HGNC:11995]	protein_coding	0.5	2782	23	0.373238	0.194894	0.0732745	0.216257	0.129374	0.355503	1.15441e-06	0.464024	0.153246	5.62578	0.215318	1.84676e-08	0.533315	0.174999	0.284425	6.32958	2.45834e-10	1.15147e-06	0.00860647	-0.00425816	0.0214711	-0.359955	1.3115	0.189741	0.978582	-7.11964	1	0.00656319	0.175824
ENSG00000110628.13	SLC22A18	11	+	2899721	2925246	solute carrier family 22 member 18 [Source:HGNC Symbol;Acc:HGNC:10964]	protein_coding	0.5	3476	76	0.17222	0.126854	0.128584	0.234487	0.214776	0.63504	3.6819e-05	0.415529	0.163714	4.91774	0.172665	8.75483e-07	0.473396	0.227912	0.224104	5.59171	2.24847e-08	2.21354e-05	-0.00961636	-0.0239962	0.00476345	-0.492419	-1.31099	0.189915	0.978582	-7.1121	1	0.00733628	0.216091
ENSG00000183527.11	PSMG1	21	-	39174769	39183851	proteasome assembly chaperone 1 [Source:HGNC Symbol;Acc:HGNC:3043]	protein_coding	0.5	4063	41	0.279405	0.371675	0.199683	0.441396	0.164301	0.534777	1.96526e-17	0.694465	0.121059	9.54776	0.482282	1.32531e-21	0.680615	0.15888	0.463236	8.91108	5.05384e-19	1.53139e-13	0.0136153	-0.00674434	0.0339749	-0.631472	1.31099	0.189916	0.978582	-7.12227	1	0.0103873	0.442131
ENSG00000166148.3	AVPR1A	12	-	63142759	63150942	arginine vasopressin receptor 1A [Source:HGNC Symbol;Acc:HGNC:895]	protein_coding	0.5	2928	25	0.266029	0.083114	0.134224	0.144539	0.141745	0.364268	0.000294032	0.370021	0.187243	4.35008	0.136915	1.36088e-05	0.432664	0.188869	0.187198	4.94205	7.73065e-07	0.000572801	0.00735054	-0.00364638	0.0183475	-0.0916005	1.31036	0.190129	0.978582	-7.11334	1	0.00561023	0.126476
ENSG00000099999.14	RNF215	22	-	30368811	30421771	ring finger protein 215 [Source:HGNC Symbol;Acc:HGNC:33434]	protein_coding	0.5	2416	36	0.224269	0.118721	0.0805851	0.115488	0.228882	0.382898	1.43109e-05	0.445751	0.110878	5.24991	0.198694	1.52177e-07	0.434629	0.177374	0.188903	4.87274	1.1006e-06	0.00106343	-0.00830136	-0.0207306	0.00412789	-0.765712	-1.30932	0.190479	0.978582	-7.11541	1	0.00634105	0.161806
ENSG00000229536.2	AC079776.2	2	-	129825126	129877553	NA	lincRNA	0.5	2551	33	0.253171	0.0295205	0.0367578	0.01705	0.157476	0.222334	0.0500118	0.221343	0.182663	2.51465	0.0489929	0.0119152	0.207428	0.3376	0.0430263	2.39497	0.0166216	0.0376656	-0.00470081	-0.0117465	0.00234487	-0.151081	-1.30795	0.190944	0.978582	-7.11467	1	0.00359409	0.0517183
ENSG00000204542.2	C6orf15	6	-	31111223	31112559	chromosome 6 open reading frame 15 [Source:HGNC Symbol;Acc:HGNC:13927]	protein_coding	0.5	9080	51	0.291818	0.0954845	0.0782203	0.088785	0.216157	0.342015	0.00907317	0.315738	0.110496	3.59179	0.0996908	0.000328421	0.301517	0.278109	0.0909123	3.41869	0.000629238	0.0183151	-0.00761979	-0.0190409	0.00380128	0.66095	-1.30791	0.190957	0.978582	-7.11742	1	0.00582665	0.136663
ENSG00000133731.9	IMPA1	8	-	81657961	81686693	inositol monophosphatase 1 [Source:HGNC Symbol;Acc:HGNC:6050]	protein_coding	0.5	2511	18	0.396932	0.161415	0.137878	0.227166	0.124642	0.276581	3.75058e-07	0.466627	0.19875	5.73633	0.217741	9.67475e-09	0.54671	0.151185	0.298891	6.41459	1.41206e-10	1.1347e-06	0.009485	-0.00473813	0.0237081	-0.171607	1.30732	0.191156	0.978582	-7.13322	1	0.00725634	0.218451
ENSG00000224221.1	AC019205.1	6	-	73391038	73391767	NA	processed_pseudogene	0.5	3025	64	0.23225	0.0804972	0.0886137	0.133316	0.204518	0.386861	0.00684644	0.328684	0.0994652	3.71913	0.108033	0.000199906	0.422276	0.271534	0.178317	4.9714	6.64697e-07	0.000146442	0.00651068	-0.0032563	0.0162777	0.371145	1.3068	0.191336	0.978582	-7.11701	1	0.00498267	0.0995659
ENSG00000124357.12	NAGK	2	+	71064344	71079805	N-acetylglucosamine kinase [Source:HGNC Symbol;Acc:HGNC:17174]	protein_coding	0.5	3164	24	0.36129	0.0172415	0.105044	0.0702741	0.0608291	0.179757	0.119066	0.23007	0.130823	2.57378	0.0529322	0.0100595	0.278584	0.192144	0.0776092	3.04874	0.00229802	0.169794	0.00561961	-0.00281455	0.0140538	-0.190666	1.30619	0.191542	0.978582	-7.12616	1	0.0043026	0.0754979
ENSG00000184988.8	TMEM106A	17	+	43211835	43220041	transmembrane protein 106A [Source:HGNC Symbol;Acc:HGNC:28288]	protein_coding	0.5	1935	43	0.183147	-0.0241335	0.142691	0.102775	0.253947	0.335048	0.0994276	0.224714	0.159809	2.53484	0.0504966	0.01125	0.311313	0.362828	0.0969156	3.68787	0.000226136	0.00100635	0.00854183	-0.00429509	0.0213788	-0.116877	1.30446	0.192129	0.978582	-7.12095	1	0.00654906	0.172317
ENSG00000215227.4	NUTF2P5	10	+	13870797	13871175	nuclear transport factor 2 pseudogene 5 [Source:HGNC Symbol;Acc:HGNC:50454]	processed_pseudogene	0.5	4084	9	0.503311	-0.153547	0.199731	-0.353527	0.537417	0.131619	0.142499	0.2045	0.170441	2.30638	0.0418202	0.0210892	0.158697	0.382709	0.0251847	2.27157	0.0231126	0.00430796	-0.00241214	-0.00603731	0.00121304	0.120747	-1.30441	0.192148	0.978582	-7.09307	1	0.00184824	0.0129758
ENSG00000237540.1	RPL36AP36	10	-	13159477	13159777	ribosomal protein L36a pseudogene 36 [Source:HGNC Symbol;Acc:HGNC:36326]	processed_pseudogene	0.5	4066	8	0.42578	-0.00417388	0.0996292	0.0204058	0.138697	0.160973	0.0358388	0.27255	0.132649	3.07413	0.0742837	0.00211119	0.247631	0.329016	0.0613213	2.80929	0.0049651	0.0257445	-0.00378371	-0.00947041	0.00190299	0.34918	-1.30436	0.192163	0.978582	-7.12797	1	0.0029006	0.0342728
ENSG00000197446.8	CYP2F1	19	+	41114432	41128366	cytochrome P450 family 2 subfamily F member 1 [Source:HGNC Symbol;Acc:HGNC:2632]	protein_coding	0.5	2410	13	0.405413	0.215107	0.126198	0.227209	0.193847	0.314944	2.70192e-09	0.545835	0.127683	6.80029	0.297936	1.04405e-11	0.57009	0.264618	0.325003	7.57982	3.46025e-14	9.39565e-11	0.00822602	-0.00414331	0.0205953	-0.337379	1.30372	0.192382	0.978582	-7.13151	1	0.00631048	0.163102
ENSG00000152749.7	GPR180	13	+	94601903	94634645	G protein-coupled receptor 180 [Source:HGNC Symbol;Acc:HGNC:28899]	protein_coding	0.5	3511	8	0.441075	0.0915599	0.124666	0.162185	0.10804	0.216551	5.71827e-07	0.418703	0.283015	5.29567	0.175312	1.1858e-07	0.503089	0.199193	0.253099	6.06248	1.34035e-09	2.44178e-06	0.00612606	-0.00308948	0.0153416	0.477914	1.30317	0.192569	0.978582	-7.13202	1	0.0047013	0.0904891
ENSG00000166268.10	MYRFL	12	+	69825304	69959097	myelin regulatory factor-like [Source:HGNC Symbol;Acc:HGNC:26316]	protein_coding	0.5	3884	44	0.281815	0.0478252	0.0536235	0.084798	0.163648	0.318426	0.0533371	0.264617	0.117788	2.96566	0.070022	0.00302035	0.2494	0.304761	0.0622004	2.81411	0.00489132	0.0487606	0.00590674	-0.00298702	0.0148005	0.634535	1.30198	0.192977	0.978582	-7.11762	1	0.0045371	0.081622
ENSG00000149054.15	ZNF215	11	+	6926404	7001004	zinc finger protein 215 [Source:HGNC Symbol;Acc:HGNC:13007]	protein_coding	0.5	4303	8	0.448112	0.00519649	0.0445975	0.00155816	0.126484	0.111426	0.0441136	0.227328	0.183971	2.57979	0.051678	0.00988602	0.244181	0.292123	0.0596244	2.62	0.00879309	0.0642674	-0.00350288	-0.00877865	0.00177289	0.196792	-1.30161	0.193103	0.978582	-7.13373	1	0.00269088	0.0296252
ENSG00000175264.7	CHST1	11	-	45648877	45665622	carbohydrate sulfotransferase 1 [Source:HGNC Symbol;Acc:HGNC:1969]	protein_coding	0.5	1979	35	0.264186	0.260661	0.0461297	0.213944	0.308096	0.432701	2.28723e-09	0.556392	0.0942636	6.89219	0.309572	5.49397e-12	0.513961	0.308545	0.264156	6.41838	1.37733e-10	5.75488e-08	-0.00523479	-0.0131226	0.00265303	0.262466	-1.30102	0.193305	0.978582	-7.07986	1	0.00402377	0.0593643
ENSG00000251236.1	AC021146.8	4	+	68813995	68814727	NA	unprocessed_pseudogene	0.5	4220	26	0.357692	0.0685417	0.0783022	0.015535	0.0693124	0.139274	0.0177581	0.287891	0.154514	3.26989	0.0828814	0.0010759	0.235566	0.196192	0.0554912	2.52385	0.0116077	0.367818	0.00391341	-0.00198468	0.0098115	-0.00905231	1.30072	0.193406	0.978582	-7.1318	1	0.00300848	0.036803
ENSG00000139971.15	C14orf37	14	-	57999735	58298139	chromosome 14 open reading frame 37 [Source:HGNC Symbol;Acc:HGNC:19846]	protein_coding	0.5	3189	29	0.312208	0.0420652	0.0680302	0.0728655	0.122434	0.250118	0.0139226	0.269076	0.205275	3.09057	0.072402	0.00199775	0.28532	0.229957	0.0814077	3.19675	0.00138984	0.0936196	-0.00458901	-0.0115074	0.00232935	-0.163054	-1.30034	0.193538	0.978582	-7.113	1	0.0035291	0.0487198
ENSG00000090487.10	SPG21	15	-	64963021	64990310	SPG21, maspardin [Source:HGNC Symbol;Acc:HGNC:20373]	protein_coding	0.5	1601	39	0.270443	0.051033	0.0848228	0.0748257	0.109759	0.267036	0.0119313	0.313005	0.10199	3.53544	0.097972	0.000407089	0.315631	0.188418	0.0996229	3.42925	0.000605262	0.0746838	-0.00589179	-0.0147922	0.0030086	-0.238654	-1.29772	0.194438	0.978582	-7.13078	1	0.00454049	0.0830052
ENSG00000215915.9	ATAD3C	1	+	1449689	1470158	ATPase family, AAA domain containing 3C [Source:HGNC Symbol;Acc:HGNC:32151]	protein_coding	0.5	1180	13	0.422238	0.017718	0.0180331	-0.00684418	0.0432434	0.0370248	0.152975	0.216934	0.129322	2.43358	0.0470604	0.0149505	0.0715129	0.251953	0.0051141	0.703099	0.481994	0.700624	-0.000364258	-0.000914991	0.000186476	0.0318433	-1.29661	0.194819	0.978582	-7.05334	1	0.000271024	0.000252448
ENSG00000066629.16	EML1	14	+	99737693	99942060	echinoderm microtubule associated protein like 1 [Source:HGNC Symbol;Acc:HGNC:3330]	protein_coding	0.5	3053	28	0.357204	0.0448615	0.0275593	0.0420948	0.151095	0.181004	0.0197035	0.243875	0.156997	2.75609	0.0594751	0.00584975	0.302346	0.301718	0.0914129	3.45392	0.0005525	0.00871107	-0.00413125	-0.0103861	0.0021236	-0.0805497	-1.29481	0.195439	0.978582	-7.13718	1	0.00319054	0.0412022
ENSG00000230863.2	AL096829.2	1	-	75641346	75642087	NA	processed_pseudogene	0.5	3129	55	0.306376	0.0939536	0.162319	0.19635	0.14274	0.310845	0.000231289	0.38672	0.149497	4.51863	0.149552	6.2242e-06	0.501989	0.176357	0.251993	5.84287	5.13083e-09	1.39008e-05	-0.00773159	-0.0194405	0.00397736	-0.0586159	-1.29447	0.195556	0.978582	-7.14025	1	0.00597354	0.145195
ENSG00000238024.1	DDX39BP2	6	+	29993209	29993605	DEAD-box helicase 39B pseudogene 2 [Source:HGNC Symbol;Acc:HGNC:33461]	unprocessed_pseudogene	0.5	6892	63	0.133198	0.0238298	0.131851	0.0859357	0.261785	0.484748	0.0793859	0.242739	0.138264	2.73138	0.0589223	0.00630695	0.318021	0.260215	0.101137	3.53354	0.000410035	0.0246613	0.0098993	-0.00509601	0.0248946	0.238774	1.29417	0.195661	0.978582	-7.12916	1	0.00765031	0.232727
ENSG00000100347.14	SAMM50	22	+	43955421	44010531	SAMM50 sorting and assembly machinery component [Source:HGNC Symbol;Acc:HGNC:24276]	protein_coding	0.5	4286	12	0.435461	0.097564	0.092284	0.18458	0.148184	0.249974	5.20303e-06	0.435178	0.169273	5.26526	0.18938	1.3999e-07	0.359893	0.398312	0.129523	4.30507	1.66929e-05	2.53192e-05	0.00315467	-0.00163225	0.0079416	-0.211311	1.29193	0.196434	0.978582	-7.07325	1	0.00244122	0.0210601
ENSG00000138316.10	ADAMTS14	10	+	70672803	70762441	ADAM metallopeptidase with thrombospondin type 1 motif 14 [Source:HGNC Symbol;Acc:HGNC:14899]	protein_coding	0.5	3786	7	0.490038	-0.07654	0.23143	0.0168012	0.0820662	0.116641	0.184904	0.185173	0.14457	2.06066	0.0342891	0.039335	0.294289	0.206847	0.0866062	3.23234	0.00122782	0.105839	0.00269044	-0.00139555	0.00677642	0.0858809	1.29082	0.196817	0.978582	-7.14405	1	0.00208358	0.0176326
ENSG00000263639.5	MSMB	10	-	46033307	46046269	microseminoprotein beta [Source:HGNC Symbol;Acc:HGNC:7372]	protein_coding	0.5	1492	32	0.266224	0.436446	0.112088	0.346983	0.307933	0.476462	5.07097e-17	0.681406	0.113621	9.38777	0.464314	6.12862e-21	0.732092	0.135394	0.535959	10.009	1.39191e-23	5.91537e-17	-0.0132101	-0.0332784	0.00685833	0.616075	-1.29043	0.196955	0.978582	-7.15145	1	0.0102387	0.431709
ENSG00000196260.4	SFTA2	6	-	30931353	30955636	surfactant associated 2 [Source:HGNC Symbol;Acc:HGNC:18386]	protein_coding	0.5	10144	89	0.223324	0.222587	0.0556765	0.253343	0.122461	0.447938	8.39019e-07	0.49336	0.0670845	5.88469	0.243404	3.98805e-09	0.48247	0.143537	0.232778	5.46837	4.54183e-08	0.000118795	-0.00825703	-0.0208014	0.00428734	0.399429	-1.29038	0.196973	0.978582	-7.12682	1	0.00639978	0.160514
ENSG00000254415.3	SIGLEC14	19	-	51642553	51646801	sialic acid binding Ig like lectin 14 [Source:HGNC Symbol;Acc:HGNC:32926]	protein_coding	0.5	4012	14	0.411158	0.13062	0.0591186	0.0711885	0.0982709	0.232987	3.82347e-05	0.41881	0.148143	4.94192	0.175402	7.73573e-07	0.295654	0.310406	0.0874111	3.41653	0.000634257	0.0106373	-0.00427173	-0.0107628	0.0022193	0.00306464	-1.29012	0.19706	0.978582	-7.11065	1	0.00331102	0.0415654
ENSG00000140534.13	TICRR	15	+	89575482	89631056	TOPBP1 interacting checkpoint and replication regulator [Source:HGNC Symbol;Acc:HGNC:28704]	protein_coding	0.5	3428	63	0.23401	0.0432961	0.0533378	0.00862711	0.226756	0.40126	0.0789699	0.252288	0.104471	2.82156	0.0636495	0.00477914	0.278733	0.280793	0.0776918	3.17028	0.00152292	0.0281151	0.0074072	-0.00385396	0.0186684	-0.183948	1.28947	0.197286	0.978582	-7.1406	1	0.00574506	0.132667
ENSG00000116133.11	DHCR24	1	-	54849633	54887218	24-dehydrocholesterol reductase [Source:HGNC Symbol;Acc:HGNC:2859]	protein_coding	0.5	3186	31	0.297309	0.05935	0.0560226	0.0902176	0.109761	0.288977	0.0253885	0.284803	0.128003	3.21361	0.0811125	0.00131076	0.31618	0.215528	0.0999699	3.47043	0.000519635	0.0509475	-0.00517833	-0.0130547	0.00269808	-0.274014	-1.28885	0.197503	0.978582	-7.14216	1	0.004018	0.0649921
ENSG00000186118.8	TEX38	1	+	46668855	46673594	testis expressed 38 [Source:HGNC Symbol;Acc:HGNC:29589]	protein_coding	0.5	2600	32	0.219343	-0.0564876	0.109563	0.0531567	0.144422	0.325802	0.244739	0.191965	0.146565	2.13632	0.0368506	0.0326536	0.313569	0.176107	0.0983256	3.38671	0.000707352	0.0952934	0.00576935	-0.00300712	0.0145458	0.340904	1.28869	0.197559	0.978582	-7.13904	1	0.00447726	0.080162
ENSG00000145217.13	SLC26A1	4	-	979073	993440	solute carrier family 26 member 1 [Source:HGNC Symbol;Acc:HGNC:10993]	protein_coding	0.5	2930	15	0.318262	0.0562015	0.0902432	0.0510586	0.157372	0.202053	0.00571512	0.330401	0.116844	3.7456	0.109165	0.000179964	0.278997	0.294037	0.0778393	3.17605	0.00149295	0.0263773	-0.00523543	-0.0132011	0.00273023	-0.468053	-1.28846	0.197637	0.978582	-7.14306	1	0.00406354	0.0665273
ENSG00000139182.13	CLSTN3	12	+	7129698	7158945	calsyntenin 3 [Source:HGNC Symbol;Acc:HGNC:18371]	protein_coding	0.5	2806	65	0.178136	0.132903	0.0784043	0.108301	0.226541	0.586632	0.000597212	0.380745	0.108321	4.38419	0.144967	1.1642e-05	0.375689	0.26093	0.141142	4.42571	9.61247e-06	0.0014163	-0.00858774	-0.0216577	0.0044822	0.268698	-1.28809	0.197767	0.978582	-7.14042	1	0.00666795	0.178013
ENSG00000213045.3	AC097065.1	1	+	200329161	200329677	NA	processed_pseudogene	0.5	3363	14	0.426258	0.000229672	0.0705286	0.0336866	0.0497128	0.116786	0.197804	0.204115	0.144365	2.2762	0.041663	0.022834	0.209751	0.214142	0.0439956	2.24285	0.0249066	0.422206	-0.00285461	-0.0072018	0.00149257	0.0651911	-1.2873	0.198042	0.978582	-7.14898	1	0.00221691	0.0199775
ENSG00000176595.3	KBTBD11	8	+	1973878	2006936	kelch repeat and BTB domain containing 11 [Source:HGNC Symbol;Acc:HGNC:29104]	protein_coding	0.5	4879	45	0.267773	0.257568	0.0948002	0.320567	0.129611	0.57056	7.45941e-11	0.595983	0.0681438	7.49178	0.355196	6.7948e-14	0.554978	0.137887	0.308001	6.50858	7.58641e-11	7.86338e-07	0.0100446	-0.00525219	0.0253415	0.284678	1.28728	0.198048	0.978582	-7.14912	1	0.00780416	0.247628
ENSG00000226156.1	RPL23AP76	17	-	14947741	14948198	ribosomal protein L23a pseudogene 76 [Source:HGNC Symbol;Acc:HGNC:36555]	processed_pseudogene	0.5	3693	29	0.322001	-1.5611	2.80201	-0.977544	1.35409	0.309758	0.142567	0.188987	0.162961	2.09614	0.0357161	0.0360694	0.346328	0.288216	0.119943	4.15877	3.19968e-05	0.00111994	0.00512466	-0.00268273	0.0129321	0.362931	1.28677	0.198228	0.978582	-7.14103	1	0.00398277	0.0633716
ENSG00000167723.14	TRPV3	17	-	3510502	3557995	transient receptor potential cation channel subfamily V member 3 [Source:HGNC Symbol;Acc:HGNC:18084]	protein_coding	0.5	3709	24	0.323636	0.0765164	0.0467833	0.0902637	0.109295	0.283723	0.000231685	0.402897	0.0907567	4.65382	0.162326	3.25841e-06	0.294919	0.227107	0.0869775	3.22394	0.00126442	0.0789583	0.00544866	-0.0028535	0.0137508	-0.286653	1.28659	0.19829	0.978582	-7.14439	1	0.00423524	0.0721113
ENSG00000205847.6	OR7E91P	2	+	71024127	71029893	olfactory receptor family 7 subfamily E member 91 pseudogene [Source:HGNC Symbol;Acc:HGNC:14747]	transcribed_unprocessed_pseudogene	0.5	3122	55	0.19614	-0.197861	0.578015	0.0313445	0.111207	0.492362	0.0116073	0.293187	0.175918	3.35316	0.0859587	0.000798948	0.311615	0.140711	0.097104	3.32419	0.000886755	0.14467	-0.0085207	-0.0215128	0.00447144	-0.803835	-1.28569	0.198604	0.978582	-7.1443	1	0.00662825	0.17618
ENSG00000106031.7	HOXA13	7	-	27193503	27200106	homeobox A13 [Source:HGNC Symbol;Acc:HGNC:5102]	protein_coding	0.5	2894	2	0.471604	-0.00872598	0.0389782	-0.0207067	0.132399	0.0547188	0.0177843	0.267315	0.186654	3.06477	0.0714572	0.00217839	0.225385	0.29179	0.0507984	2.55849	0.0105128	0.0856204	-0.00230906	-0.00583709	0.00121898	0.0886793	-1.28305	0.199527	0.978582	-7.1554	1	0.00179874	0.013177
ENSG00000231726.2	HMGN2P38	11	+	73580253	73580517	high mobility group nucleosomal binding domain 2 pseudogene 38 [Source:HGNC Symbol;Acc:HGNC:39409]	processed_pseudogene	0.5	1917	16	0.344969	0.00192501	0.143834	0.0739938	0.0740547	0.156236	0.0427487	0.226291	0.205033	2.56108	0.0512074	0.0104347	0.348724	0.140219	0.121608	3.81005	0.000138941	0.0398289	0.00415081	-0.0021923	0.0104939	-0.144167	1.28284	0.199602	0.978582	-7.15312	1	0.00323558	0.042419
ENSG00000240065.7	PSMB9	6	+	32844136	32859585	proteasome subunit beta 9 [Source:HGNC Symbol;Acc:HGNC:9546]	protein_coding	0.5	16002	102	0.190876	0.0530044	0.149976	0.0995034	0.182253	0.523433	0.0132041	0.297982	0.149649	3.38845	0.0887935	0.000702893	0.390794	0.184201	0.15272	4.40536	1.05607e-05	0.00442225	-0.00970242	-0.0245308	0.00512598	1.0871	-1.28271	0.199648	0.978582	-7.14849	1	0.00756515	0.229676
ENSG00000205959.3	AC105345.1	4	+	8482270	8512610	NA	lincRNA	0.5	2795	25	0.295299	0.0667266	0.0756644	0.0806887	0.18532	0.352696	0.00158534	0.332975	0.195856	3.87916	0.110872	0.000104819	0.379283	0.282923	0.143856	4.45208	8.50442e-06	0.000546531	0.00686409	-0.00362698	0.0173552	-0.208256	1.28264	0.199671	0.978582	-7.15378	1	0.00535213	0.116162
ENSG00000188343.12	FAM92A	8	+	93698561	93731527	family with sequence similarity 92 member A [Source:HGNC Symbol;Acc:HGNC:30452]	protein_coding	0.5	2452	15	0.382189	0.0674568	0.0410862	0.113987	0.0919994	0.180689	0.0069676	0.328022	0.0967048	3.7163	0.107599	0.00020216	0.42838	0.226936	0.183509	4.90069	9.55007e-07	0.000436988	-0.00482056	-0.0121891	0.002548	0.155153	-1.2825	0.199721	0.978582	-7.14719	1	0.00375885	0.0565222
ENSG00000249624.8	AP000295.1	21	+	33246774	33283212	NA	protein_coding	0.5	2655	13	0.354663	0.0148647	0.145816	0.035569	0.187216	0.184526	9.7513e-06	0.442061	0.135622	5.25951	0.195418	1.44443e-07	0.348931	0.218201	0.121753	3.86672	0.000110311	0.0165221	-0.0046566	-0.0117761	0.0024629	0.0561619	-1.28222	0.19982	0.978582	-7.15629	1	0.00363177	0.0536985
ENSG00000271162.1	AL022099.1	6	-	48952070	48952781	NA	processed_pseudogene	0.5	3020	6	0.335734	-0.0460112	0.0623217	0.0131144	0.130712	0.0719832	0.219394	0.183687	0.152213	2.05544	0.0337409	0.0398368	0.260625	0.206301	0.0679253	2.81198	0.00492375	0.206272	-0.00311188	-0.00787221	0.00164844	0.154705	-1.28153	0.200061	0.978582	-7.16314	1	0.0024278	0.0242859
ENSG00000186132.14	C2orf76	2	-	119302225	119366828	chromosome 2 open reading frame 76 [Source:HGNC Symbol;Acc:HGNC:27017]	protein_coding	0.5	2583	43	0.211309	0.108178	0.162147	0.222967	0.152847	0.447171	5.55378e-05	0.392098	0.213482	4.67322	0.153741	2.96508e-06	0.600707	0.171691	0.360848	7.3799	1.58413e-13	3.60805e-09	-0.00843193	-0.0213493	0.00448549	-0.289184	-1.27965	0.200719	0.978582	-7.15192	1	0.00659012	0.174122
ENSG00000206535.7	LNP1	3	+	100401193	100456319	leukemia NUP98 fusion partner 1 [Source:HGNC Symbol;Acc:HGNC:28014]	protein_coding	0.5	2626	12	0.376499	0.0729069	0.22264	0.136252	0.0841244	0.170729	4.046e-06	0.374684	0.318899	4.58539	0.140388	4.53142e-06	0.404591	0.148192	0.163694	4.46632	7.95766e-06	0.00562887	0.00750894	-0.00400143	0.0190193	-0.539234	1.27888	0.200991	0.978582	-7.16992	1	0.00587222	0.143052
ENSG00000186106.11	ANKRD46	8	-	100509752	100559784	ankyrin repeat domain 46 [Source:HGNC Symbol;Acc:HGNC:27229]	protein_coding	0.5	2248	6	0.400566	-0.0329358	0.034665	0.0173783	0.0515351	0.0656206	0.102012	0.220501	0.173427	2.48502	0.0486208	0.0129545	0.178975	0.212375	0.0320321	1.93785	0.0526418	0.582272	-0.0019806	-0.00501762	0.00105642	-0.237321	-1.27847	0.201136	0.978582	-7.15498	1	0.00154799	0.00963718
ENSG00000129151.8	BBOX1	11	+	27040725	27127809	gamma-butyrobetaine hydroxylase 1 [Source:HGNC Symbol;Acc:HGNC:964]	protein_coding	0.5	2912	30	0.248742	0.0751708	0.141917	0.0912722	0.167099	0.30894	0.00035239	0.371854	0.178963	4.34178	0.138275	1.41332e-05	0.34661	0.207577	0.120138	3.80727	0.000140509	0.0281051	0.00631349	-0.00336896	0.0159959	0.272016	1.27828	0.201204	0.978582	-7.15439	1	0.00493953	0.0979631
ENSG00000213976.4	AC010615.1	19	+	21382865	21387177	NA	unprocessed_pseudogene	0.5	4522	43	0.249642	0.0166	0.234478	0.0853245	0.180503	0.30588	0.00665738	0.287654	0.208573	3.3025	0.0827447	0.000958261	0.346776	0.25185	0.120254	3.9504	7.80213e-05	0.00885834	-0.00662953	-0.0168116	0.00355257	-0.251171	-1.2764	0.201866	0.978582	-7.15864	1	0.00519448	0.108738
ENSG00000229897.2	SEPT7P7	9	+	98606833	98608133	septin 7 pseudogene 7 [Source:HGNC Symbol;Acc:HGNC:38043]	processed_pseudogene	0.5	2734	1	0.449632	-0.0153483	0.0196048	-0.00631966	0.0187054	0.0318536	0.195802	0.196119	0.127362	2.16368	0.0384627	0.0304887	0.154204	0.205693	0.0237789	1.6555	0.0978236	0.669791	-0.00142382	-0.00361144	0.000763794	-0.0546287	-1.27593	0.202034	0.978582	-7.16502	1	0.00111406	0.00505996
ENSG00000272619.1	AC093673.2	7	+	143363899	143364229	NA	lincRNA	0.5	1791	14	0.297068	0.0450228	0.0442192	0.0953907	0.154588	0.206467	0.0311364	0.272566	0.143865	3.08966	0.074292	0.00200388	0.390655	0.21986	0.152611	4.47289	7.71685e-06	0.00239731	0.00471882	-0.00253807	0.0119757	0.187881	1.27475	0.202451	0.978582	-7.16111	1	0.00370187	0.0552663
ENSG00000184058.13	TBX1	22	+	19756703	19783593	T-box 1 [Source:HGNC Symbol;Acc:HGNC:11592]	protein_coding	0.5	2854	7	0.354193	0.174248	0.172835	0.21174	0.10901	0.288499	7.46985e-09	0.500132	0.229994	6.34081	0.250132	2.28565e-10	0.51235	0.159205	0.262502	5.94967	2.68685e-09	1.02238e-05	-0.00730392	-0.0185382	0.00393035	-0.250506	-1.27454	0.202526	0.978582	-7.16786	1	0.00573134	0.134208
ENSG00000156411.9	C14orf2	14	-	103912288	103928269	chromosome 14 open reading frame 2 [Source:HGNC Symbol;Acc:HGNC:1188]	protein_coding	0.5	2926	27	0.349402	0.0628613	0.074084	0.0352375	0.110151	0.195962	0.00270252	0.344134	0.121572	3.94257	0.118429	8.06129e-05	0.228553	0.260563	0.0522366	2.47128	0.013463	0.190365	0.00387877	-0.00208733	0.00984488	-0.129678	1.27451	0.202534	0.978582	-7.15902	1	0.00304318	0.0371704
ENSG00000271904.1	AC091826.2	5	-	88433892	88498697	NA	lincRNA	0.5	1411	6	0.4266	-0.012323	0.107889	-0.0158988	0.0923661	0.0836891	0.0910227	0.214116	0.176388	2.39502	0.0458456	0.0166195	0.129227	0.37257	0.0166996	1.48508	0.137523	0.0563461	-0.00226995	-0.00576338	0.00122348	-0.0325513	-1.27381	0.202782	0.978582	-7.14645	1	0.00178101	0.0123921
ENSG00000171467.15	ZNF318	6	-	43307134	43369478	zinc finger protein 318 [Source:HGNC Symbol;Acc:HGNC:13578]	protein_coding	0.5	2135	11	0.366719	0.0635064	0.0588302	0.111602	0.116036	0.152419	0.00637852	0.288352	0.201221	3.32249	0.0831466	0.000892191	0.368799	0.160388	0.136013	4.03984	5.34885e-05	0.019707	-0.00487107	-0.0123689	0.00262677	0.294643	-1.27359	0.202861	0.978582	-7.1727	1	0.00382484	0.0602085
ENSG00000240399.1	AC004801.2	12	-	48054813	48055591	NA	transcribed_processed_pseudogene	0.5	3374	16	0.30911	-0.104892	0.313168	0.0705814	0.0998275	0.23821	0.352158	0.182996	0.109517	2.02362	0.0334875	0.0430091	0.301466	0.221186	0.0908817	3.31636	0.000911972	0.069846	0.00449437	-0.00242943	0.0114182	0.111058	1.27252	0.20324	0.978582	-7.16182	1	0.0035319	0.0500945
ENSG00000234918.1	AL157387.1	10	+	37240887	37242049	NA	lincRNA	0.5	2329	11	0.371825	-0.901132	1.19726	-0.483546	0.724401	0.13593	0.0423443	0.17849	0.249005	2.13744	0.0318587	0.0325623	0.177337	0.334487	0.0314485	2.14983	0.0315691	0.0758974	-0.00350945	-0.00891716	0.00189826	0.0956982	-1.27223	0.203343	0.978582	-7.16746	1	0.00275821	0.030876
ENSG00000112592.13	TBP	6	+	170554302	170572870	TATA-box binding protein [Source:HGNC Symbol;Acc:HGNC:11588]	protein_coding	0.5	1825	18	0.288224	-0.0980972	0.229607	0.0325687	0.0814683	0.221209	0.271839	0.194799	0.122068	2.15628	0.0379468	0.0310619	0.241649	0.229642	0.0583944	2.64948	0.00806146	0.284846	-0.00620391	-0.0157643	0.00335644	-0.117954	-1.27213	0.203378	0.978582	-7.17032	1	0.00487724	0.0970729
ENSG00000214944.9	ARHGEF28	5	+	73626158	73941993	Rho guanine nucleotide exchange factor 28 [Source:HGNC Symbol;Acc:HGNC:30322]	protein_coding	0.5	3360	21	0.418816	0.0942972	0.122751	0.0853082	0.155085	0.215651	3.2083e-05	0.351708	0.279524	4.39449	0.123698	1.11034e-05	0.360782	0.324966	0.130163	4.23723	2.26294e-05	0.000680216	-0.00651248	-0.0165488	0.00352389	0.0436769	-1.27207	0.203401	0.978582	-7.17565	1	0.00512013	0.108114
ENSG00000276403.1	AC105105.5	18	+	58476191	58477484	NA	lincRNA	0.5	3892	84	0.238022	0.0112717	0.0790421	0.0705718	0.196087	0.439725	0.147366	0.218084	0.143056	2.43429	0.0475605	0.0149212	0.310756	0.289871	0.0965693	3.67568	0.000237217	0.00767505	0.00674674	-0.00366195	0.0171554	0.258633	1.27069	0.203892	0.978582	-7.16285	1	0.00531009	0.112939
ENSG00000261614.1	AC106730.1	16	-	31568386	31569475	NA	processed_pseudogene	0.5	1147	39	0.25902	0.0115265	0.0621233	0.0147211	0.124763	0.14419	0.260254	0.190187	0.129064	2.10862	0.036171	0.034977	0.25802	0.261835	0.0665744	2.95044	0.00317324	0.0991945	-0.0048813	-0.0124233	0.00266073	-0.0704786	-1.26879	0.20457	0.978582	-7.17273	1	0.00384738	0.0601836
ENSG00000274828.1	AC068473.5	18	-	79677287	79679358	NA	lincRNA	0.5	3149	58	0.291978	0.330315	0.249549	0.35593	0.149382	0.518701	4.01939e-15	0.651776	0.147279	8.77234	0.424812	1.74994e-18	0.625265	0.14129	0.390957	7.86984	3.551e-15	1.74076e-10	0.0126938	-0.00692007	0.0323077	1.0561	1.26873	0.204589	0.978582	-7.17633	1	0.0100068	0.41003
ENSG00000251580.1	LINC02482	4	-	6670725	6673830	long intergenic non-protein coding RNA 2482 [Source:HGNC Symbol;Acc:HGNC:53458]	lincRNA	0.5	4558	15	0.401112	0.398896	0.107761	0.396698	0.137207	0.46235	3.32383e-16	0.687801	0.0784576	9.24938	0.473071	2.25795e-20	0.657246	0.162887	0.431973	8.40058	4.44267e-17	5.24307e-12	0.00378508	-0.00206599	0.00963615	-0.25948	1.26818	0.204786	0.978582	-7.07671	1	0.00298432	0.0298184
ENSG00000259982.1	AC145285.3	16	-	28700294	28701540	NA	processed_pseudogene	0.5	1729	17	0.280391	0.0950394	0.0663959	0.0589284	0.159537	0.257577	0.000299391	0.385736	0.138038	4.48536	0.148792	7.27917e-06	0.357575	0.220796	0.12786	3.99882	6.366e-05	0.0133365	-0.00602847	-0.0153525	0.00329554	-0.463287	-1.26749	0.205031	0.978582	-7.17221	1	0.00475665	0.091595
ENSG00000270528.1	AC021171.1	2	-	28015777	28016482	NA	processed_pseudogene	0.5	2121	3	0.430888	0.0338519	0.0170381	0.0318534	0.0541033	0.0771542	0.113772	0.240116	0.0998445	2.67066	0.0576556	0.00757021	0.22156	0.199852	0.0490889	2.35026	0.0187604	0.39441	-0.00252686	-0.00643644	0.00138272	-0.0913607	-1.26705	0.205191	0.978582	-7.18001	1	0.00199354	0.0163238
ENSG00000258981.1	COX5AP2	14	+	52117602	52117995	cytochrome c oxidase subunit 5A pseudogene 2 [Source:HGNC Symbol;Acc:HGNC:20005]	processed_pseudogene	0.5	3231	56	0.237799	-0.0512259	0.204598	0.0571709	0.158873	0.410152	0.0253259	0.233392	0.225672	2.664	0.0544718	0.00772175	0.274567	0.196655	0.075387	2.98076	0.00287532	0.195269	0.00669406	-0.003674	0.0170621	-0.101484	1.26571	0.20567	0.978582	-7.17108	1	0.00528936	0.112492
ENSG00000124613.8	ZNF391	6	+	27374615	27403904	zinc finger protein 391 [Source:HGNC Symbol;Acc:HGNC:18779]	protein_coding	0.5	2205	7	0.382336	0.110812	0.0601412	0.077982	0.181088	0.152178	0.000107139	0.403326	0.138384	4.72892	0.162672	2.25717e-06	0.362359	0.291323	0.131304	4.3098	1.63405e-05	0.00076485	-0.00554103	-0.0141252	0.00304315	0.595279	-1.26542	0.205775	0.978582	-7.18126	1	0.00437915	0.0786389
ENSG00000099330.8	OCEL1	19	+	17226204	17229219	occludin/ELL domain containing 1 [Source:HGNC Symbol;Acc:HGNC:26221]	protein_coding	0.5	3153	26	0.376664	0.139589	0.0922956	0.19356	0.15909	0.277909	5.01039e-05	0.411659	0.150142	4.86465	0.169463	1.1466e-06	0.507488	0.256478	0.257544	6.28782	3.21951e-10	3.15495e-07	0.00563593	-0.00309845	0.0143703	0.0517221	1.26495	0.20594	0.978582	-7.16702	1	0.00445578	0.0790297
ENSG00000215409.4	AL355493.1	10	-	27331357	27341252	NA	unprocessed_pseudogene	0.5	3655	9	0.45942	-0.0854697	0.220506	-0.0454508	0.171155	0.102468	0.0504145	0.175675	0.16426	1.97238	0.0308618	0.0485658	0.182465	0.245357	0.0332934	1.95422	0.050675	0.368506	-0.00338467	-0.00863122	0.00186187	-0.0770308	-1.26469	0.206034	0.978582	-7.17986	1	0.00267596	0.0292286
ENSG00000261053.1	NAMPTP3	16	+	35085896	35086119	nicotinamide phosphoribosyltransferase pseudogene 3 [Source:HGNC Symbol;Acc:HGNC:51313]	processed_pseudogene	0.5	84	10	0.0994018	0.0153356	0.0876639	0.0651209	0.109344	0.14605	0.0150198	0.255125	0.225801	2.99432	0.0650889	0.00275053	0.264321	0.18458	0.0698654	2.84028	0.00450734	0.265568	0.00556473	-0.00306752	0.014197	0.118967	1.26375	0.206371	0.978582	-7.15267	1	0.00440365	0.0747739
ENSG00000270629.5	NBPF14	1	-	148531385	148679751	NBPF member 14 [Source:HGNC Symbol;Acc:HGNC:25232]	protein_coding	0.5	499	16	0.355532	0.0207179	0.0459882	0.0470611	0.0545671	0.10841	0.164289	0.198937	0.17387	2.24724	0.0395759	0.0246249	0.2237	0.192413	0.0500417	2.37694	0.0174568	0.419227	-0.00192018	-0.00489901	0.00105865	-0.0144101	-1.26368	0.206397	0.978582	-7.10663	1	0.00151805	0.00810008
ENSG00000154889.16	MPPE1	18	-	11882622	11909223	metallophosphoesterase 1 [Source:HGNC Symbol;Acc:HGNC:15988]	protein_coding	0.5	3604	10	0.378256	0.0721611	0.0783942	0.108918	0.108406	0.192725	0.000130488	0.376527	0.19714	4.48398	0.141772	7.32641e-06	0.411719	0.200468	0.169513	4.68905	2.74473e-06	0.00140811	-0.00452768	-0.0115534	0.00249803	-0.320697	-1.26336	0.206512	0.978582	-7.1781	1	0.00358391	0.0520661
ENSG00000232349.2	YBX1P7	2	-	132488554	132489088	Y-box binding protein 1 pseudogene 7 [Source:HGNC Symbol;Acc:HGNC:42428]	processed_pseudogene	0.5	1970	12	0.367175	-0.087605	0.29796	-0.0174801	0.0886549	0.116283	0.166572	0.179781	0.194473	2.02834	0.0323213	0.0425252	0.256443	0.264606	0.0657631	2.81974	0.00480632	0.101294	0.00213689	-0.00117969	0.00545346	0.0115403	1.26309	0.20661	0.978582	-7.15118	1	0.00169068	0.0109702
ENSG00000167644.11	C19orf33	19	+	38304161	38305009	chromosome 19 open reading frame 33 [Source:HGNC Symbol;Acc:HGNC:16668]	protein_coding	0.5	2865	30	0.37359	0.190709	0.0879114	0.209035	0.266252	0.336051	6.62981e-08	0.49695	0.152645	6.1481	0.246959	7.84183e-10	0.477755	0.296406	0.22825	5.76831	8.0071e-09	1.70521e-06	-0.00814245	-0.0207815	0.00449656	-0.316418	-1.26294	0.206662	0.978582	-7.17975	1	0.00644808	0.168921
ENSG00000129204.16	USP6	17	+	5116438	5175034	ubiquitin specific peptidase 6 [Source:HGNC Symbol;Acc:HGNC:12629]	protein_coding	0.5	3484	17	0.459933	0.0106359	0.0953505	0.0777158	0.056409	0.141315	0.129993	0.2245	0.136186	2.5112	0.0504004	0.0120321	0.371005	0.162668	0.137645	4.06737	4.75476e-05	0.0185361	-0.00392443	-0.0100204	0.00217157	0.16931	-1.26204	0.206987	0.978582	-7.18066	1	0.00310948	0.0392649
ENSG00000131981.15	LGALS3	14	+	55124110	55145413	galectin 3 [Source:HGNC Symbol;Acc:HGNC:6563]	protein_coding	0.5	2807	13	0.409963	0.096183	0.0601958	0.122443	0.102549	0.212751	6.55233e-05	0.403149	0.153619	4.77553	0.162529	1.79237e-06	0.378476	0.210745	0.143244	4.1593	3.19228e-05	0.00679913	0.00567525	-0.00314982	0.0145003	0.205821	1.26069	0.207473	0.978582	-7.18489	1	0.00450206	0.0827288
ENSG00000169684.13	CHRNA5	15	+	78565520	78595269	cholinergic receptor nicotinic alpha 5 subunit [Source:HGNC Symbol;Acc:HGNC:1959]	protein_coding	0.5	3727	33	0.321321	-0.120078	0.495239	0.101685	0.335605	0.316172	0.000622808	0.354508	0.196241	4.14465	0.125676	3.4034e-05	0.40431	0.294475	0.163467	4.69626	2.64973e-06	0.00021958	0.00701457	-0.00389548	0.0179246	-0.480123	1.26042	0.20757	0.978582	-7.18331	1	0.00556591	0.12596
ENSG00000214078.12	CPNE1	20	-	35626031	35664956	copine 1 [Source:HGNC Symbol;Acc:HGNC:2314]	protein_coding	0.5	1628	54	0.293933	0.313295	0.067957	0.325984	0.2474	0.399678	9.0117e-11	0.591624	0.0865324	7.44204	0.350019	9.9145e-14	0.584613	0.207551	0.341772	7.2734	3.50558e-13	3.53074e-09	0.00288594	-0.00160605	0.00737793	-0.21002	1.25947	0.207911	0.978582	-7.09446	1	0.00229063	0.0178073
ENSG00000137269.14	LRRC1	6	+	53794497	53924121	leucine rich repeat containing 1 [Source:HGNC Symbol;Acc:HGNC:14307]	protein_coding	0.5	3192	41	0.309033	0.0504258	0.146752	0.0603176	0.159033	0.281546	0.000632282	0.326352	0.250662	3.89299	0.106506	9.90157e-05	0.317965	0.272952	0.101102	3.71198	0.000205644	0.0136787	-0.00481378	-0.0123096	0.00268201	0.108981	-1.25895	0.208099	0.978582	-7.17465	1	0.00382377	0.0582096
ENSG00000268621.5	IGFL2-AS1	19	-	46189166	46203083	IGFL2 antisense RNA 1 [Source:HGNC Symbol;Acc:HGNC:52559]	lincRNA	0.5	2965	9	0.432319	0.0726466	0.0983028	0.0657247	0.0959211	0.174911	9.28509e-05	0.388828	0.199546	4.59816	0.151187	4.2624e-06	0.368208	0.297107	0.135577	4.31109	1.62451e-05	0.000974234	0.0041687	-0.00232339	0.0106608	-0.161354	1.2588	0.208154	0.978582	-7.18255	1	0.0033116	0.0443406
ENSG00000248824.2	AC108078.1	4	+	69406931	69407655	NA	unprocessed_pseudogene	0.5	4493	74	0.257093	0.221942	0.117041	0.220423	0.0977224	0.406818	1.31478e-09	0.536697	0.185424	6.78675	0.288044	1.14685e-11	0.503759	0.135048	0.253773	5.72559	1.03075e-08	4.31006e-05	0.00797113	-0.00444713	0.0203894	-0.426941	1.25835	0.208318	0.978582	-7.1796	1	0.00633544	0.161142
ENSG00000189157.13	FAM47E	4	+	76214040	76283780	family with sequence similarity 47 member E [Source:HGNC Symbol;Acc:HGNC:34343]	protein_coding	0.5	3979	6	0.437567	-0.0615015	0.18466	0.0194639	0.101936	0.0981012	0.153764	0.175985	0.217204	2.00169	0.0309708	0.0453183	0.300454	0.282565	0.0902726	3.46627	0.00052774	0.0156034	0.00307383	-0.00171879	0.00786645	-0.168148	1.25733	0.208687	0.978582	-7.19546	1	0.00244429	0.0246979
ENSG00000089486.16	CDIP1	16	-	4510675	4538828	cell death inducing p53 target 1 [Source:HGNC Symbol;Acc:HGNC:13234]	protein_coding	0.5	2784	40	0.282648	0.0526401	0.0401083	0.035188	0.242942	0.373158	0.0288961	0.284728	0.105193	3.20988	0.0810701	0.00132788	0.287572	0.344606	0.0826975	3.24856	0.00115989	0.00511371	-0.00699156	-0.0178936	0.00391046	0.563387	-1.25721	0.208729	0.978582	-7.18499	1	0.00556181	0.125182
ENSG00000243104.1	MTND4LP14	2	+	120213344	120213631	mitochondrially encoded NADH:ubiquinone oxidoreductase core subunit 4L pseudogene 14 [Source:HGNC Symbol;Acc:HGNC:42248]	processed_pseudogene	0.5	2409	3	0.458304	0.0225252	0.0373283	0.0351004	0.0606527	0.0915825	0.213862	0.18751	0.165259	2.11006	0.03516	0.0348528	0.231561	0.191141	0.0536205	2.49388	0.0126355	0.389987	0.00326976	-0.00182882	0.00836835	0.119034	1.25721	0.20873	0.978582	-7.18901	1	0.00260045	0.0275871
ENSG00000100299.17	ARSA	22	-	50622754	50628173	arylsulfatase A [Source:HGNC Symbol;Acc:HGNC:713]	protein_coding	0.5	2090	11	0.360615	0.00344003	0.157106	0.0594516	0.0979685	0.188949	0.000542243	0.331291	0.215757	3.98347	0.109754	6.79167e-05	0.282418	0.219713	0.0797597	3.05551	0.00224676	0.0988456	0.00420054	-0.00235056	0.0107516	0.0796467	1.25699	0.208809	0.978582	-7.18208	1	0.00334171	0.0449026
ENSG00000105479.15	CCDC114	19	-	48296457	48321894	coiled-coil domain containing 114 [Source:HGNC Symbol;Acc:HGNC:26560]	protein_coding	0.5	3662	5	0.535365	0.0213594	0.0892968	0.00791894	0.0627541	0.066803	0.0101501	0.298155	0.170685	3.41248	0.0888962	0.000643749	0.243539	0.155464	0.0593113	2.56223	0.0104002	0.443209	0.00195416	-0.00109474	0.00500306	-0.0735819	1.25649	0.208991	0.978582	-7.19327	1	0.00155409	0.00991925
ENSG00000100300.17	TSPO	22	+	43151514	43163242	translocator protein [Source:HGNC Symbol;Acc:HGNC:1158]	protein_coding	0.5	3677	52	0.283743	0.0129658	0.0904641	-0.0111843	0.210452	0.341724	0.086528	0.240914	0.140366	2.70154	0.0580394	0.00690182	0.290841	0.251403	0.0845888	3.23349	0.00122289	0.047664	-0.00572016	-0.014646	0.00320568	-0.363095	-1.25632	0.209052	0.978582	-7.18192	1	0.00455347	0.0832046
ENSG00000226054.2	MEMO1P1	21	+	36130489	36131376	mediator of cell motility 1 pseudogene 1 [Source:HGNC Symbol;Acc:HGNC:23274]	processed_pseudogene	0.5	3414	59	0.217616	0.218633	0.101663	0.234871	0.100154	0.523934	2.96174e-11	0.545664	0.196944	7.21357	0.297749	5.45036e-13	0.551323	0.11653	0.303957	6.50156	7.94889e-11	7.86548e-07	0.00935964	-0.00525808	0.0239774	0.765648	1.25522	0.20945	0.978582	-7.18514	1	0.00745766	0.224009
ENSG00000105619.13	TFPT	19	-	54107013	54115675	TCF3 fusion partner [Source:HGNC Symbol;Acc:HGNC:13630]	protein_coding	0.5	3829	15	0.426649	0.0385568	0.109634	0.120706	0.185551	0.229638	0.00607258	0.280539	0.228929	3.30569	0.0787019	0.000947418	0.398472	0.321936	0.15878	4.81535	1.46943e-06	5.02477e-05	-0.00313027	-0.00801982	0.00175928	0.185322	-1.25503	0.20952	0.978582	-7.14095	1	0.00249365	0.02291
ENSG00000170464.9	DNAJC18	5	-	139408588	139444491	DnaJ heat shock protein family (Hsp40) member C18 [Source:HGNC Symbol;Acc:HGNC:28429]	protein_coding	0.5	1583	3	0.467579	-0.0101205	0.061002	0.0341917	0.0604256	0.0633416	0.0357251	0.247548	0.184397	2.85446	0.0612801	0.00431094	0.276665	0.189099	0.0765437	2.97624	0.00291811	0.194947	0.00276419	-0.00155479	0.00708318	0.0142923	1.25467	0.209652	0.978582	-7.19456	1	0.00220253	0.019884
ENSG00000153551.13	CMTM7	3	+	32391671	32483067	CKLF like MARVEL transmembrane domain containing 7 [Source:HGNC Symbol;Acc:HGNC:19178]	protein_coding	0.5	3096	35	0.360517	-0.0256744	0.116136	0.00489222	0.195973	0.227532	0.313889	0.182943	0.136303	2.02289	0.033468	0.043085	0.243653	0.256288	0.059367	2.64869	0.00808052	0.131718	0.0040927	-0.00230274	0.0104881	-0.381184	1.25453	0.209702	0.978582	-7.18926	1	0.00326229	0.0431456
ENSG00000147885.4	IFNA16	9	-	21216373	21217311	interferon alpha 16 [Source:HGNC Symbol;Acc:HGNC:5421]	protein_coding	0.5	2839	7	0.368259	-0.086141	0.328472	0.060759	0.157068	0.174105	0.0460558	0.24764	0.181751	2.81117	0.0613255	0.00493612	0.414718	0.254123	0.171991	4.62999	3.65692e-06	0.00050291	0.0028454	-0.00161352	0.00730432	0.00974596	1.251	0.210988	0.978582	-7.18164	1	0.00227392	0.0204621
ENSG00000215210.3	RBMXP2	9	+	30689105	30690272	RNA binding motif protein, X-linked pseudogene 2 [Source:HGNC Symbol;Acc:HGNC:23284]	processed_pseudogene	0.5	3397	19	0.264994	-0.012506	0.0802838	0.0108726	0.0802429	0.205802	0.170764	0.182955	0.168381	2.03535	0.0334727	0.0418154	0.209813	0.120319	0.0440213	2.18773	0.0286895	0.725219	-0.00467693	-0.0120074	0.00265353	-0.489993	-1.25075	0.211077	0.978582	-7.19223	1	0.00373941	0.0564898
ENSG00000236682.1	AC068282.1	2	+	127389130	127400580	NA	lincRNA	0.5	3273	37	0.2886	0.53935	0.0755388	0.529818	0.107236	0.593841	1.09592e-21	0.75892	0.0601498	10.8682	0.575959	1.63438e-27	0.777329	0.0889126	0.604241	10.9065	1.07311e-27	1.10312e-19	-0.0155127	-0.0398291	0.00880374	0.110922	-1.25063	0.211122	0.978582	-7.19844	1	0.012406	0.629377
ENSG00000277977.1	AC010332.1	19	+	52392659	52392755	NA	unprocessed_pseudogene	0.5	4342	24	0.366341	0.0385846	0.14806	0.122571	0.188302	0.228523	0.00976756	0.203088	0.308314	2.50005	0.0412448	0.0124175	0.325251	0.324471	0.105788	3.73552	0.000187327	0.0024038	-0.0047704	-0.0122486	0.00270784	0.0682707	-1.25054	0.211155	0.978582	-7.18914	1	0.00381482	0.0583966
ENSG00000120915.13	EPHX2	8	+	27490779	27545564	epoxide hydrolase 2 [Source:HGNC Symbol;Acc:HGNC:3402]	protein_coding	0.5	3747	67	0.340827	-0.0461469	0.218372	0.028283	0.206252	0.263895	0.0144938	0.277765	0.191108	3.20267	0.0771532	0.00136162	0.273181	0.313443	0.0746278	2.97123	0.00296609	0.0233067	-0.00512377	-0.0131621	0.00291454	0.179284	-1.24959	0.211502	0.978582	-7.19677	1	0.00410061	0.0683516
ENSG00000101216.10	GMEB2	20	-	63587602	63627041	glucocorticoid modulatory element binding protein 2 [Source:HGNC Symbol;Acc:HGNC:4371]	protein_coding	0.5	2991	6	0.425166	-0.00877406	0.0589852	0.0196882	0.0611567	0.0724311	0.0600872	0.198203	0.236119	2.31778	0.0392846	0.0204614	0.15325	0.268792	0.0234856	1.55968	0.118837	0.38481	0.000964889	-0.000549025	0.0024788	0.254689	1.24945	0.211554	0.978582	-7.0953	1	0.000768708	0.00195885
ENSG00000101444.12	AHCY	20	-	34280268	34311802	adenosylhomocysteinase [Source:HGNC Symbol;Acc:HGNC:343]	protein_coding	0.5	1740	64	0.162117	-0.030271	0.248149	0.147248	0.127347	0.365302	0.0181241	0.278292	0.180976	3.17797	0.0774463	0.00148308	0.376751	0.182067	0.141942	4.12524	3.70353e-05	0.0140838	0.00819952	-0.0046803	0.0210793	0.409125	1.24802	0.212077	0.978582	-7.19142	1	0.00657094	0.172958
ENSG00000134202.10	GSTM3	1	-	109733932	109741038	glutathione S-transferase mu 3 [Source:HGNC Symbol;Acc:HGNC:4635]	protein_coding	0.5	2487	50	0.205703	0.188719	0.183187	0.235309	0.229867	0.55501	2.79376e-09	0.529755	0.186058	6.66429	0.28064	2.65949e-11	0.512377	0.314281	0.262531	6.31328	2.73177e-10	4.66783e-08	0.00969026	-0.00554039	0.0249209	-0.00188517	1.24726	0.212353	0.978582	-7.19463	1	0.00777038	0.242969
ENSG00000232677.6	LINC00665	19	-	36313067	36331718	long intergenic non-protein coding RNA 665 [Source:HGNC Symbol;Acc:HGNC:44323]	lincRNA	0.5	2827	34	0.263219	-0.0620099	0.196397	0.122403	0.178278	0.305995	0.267726	0.197614	0.112811	2.19253	0.0390513	0.028341	0.356099	0.26671	0.126807	4.03818	5.3867e-05	0.00446341	-0.00723437	-0.0186064	0.00413761	-0.274704	-1.24711	0.212408	0.978582	-7.19827	1	0.0058016	0.136387
ENSG00000108771.12	DHX58	17	-	42101404	42112733	DExH-box helicase 58 [Source:HGNC Symbol;Acc:HGNC:29517]	protein_coding	0.5	2025	9	0.394395	0.053236	0.0228959	0.0488256	0.110804	0.134196	0.0166135	0.299847	0.114644	3.39247	0.0899083	0.000692661	0.315137	0.280692	0.0993113	3.53971	0.000400563	0.0127447	0.00345276	-0.00197985	0.00888537	-0.137545	1.24595	0.212836	0.978582	-7.18946	1	0.0027709	0.0304775
ENSG00000179774.8	ATOH7	10	-	68230624	68232103	atonal bHLH transcription factor 7 [Source:HGNC Symbol;Acc:HGNC:13907]	protein_coding	0.5	2463	80	0.14686	0.0964988	0.159332	0.156793	0.177284	0.50133	9.09285e-05	0.416566	0.107935	4.8471	0.173528	1.25279e-06	0.51069	0.143459	0.260804	5.85613	4.73765e-09	2.08285e-05	0.00905207	-0.00519473	0.0232989	-0.0356385	1.24558	0.21297	0.978582	-7.19295	1	0.00726841	0.210989
ENSG00000163531.15	NFASC	1	+	204828651	205022822	neurofascin [Source:HGNC Symbol;Acc:HGNC:29866]	protein_coding	0.5	3157	28	0.284907	0.370543	0.0946041	0.361384	0.214804	0.483983	1.05939e-13	0.636845	0.105329	8.37416	0.405572	5.56168e-17	0.623707	0.217378	0.389011	8.39669	4.59247e-17	8.53229e-13	-0.0119896	-0.0308656	0.00688636	-0.493626	-1.2452	0.213112	0.978582	-7.20726	1	0.00963029	0.380806
ENSG00000154175.16	ABI3BP	3	-	100749156	100993515	ABI family member 3 binding protein [Source:HGNC Symbol;Acc:HGNC:17265]	protein_coding	0.5	2900	48	0.264879	0.168545	0.094026	0.0920204	0.287775	0.3528	4.95654e-06	0.442054	0.162735	5.32127	0.195412	1.03043e-07	0.380607	0.314205	0.144862	4.42229	9.76581e-06	0.000324595	-0.0081286	-0.0209263	0.00466913	-0.0887053	-1.24516	0.213126	0.978582	-7.20384	1	0.00652906	0.173824
ENSG00000250050.1	MTND4P9	4	-	25718082	25719745	mitochondrially encoded NADH:ubiquinone oxidoreductase core subunit 4 pseudogene 9 [Source:HGNC Symbol;Acc:HGNC:42226]	unprocessed_pseudogene	0.5	2824	1	0.552611	0.0449965	0.106697	-0.0131561	0.0561993	0.0365662	0.0311027	0.194218	0.202748	2.20886	0.0377208	0.0271845	0.104742	0.345115	0.0109709	0.932253	0.351206	0.111054	0.00124734	-0.000719116	0.00321379	-0.0664375	1.24349	0.213739	0.978582	-7.20744	1	0.00100099	0.00409821
ENSG00000137409.19	MTCH1	6	-	36968141	36986298	mitochondrial carrier 1 [Source:HGNC Symbol;Acc:HGNC:17586]	protein_coding	0.5	3001	6	0.439847	0.0223059	0.0419414	0.0192566	0.0821831	0.12244	0.0979283	0.180925	0.16847	2.04886	0.0327338	0.0404762	0.23986	0.335878	0.0575328	2.87926	0.00398606	0.0206041	0.00241555	-0.00139438	0.00622548	0.0299941	1.24291	0.213951	0.978582	-7.20202	1	0.00194264	0.0152468
ENSG00000236216.5	PPP1R11P1	1	+	21397987	21398362	protein phosphatase 1 regulatory inhibitor subunit 11 pseudogene 1 [Source:HGNC Symbol;Acc:HGNC:16326]	processed_pseudogene	0.5	3089	44	0.269956	0.00525408	0.0451306	0.0521701	0.152648	0.35073	0.237017	0.204466	0.118032	2.25706	0.0418064	0.024004	0.236687	0.255949	0.0560208	2.74165	0.00611314	0.122663	0.00530182	-0.00306871	0.0136723	-0.422193	1.24169	0.214402	0.978582	-7.19968	1	0.00427012	0.0730986
ENSG00000135446.16	CDK4	12	-	57747727	57756013	cyclin dependent kinase 4 [Source:HGNC Symbol;Acc:HGNC:1773]	protein_coding	0.5	2450	26	0.212165	0.0409519	0.101333	0.076148	0.141848	0.322219	0.0346501	0.250962	0.196897	2.86339	0.0629818	0.00419137	0.346553	0.204173	0.120099	3.80971	0.000139127	0.0245802	0.00594643	-0.00344263	0.0153355	0.365234	1.24158	0.214443	0.978582	-7.20066	1	0.00478984	0.0921309
ENSG00000108021.19	FAM208B	10	+	5684838	5763740	family with sequence similarity 208 member B [Source:HGNC Symbol;Acc:HGNC:23484]	protein_coding	0.5	4728	9	0.49208	-0.00505475	0.0292515	0.0319845	0.0527444	0.0686913	0.0350214	0.224853	0.22817	2.57174	0.050559	0.0101187	0.226059	0.228155	0.0511027	2.45541	0.0140724	0.308164	0.00151079	-0.000875026	0.00389662	0.113774	1.24139	0.214513	0.978582	-7.18132	1	0.00121525	0.00570224
ENSG00000071282.11	LMCD1	3	+	8501707	8574673	LIM and cysteine rich domains 1 [Source:HGNC Symbol;Acc:HGNC:6633]	protein_coding	0.5	4243	30	0.352577	-0.024985	0.271116	0.0643253	0.193726	0.288264	0.00597951	0.300969	0.193213	3.47939	0.0905822	0.000502551	0.320173	0.325878	0.102511	3.81719	0.000134981	0.00145845	-0.00561853	-0.0144928	0.0032557	-0.818024	-1.24118	0.214593	0.978582	-7.20438	1	0.00452715	0.0828358
ENSG00000104643.9	MTMR9	8	+	11284416	11328146	myotubularin related protein 9 [Source:HGNC Symbol;Acc:HGNC:14596]	protein_coding	0.5	3994	16	0.408769	0.129364	0.0805661	0.177797	0.180094	0.280368	1.58502e-05	0.443269	0.113977	5.22132	0.196487	1.77649e-07	0.445535	0.248949	0.198501	5.30745	1.11169e-07	5.2263e-05	-0.00766585	-0.0197757	0.00444404	0.234508	-1.24097	0.214668	0.978582	-7.20829	1	0.00617811	0.155405
ENSG00000120669.15	SOHLH2	13	-	36168208	36214615	spermatogenesis and oogenesis specific basic helix-loop-helix 2 [Source:HGNC Symbol;Acc:HGNC:26026]	protein_coding	0.5	3044	98	0.335749	0.162248	0.128444	0.213067	0.152382	0.327349	1.19058e-05	0.428737	0.179036	5.11639	0.183816	3.11434e-07	0.520786	0.202871	0.271218	6.41491	1.40905e-10	2.97633e-07	0.00743789	-0.00431499	0.0191908	0.355709	1.24064	0.214789	0.978582	-7.20646	1	0.00599595	0.145722
ENSG00000265752.2	AC010754.1	18	-	23957754	23982556	NA	lincRNA	0.5	2316	14	0.382395	0.032461	0.105982	0.107739	0.127426	0.158684	0.00212363	0.300716	0.240086	3.56777	0.0904302	0.000360027	0.366451	0.325054	0.134286	4.34117	1.41728e-05	0.000292049	-0.00386192	-0.00996438	0.00224054	0.361766	-1.24062	0.214796	0.978582	-7.20812	1	0.00311277	0.0394027
ENSG00000230795.3	HLA-K	6	+	29926459	29929232	major histocompatibility complex, class I, K (pseudogene) [Source:HGNC Symbol;Acc:HGNC:4969]	unprocessed_pseudogene	0.5	6802	35	0.251163	0.410528	0.0538243	0.412247	0.18552	0.545653	3.24838e-14	0.660887	0.0553056	8.6478	0.436772	5.25029e-18	0.678891	0.199788	0.460893	9.06144	1.28739e-19	2.89382e-14	0.011652	-0.00676623	0.0300702	-0.408905	1.24021	0.214951	0.978582	-7.19539	1	0.00939674	0.349663
ENSG00000260498.5	AC126696.3	16	-	87773488	87779374	NA	lincRNA	0.5	3971	14	0.341945	-0.185129	0.186948	-0.693898	1.09262	0.286247	0.00833571	0.238534	0.263746	2.74841	0.0568987	0.00598846	0.243958	0.398535	0.0595154	2.93369	0.0033496	0.00224809	-0.00402455	-0.010387	0.00233787	0.203523	-1.24004	0.215011	0.978582	-7.15321	1	0.00324535	0.0383079
ENSG00000269388.1	AC018755.3	19	+	51594561	51606150	NA	transcribed_processed_pseudogene	0.5	3913	6	0.456639	0.0121641	0.0237915	0.0675628	0.0848736	0.119743	0.00307205	0.317902	0.188851	3.69528	0.101062	0.000219645	0.34158	0.205842	0.116677	3.76325	0.00016772	0.0322234	0.00340692	-0.00197913	0.00879297	0.138303	1.24003	0.215015	0.978582	-7.21213	1	0.00274716	0.0308924
ENSG00000244345.1	AC104435.2	3	-	72504806	72550552	NA	lincRNA	0.5	3081	98	0.134559	0.0631489	0.107795	0.0209865	0.327651	0.734539	0.0130525	0.286679	0.182438	3.28009	0.0821848	0.00103773	0.316632	0.227938	0.100256	3.58271	0.000340045	0.0342864	0.00993836	-0.00578798	0.0256647	-0.133227	1.23888	0.215442	0.978582	-7.20139	1	0.00802329	0.257154
ENSG00000100053.9	CRYBB3	22	+	25199850	25207363	crystallin beta B3 [Source:HGNC Symbol;Acc:HGNC:2400]	protein_coding	0.5	2565	16	0.378736	0.0340171	0.0595958	0.0324356	0.0629225	0.196132	0.189802	0.181169	0.138877	2.01426	0.0328223	0.0439823	0.200524	0.173188	0.04021	2.12035	0.0339769	0.684366	0.00409781	-0.00238683	0.0105824	-0.0770262	1.23882	0.215465	0.978582	-7.20804	1	0.0033078	0.0442886
ENSG00000126838.9	PZP	12	-	9148840	9208370	PZP, alpha-2-macroglobulin like [Source:HGNC Symbol;Acc:HGNC:9750]	protein_coding	0.5	3224	77	0.142745	0.104528	0.100392	0.133421	0.149094	0.596582	0.000125573	0.370629	0.230379	4.41703	0.137366	1.00067e-05	0.389917	0.148275	0.152035	4.29535	1.74418e-05	0.0095776	-0.00952287	-0.0246022	0.00555642	0.699277	-1.23802	0.215759	0.978582	-7.20129	1	0.00769316	0.235879
ENSG00000180209.11	MYLPF	16	+	30370934	30377991	myosin light chain, phosphorylatable, fast skeletal muscle [Source:HGNC Symbol;Acc:HGNC:29824]	protein_coding	0.5	1193	26	0.264867	0.22905	0.154822	0.181073	0.241302	0.349224	5.86314e-09	0.525973	0.180499	6.56535	0.276648	5.19123e-11	0.505786	0.177007	0.25582	5.82409	5.74234e-09	1.85165e-05	-0.00905467	-0.0234046	0.0052953	-1.02868	-1.23698	0.216146	0.978582	-7.21544	1	0.00732105	0.219193
ENSG00000144908.13	ALDH1L1	3	-	126103562	126197994	aldehyde dehydrogenase 1 family member L1 [Source:HGNC Symbol;Acc:HGNC:3978]	protein_coding	0.5	3323	4	0.458299	-0.00581483	0.130198	0.0684232	0.0833627	0.103735	0.0119848	0.271266	0.223297	3.14305	0.073585	0.00167198	0.378988	0.261528	0.143632	4.47375	7.68612e-06	0.00113859	-0.00279424	-0.0072244	0.00163591	0.168364	-1.23648	0.216332	0.978582	-7.21502	1	0.00225927	0.0208313
ENSG00000171227.6	TMEM37	2	+	119429901	119438520	transmembrane protein 37 [Source:HGNC Symbol;Acc:HGNC:18216]	protein_coding	0.5	2590	2	0.44786	0.0329181	0.0256922	0.0105824	0.0309931	0.06087	0.00238811	0.328455	0.19021	3.79408	0.107883	0.000148191	0.179987	0.215658	0.0323954	1.9008	0.0573279	0.528517	-0.000888586	-0.00229845	0.000521274	0.0602311	-1.23556	0.216672	0.978582	-7.1402	1	0.00071556	0.0017943
ENSG00000187686.4	KRT18P59	11	+	125113161	125126781	keratin 18 pseudogene 59 [Source:HGNC Symbol;Acc:HGNC:48886]	transcribed_processed_pseudogene	0.5	3575	12	0.362807	0.165305	0.0902774	0.145681	0.160286	0.285828	8.77597e-06	0.439866	0.158903	5.24044	0.193482	1.60191e-07	0.448246	0.208882	0.200925	5.21664	1.82194e-07	0.000142781	0.00737982	-0.0043314	0.019091	-0.270944	1.23534	0.216757	0.978582	-7.21933	1	0.0059747	0.146534
ENSG00000184459.8	BPIFC	22	-	32413847	32464484	BPI fold containing family C [Source:HGNC Symbol;Acc:HGNC:16503]	protein_coding	0.5	2818	37	0.260499	0.00350938	0.104756	0.0623518	0.134981	0.375842	0.143374	0.211951	0.160042	2.37388	0.0449232	0.0176024	0.238576	0.239956	0.0569185	2.67338	0.00750906	0.18548	-0.00589368	-0.0152534	0.00346604	0.739655	-1.23443	0.217096	0.978582	-7.20912	1	0.00477486	0.091486
ENSG00000117143.13	UAP1	1	+	162561506	162599842	UDP-N-acetylglucosamine pyrophosphorylase 1 [Source:HGNC Symbol;Acc:HGNC:12457]	protein_coding	0.5	3088	20	0.341741	0.0280716	0.0269717	0.0164039	0.0954546	0.194409	0.0849486	0.257938	0.0634528	2.86511	0.066532	0.0041686	0.239578	0.22282	0.0573978	2.56243	0.0103943	0.203621	-0.0036171	-0.00936446	0.00213025	0.13778	-1.23377	0.21734	0.978582	-7.21145	1	0.00293155	0.0345901
ENSG00000130414.11	NDUFA10	2	-	239892450	240025402	NADH:ubiquinone oxidoreductase subunit A10 [Source:HGNC Symbol;Acc:HGNC:7684]	protein_coding	0.5	4708	51	0.396946	0.143043	0.0664956	0.167745	0.134925	0.286765	0.000183161	0.404763	0.0990146	4.69181	0.163833	2.70793e-06	0.441264	0.220982	0.194714	5.08559	3.6648e-07	0.000246041	0.00603237	-0.00355755	0.0156223	-0.121469	1.23315	0.217573	0.978582	-7.21508	1	0.00489233	0.0968892
ENSG00000198780.11	FAM169A	5	-	74777574	74866951	family with sequence similarity 169 member A [Source:HGNC Symbol;Acc:HGNC:29138]	protein_coding	0.5	2973	43	0.26775	-0.00456752	0.0751046	0.0792367	0.118574	0.318438	0.269191	0.186948	0.132083	2.07475	0.0349495	0.0380097	0.335658	0.188433	0.112667	3.67458	0.000238242	0.0456868	0.00552598	-0.00326329	0.0143153	-0.058253	1.23253	0.217802	0.978582	-7.21139	1	0.00448379	0.0806606
ENSG00000188869.12	TMC3	15	-	81331217	81374213	transmembrane channel like 3 [Source:HGNC Symbol;Acc:HGNC:22995]	protein_coding	0.5	2560	43	0.257251	0.0715925	0.0826474	0.0609105	0.161178	0.364556	0.00427706	0.30972	0.199862	3.55628	0.0959263	0.000376146	0.234441	0.239844	0.0549624	2.60048	0.00930946	0.257571	0.00585301	-0.00345699	0.015163	0.023033	1.23246	0.217831	0.978582	-7.20675	1	0.00474949	0.0896486
ENSG00000155506.16	LARP1	5	+	154712902	154817607	La ribonucleoprotein domain family member 1 [Source:HGNC Symbol;Acc:HGNC:29531]	protein_coding	0.5	3089	44	0.297403	0.082431	0.0943981	0.0194495	0.234395	0.269052	0.00210487	0.335553	0.17183	3.87814	0.112596	0.00010526	0.377583	0.202474	0.142569	4.13556	3.5409e-05	0.0107203	0.00510396	-0.00301546	0.0132234	-0.325961	1.23232	0.217881	0.978582	-7.21166	1	0.00414199	0.0688332
ENSG00000129484.13	PARP2	14	+	20343582	20357905	poly(ADP-ribose) polymerase 2 [Source:HGNC Symbol;Acc:HGNC:272]	protein_coding	0.5	2784	3	0.546338	0.0101289	0.0455866	0.0211652	0.0392696	0.0533235	0.162447	0.186317	0.127529	2.07283	0.0347142	0.0381878	0.241159	0.21199	0.0581578	2.63734	0.00835599	0.304422	-0.00188185	-0.00487704	0.00111334	-0.0746678	-1.23169	0.218116	0.978582	-7.2222	1	0.00152665	0.00953599
ENSG00000267456.2	AC023043.3	18	-	36278735	36279119	NA	processed_pseudogene	0.5	2443	15	0.360006	0.0971587	0.033962	0.101857	0.110222	0.22515	0.00116708	0.368435	0.100206	4.22147	0.135745	2.42715e-05	0.347564	0.232473	0.120801	3.8785	0.000105104	0.0146638	-0.00441626	-0.0114484	0.0026159	-0.40863	-1.23114	0.218322	0.978582	-7.21447	1	0.00358719	0.0517693
ENSG00000244682.7	FCGR2C	1	+	161581339	161605662	Fc fragment of IgG receptor IIc (gene/pseudogene) [Source:HGNC Symbol;Acc:HGNC:15626]	polymorphic_pseudogene	0.5	2816	56	0.221428	0.136341	0.171011	0.181315	0.210485	0.479742	8.75529e-07	0.428332	0.248694	5.34771	0.183468	8.90717e-08	0.460457	0.20246	0.212021	5.30348	1.13614e-07	0.000126796	0.00827244	-0.00491534	0.0214602	-1.14554	1.22971	0.218857	0.978582	-7.21471	1	0.00672807	0.181563
ENSG00000119471.14	HSDL2	9	+	112379937	112472410	hydroxysteroid dehydrogenase like 2 [Source:HGNC Symbol;Acc:HGNC:18572]	protein_coding	0.5	3079	19	0.515533	0.00843447	0.169633	0.017464	0.13712	0.117068	0.034926	0.262106	0.165568	2.98103	0.0686995	0.00287279	0.343873	0.325974	0.118248	3.94837	7.8685e-05	0.00128523	0.0034783	-0.00206894	0.00902555	-0.155434	1.22923	0.219038	0.978582	-7.22492	1	0.00282943	0.0327353
ENSG00000117625.13	RCOR3	1	+	211258377	211316385	REST corepressor 3 [Source:HGNC Symbol;Acc:HGNC:25594]	protein_coding	0.5	3044	51	0.230496	0.0851624	0.0630231	0.0391905	0.275054	0.444206	0.0161231	0.288322	0.159997	3.28726	0.0831294	0.00101169	0.302646	0.262766	0.0915946	3.41563	0.00063635	0.031907	-0.006753	-0.0175249	0.00401894	-0.45925	-1.22898	0.219131	0.978582	-7.21537	1	0.00549544	0.121072
ENSG00000213414.3	AC008677.1	5	-	157986146	157987706	NA	processed_pseudogene	0.5	3359	17	0.370046	0.033405	0.038953	0.0580651	0.129954	0.146803	0.0169296	0.288641	0.153322	3.28696	0.0833134	0.00101276	0.310452	0.369455	0.0963807	3.61353	0.000302061	0.000814725	0.00366305	-0.00218148	0.00950757	-0.129035	1.22867	0.219247	0.978582	-7.20856	1	0.00298112	0.0351179
ENSG00000237440.8	ZNF737	19	-	20535825	20565809	zinc finger protein 737 [Source:HGNC Symbol;Acc:HGNC:32468]	protein_coding	0.5	4063	20	0.331041	0.00504783	0.12858	-0.0188501	0.180704	0.167857	0.0252906	0.234096	0.239298	2.69556	0.054801	0.00702701	0.227983	0.344624	0.0519762	2.57552	0.0100089	0.0221849	0.00348444	-0.0020767	0.00904557	-0.233991	1.22832	0.219379	0.978582	-7.20756	1	0.00283649	0.0317019
ENSG00000197980.12	LEKR1	3	+	156825481	157046129	leucine, glutamate and lysine rich 1 [Source:HGNC Symbol;Acc:HGNC:33765]	protein_coding	0.5	2795	28	0.328285	0.0266181	0.047083	0.0391372	0.151472	0.18727	0.209471	0.197234	0.140814	2.20809	0.0389014	0.0272383	0.267011	0.284488	0.0712949	2.91433	0.00356452	0.045428	0.00438359	-0.00261612	0.0113833	0.351969	1.2277	0.219612	0.978582	-7.21738	1	0.00357063	0.0511571
ENSG00000235293.1	AC114814.3	2	+	235177896	235178905	NA	lincRNA	0.5	3792	8	0.536556	-0.238882	0.436486	-0.021193	0.217771	0.067407	0.00395505	0.340412	0.0971953	3.87848	0.11588	0.000105112	0.228454	0.301275	0.0521914	2.71546	0.00661831	0.0727173	0.000735406	-0.000439652	0.00191046	0.0526352	1.2269	0.219911	0.978582	-7.15177	1	0.000595015	0.00124295
ENSG00000105650.21	PDE4C	19	-	18207961	18255419	phosphodiesterase 4C [Source:HGNC Symbol;Acc:HGNC:8782]	protein_coding	0.5	3280	13	0.30519	0.382947	0.141456	0.498138	0.159248	0.541129	3.87768e-14	0.640714	0.125433	8.49202	0.410514	2.03072e-17	0.737749	0.122585	0.544274	10.0804	6.74754e-24	4.59888e-17	-0.0122143	-0.031734	0.00730545	-0.474152	-1.22669	0.21999	0.978582	-7.22635	1	0.00995873	0.40417
ENSG00000230487.7	PSMG3-AS1	7	+	1570073	1589626	PSMG3 antisense RNA 1 (head to head) [Source:HGNC Symbol;Acc:HGNC:22230]	lincRNA	0.5	3555	19	0.361844	0.110523	0.0653709	0.0988897	0.143166	0.199497	0.00015517	0.39514	0.153601	4.61654	0.156135	3.90192e-06	0.385485	0.253639	0.148599	4.39125	1.12702e-05	0.00168259	0.00541812	-0.00325021	0.0140865	-0.344808	1.22533	0.2205	0.978582	-7.23053	1	0.00442209	0.0800961
ENSG00000164615.4	CAMLG	5	+	134738501	134752160	calcium modulating ligand [Source:HGNC Symbol;Acc:HGNC:1471]	protein_coding	0.5	2030	55	0.206436	0.11112	0.102364	0.103732	0.281432	0.483646	0.00188888	0.336	0.173582	3.89256	0.112896	9.91917e-05	0.429753	0.235463	0.184688	4.98604	6.16303e-07	0.000239014	-0.00748369	-0.0194689	0.00450147	0.406624	-1.22409	0.220969	0.978582	-7.21167	1	0.00611446	0.146999
ENSG00000248188.2	AC005798.1	4	+	15743196	15743582	NA	processed_pseudogene	0.5	3099	19	0.385443	0.0195791	0.0836062	0.069667	0.131387	0.193381	0.083245	0.229353	0.167663	2.59918	0.0526028	0.00934466	0.255994	0.330861	0.0655332	2.98038	0.00287893	0.0163071	0.00435961	-0.00262465	0.0113439	0.14498	1.22368	0.221123	0.978582	-7.22721	1	0.00356275	0.0514369
ENSG00000269964.2	MEI4	6	+	77690658	77926974	meiotic double-stranded break formation protein 4 [Source:HGNC Symbol;Acc:HGNC:43638]	protein_coding	0.5	4515	88	0.272021	0.0564832	0.0762319	0.0631255	0.222671	0.274042	0.0143479	0.283003	0.175298	3.25353	0.0800909	0.00113982	0.337069	0.271324	0.113615	3.94173	8.08945e-05	0.00431592	-0.00519657	-0.0135228	0.00312964	0.0659328	-1.22352	0.221185	0.978582	-7.21958	1	0.00424751	0.0719699
ENSG00000244625.5	MIATNB	22	+	26672767	26780207	MIAT neighbor (non-protein coding) [Source:HGNC Symbol;Acc:HGNC:50731]	lincRNA	0.5	4009	6	0.42067	0.0307315	0.0383375	0.0934293	0.110669	0.179945	0.0221603	0.303776	0.0586742	3.3971	0.0922797	0.000681042	0.364033	0.289468	0.13252	4.27324	1.9265e-05	0.00131621	0.00401236	-0.0024182	0.0104429	-0.245438	1.22319	0.221311	0.978582	-7.22492	1	0.0032802	0.0433492
ENSG00000232398.1	TMPRSS11CP	4	-	67766480	67773854	transmembrane protease, serine 11C, pseudogene [Source:HGNC Symbol;Acc:HGNC:31934]	unprocessed_pseudogene	0.5	3078	16	0.3553	0.0255138	0.0531621	0.00520966	0.10846	0.126597	0.110092	0.234163	0.127442	2.61685	0.0548322	0.00887453	0.191603	0.316481	0.0367116	2.19042	0.0284939	0.105443	0.00254639	-0.00153688	0.00662966	0.0237127	1.22253	0.221559	0.978582	-7.20896	1	0.00208215	0.0168887
ENSG00000270945.1	HSPE1P7	16	-	74612596	74613221	heat shock protein family E (Hsp10) member 1 pseudogene 7 [Source:HGNC Symbol;Acc:HGNC:49327]	processed_pseudogene	0.5	2828	28	0.313976	0.110718	0.0488761	-0.116781	0.411174	0.331974	0.000633598	0.37992	0.101655	4.37655	0.144339	1.20572e-05	0.2605	0.354382	0.0678601	3.06978	0.0021422	0.0058307	-0.0058476	-0.0152256	0.00353037	-0.780144	-1.22239	0.221611	0.978582	-7.2245	1	0.00478418	0.091955
ENSG00000213892.11	CEACAM16	19	+	44699151	44710714	carcinoembryonic antigen related cell adhesion molecule 16 [Source:HGNC Symbol;Acc:HGNC:31948]	protein_coding	0.5	3205	57	0.268067	-0.0327242	0.15221	0.0450195	0.171506	0.36776	0.0352151	0.258122	0.181065	2.92996	0.0666271	0.00339002	0.264089	0.318922	0.0697429	3.00574	0.00264938	0.0195285	-0.00574764	-0.014976	0.00348067	0.297977	-1.22098	0.222144	0.978582	-7.22435	1	0.00470781	0.0887105
ENSG00000088320.3	REM1	20	+	31475293	31484905	RRAD and GEM like GTPase 1 [Source:HGNC Symbol;Acc:HGNC:15922]	protein_coding	0.5	1372	9	0.264414	0.0566	0.0337303	-0.0118031	0.11461	0.134803	0.0292741	0.287474	0.102216	3.2266	0.0826415	0.00125271	0.22403	0.273641	0.0501893	2.43267	0.0149878	0.152465	-0.00389893	-0.0101594	0.00236155	-0.334876	-1.2209	0.222176	0.978582	-7.22939	1	0.00319341	0.0412238
ENSG00000170074.19	FAM153A	5	-	177707981	177783398	family with sequence similarity 153 member A [Source:HGNC Symbol;Acc:HGNC:29940]	protein_coding	0.5	2391	18	0.394243	0.284735	0.0984068	0.333246	0.148677	0.329302	1.16108e-10	0.582766	0.115402	7.35248	0.339616	1.94562e-13	0.591589	0.163022	0.349977	7.29834	2.91343e-13	4.92705e-09	0.00936277	-0.00568407	0.0244096	-0.49773	1.21983	0.222579	0.978582	-7.23715	1	0.00767661	0.241327
ENSG00000246548.3	LINC02288	14	+	77041064	77069503	long intergenic non-protein coding RNA 2288 [Source:HGNC Symbol;Acc:HGNC:27505]	lincRNA	0.5	3434	11	0.49019	-0.0458256	0.138502	0.0186358	0.0674318	0.0851311	0.0101441	0.173452	0.315328	2.06704	0.0300855	0.0387307	0.203607	0.24898	0.0414558	2.30705	0.0210521	0.266937	-0.00274622	-0.00716456	0.00167213	-0.0465498	-1.21848	0.223094	0.978582	-7.24342	1	0.00225325	0.0209849
ENSG00000266728.5	AC015688.5	17	+	27623364	27640777	NA	protein_coding	0.5	1740	29	0.214592	0.0194271	0.0504965	0.0538318	0.176462	0.289758	0.188404	0.214484	0.106169	2.39197	0.0460032	0.0167581	0.315951	0.287642	0.0998249	3.59737	0.000321457	0.0115952	-0.00632644	-0.0165105	0.00385758	0.207388	-1.21782	0.223345	0.978582	-7.22976	1	0.00519546	0.108377
ENSG00000167555.13	ZNF528	19	+	52397849	52418412	zinc finger protein 528 [Source:HGNC Symbol;Acc:HGNC:29384]	protein_coding	0.5	4380	25	0.398466	0.0759959	0.0455516	0.0889801	0.0841083	0.199198	0.00207535	0.337082	0.164978	3.89854	0.113624	9.67741e-05	0.295986	0.173519	0.0876077	3.19231	0.00141138	0.152654	-0.00554732	-0.0144875	0.00339281	0.741094	-1.21641	0.223878	0.978582	-7.23969	1	0.00456077	0.0849044
ENSG00000105245.9	NUMBL	19	-	40665905	40690972	NUMB like, endocytic adaptor protein [Source:HGNC Symbol;Acc:HGNC:8061]	protein_coding	0.5	2662	23	0.310889	0.0229554	0.0333894	0.0615139	0.110761	0.216434	0.399927	0.17963	0.0873149	1.97925	0.032267	0.0477882	0.357501	0.199925	0.127807	3.93196	8.42552e-05	0.0159244	-0.00473511	-0.0123703	0.00290012	-0.218182	-1.21577	0.224125	0.978582	-7.22787	1	0.00389492	0.0603762
ENSG00000089127.12	OAS1	12	+	112906777	112933222	2'-5'-oligoadenylate synthetase 1 [Source:HGNC Symbol;Acc:HGNC:8086]	protein_coding	0.5	1907	23	0.322613	0.0752241	0.105127	0.0489054	0.0988189	0.242404	0.00180736	0.322918	0.211118	3.77208	0.104276	0.000161896	0.295611	0.174349	0.087386	3.17004	0.00152418	0.163984	-0.00470657	-0.0122976	0.00288449	-0.107428	-1.21547	0.224239	0.978582	-7.23443	1	0.00387239	0.0604266
ENSG00000250673.2	AC097372.1	4	+	146214515	146230878	NA	protein_coding	0.5	2156	74	0.237029	0.345431	0.104799	0.359833	0.177685	0.524996	3.47118e-12	0.614256	0.106782	7.89917	0.377311	2.80759e-15	0.614234	0.158071	0.377283	7.66014	1.85728e-14	6.15245e-10	-0.0119624	-0.0312585	0.00733375	0.271693	-1.21532	0.224297	0.978582	-7.24155	1	0.00984466	0.396017
ENSG00000105246.5	EBI3	19	+	4229498	4237531	Epstein-Barr virus induced 3 [Source:HGNC Symbol;Acc:HGNC:3129]	protein_coding	0.5	3413	59	0.206205	0.00606003	0.180988	0.103471	0.219857	0.547187	0.119172	0.211157	0.170728	2.40915	0.0445872	0.0159897	0.340154	0.240328	0.115705	3.86491	0.00011113	0.01396	-0.0076053	-0.0198835	0.00467288	0.310229	-1.21429	0.224687	0.978582	-7.23067	1	0.00626397	0.156481
ENSG00000110665.11	C11orf21	11	-	2295645	2303049	chromosome 11 open reading frame 21 [Source:HGNC Symbol;Acc:HGNC:13231]	protein_coding	0.5	3920	19	0.44592	0.0203358	0.0504145	0.0175122	0.0677657	0.136999	0.0952687	0.248343	0.101035	2.75683	0.0616744	0.00583646	0.226027	0.26985	0.0510882	2.66827	0.00762427	0.136778	0.00288136	-0.00177582	0.00753853	-0.136439	1.21288	0.225228	0.978582	-7.23618	1	0.00237513	0.0226691
ENSG00000091986.15	CCDC80	3	-	112596794	112649530	coiled-coil domain containing 80 [Source:HGNC Symbol;Acc:HGNC:30649]	protein_coding	0.5	3236	18	0.451833	-0.0571181	0.302673	0.131146	0.0727753	0.164485	0.00873943	0.253359	0.23941	3.00423	0.0641906	0.00266252	0.442144	0.168339	0.195491	4.9761	6.48796e-07	0.000726072	-0.00409452	-0.0107129	0.00252383	0.206315	-1.21282	0.225251	0.978582	-7.23853	1	0.00337603	0.0460107
[truncated: 3,291 more rows]
